# Supplementary material for: Structure–Activity Relationship Studies on Oxazolo[3,4-a]pyrazine Derivatives Leading to the Discovery of a Novel Neuropeptide S Receptor Antagonist with Potent In Vivo Activity
Source: J Med Chem. 2021 Mar 18;64(7):4089–108. doi: 10.1021/acs.jmedchem.0c02223 (PMC8041306; doi:10.1021/acs.jmedchem.0c02223)
Supplement: Supplementary file 2 — jm0c02223_si_002.csv [file jm0c02223_si_002.csv]

Compound_ID	SMILES	pKB
SHA68	O=C1N2CCN(C(NCC3=CC=C(F)C=C3)=O)CC2C(C4=CC=CC=C4)(C5=CC=CC=C5)O1	8	06
Compound_3	O=C1N2CCN(C(NCC3=CC=C(F)C=C3)=O)CC2C(C4=CC=C(F)C=C4)(C5=CC=C(F)C=C5)O1	7	58
Compound_4	O=C1N2CCN(C(NCC3=CC=C(F)C=C3)=O)CC2C(C4=CC=C(Cl)C=C4)(C5=CC=C(Cl)C=C5)O1	6	61
Compound_5	O=C1N2CCN(C(NCC3=CC=C(F)C=C3)=O)CC2C(C4=CC=C(C)C=C4)(C5=CC=C(C)C=C5)O1	6	51
Compound_6	O=C1N2CCN(C(NCC3=CC=C(F)C=C3)=O)CC2C(C4=CC=C(N(C)C)C=C4)(C5=CC=C(N(C)C)C=C5)O1	inactive
Compound_7	O=C1N2CCN(C(NCC3=CC=C(F)C=C3)=O)CC2C(C4=C(C)C=CC=C4)(C5=CC=CC=C5C)O1	6	49
Compound_8	O=C1N2CCN(C(NCC3=CC=C(F)C=C3)=O)CC2C(C4=C(OC)C=CC=C4)(C5=CC=CC=C5OC)O1	inactive
Compound_9	O=C1N2CCN(C(NCC3=CC=C(F)C=C3)=O)CC2C4(C(C=CC=C5)=C5C6=C4C=CC=C6)O1	inactive
Compound_10	O=C1N2CCN(C(NCC3=CC=C(F)C=C3)=O)CC2C(C4CCCCC4)(C5CCCCC5)O1	6	33
Compound_11	O=C1N2CCN(C(NCC3=CC=C(F)C=C3)=O)CC2C(CCC)(CCC)O1	inactive
Compound_12	O=C1N2CCN(C(NCC3=CC=CC=C3)=S)CC2C(C4=CC=CC=C4)(C5=CC=CC=C5)O1	7	35
Compound_13	O=C1N2CCN(CC(NC3=CC=C(F)C=C3)=O)CC2C(C4=CC=CC=C4)(C5=CC=CC=C5)O1	inactive
Compound_14	O=C1N2CCN(CC(NCC3=CC=C(F)C=C3)=O)CC2C(C4=CC=CC=C4)(C5=CC=CC=C5)O1	6	33
Compound_15	O=C1N2CCN(C(NCC3=CC=CC=C3)=N)CC2C(C4=CC=CC=C4)(C5=CC=CC=C5)O1	7	21
Compound_16	O=C1N2CCN(C(NCC3=CC=C(F)C=C3)=N)CC2C(C4=CC=CC=C4)(C5=CC=CC=C5)O1	7	38
Compound_17	O=C1N2[C@@H](C)CN(C(NCC3=CC=C(F)C=C3)=O)C[C@@H]2C(C4=CC=CC=C4)(C5=CC=CC=C5)O1	6	96
Compound_18	O=C1N2[C@@H](C(C)C)CN(C(NCC3=CC=C(F)C=C3)=O)C[C@@H]2C(C4=CC=CC=C4)(C5=CC=CC=C5)O1	7	03
Compound_19	O=C1N2[C@@H](CC(C)C)CN(C(NCC3=CC=C(F)C=C3)=O)C[C@@H]2C(C4=CC=CC=C4)(C5=CC=CC=C5)O1	6	74
Compound_20	O=C1N2[C@@H](CC3=CC=CC=C3)CN(C(NCC4=CC=C(F)C=C4)=O)C[C@@H]2C(C5=CC=CC=C5)(C6=CC=CC=C6)O1	6	62
Compound_21	O=C1N2[C@@H](C3=CC=CC=C3)CN(C(NCC4=CC=C(F)C=C4)=O)C[C@@H]2C(C5=CC=CC=C5)(C6=CC=CC=C6)O1	7	82
