# Supplementary material for: Structure–Activity Relationship Studies on Oxazolo[3,4-a]pyrazine Derivatives Leading to the Discovery of a Novel Neuropeptide S Receptor Antagonist with Potent In Vivo Activity
Source: J Med Chem. 2021 Mar 18;64(7):4089–108. doi: 10.1021/acs.jmedchem.0c02223 (PMC8041306; doi:10.1021/acs.jmedchem.0c02223)
Supplement: Supplementary file 3 — jm0c02223_si_003.pdb [file jm0c02223_si_003.pdb]

ATOM      1  N   GLU A  40      11.045   5.134  36.237  1.00147.75           N  
ATOM      2  CA  GLU A  40      10.913   5.111  34.768  1.00146.31           C  
ATOM      3  C   GLU A  40      12.269   5.516  34.140  1.00151.49           C  
ATOM      4  O   GLU A  40      12.732   4.821  33.234  1.00150.45           O  
ATOM      5  CB  GLU A  40       9.750   6.010  34.276  1.00  0.00           C  
ATOM      6  CG  GLU A  40       9.444   5.906  32.765  1.00  0.00           C  
ATOM      7  CD  GLU A  40       8.373   6.901  32.322  1.00  0.00           C  
ATOM      8  OE1 GLU A  40       8.723   7.790  31.515  1.00  0.00           O  
ATOM      9  OE2 GLU A  40       7.227   6.760  32.800  1.00  0.00           O1-
ATOM     10  HB2 GLU A  40       8.846   5.748  34.827  1.00  0.00           H  
ATOM     11  HB3 GLU A  40       9.953   7.052  34.533  1.00  0.00           H  
ATOM     12  HG2 GLU A  40      10.343   6.071  32.170  1.00  0.00           H  
ATOM     13  HG3 GLU A  40       9.094   4.902  32.527  1.00  0.00           H  
ATOM     14  H1  GLU A  40      10.149   4.955  36.668  1.00147.75           H  
ATOM     15  H2  GLU A  40      11.649   4.387  36.548  1.00147.75           H  
ATOM     16  HA  GLU A  40      10.688   4.088  34.460  1.00146.31           H  
ATOM     17  N   TRP A  41      12.835   6.663  34.577  1.00149.52           N  
ATOM     18  CA  TRP A  41      14.009   7.345  34.009  1.00150.58           C  
ATOM     19  C   TRP A  41      13.833   7.769  32.528  1.00152.69           C  
ATOM     20  O   TRP A  41      14.828   7.911  31.816  1.00152.92           O  
ATOM     21  CB  TRP A  41      15.314   6.545  34.266  1.00  0.00           C  
ATOM     22  CG  TRP A  41      15.763   6.428  35.696  1.00  0.00           C  
ATOM     23  CD1 TRP A  41      15.393   5.465  36.570  1.00  0.00           C  
ATOM     24  CD2 TRP A  41      16.637   7.331  36.445  1.00  0.00           C  
ATOM     25  NE1 TRP A  41      16.000   5.688  37.790  1.00  0.00           N  
ATOM     26  CE2 TRP A  41      16.781   6.825  37.773  1.00  0.00           C  
ATOM     27  CE3 TRP A  41      17.335   8.523  36.135  1.00  0.00           C  
ATOM     28  CZ2 TRP A  41      17.579   7.464  38.740  1.00  0.00           C  
ATOM     29  CZ3 TRP A  41      18.137   9.173  37.095  1.00  0.00           C  
ATOM     30  CH2 TRP A  41      18.262   8.645  38.395  1.00  0.00           C  
ATOM     31  HB2 TRP A  41      15.235   5.542  33.846  1.00  0.00           H  
ATOM     32  HB3 TRP A  41      16.147   7.012  33.742  1.00  0.00           H  
ATOM     33  HD1 TRP A  41      14.729   4.647  36.330  1.00  0.00           H  
ATOM     34  HE1 TRP A  41      15.867   5.077  38.583  1.00  0.00           H  
ATOM     35  HE3 TRP A  41      17.255   8.940  35.142  1.00  0.00           H  
ATOM     36  HZ2 TRP A  41      17.666   7.054  39.735  1.00  0.00           H  
ATOM     37  HZ3 TRP A  41      18.661  10.080  36.832  1.00  0.00           H  
ATOM     38  HH2 TRP A  41      18.877   9.147  39.127  1.00  0.00           H  
ATOM     39  H   TRP A  41      12.379   7.148  35.338  1.00149.52           H  
ATOM     40  HA  TRP A  41      14.101   8.289  34.548  1.00150.58           H  
ATOM     41  N   GLY A  42      12.577   7.972  32.090  1.00147.09           N  
ATOM     42  CA  GLY A  42      12.229   8.318  30.713  1.00145.23           C  
ATOM     43  C   GLY A  42      12.222   9.841  30.536  1.00150.74           C  
ATOM     44  O   GLY A  42      11.771  10.572  31.418  1.00151.77           O  
ATOM     45  HA3 GLY A  42      11.232   7.935  30.497  1.00145.23           H  
ATOM     46  H   GLY A  42      11.807   7.862  32.734  1.00147.09           H  
ATOM     47  HA2 GLY A  42      12.910   7.842  30.005  1.00145.23           H  
ATOM     48  N   SER A  43      12.688  10.295  29.361  1.00146.76           N  
ATOM     49  CA  SER A  43      12.781  11.700  28.965  1.00147.66           C  
ATOM     50  C   SER A  43      12.898  11.761  27.435  1.00149.73           C  
ATOM     51  O   SER A  43      13.963  11.442  26.905  1.00149.72           O  
ATOM     52  CB  SER A  43      13.998  12.378  29.644  1.00  0.00           C  
ATOM     53  OG  SER A  43      13.664  12.890  30.917  1.00  0.00           O  
ATOM     54  HB2 SER A  43      14.841  11.691  29.733  1.00  0.00           H  
ATOM     55  HB3 SER A  43      14.347  13.225  29.051  1.00  0.00           H  
ATOM     56  HG  SER A  43      14.463  13.219  31.335  1.00  0.00           H  
ATOM     57  H   SER A  43      13.028   9.633  28.679  1.00146.76           H  
ATOM     58  HA  SER A  43      11.866  12.223  29.251  1.00147.66           H  
ATOM     59  N   PHE A  44      11.808  12.159  26.758  1.00144.30           N  
ATOM     60  CA  PHE A  44      11.752  12.304  25.301  1.00142.84           C  
ATOM     61  C   PHE A  44      11.680  13.805  24.981  1.00147.76           C  
ATOM     62  O   PHE A  44      10.810  14.499  25.509  1.00148.68           O  
ATOM     63  CB  PHE A  44      10.526  11.528  24.775  1.00  0.00           C  
ATOM     64  CG  PHE A  44      10.596  11.177  23.301  1.00  0.00           C  
ATOM     65  CD1 PHE A  44      11.438  10.126  22.880  1.00  0.00           C  
ATOM     66  CD2 PHE A  44       9.958  11.975  22.329  1.00  0.00           C  
ATOM     67  CE1 PHE A  44      11.581   9.851  21.528  1.00  0.00           C  
ATOM     68  CE2 PHE A  44      10.096  11.669  20.983  1.00  0.00           C  
ATOM     69  CZ  PHE A  44      10.899  10.609  20.584  1.00  0.00           C  
ATOM     70  HB2 PHE A  44      10.439  10.586  25.318  1.00  0.00           H  
ATOM     71  HB3 PHE A  44       9.600  12.069  24.979  1.00  0.00           H  
ATOM     72  HD1 PHE A  44      11.979   9.538  23.607  1.00  0.00           H  
ATOM     73  HD2 PHE A  44       9.368  12.831  22.622  1.00  0.00           H  
ATOM     74  HE1 PHE A  44      12.236   9.055  21.214  1.00  0.00           H  
ATOM     75  HE2 PHE A  44       9.601  12.282  20.246  1.00  0.00           H  
ATOM     76  HZ  PHE A  44      11.016  10.400  19.531  1.00  0.00           H  
ATOM     77  H   PHE A  44      10.969  12.411  27.260  1.00144.30           H  
ATOM     78  HA  PHE A  44      12.650  11.881  24.845  1.00142.84           H  
ATOM     79  N   TYR A  45      12.624  14.281  24.153  1.00143.58           N  
ATOM     80  CA  TYR A  45      12.830  15.702  23.866  1.00144.75           C  
ATOM     81  C   TYR A  45      11.750  16.302  22.954  1.00145.99           C  
ATOM     82  O   TYR A  45      11.237  15.623  22.062  1.00144.35           O  
ATOM     83  CB  TYR A  45      14.213  15.899  23.221  1.00  0.00           C  
ATOM     84  CG  TYR A  45      15.393  15.510  24.090  1.00  0.00           C  
ATOM     85  CD1 TYR A  45      16.002  14.246  23.946  1.00  0.00           C  
ATOM     86  CD2 TYR A  45      15.892  16.424  25.042  1.00  0.00           C  
ATOM     87  CE1 TYR A  45      17.104  13.898  24.752  1.00  0.00           C  
ATOM     88  CE2 TYR A  45      16.996  16.077  25.844  1.00  0.00           C  
ATOM     89  CZ  TYR A  45      17.603  14.814  25.698  1.00  0.00           C  
ATOM     90  OH  TYR A  45      18.675  14.478  26.472  1.00  0.00           O  
ATOM     91  HB2 TYR A  45      14.261  15.339  22.292  1.00  0.00           H  
ATOM     92  HB3 TYR A  45      14.346  16.945  22.945  1.00  0.00           H  
ATOM     93  HD1 TYR A  45      15.629  13.540  23.218  1.00  0.00           H  
ATOM     94  HD2 TYR A  45      15.431  17.394  25.157  1.00  0.00           H  
ATOM     95  HE1 TYR A  45      17.568  12.929  24.639  1.00  0.00           H  
ATOM     96  HE2 TYR A  45      17.373  16.783  26.569  1.00  0.00           H  
ATOM     97  HH  TYR A  45      18.945  15.179  27.070  1.00  0.00           H  
ATOM     98  H   TYR A  45      13.299  13.646  23.750  1.00143.58           H  
ATOM     99  HA  TYR A  45      12.816  16.239  24.817  1.00144.75           H  
ATOM    100  N   TYR A  46      11.483  17.600  23.173  1.00141.94           N  
ATOM    101  CA  TYR A  46      10.554  18.417  22.385  1.00140.59           C  
ATOM    102  C   TYR A  46      11.074  18.695  20.964  1.00143.36           C  
ATOM    103  O   TYR A  46      10.269  18.864  20.054  1.00142.49           O  
ATOM    104  CB  TYR A  46      10.266  19.756  23.095  1.00  0.00           C  
ATOM    105  CG  TYR A  46      10.195  19.686  24.609  1.00  0.00           C  
ATOM    106  CD1 TYR A  46       9.078  19.116  25.256  1.00  0.00           C  
ATOM    107  CD2 TYR A  46      11.277  20.171  25.372  1.00  0.00           C  
ATOM    108  CE1 TYR A  46       9.049  19.034  26.663  1.00  0.00           C  
ATOM    109  CE2 TYR A  46      11.247  20.088  26.776  1.00  0.00           C  
ATOM    110  CZ  TYR A  46      10.133  19.520  27.422  1.00  0.00           C  
ATOM    111  OH  TYR A  46      10.105  19.440  28.783  1.00  0.00           O  
ATOM    112  HB2 TYR A  46      11.053  20.473  22.851  1.00  0.00           H  
ATOM    113  HB3 TYR A  46       9.346  20.195  22.707  1.00  0.00           H  
ATOM    114  HD1 TYR A  46       8.250  18.735  24.676  1.00  0.00           H  
ATOM    115  HD2 TYR A  46      12.140  20.602  24.887  1.00  0.00           H  
ATOM    116  HE1 TYR A  46       8.195  18.594  27.157  1.00  0.00           H  
ATOM    117  HE2 TYR A  46      12.081  20.460  27.352  1.00  0.00           H  
ATOM    118  HH  TYR A  46      10.886  19.808  29.201  1.00  0.00           H  
ATOM    119  H   TYR A  46      11.948  18.080  23.930  1.00141.94           H  
ATOM    120  HA  TYR A  46       9.617  17.870  22.317  1.00140.59           H  
ATOM    121  N   SER A  47      12.409  18.712  20.804  1.00139.49           N  
ATOM    122  CA  SER A  47      13.118  18.844  19.533  1.00138.84           C  
ATOM    123  C   SER A  47      12.906  17.653  18.575  1.00138.15           C  
ATOM    124  O   SER A  47      12.937  17.870  17.365  1.00137.65           O  
ATOM    125  CB  SER A  47      14.602  19.137  19.832  1.00  0.00           C  
ATOM    126  OG  SER A  47      15.196  18.119  20.616  1.00  0.00           O  
ATOM    127  HB2 SER A  47      15.165  19.240  18.903  1.00  0.00           H  
ATOM    128  HB3 SER A  47      14.697  20.084  20.364  1.00  0.00           H  
ATOM    129  HG  SER A  47      16.131  18.315  20.714  1.00  0.00           H  
ATOM    130  H   SER A  47      13.001  18.551  21.606  1.00139.49           H  
ATOM    131  HA  SER A  47      12.710  19.720  19.026  1.00138.84           H  
ATOM    132  N   PHE A  48      12.625  16.454  19.118  1.00131.05           N  
ATOM    133  CA  PHE A  48      12.117  15.312  18.355  1.00127.69           C  
ATOM    134  C   PHE A  48      10.592  15.364  18.165  1.00126.72           C  
ATOM    135  O   PHE A  48      10.128  14.998  17.088  1.00124.34           O  
ATOM    136  CB  PHE A  48      12.538  13.979  19.008  1.00  0.00           C  
ATOM    137  CG  PHE A  48      13.971  13.560  18.727  1.00  0.00           C  
ATOM    138  CD1 PHE A  48      15.026  14.006  19.548  1.00  0.00           C  
ATOM    139  CD2 PHE A  48      14.281  12.852  17.546  1.00  0.00           C  
ATOM    140  CE1 PHE A  48      16.339  13.677  19.243  1.00  0.00           C  
ATOM    141  CE2 PHE A  48      15.602  12.538  17.251  1.00  0.00           C  
ATOM    142  CZ  PHE A  48      16.625  12.938  18.102  1.00  0.00           C  
ATOM    143  HB2 PHE A  48      12.390  14.025  20.088  1.00  0.00           H  
ATOM    144  HB3 PHE A  48      11.892  13.170  18.659  1.00  0.00           H  
ATOM    145  HD1 PHE A  48      14.818  14.606  20.416  1.00  0.00           H  
ATOM    146  HD2 PHE A  48      13.495  12.545  16.872  1.00  0.00           H  
ATOM    147  HE1 PHE A  48      17.141  14.008  19.885  1.00  0.00           H  
ATOM    148  HE2 PHE A  48      15.833  11.983  16.354  1.00  0.00           H  
ATOM    149  HZ  PHE A  48      17.648  12.690  17.864  1.00  0.00           H  
ATOM    150  H   PHE A  48      12.633  16.351  20.122  1.00131.05           H  
ATOM    151  HA  PHE A  48      12.550  15.332  17.351  1.00127.69           H  
ATOM    152  N   LYS A  49       9.842  15.802  19.196  1.00122.11           N  
ATOM    153  CA  LYS A  49       8.375  15.813  19.202  1.00120.30           C  
ATOM    154  C   LYS A  49       7.742  16.820  18.218  1.00123.76           C  
ATOM    155  O   LYS A  49       6.736  16.482  17.603  1.00121.81           O  
ATOM    156  CB  LYS A  49       7.837  15.972  20.640  1.00  0.00           C  
ATOM    157  CG  LYS A  49       6.300  15.954  20.802  1.00  0.00           C  
ATOM    158  CD  LYS A  49       5.614  14.656  20.338  1.00  0.00           C  
ATOM    159  CE  LYS A  49       4.087  14.717  20.499  1.00  0.00           C  
ATOM    160  NZ  LYS A  49       3.440  13.471  20.054  1.00  0.00           N1+
ATOM    161  HB2 LYS A  49       8.264  15.192  21.272  1.00  0.00           H  
ATOM    162  HB3 LYS A  49       8.196  16.917  21.039  1.00  0.00           H  
ATOM    163  HG2 LYS A  49       6.067  16.110  21.856  1.00  0.00           H  
ATOM    164  HG3 LYS A  49       5.861  16.807  20.283  1.00  0.00           H  
ATOM    165  HD2 LYS A  49       5.857  14.455  19.296  1.00  0.00           H  
ATOM    166  HD3 LYS A  49       6.011  13.815  20.908  1.00  0.00           H  
ATOM    167  HE2 LYS A  49       3.822  14.907  21.536  1.00  0.00           H  
ATOM    168  HE3 LYS A  49       3.672  15.549  19.933  1.00  0.00           H  
ATOM    169  HZ1 LYS A  49       2.441  13.547  20.181  1.00  0.00           H  
ATOM    170  HZ2 LYS A  49       3.642  13.311  19.078  1.00  0.00           H  
ATOM    171  HZ3 LYS A  49       3.787  12.698  20.605  1.00  0.00           H  
ATOM    172  H   LYS A  49      10.294  16.083  20.056  1.00122.11           H  
ATOM    173  HA  LYS A  49       8.083  14.814  18.887  1.00120.30           H  
ATOM    174  N   THR A  50       8.322  18.021  18.058  1.00122.01           N  
ATOM    175  CA  THR A  50       7.852  18.998  17.068  1.00122.34           C  
ATOM    176  C   THR A  50       8.292  18.622  15.639  1.00122.44           C  
ATOM    177  O   THR A  50       7.523  18.854  14.708  1.00121.32           O  
ATOM    178  CB  THR A  50       8.329  20.444  17.369  1.00  0.00           C  
ATOM    179  OG1 THR A  50       9.714  20.639  17.151  1.00  0.00           O  
ATOM    180  CG2 THR A  50       7.924  20.954  18.761  1.00  0.00           C  
ATOM    181  HB  THR A  50       7.842  21.103  16.648  1.00  0.00           H  
ATOM    182  HG1 THR A  50       9.940  21.540  17.395  1.00  0.00           H  
ATOM    183 HG21 THR A  50       8.369  21.926  18.974  1.00  0.00           H  
ATOM    184 HG22 THR A  50       6.842  21.074  18.818  1.00  0.00           H  
ATOM    185 HG23 THR A  50       8.213  20.273  19.559  1.00  0.00           H  
ATOM    186  H   THR A  50       9.137  18.278  18.602  1.00122.01           H  
ATOM    187  HA  THR A  50       6.761  19.014  17.090  1.00122.34           H  
ATOM    188  N   GLU A  51       9.482  18.006  15.503  1.00116.65           N  
ATOM    189  CA  GLU A  51      10.013  17.504  14.238  1.00114.26           C  
ATOM    190  C   GLU A  51       9.182  16.335  13.681  1.00113.53           C  
ATOM    191  O   GLU A  51       8.900  16.342  12.483  1.00112.50           O  
ATOM    192  CB  GLU A  51      11.511  17.167  14.403  1.00  0.00           C  
ATOM    193  CG  GLU A  51      12.200  16.642  13.123  1.00  0.00           C  
ATOM    194  CD  GLU A  51      13.704  16.391  13.275  1.00  0.00           C  
ATOM    195  OE1 GLU A  51      14.209  16.461  14.419  1.00  0.00           O  
ATOM    196  OE2 GLU A  51      14.329  16.122  12.227  1.00  0.00           O1-
ATOM    197  HB2 GLU A  51      12.031  18.064  14.741  1.00  0.00           H  
ATOM    198  HB3 GLU A  51      11.630  16.434  15.202  1.00  0.00           H  
ATOM    199  HG2 GLU A  51      11.747  15.704  12.802  1.00  0.00           H  
ATOM    200  HG3 GLU A  51      12.054  17.355  12.312  1.00  0.00           H  
ATOM    201  H   GLU A  51      10.060  17.862  16.318  1.00116.65           H  
ATOM    202  HA  GLU A  51       9.944  18.319  13.515  1.00114.26           H  
ATOM    203  N   GLN A  52       8.766  15.398  14.559  1.00107.20           N  
ATOM    204  CA  GLN A  52       7.899  14.267  14.214  1.00103.98           C  
ATOM    205  C   GLN A  52       6.450  14.713  13.910  1.00106.04           C  
ATOM    206  O   GLN A  52       5.807  14.086  13.072  1.00104.16           O  
ATOM    207  CB  GLN A  52       7.998  13.135  15.258  1.00  0.00           C  
ATOM    208  CG  GLN A  52       7.144  13.324  16.517  1.00  0.00           C  
ATOM    209  CD  GLN A  52       7.456  12.319  17.622  1.00  0.00           C  
ATOM    210  OE1 GLN A  52       8.615  12.052  17.925  1.00  0.00           O  
ATOM    211  NE2 GLN A  52       6.411  11.785  18.257  1.00  0.00           N  
ATOM    212  HB2 GLN A  52       7.693  12.200  14.783  1.00  0.00           H  
ATOM    213  HB3 GLN A  52       9.048  12.995  15.520  1.00  0.00           H  
ATOM    214  HG2 GLN A  52       7.345  14.307  16.908  1.00  0.00           H  
ATOM    215  HG3 GLN A  52       6.082  13.287  16.272  1.00  0.00           H  
ATOM    216 HE22 GLN A  52       6.564  11.122  19.003  1.00  0.00           H  
ATOM    217 HE21 GLN A  52       5.471  12.003  17.966  1.00  0.00           H  
ATOM    218  H   GLN A  52       9.062  15.455  15.525  1.00107.20           H  
ATOM    219  HA  GLN A  52       8.334  13.808  13.337  1.00103.98           H  
ATOM    220  N   LEU A  53       5.977  15.797  14.559  1.00102.99           N  
ATOM    221  CA  LEU A  53       4.678  16.431  14.298  1.00102.78           C  
ATOM    222  C   LEU A  53       4.635  17.156  12.946  1.00108.09           C  
ATOM    223  O   LEU A  53       3.582  17.152  12.314  1.00107.02           O  
ATOM    224  CB  LEU A  53       4.307  17.395  15.450  1.00  0.00           C  
ATOM    225  CG  LEU A  53       3.307  16.839  16.489  1.00  0.00           C  
ATOM    226  CD1 LEU A  53       3.679  15.453  17.049  1.00  0.00           C  
ATOM    227  CD2 LEU A  53       3.058  17.859  17.619  1.00  0.00           C  
ATOM    228  HB2 LEU A  53       5.212  17.735  15.947  1.00  0.00           H  
ATOM    229  HB3 LEU A  53       3.861  18.307  15.046  1.00  0.00           H  
ATOM    230  HG  LEU A  53       2.363  16.707  15.959  1.00  0.00           H  
ATOM    231 HD11 LEU A  53       2.802  14.962  17.471  1.00  0.00           H  
ATOM    232 HD12 LEU A  53       4.086  14.777  16.300  1.00  0.00           H  
ATOM    233 HD13 LEU A  53       4.425  15.537  17.832  1.00  0.00           H  
ATOM    234 HD21 LEU A  53       2.011  18.163  17.645  1.00  0.00           H  
ATOM    235 HD22 LEU A  53       3.300  17.455  18.602  1.00  0.00           H  
ATOM    236 HD23 LEU A  53       3.655  18.764  17.496  1.00  0.00           H  
ATOM    237  H   LEU A  53       6.562  16.256  15.243  1.00102.99           H  
ATOM    238  HA  LEU A  53       3.923  15.650  14.243  1.00102.78           H  
ATOM    239  N   ILE A  54       5.767  17.737  12.515  1.00106.44           N  
ATOM    240  CA  ILE A  54       5.918  18.351  11.198  1.00107.15           C  
ATOM    241  C   ILE A  54       5.910  17.302  10.072  1.00109.56           C  
ATOM    242  O   ILE A  54       5.147  17.481   9.128  1.00109.09           O  
ATOM    243  CB  ILE A  54       7.175  19.271  11.116  1.00  0.00           C  
ATOM    244  CG1 ILE A  54       6.882  20.608  11.836  1.00  0.00           C  
ATOM    245  CG2 ILE A  54       7.721  19.549   9.694  1.00  0.00           C  
ATOM    246  CD1 ILE A  54       8.130  21.462  12.108  1.00  0.00           C  
ATOM    247  HB  ILE A  54       7.975  18.778  11.670  1.00  0.00           H  
ATOM    248 HG12 ILE A  54       6.173  21.190  11.245  1.00  0.00           H  
ATOM    249 HG13 ILE A  54       6.383  20.419  12.788  1.00  0.00           H  
ATOM    250 HG21 ILE A  54       8.573  20.229   9.719  1.00  0.00           H  
ATOM    251 HG22 ILE A  54       8.079  18.644   9.203  1.00  0.00           H  
ATOM    252 HG23 ILE A  54       6.959  20.001   9.059  1.00  0.00           H  
ATOM    253 HD11 ILE A  54       7.977  22.109  12.972  1.00  0.00           H  
ATOM    254 HD12 ILE A  54       9.001  20.841  12.319  1.00  0.00           H  
ATOM    255 HD13 ILE A  54       8.368  22.099  11.256  1.00  0.00           H  
ATOM    256  H   ILE A  54       6.589  17.732  13.105  1.00106.44           H  
ATOM    257  HA  ILE A  54       5.041  18.983  11.039  1.00107.15           H  
ATOM    258  N   THR A  55       6.713  16.227  10.195  1.00104.93           N  
ATOM    259  CA  THR A  55       6.775  15.151   9.196  1.00102.80           C  
ATOM    260  C   THR A  55       5.487  14.308   9.115  1.00105.48           C  
ATOM    261  O   THR A  55       5.118  13.947   7.999  1.00104.53           O  
ATOM    262  CB  THR A  55       8.020  14.228   9.342  1.00  0.00           C  
ATOM    263  OG1 THR A  55       8.036  13.172   8.401  1.00  0.00           O  
ATOM    264  CG2 THR A  55       8.135  13.551  10.698  1.00  0.00           C  
ATOM    265  HB  THR A  55       8.913  14.832   9.173  1.00  0.00           H  
ATOM    266  HG1 THR A  55       8.710  12.540   8.657  1.00  0.00           H  
ATOM    267 HG21 THR A  55       9.112  13.089  10.844  1.00  0.00           H  
ATOM    268 HG22 THR A  55       8.005  14.322  11.438  1.00  0.00           H  
ATOM    269 HG23 THR A  55       7.365  12.794  10.855  1.00  0.00           H  
ATOM    270  H   THR A  55       7.322  16.140  10.998  1.00104.93           H  
ATOM    271  HA  THR A  55       6.887  15.644   8.229  1.00102.80           H  
ATOM    272  N   LEU A  56       4.785  14.073  10.246  1.00102.07           N  
ATOM    273  CA  LEU A  56       3.453  13.458  10.222  1.00100.46           C  
ATOM    274  C   LEU A  56       2.444  14.380   9.519  1.00104.76           C  
ATOM    275  O   LEU A  56       1.750  13.903   8.631  1.00103.10           O  
ATOM    276  CB  LEU A  56       3.010  12.920  11.616  1.00  0.00           C  
ATOM    277  CG  LEU A  56       2.209  13.861  12.557  1.00  0.00           C  
ATOM    278  CD1 LEU A  56       0.730  14.044  12.165  1.00  0.00           C  
ATOM    279  CD2 LEU A  56       2.296  13.400  14.018  1.00  0.00           C  
ATOM    280  HB2 LEU A  56       2.413  12.020  11.465  1.00  0.00           H  
ATOM    281  HB3 LEU A  56       3.903  12.560  12.127  1.00  0.00           H  
ATOM    282  HG  LEU A  56       2.687  14.833  12.516  1.00  0.00           H  
ATOM    283 HD11 LEU A  56       0.063  13.836  12.999  1.00  0.00           H  
ATOM    284 HD12 LEU A  56       0.525  15.065  11.842  1.00  0.00           H  
ATOM    285 HD13 LEU A  56       0.443  13.375  11.357  1.00  0.00           H  
ATOM    286 HD21 LEU A  56       1.996  14.199  14.697  1.00  0.00           H  
ATOM    287 HD22 LEU A  56       1.645  12.547  14.211  1.00  0.00           H  
ATOM    288 HD23 LEU A  56       3.315  13.120  14.283  1.00  0.00           H  
ATOM    289  H   LEU A  56       5.135  14.374  11.146  1.00102.07           H  
ATOM    290  HA  LEU A  56       3.554  12.569   9.593  1.00100.46           H  
ATOM    291  N   TRP A  57       2.422  15.680   9.865  1.00103.25           N  
ATOM    292  CA  TRP A  57       1.520  16.676   9.281  1.00103.84           C  
ATOM    293  C   TRP A  57       1.742  16.906   7.773  1.00106.19           C  
ATOM    294  O   TRP A  57       0.763  17.027   7.039  1.00105.83           O  
ATOM    295  CB  TRP A  57       1.605  17.986  10.082  1.00  0.00           C  
ATOM    296  CG  TRP A  57       0.693  19.090   9.641  1.00  0.00           C  
ATOM    297  CD1 TRP A  57       1.041  20.130   8.850  1.00  0.00           C  
ATOM    298  CD2 TRP A  57      -0.737  19.235   9.890  1.00  0.00           C  
ATOM    299  NE1 TRP A  57      -0.063  20.924   8.621  1.00  0.00           N  
ATOM    300  CE2 TRP A  57      -1.189  20.424   9.241  1.00  0.00           C  
ATOM    301  CE3 TRP A  57      -1.702  18.483  10.602  1.00  0.00           C  
ATOM    302  CZ2 TRP A  57      -2.525  20.855   9.310  1.00  0.00           C  
ATOM    303  CZ3 TRP A  57      -3.046  18.904  10.676  1.00  0.00           C  
ATOM    304  CH2 TRP A  57      -3.457  20.089  10.035  1.00  0.00           C  
ATOM    305  HB2 TRP A  57       1.356  17.780  11.124  1.00  0.00           H  
ATOM    306  HB3 TRP A  57       2.629  18.363  10.080  1.00  0.00           H  
ATOM    307  HD1 TRP A  57       2.036  20.297   8.463  1.00  0.00           H  
ATOM    308  HE1 TRP A  57      -0.024  21.763   8.059  1.00  0.00           H  
ATOM    309  HE3 TRP A  57      -1.401  17.574  11.101  1.00  0.00           H  
ATOM    310  HZ2 TRP A  57      -2.835  21.760   8.809  1.00  0.00           H  
ATOM    311  HZ3 TRP A  57      -3.763  18.314  11.228  1.00  0.00           H  
ATOM    312  HH2 TRP A  57      -4.488  20.407  10.095  1.00  0.00           H  
ATOM    313  H   TRP A  57       3.040  16.014  10.593  1.00103.25           H  
ATOM    314  HA  TRP A  57       0.507  16.293   9.405  1.00103.84           H  
ATOM    315  N   VAL A  58       3.013  16.899   7.335  1.00101.54           N  
ATOM    316  CA  VAL A  58       3.417  16.889   5.929  1.00101.19           C  
ATOM    317  C   VAL A  58       2.901  15.636   5.208  1.00102.69           C  
ATOM    318  O   VAL A  58       2.345  15.760   4.123  1.00102.18           O  
ATOM    319  CB  VAL A  58       4.965  16.995   5.773  1.00  0.00           C  
ATOM    320  CG1 VAL A  58       5.563  16.486   4.440  1.00  0.00           C  
ATOM    321  CG2 VAL A  58       5.423  18.444   6.007  1.00  0.00           C  
ATOM    322  HB  VAL A  58       5.416  16.391   6.560  1.00  0.00           H  
ATOM    323 HG11 VAL A  58       6.630  16.705   4.383  1.00  0.00           H  
ATOM    324 HG12 VAL A  58       5.463  15.407   4.325  1.00  0.00           H  
ATOM    325 HG13 VAL A  58       5.088  16.965   3.583  1.00  0.00           H  
ATOM    326 HG21 VAL A  58       6.511  18.513   6.040  1.00  0.00           H  
ATOM    327 HG22 VAL A  58       5.072  19.100   5.209  1.00  0.00           H  
ATOM    328 HG23 VAL A  58       5.043  18.845   6.946  1.00  0.00           H  
ATOM    329  H   VAL A  58       3.765  16.832   8.009  1.00101.54           H  
ATOM    330  HA  VAL A  58       2.965  17.759   5.452  1.00101.19           H  
ATOM    331  N   LEU A  59       3.043  14.469   5.852  1.00 97.29           N  
ATOM    332  CA  LEU A  59       2.546  13.192   5.358  1.00 94.94           C  
ATOM    333  C   LEU A  59       1.009  13.165   5.259  1.00 99.05           C  
ATOM    334  O   LEU A  59       0.529  12.609   4.282  1.00 97.64           O  
ATOM    335  CB  LEU A  59       3.167  12.068   6.211  1.00  0.00           C  
ATOM    336  CG  LEU A  59       3.147  10.647   5.621  1.00  0.00           C  
ATOM    337  CD1 LEU A  59       4.244   9.802   6.305  1.00  0.00           C  
ATOM    338  CD2 LEU A  59       1.749   9.992   5.696  1.00  0.00           C  
ATOM    339  HB2 LEU A  59       4.219  12.330   6.321  1.00  0.00           H  
ATOM    340  HB3 LEU A  59       2.760  12.058   7.221  1.00  0.00           H  
ATOM    341  HG  LEU A  59       3.418  10.719   4.567  1.00  0.00           H  
ATOM    342 HD11 LEU A  59       5.038   9.550   5.605  1.00  0.00           H  
ATOM    343 HD12 LEU A  59       4.716  10.320   7.140  1.00  0.00           H  
ATOM    344 HD13 LEU A  59       3.867   8.872   6.711  1.00  0.00           H  
ATOM    345 HD21 LEU A  59       1.356   9.802   4.698  1.00  0.00           H  
ATOM    346 HD22 LEU A  59       1.753   9.047   6.227  1.00  0.00           H  
ATOM    347 HD23 LEU A  59       1.026  10.614   6.222  1.00  0.00           H  
ATOM    348  H   LEU A  59       3.513  14.445   6.747  1.00 97.29           H  
ATOM    349  HA  LEU A  59       2.937  13.082   4.344  1.00 94.94           H  
ATOM    350  N   PHE A  60       0.283  13.816   6.190  1.00 97.20           N  
ATOM    351  CA  PHE A  60      -1.167  14.058   6.145  1.00 97.14           C  
ATOM    352  C   PHE A  60      -1.619  14.863   4.917  1.00103.36           C  
ATOM    353  O   PHE A  60      -2.482  14.386   4.182  1.00102.81           O  
ATOM    354  CB  PHE A  60      -1.672  14.726   7.449  1.00  0.00           C  
ATOM    355  CG  PHE A  60      -2.229  13.776   8.491  1.00  0.00           C  
ATOM    356  CD1 PHE A  60      -3.620  13.590   8.623  1.00  0.00           C  
ATOM    357  CD2 PHE A  60      -1.362  12.973   9.252  1.00  0.00           C  
ATOM    358  CE1 PHE A  60      -4.111  12.626   9.492  1.00  0.00           C  
ATOM    359  CE2 PHE A  60      -1.869  12.046  10.140  1.00  0.00           C  
ATOM    360  CZ  PHE A  60      -3.233  11.853  10.237  1.00  0.00           C  
ATOM    361  HB2 PHE A  60      -0.866  15.282   7.917  1.00  0.00           H  
ATOM    362  HB3 PHE A  60      -2.446  15.468   7.241  1.00  0.00           H  
ATOM    363  HD1 PHE A  60      -4.306  14.194   8.051  1.00  0.00           H  
ATOM    364  HD2 PHE A  60      -0.302  13.057   9.149  1.00  0.00           H  
ATOM    365  HE1 PHE A  60      -5.176  12.467   9.578  1.00  0.00           H  
ATOM    366  HE2 PHE A  60      -1.199  11.467  10.748  1.00  0.00           H  
ATOM    367  HZ  PHE A  60      -3.611  11.072  10.871  1.00  0.00           H  
ATOM    368  H   PHE A  60       0.770  14.225   6.977  1.00 97.20           H  
ATOM    369  HA  PHE A  60      -1.651  13.084   6.078  1.00 97.14           H  
ATOM    370  N   VAL A  61      -1.043  16.063   4.719  1.00102.43           N  
ATOM    371  CA  VAL A  61      -1.447  16.976   3.643  1.00104.08           C  
ATOM    372  C   VAL A  61      -0.934  16.540   2.253  1.00106.94           C  
ATOM    373  O   VAL A  61      -1.552  16.919   1.263  1.00106.85           O  
ATOM    374  CB  VAL A  61      -1.035  18.456   3.906  1.00  0.00           C  
ATOM    375  CG1 VAL A  61      -1.532  18.968   5.270  1.00  0.00           C  
ATOM    376  CG2 VAL A  61       0.449  18.795   3.687  1.00  0.00           C  
ATOM    377  HB  VAL A  61      -1.571  19.061   3.172  1.00  0.00           H  
ATOM    378 HG11 VAL A  61      -1.217  19.996   5.450  1.00  0.00           H  
ATOM    379 HG12 VAL A  61      -2.622  18.955   5.308  1.00  0.00           H  
ATOM    380 HG13 VAL A  61      -1.173  18.366   6.102  1.00  0.00           H  
ATOM    381 HG21 VAL A  61       0.676  19.810   4.014  1.00  0.00           H  
ATOM    382 HG22 VAL A  61       1.086  18.118   4.252  1.00  0.00           H  
ATOM    383 HG23 VAL A  61       0.725  18.736   2.635  1.00  0.00           H  
ATOM    384  H   VAL A  61      -0.337  16.400   5.361  1.00102.43           H  
ATOM    385  HA  VAL A  61      -2.538  16.958   3.591  1.00104.08           H  
ATOM    386  N   PHE A  62       0.141  15.731   2.194  1.00102.79           N  
ATOM    387  CA  PHE A  62       0.603  15.074   0.969  1.00102.17           C  
ATOM    388  C   PHE A  62      -0.203  13.807   0.651  1.00105.48           C  
ATOM    389  O   PHE A  62      -0.476  13.574  -0.526  1.00105.09           O  
ATOM    390  CB  PHE A  62       2.119  14.768   1.014  1.00  0.00           C  
ATOM    391  CG  PHE A  62       3.036  15.923   0.630  1.00  0.00           C  
ATOM    392  CD1 PHE A  62       3.017  17.142   1.342  1.00  0.00           C  
ATOM    393  CD2 PHE A  62       3.945  15.780  -0.442  1.00  0.00           C  
ATOM    394  CE1 PHE A  62       3.869  18.177   0.987  1.00  0.00           C  
ATOM    395  CE2 PHE A  62       4.792  16.828  -0.783  1.00  0.00           C  
ATOM    396  CZ  PHE A  62       4.754  18.021  -0.072  1.00  0.00           C  
ATOM    397  HB2 PHE A  62       2.407  14.398   1.997  1.00  0.00           H  
ATOM    398  HB3 PHE A  62       2.340  13.942   0.336  1.00  0.00           H  
ATOM    399  HD1 PHE A  62       2.342  17.280   2.169  1.00  0.00           H  
ATOM    400  HD2 PHE A  62       3.988  14.859  -1.004  1.00  0.00           H  
ATOM    401  HE1 PHE A  62       3.846  19.107   1.537  1.00  0.00           H  
ATOM    402  HE2 PHE A  62       5.484  16.712  -1.604  1.00  0.00           H  
ATOM    403  HZ  PHE A  62       5.417  18.829  -0.343  1.00  0.00           H  
ATOM    404  H   PHE A  62       0.634  15.492   3.044  1.00102.79           H  
ATOM    405  HA  PHE A  62       0.441  15.752   0.128  1.00102.17           H  
ATOM    406  N   THR A  63      -0.565  13.015   1.680  1.00101.39           N  
ATOM    407  CA  THR A  63      -1.261  11.747   1.478  1.00 99.89           C  
ATOM    408  C   THR A  63      -2.764  11.916   1.227  1.00104.84           C  
ATOM    409  O   THR A  63      -3.221  11.450   0.192  1.00104.64           O  
ATOM    410  CB  THR A  63      -1.040  10.674   2.583  1.00  0.00           C  
ATOM    411  OG1 THR A  63      -1.573   9.497   2.051  1.00  0.00           O  
ATOM    412  CG2 THR A  63      -1.773  10.807   3.934  1.00  0.00           C  
ATOM    413  HB  THR A  63       0.028  10.528   2.740  1.00  0.00           H  
ATOM    414  HG1 THR A  63      -1.543   8.792   2.707  1.00  0.00           H  
ATOM    415 HG21 THR A  63      -1.273  10.224   4.708  1.00  0.00           H  
ATOM    416 HG22 THR A  63      -1.814  11.838   4.266  1.00  0.00           H  
ATOM    417 HG23 THR A  63      -2.802  10.450   3.880  1.00  0.00           H  
ATOM    418  H   THR A  63      -0.300  13.243   2.630  1.00101.39           H  
ATOM    419  HA  THR A  63      -0.842  11.310   0.566  1.00 99.89           H  
ATOM    420  N   ILE A  64      -3.504  12.546   2.156  1.00102.12           N  
ATOM    421  CA  ILE A  64      -4.966  12.634   2.106  1.00102.75           C  
ATOM    422  C   ILE A  64      -5.449  13.425   0.884  1.00109.75           C  
ATOM    423  O   ILE A  64      -6.371  12.965   0.215  1.00109.75           O  
ATOM    424  CB  ILE A  64      -5.578  13.237   3.406  1.00  0.00           C  
ATOM    425  CG1 ILE A  64      -5.369  12.266   4.589  1.00  0.00           C  
ATOM    426  CG2 ILE A  64      -7.074  13.629   3.307  1.00  0.00           C  
ATOM    427  CD1 ILE A  64      -5.638  12.895   5.956  1.00  0.00           C  
ATOM    428  HB  ILE A  64      -5.030  14.153   3.631  1.00  0.00           H  
ATOM    429 HG12 ILE A  64      -6.001  11.386   4.464  1.00  0.00           H  
ATOM    430 HG13 ILE A  64      -4.345  11.901   4.601  1.00  0.00           H  
ATOM    431 HG21 ILE A  64      -7.453  14.025   4.248  1.00  0.00           H  
ATOM    432 HG22 ILE A  64      -7.255  14.412   2.570  1.00  0.00           H  
ATOM    433 HG23 ILE A  64      -7.688  12.769   3.040  1.00  0.00           H  
ATOM    434 HD11 ILE A  64      -5.270  12.250   6.753  1.00  0.00           H  
ATOM    435 HD12 ILE A  64      -5.145  13.864   6.036  1.00  0.00           H  
ATOM    436 HD13 ILE A  64      -6.702  13.049   6.124  1.00  0.00           H  
ATOM    437  H   ILE A  64      -3.059  12.943   2.974  1.00102.12           H  
ATOM    438  HA  ILE A  64      -5.344  11.615   2.001  1.00102.75           H  
ATOM    439  N   VAL A  65      -4.776  14.550   0.589  1.00107.96           N  
ATOM    440  CA  VAL A  65      -5.035  15.352  -0.603  1.00108.86           C  
ATOM    441  C   VAL A  65      -4.576  14.624  -1.880  1.00111.67           C  
ATOM    442  O   VAL A  65      -5.325  14.642  -2.849  1.00111.68           O  
ATOM    443  CB  VAL A  65      -4.345  16.743  -0.545  1.00  0.00           C  
ATOM    444  CG1 VAL A  65      -4.585  17.618  -1.794  1.00  0.00           C  
ATOM    445  CG2 VAL A  65      -4.761  17.526   0.715  1.00  0.00           C  
ATOM    446  HB  VAL A  65      -3.270  16.579  -0.491  1.00  0.00           H  
ATOM    447 HG11 VAL A  65      -4.162  18.614  -1.662  1.00  0.00           H  
ATOM    448 HG12 VAL A  65      -4.122  17.200  -2.689  1.00  0.00           H  
ATOM    449 HG13 VAL A  65      -5.651  17.736  -1.993  1.00  0.00           H  
ATOM    450 HG21 VAL A  65      -4.275  18.502   0.749  1.00  0.00           H  
ATOM    451 HG22 VAL A  65      -5.839  17.688   0.741  1.00  0.00           H  
ATOM    452 HG23 VAL A  65      -4.479  17.000   1.628  1.00  0.00           H  
ATOM    453  H   VAL A  65      -4.017  14.854   1.182  1.00107.96           H  
ATOM    454  HA  VAL A  65      -6.114  15.509  -0.674  1.00108.86           H  
ATOM    455  N   GLY A  66      -3.398  13.972  -1.850  1.00107.04           N  
ATOM    456  CA  GLY A  66      -2.826  13.252  -2.991  1.00105.90           C  
ATOM    457  C   GLY A  66      -3.670  12.031  -3.385  1.00108.36           C  
ATOM    458  O   GLY A  66      -3.978  11.878  -4.565  1.00107.75           O  
ATOM    459  H   GLY A  66      -2.847  13.984  -1.004  1.00107.04           H  
ATOM    460  HA3 GLY A  66      -1.821  12.918  -2.736  1.00105.90           H  
ATOM    461  HA2 GLY A  66      -2.727  13.928  -3.842  1.00105.90           H  
ATOM    462  N   ASN A  67      -4.063  11.196  -2.402  1.00104.16           N  
ATOM    463  CA  ASN A  67      -4.934  10.021  -2.546  1.00102.69           C  
ATOM    464  C   ASN A  67      -6.370  10.383  -2.942  1.00107.44           C  
ATOM    465  O   ASN A  67      -6.994   9.590  -3.643  1.00107.35           O  
ATOM    466  CB  ASN A  67      -4.975   9.194  -1.242  1.00100.62           C  
ATOM    467  CG  ASN A  67      -3.753   8.307  -1.010  1.00118.00           C  
ATOM    468  OD1 ASN A  67      -3.154   7.781  -1.945  1.00109.87           O  
ATOM    469  ND2 ASN A  67      -3.415   8.091   0.256  1.00109.87           N  
ATOM    470  H   ASN A  67      -3.753  11.384  -1.455  1.00104.16           H  
ATOM    471  HA  ASN A  67      -4.458   9.421  -3.318  1.00102.69           H  
ATOM    472  HB3 ASN A  67      -5.813   8.499  -1.284  1.00100.62           H  
ATOM    473  HB2 ASN A  67      -5.172   9.833  -0.380  1.00100.62           H  
ATOM    474 HD22 ASN A  67      -2.601   7.530   0.469  1.00109.87           H  
ATOM    475 HD21 ASN A  67      -3.927   8.523   1.011  1.00109.87           H  
ATOM    476  N   SER A  68      -6.867  11.552  -2.507  1.00104.20           N  
ATOM    477  CA  SER A  68      -8.174  12.056  -2.923  1.00104.94           C  
ATOM    478  C   SER A  68      -8.130  12.618  -4.353  1.00111.87           C  
ATOM    479  O   SER A  68      -9.048  12.338  -5.118  1.00112.44           O  
ATOM    480  CB  SER A  68      -8.694  13.094  -1.915  1.00  0.00           C  
ATOM    481  OG  SER A  68      -9.082  12.453  -0.716  1.00  0.00           O  
ATOM    482  HB2 SER A  68      -7.949  13.863  -1.710  1.00  0.00           H  
ATOM    483  HB3 SER A  68      -9.572  13.603  -2.308  1.00  0.00           H  
ATOM    484  HG  SER A  68      -8.285  12.247  -0.219  1.00  0.00           H  
ATOM    485  H   SER A  68      -6.317  12.147  -1.904  1.00104.20           H  
ATOM    486  HA  SER A  68      -8.885  11.226  -2.933  1.00104.94           H  
ATOM    487  N   VAL A  69      -7.051  13.342  -4.707  1.00109.61           N  
ATOM    488  CA  VAL A  69      -6.803  13.894  -6.044  1.00110.90           C  
ATOM    489  C   VAL A  69      -6.695  12.814  -7.132  1.00114.36           C  
ATOM    490  O   VAL A  69      -7.338  12.979  -8.166  1.00115.11           O  
ATOM    491  CB  VAL A  69      -5.553  14.833  -6.080  1.00  0.00           C  
ATOM    492  CG1 VAL A  69      -4.845  15.004  -7.446  1.00  0.00           C  
ATOM    493  CG2 VAL A  69      -5.920  16.226  -5.538  1.00  0.00           C  
ATOM    494  HB  VAL A  69      -4.806  14.413  -5.406  1.00  0.00           H  
ATOM    495 HG11 VAL A  69      -4.056  15.753  -7.381  1.00  0.00           H  
ATOM    496 HG12 VAL A  69      -4.367  14.082  -7.781  1.00  0.00           H  
ATOM    497 HG13 VAL A  69      -5.541  15.328  -8.220  1.00  0.00           H  
ATOM    498 HG21 VAL A  69      -5.032  16.847  -5.412  1.00  0.00           H  
ATOM    499 HG22 VAL A  69      -6.595  16.746  -6.219  1.00  0.00           H  
ATOM    500 HG23 VAL A  69      -6.419  16.169  -4.571  1.00  0.00           H  
ATOM    501  H   VAL A  69      -6.339  13.540  -4.016  1.00109.61           H  
ATOM    502  HA  VAL A  69      -7.681  14.495  -6.291  1.00110.90           H  
ATOM    503  N   VAL A  70      -5.941  11.726  -6.875  1.00109.21           N  
ATOM    504  CA  VAL A  70      -5.866  10.577  -7.784  1.00107.63           C  
ATOM    505  C   VAL A  70      -7.246   9.931  -8.003  1.00110.95           C  
ATOM    506  O   VAL A  70      -7.624   9.804  -9.162  1.00109.96           O  
ATOM    507  CB  VAL A  70      -4.788   9.516  -7.399  1.00  0.00           C  
ATOM    508  CG1 VAL A  70      -4.943   8.943  -5.992  1.00  0.00           C  
ATOM    509  CG2 VAL A  70      -4.683   8.343  -8.392  1.00  0.00           C  
ATOM    510  HB  VAL A  70      -3.829  10.038  -7.424  1.00  0.00           H  
ATOM    511 HG11 VAL A  70      -4.054   8.389  -5.687  1.00  0.00           H  
ATOM    512 HG12 VAL A  70      -5.077   9.762  -5.304  1.00  0.00           H  
ATOM    513 HG13 VAL A  70      -5.802   8.279  -5.906  1.00  0.00           H  
ATOM    514 HG21 VAL A  70      -3.831   7.708  -8.146  1.00  0.00           H  
ATOM    515 HG22 VAL A  70      -5.571   7.711  -8.384  1.00  0.00           H  
ATOM    516 HG23 VAL A  70      -4.536   8.702  -9.411  1.00  0.00           H  
ATOM    517  H   VAL A  70      -5.427  11.656  -6.006  1.00109.21           H  
ATOM    518  HA  VAL A  70      -5.554  10.986  -8.748  1.00107.63           H  
ATOM    519  N   LEU A  71      -8.007   9.658  -6.924  1.00107.98           N  
ATOM    520  CA  LEU A  71      -9.380   9.133  -6.974  1.00108.06           C  
ATOM    521  C   LEU A  71     -10.323   9.992  -7.839  1.00114.33           C  
ATOM    522  O   LEU A  71     -10.936   9.443  -8.753  1.00113.69           O  
ATOM    523  CB  LEU A  71      -9.891   8.808  -5.534  1.00  0.00           C  
ATOM    524  CG  LEU A  71     -11.152   9.525  -4.974  1.00  0.00           C  
ATOM    525  CD1 LEU A  71     -12.457   9.090  -5.681  1.00  0.00           C  
ATOM    526  CD2 LEU A  71     -11.248   9.363  -3.441  1.00  0.00           C  
ATOM    527  HB2 LEU A  71     -10.053   7.731  -5.461  1.00  0.00           H  
ATOM    528  HB3 LEU A  71      -9.074   8.997  -4.843  1.00  0.00           H  
ATOM    529  HG  LEU A  71     -11.027  10.594  -5.134  1.00  0.00           H  
ATOM    530 HD11 LEU A  71     -13.230   8.762  -4.988  1.00  0.00           H  
ATOM    531 HD12 LEU A  71     -12.881   9.907  -6.262  1.00  0.00           H  
ATOM    532 HD13 LEU A  71     -12.282   8.265  -6.373  1.00  0.00           H  
ATOM    533 HD21 LEU A  71     -11.339  10.335  -2.955  1.00  0.00           H  
ATOM    534 HD22 LEU A  71     -12.104   8.765  -3.129  1.00  0.00           H  
ATOM    535 HD23 LEU A  71     -10.366   8.878  -3.018  1.00  0.00           H  
ATOM    536  H   LEU A  71      -7.638   9.841  -6.001  1.00107.98           H  
ATOM    537  HA  LEU A  71      -9.295   8.174  -7.489  1.00108.06           H  
ATOM    538  N   PHE A  72     -10.388  11.308  -7.564  1.00113.10           N  
ATOM    539  CA  PHE A  72     -11.269  12.259  -8.249  1.00115.24           C  
ATOM    540  C   PHE A  72     -10.909  12.470  -9.729  1.00120.57           C  
ATOM    541  O   PHE A  72     -11.807  12.742 -10.524  1.00121.30           O  
ATOM    542  CB  PHE A  72     -11.280  13.615  -7.501  1.00  0.00           C  
ATOM    543  CG  PHE A  72     -11.758  13.603  -6.053  1.00  0.00           C  
ATOM    544  CD1 PHE A  72     -11.198  14.510  -5.126  1.00  0.00           C  
ATOM    545  CD2 PHE A  72     -12.852  12.808  -5.643  1.00  0.00           C  
ATOM    546  CE1 PHE A  72     -11.647  14.532  -3.812  1.00  0.00           C  
ATOM    547  CE2 PHE A  72     -13.275  12.833  -4.321  1.00  0.00           C  
ATOM    548  CZ  PHE A  72     -12.666  13.681  -3.406  1.00  0.00           C  
ATOM    549  HB2 PHE A  72     -10.268  14.023  -7.514  1.00  0.00           H  
ATOM    550  HB3 PHE A  72     -11.898  14.332  -8.044  1.00  0.00           H  
ATOM    551  HD1 PHE A  72     -10.400  15.173  -5.427  1.00  0.00           H  
ATOM    552  HD2 PHE A  72     -13.358  12.160  -6.341  1.00  0.00           H  
ATOM    553  HE1 PHE A  72     -11.197  15.210  -3.101  1.00  0.00           H  
ATOM    554  HE2 PHE A  72     -14.087  12.195  -4.004  1.00  0.00           H  
ATOM    555  HZ  PHE A  72     -13.001  13.696  -2.379  1.00  0.00           H  
ATOM    556  H   PHE A  72      -9.840  11.683  -6.800  1.00113.10           H  
ATOM    557  HA  PHE A  72     -12.276  11.842  -8.237  1.00115.24           H  
ATOM    558  N   SER A  73      -9.619  12.333 -10.075  1.00117.16           N  
ATOM    559  CA  SER A  73      -9.121  12.537 -11.430  1.00117.65           C  
ATOM    560  C   SER A  73      -9.370  11.330 -12.360  1.00122.10           C  
ATOM    561  O   SER A  73      -9.770  11.568 -13.500  1.00122.66           O  
ATOM    562  CB  SER A  73      -7.642  12.961 -11.380  1.00  0.00           C  
ATOM    563  OG  SER A  73      -7.532  14.279 -10.885  1.00  0.00           O  
ATOM    564  HB2 SER A  73      -7.040  12.274 -10.784  1.00  0.00           H  
ATOM    565  HB3 SER A  73      -7.224  12.986 -12.383  1.00  0.00           H  
ATOM    566  HG  SER A  73      -6.605  14.493 -10.748  1.00  0.00           H  
ATOM    567  H   SER A  73      -8.926  12.135  -9.366  1.00117.16           H  
ATOM    568  HA  SER A  73      -9.672  13.373 -11.870  1.00117.65           H  
ATOM    569  N   THR A  74      -9.168  10.077 -11.893  1.00118.01           N  
ATOM    570  CA  THR A  74      -9.538   8.867 -12.659  1.00117.43           C  
ATOM    571  C   THR A  74     -11.055   8.624 -12.756  1.00124.64           C  
ATOM    572  O   THR A  74     -11.512   8.203 -13.819  1.00124.88           O  
ATOM    573  CB  THR A  74      -8.768   7.545 -12.296  1.00  0.00           C  
ATOM    574  OG1 THR A  74      -9.513   6.344 -12.420  1.00  0.00           O  
ATOM    575  CG2 THR A  74      -8.050   7.515 -10.952  1.00  0.00           C  
ATOM    576  HB  THR A  74      -7.985   7.422 -13.043  1.00  0.00           H  
ATOM    577  HG1 THR A  74      -9.017   5.629 -12.015  1.00  0.00           H  
ATOM    578 HG21 THR A  74      -7.599   6.540 -10.768  1.00  0.00           H  
ATOM    579 HG22 THR A  74      -7.230   8.228 -10.951  1.00  0.00           H  
ATOM    580 HG23 THR A  74      -8.736   7.738 -10.135  1.00  0.00           H  
ATOM    581  H   THR A  74      -8.841   9.934 -10.946  1.00118.01           H  
ATOM    582  HA  THR A  74      -9.243   9.076 -13.688  1.00117.43           H  
ATOM    583  N   TRP A  75     -11.799   8.930 -11.678  1.00123.06           N  
ATOM    584  CA  TRP A  75     -13.261   8.892 -11.635  1.00124.40           C  
ATOM    585  C   TRP A  75     -13.896   9.793 -12.717  1.00132.17           C  
ATOM    586  O   TRP A  75     -13.777  11.016 -12.647  1.00132.49           O  
ATOM    587  CB  TRP A  75     -13.729   9.216 -10.199  1.00  0.00           C  
ATOM    588  CG  TRP A  75     -15.175   9.552  -9.986  1.00  0.00           C  
ATOM    589  CD1 TRP A  75     -16.213   8.684  -9.973  1.00  0.00           C  
ATOM    590  CD2 TRP A  75     -15.758  10.878  -9.816  1.00  0.00           C  
ATOM    591  NE1 TRP A  75     -17.392   9.383  -9.798  1.00  0.00           N  
ATOM    592  CE2 TRP A  75     -17.173  10.742  -9.696  1.00  0.00           C  
ATOM    593  CE3 TRP A  75     -15.230  12.188  -9.759  1.00  0.00           C  
ATOM    594  CZ2 TRP A  75     -18.019  11.853  -9.527  1.00  0.00           C  
ATOM    595  CZ3 TRP A  75     -16.065  13.310  -9.592  1.00  0.00           C  
ATOM    596  CH2 TRP A  75     -17.458  13.143  -9.475  1.00  0.00           C  
ATOM    597  HB2 TRP A  75     -13.461   8.398  -9.530  1.00  0.00           H  
ATOM    598  HB3 TRP A  75     -13.176  10.085  -9.844  1.00  0.00           H  
ATOM    599  HD1 TRP A  75     -16.116   7.614 -10.087  1.00  0.00           H  
ATOM    600  HE1 TRP A  75     -18.293   8.927  -9.747  1.00  0.00           H  
ATOM    601  HE3 TRP A  75     -14.167  12.332  -9.847  1.00  0.00           H  
ATOM    602  HZ2 TRP A  75     -19.087  11.718  -9.440  1.00  0.00           H  
ATOM    603  HZ3 TRP A  75     -15.635  14.299  -9.551  1.00  0.00           H  
ATOM    604  HH2 TRP A  75     -18.098  14.003  -9.345  1.00  0.00           H  
ATOM    605  H   TRP A  75     -11.344   9.266 -10.840  1.00123.06           H  
ATOM    606  HA  TRP A  75     -13.573   7.866 -11.844  1.00124.40           H  
ATOM    607  N   ARG A  76     -14.556   9.127 -13.681  1.00 31.02           N  
ATOM    608  CA  ARG A  76     -15.282   9.637 -14.850  1.00 32.28           C  
ATOM    609  C   ARG A  76     -14.433   9.785 -16.131  1.00 31.44           C  
ATOM    610  O   ARG A  76     -13.248  10.114 -16.080  1.00 32.07           O  
ATOM    611  CB  ARG A  76     -16.181  10.865 -14.558  1.00  0.00           C  
ATOM    612  CG  ARG A  76     -17.190  10.608 -13.421  1.00  0.00           C  
ATOM    613  CD  ARG A  76     -18.342  11.620 -13.342  1.00  0.00           C  
ATOM    614  NE  ARG A  76     -17.914  12.938 -12.857  1.00  0.00           N  
ATOM    615  CZ  ARG A  76     -18.709  14.019 -12.765  1.00  0.00           C  
ATOM    616  NH1 ARG A  76     -19.994  13.975 -13.147  1.00  0.00           N  
ATOM    617  NH2 ARG A  76     -18.212  15.161 -12.277  1.00  0.00           N1+
ATOM    618  HB2 ARG A  76     -15.590  11.759 -14.355  1.00  0.00           H  
ATOM    619  HB3 ARG A  76     -16.744  11.085 -15.466  1.00  0.00           H  
ATOM    620  HG2 ARG A  76     -17.618   9.607 -13.484  1.00  0.00           H  
ATOM    621  HG3 ARG A  76     -16.636  10.633 -12.485  1.00  0.00           H  
ATOM    622  HD2 ARG A  76     -18.709  11.799 -14.353  1.00  0.00           H  
ATOM    623  HD3 ARG A  76     -19.183  11.221 -12.774  1.00  0.00           H  
ATOM    624  HE  ARG A  76     -16.960  13.002 -12.527  1.00  0.00           H  
ATOM    625 HH12 ARG A  76     -20.582  14.791 -13.071  1.00  0.00           H  
ATOM    626 HH11 ARG A  76     -20.383  13.118 -13.512  1.00  0.00           H  
ATOM    627 HH22 ARG A  76     -18.793  15.983 -12.199  1.00  0.00           H  
ATOM    628 HH21 ARG A  76     -17.247  15.212 -11.982  1.00  0.00           H  
ATOM    629  H   ARG A  76     -14.533   8.120 -13.621  1.00  0.00           H  
ATOM    630  HA  ARG A  76     -15.970   8.818 -15.063  1.00  0.00           H  
ATOM    631  N   ARG A  77     -15.127   9.503 -17.251  1.00 31.02           N  
ATOM    632  CA  ARG A  77     -14.736   9.423 -18.663  1.00 30.54           C  
ATOM    633  C   ARG A  77     -13.378   8.766 -18.993  1.00 30.29           C  
ATOM    634  O   ARG A  77     -13.353   7.602 -19.388  1.00 30.82           O  
ATOM    635  CB  ARG A  77     -14.948  10.776 -19.398  1.00  0.00           C  
ATOM    636  CG  ARG A  77     -14.820  10.645 -20.935  1.00  0.00           C  
ATOM    637  CD  ARG A  77     -14.998  11.951 -21.717  1.00  0.00           C  
ATOM    638  NE  ARG A  77     -14.686  11.732 -23.139  1.00  0.00           N  
ATOM    639  CZ  ARG A  77     -14.489  12.679 -24.073  1.00  0.00           C  
ATOM    640  NH1 ARG A  77     -14.544  13.983 -23.769  1.00  0.00           N  
ATOM    641  NH2 ARG A  77     -14.228  12.310 -25.334  1.00  0.00           N1+
ATOM    642  HB2 ARG A  77     -15.937  11.171 -19.159  1.00  0.00           H  
ATOM    643  HB3 ARG A  77     -14.236  11.515 -19.029  1.00  0.00           H  
ATOM    644  HG2 ARG A  77     -13.884  10.180 -21.242  1.00  0.00           H  
ATOM    645  HG3 ARG A  77     -15.607   9.957 -21.251  1.00  0.00           H  
ATOM    646  HD2 ARG A  77     -16.042  12.265 -21.686  1.00  0.00           H  
ATOM    647  HD3 ARG A  77     -14.404  12.752 -21.275  1.00  0.00           H  
ATOM    648  HE  ARG A  77     -14.672  10.767 -23.436  1.00  0.00           H  
ATOM    649 HH12 ARG A  77     -14.397  14.684 -24.479  1.00  0.00           H  
ATOM    650 HH11 ARG A  77     -14.750  14.271 -22.823  1.00  0.00           H  
ATOM    651 HH22 ARG A  77     -14.079  13.007 -26.051  1.00  0.00           H  
ATOM    652 HH21 ARG A  77     -14.181  11.333 -25.584  1.00  0.00           H  
ATOM    653  H   ARG A  77     -16.101   9.280 -17.113  1.00  0.00           H  
ATOM    654  HA  ARG A  77     -15.478   8.743 -19.083  1.00  0.00           H  
ATOM    655  N   LYS A  78     -12.319   9.589 -18.963  1.00 27.98           N  
ATOM    656  CA  LYS A  78     -11.163   9.558 -19.866  1.00 27.56           C  
ATOM    657  C   LYS A  78     -10.233   8.333 -19.776  1.00 27.51           C  
ATOM    658  O   LYS A  78      -9.411   8.144 -20.672  1.00 28.08           O  
ATOM    659  CB  LYS A  78     -10.308  10.817 -19.576  1.00  0.00           C  
ATOM    660  CG  LYS A  78     -11.057  12.162 -19.540  1.00  0.00           C  
ATOM    661  CD  LYS A  78     -10.098  13.330 -19.254  1.00  0.00           C  
ATOM    662  CE  LYS A  78     -10.821  14.659 -19.000  1.00  0.00           C  
ATOM    663  NZ  LYS A  78      -9.863  15.759 -18.794  1.00  0.00           N1+
ATOM    664  HB2 LYS A  78      -9.831  10.701 -18.603  1.00  0.00           H  
ATOM    665  HB3 LYS A  78      -9.496  10.881 -20.302  1.00  0.00           H  
ATOM    666  HG2 LYS A  78     -11.574  12.324 -20.488  1.00  0.00           H  
ATOM    667  HG3 LYS A  78     -11.825  12.146 -18.765  1.00  0.00           H  
ATOM    668  HD2 LYS A  78      -9.473  13.087 -18.393  1.00  0.00           H  
ATOM    669  HD3 LYS A  78      -9.417  13.444 -20.100  1.00  0.00           H  
ATOM    670  HE2 LYS A  78     -11.464  14.909 -19.845  1.00  0.00           H  
ATOM    671  HE3 LYS A  78     -11.461  14.578 -18.120  1.00  0.00           H  
ATOM    672  HZ1 LYS A  78     -10.366  16.619 -18.621  1.00  0.00           H  
ATOM    673  HZ2 LYS A  78      -9.273  15.554 -18.001  1.00  0.00           H  
ATOM    674  HZ3 LYS A  78      -9.289  15.869 -19.618  1.00  0.00           H  
ATOM    675  H   LYS A  78     -12.453  10.484 -18.514  1.00  0.00           H  
ATOM    676  HA  LYS A  78     -11.535   9.611 -20.890  1.00  0.00           H  
ATOM    677  N   LYS A  79     -10.276   7.635 -18.634  1.00134.08           N  
ATOM    678  CA  LYS A  79      -9.046   7.237 -17.949  1.00131.86           C  
ATOM    679  C   LYS A  79      -9.228   6.037 -17.008  1.00132.39           C  
ATOM    680  O   LYS A  79      -8.226   5.472 -16.579  1.00130.35           O  
ATOM    681  CB  LYS A  79      -8.548   8.526 -17.247  1.00  0.00           C  
ATOM    682  CG  LYS A  79      -7.526   8.430 -16.112  1.00  0.00           C  
ATOM    683  CD  LYS A  79      -7.225   9.840 -15.588  1.00  0.00           C  
ATOM    684  CE  LYS A  79      -6.319   9.855 -14.359  1.00  0.00           C  
ATOM    685  NZ  LYS A  79      -6.120  11.235 -13.897  1.00  0.00           N1+
ATOM    686  HB2 LYS A  79      -8.156   9.205 -18.006  1.00  0.00           H  
ATOM    687  HB3 LYS A  79      -9.418   9.028 -16.818  1.00  0.00           H  
ATOM    688  HG2 LYS A  79      -7.917   7.817 -15.301  1.00  0.00           H  
ATOM    689  HG3 LYS A  79      -6.612   7.951 -16.465  1.00  0.00           H  
ATOM    690  HD2 LYS A  79      -6.752  10.418 -16.384  1.00  0.00           H  
ATOM    691  HD3 LYS A  79      -8.158  10.357 -15.360  1.00  0.00           H  
ATOM    692  HE2 LYS A  79      -6.752   9.280 -13.543  1.00  0.00           H  
ATOM    693  HE3 LYS A  79      -5.351   9.410 -14.591  1.00  0.00           H  
ATOM    694  HZ1 LYS A  79      -5.546  11.235 -13.066  1.00  0.00           H  
ATOM    695  HZ2 LYS A  79      -5.663  11.768 -14.622  1.00  0.00           H  
ATOM    696  HZ3 LYS A  79      -7.018  11.649 -13.691  1.00  0.00           H  
ATOM    697  HA  LYS A  79      -8.300   6.929 -18.685  1.00131.86           H  
ATOM    698  H   LYS A  79     -11.056   7.817 -18.018  1.00  0.00           H  
ATOM    699  N   LYS A  80     -10.485   5.671 -16.714  1.00128.20           N  
ATOM    700  CA  LYS A  80     -10.893   4.596 -15.811  1.00126.38           C  
ATOM    701  C   LYS A  80     -10.869   3.209 -16.492  1.00127.38           C  
ATOM    702  O   LYS A  80     -11.920   2.625 -16.745  1.00127.92           O  
ATOM    703  CB  LYS A  80     -12.258   4.971 -15.189  1.00  0.00           C  
ATOM    704  CG  LYS A  80     -13.346   5.391 -16.199  1.00  0.00           C  
ATOM    705  CD  LYS A  80     -14.689   5.695 -15.531  1.00  0.00           C  
ATOM    706  CE  LYS A  80     -15.782   5.985 -16.567  1.00  0.00           C  
ATOM    707  NZ  LYS A  80     -17.072   6.277 -15.921  1.00  0.00           N1+
ATOM    708  HB2 LYS A  80     -12.618   4.139 -14.581  1.00  0.00           H  
ATOM    709  HB3 LYS A  80     -12.107   5.792 -14.489  1.00  0.00           H  
ATOM    710  HG2 LYS A  80     -13.030   6.279 -16.746  1.00  0.00           H  
ATOM    711  HG3 LYS A  80     -13.490   4.611 -16.946  1.00  0.00           H  
ATOM    712  HD2 LYS A  80     -14.987   4.850 -14.907  1.00  0.00           H  
ATOM    713  HD3 LYS A  80     -14.575   6.548 -14.862  1.00  0.00           H  
ATOM    714  HE2 LYS A  80     -15.498   6.827 -17.197  1.00  0.00           H  
ATOM    715  HE3 LYS A  80     -15.912   5.127 -17.227  1.00  0.00           H  
ATOM    716  HZ1 LYS A  80     -17.770   6.459 -16.628  1.00  0.00           H  
ATOM    717  HZ2 LYS A  80     -17.356   5.477 -15.373  1.00  0.00           H  
ATOM    718  HZ3 LYS A  80     -16.981   7.080 -15.316  1.00  0.00           H  
ATOM    719  H   LYS A  80     -11.247   6.175 -17.141  1.00128.20           H  
ATOM    720  HA  LYS A  80     -10.186   4.560 -14.983  1.00126.38           H  
ATOM    721  N   SER A  81      -9.656   2.700 -16.759  1.00120.24           N  
ATOM    722  CA  SER A  81      -9.380   1.314 -17.142  1.00118.01           C  
ATOM    723  C   SER A  81      -9.300   0.401 -15.901  1.00118.60           C  
ATOM    724  O   SER A  81      -9.383   0.886 -14.773  1.00117.91           O  
ATOM    725  CB  SER A  81      -8.085   1.290 -17.988  1.00  0.00           C  
ATOM    726  OG  SER A  81      -6.907   1.447 -17.216  1.00  0.00           O  
ATOM    727  HB2 SER A  81      -8.007   0.339 -18.515  1.00  0.00           H  
ATOM    728  HB3 SER A  81      -8.114   2.064 -18.756  1.00  0.00           H  
ATOM    729  HG  SER A  81      -6.155   1.483 -17.812  1.00  0.00           H  
ATOM    730  H   SER A  81      -8.838   3.245 -16.526  1.00120.24           H  
ATOM    731  HA  SER A  81     -10.199   0.956 -17.768  1.00118.01           H  
ATOM    732  N   ARG A  82      -9.114  -0.911 -16.133  1.00112.53           N  
ATOM    733  CA  ARG A  82      -8.944  -1.922 -15.085  1.00109.87           C  
ATOM    734  C   ARG A  82      -7.782  -1.611 -14.118  1.00108.81           C  
ATOM    735  O   ARG A  82      -7.984  -1.711 -12.909  1.00107.94           O  
ATOM    736  CB  ARG A  82      -8.844  -3.322 -15.738  1.00  0.00           C  
ATOM    737  CG  ARG A  82      -8.615  -4.468 -14.739  1.00  0.00           C  
ATOM    738  CD  ARG A  82      -8.824  -5.864 -15.335  1.00  0.00           C  
ATOM    739  NE  ARG A  82      -8.511  -6.918 -14.357  1.00  0.00           N  
ATOM    740  CZ  ARG A  82      -8.210  -8.197 -14.639  1.00  0.00           C  
ATOM    741  NH1 ARG A  82      -8.035  -8.609 -15.901  1.00  0.00           N  
ATOM    742  NH2 ARG A  82      -8.077  -9.075 -13.638  1.00  0.00           N1+
ATOM    743  HB2 ARG A  82      -9.766  -3.511 -16.290  1.00  0.00           H  
ATOM    744  HB3 ARG A  82      -8.039  -3.334 -16.475  1.00  0.00           H  
ATOM    745  HG2 ARG A  82      -7.630  -4.393 -14.284  1.00  0.00           H  
ATOM    746  HG3 ARG A  82      -9.344  -4.344 -13.939  1.00  0.00           H  
ATOM    747  HD2 ARG A  82      -9.875  -5.998 -15.590  1.00  0.00           H  
ATOM    748  HD3 ARG A  82      -8.253  -5.967 -16.257  1.00  0.00           H  
ATOM    749  HE  ARG A  82      -8.634  -6.660 -13.390  1.00  0.00           H  
ATOM    750 HH12 ARG A  82      -7.852  -9.579 -16.108  1.00  0.00           H  
ATOM    751 HH11 ARG A  82      -8.088  -7.939 -16.655  1.00  0.00           H  
ATOM    752 HH22 ARG A  82      -7.862 -10.041 -13.836  1.00  0.00           H  
ATOM    753 HH21 ARG A  82      -8.186  -8.779 -12.679  1.00  0.00           H  
ATOM    754  H   ARG A  82      -9.057  -1.246 -17.083  1.00112.53           H  
ATOM    755  HA  ARG A  82      -9.862  -1.905 -14.494  1.00109.87           H  
ATOM    756  N   MET A  83      -6.626  -1.185 -14.660  1.00102.00           N  
ATOM    757  CA  MET A  83      -5.436  -0.808 -13.896  1.00 99.44           C  
ATOM    758  C   MET A  83      -5.659   0.420 -12.991  1.00100.64           C  
ATOM    759  O   MET A  83      -5.326   0.360 -11.810  1.00 99.64           O  
ATOM    760  CB  MET A  83      -4.244  -0.595 -14.855  1.00  0.00           C  
ATOM    761  CG  MET A  83      -2.880  -0.486 -14.150  1.00  0.00           C  
ATOM    762  SD  MET A  83      -1.550   0.194 -15.173  1.00  0.00           S  
ATOM    763  CE  MET A  83      -0.153  -0.070 -14.049  1.00  0.00           C  
ATOM    764  HB2 MET A  83      -4.196  -1.436 -15.550  1.00  0.00           H  
ATOM    765  HB3 MET A  83      -4.412   0.289 -15.472  1.00  0.00           H  
ATOM    766  HG2 MET A  83      -2.942   0.138 -13.259  1.00  0.00           H  
ATOM    767  HG3 MET A  83      -2.576  -1.478 -13.821  1.00  0.00           H  
ATOM    768  HE1 MET A  83       0.769   0.262 -14.527  1.00  0.00           H  
ATOM    769  HE2 MET A  83      -0.291   0.500 -13.130  1.00  0.00           H  
ATOM    770  HE3 MET A  83      -0.049  -1.123 -13.790  1.00  0.00           H  
ATOM    771  H   MET A  83      -6.550  -1.115 -15.665  1.00102.00           H  
ATOM    772  HA  MET A  83      -5.206  -1.661 -13.258  1.00 99.44           H  
ATOM    773  N   THR A  84      -6.225   1.506 -13.543  1.00 95.94           N  
ATOM    774  CA  THR A  84      -6.492   2.738 -12.794  1.00 95.34           C  
ATOM    775  C   THR A  84      -7.657   2.605 -11.792  1.00 96.59           C  
ATOM    776  O   THR A  84      -7.602   3.291 -10.774  1.00 96.06           O  
ATOM    777  CB  THR A  84      -6.818   3.929 -13.723  1.00  0.00           C  
ATOM    778  OG1 THR A  84      -7.807   3.557 -14.645  1.00  0.00           O  
ATOM    779  CG2 THR A  84      -5.618   4.463 -14.509  1.00  0.00           C  
ATOM    780  HB  THR A  84      -7.220   4.762 -13.143  1.00  0.00           H  
ATOM    781  HG1 THR A  84      -7.918   4.281 -15.272  1.00  0.00           H  
ATOM    782 HG21 THR A  84      -5.922   5.189 -15.263  1.00  0.00           H  
ATOM    783 HG22 THR A  84      -4.938   4.981 -13.837  1.00  0.00           H  
ATOM    784 HG23 THR A  84      -5.074   3.663 -15.014  1.00  0.00           H  
ATOM    785  H   THR A  84      -6.518   1.498 -14.511  1.00 95.94           H  
ATOM    786  HA  THR A  84      -5.589   2.989 -12.235  1.00 95.34           H  
ATOM    787  N   PHE A  85      -8.641   1.718 -12.045  1.00 91.62           N  
ATOM    788  CA  PHE A  85      -9.720   1.376 -11.108  1.00 91.11           C  
ATOM    789  C   PHE A  85      -9.196   0.685  -9.835  1.00 93.16           C  
ATOM    790  O   PHE A  85      -9.708   0.941  -8.746  1.00 92.10           O  
ATOM    791  CB  PHE A  85     -10.794   0.537 -11.836  1.00  0.00           C  
ATOM    792  CG  PHE A  85     -12.012   0.136 -11.016  1.00  0.00           C  
ATOM    793  CD1 PHE A  85     -13.019   1.086 -10.743  1.00  0.00           C  
ATOM    794  CD2 PHE A  85     -12.098  -1.140 -10.421  1.00  0.00           C  
ATOM    795  CE1 PHE A  85     -14.111   0.738  -9.958  1.00  0.00           C  
ATOM    796  CE2 PHE A  85     -13.209  -1.474  -9.657  1.00  0.00           C  
ATOM    797  CZ  PHE A  85     -14.212  -0.542  -9.428  1.00  0.00           C  
ATOM    798  HB2 PHE A  85     -11.162   1.114 -12.685  1.00  0.00           H  
ATOM    799  HB3 PHE A  85     -10.344  -0.361 -12.264  1.00  0.00           H  
ATOM    800  HD1 PHE A  85     -12.950   2.082 -11.155  1.00  0.00           H  
ATOM    801  HD2 PHE A  85     -11.312  -1.864 -10.571  1.00  0.00           H  
ATOM    802  HE1 PHE A  85     -14.887   1.464  -9.765  1.00  0.00           H  
ATOM    803  HE2 PHE A  85     -13.294  -2.464  -9.238  1.00  0.00           H  
ATOM    804  HZ  PHE A  85     -15.068  -0.812  -8.827  1.00  0.00           H  
ATOM    805  H   PHE A  85      -8.641   1.217 -12.926  1.00 91.62           H  
ATOM    806  HA  PHE A  85     -10.192   2.310 -10.799  1.00 91.11           H  
ATOM    807  N   PHE A  86      -8.144  -0.132 -10.000  1.00 89.24           N  
ATOM    808  CA  PHE A  86      -7.386  -0.736  -8.910  1.00 88.38           C  
ATOM    809  C   PHE A  86      -6.506   0.282  -8.166  1.00 91.90           C  
ATOM    810  O   PHE A  86      -6.375   0.165  -6.954  1.00 90.43           O  
ATOM    811  CB  PHE A  86      -6.562  -1.915  -9.458  1.00  0.00           C  
ATOM    812  CG  PHE A  86      -7.362  -3.052 -10.071  1.00  0.00           C  
ATOM    813  CD1 PHE A  86      -6.787  -3.812 -11.111  1.00  0.00           C  
ATOM    814  CD2 PHE A  86      -8.600  -3.466  -9.529  1.00  0.00           C  
ATOM    815  CE1 PHE A  86      -7.480  -4.883 -11.653  1.00  0.00           C  
ATOM    816  CE2 PHE A  86      -9.276  -4.539 -10.087  1.00  0.00           C  
ATOM    817  CZ  PHE A  86      -8.730  -5.227 -11.161  1.00  0.00           C  
ATOM    818  HB2 PHE A  86      -5.895  -1.541 -10.231  1.00  0.00           H  
ATOM    819  HB3 PHE A  86      -5.909  -2.330  -8.694  1.00  0.00           H  
ATOM    820  HD1 PHE A  86      -5.811  -3.563 -11.499  1.00  0.00           H  
ATOM    821  HD2 PHE A  86      -9.042  -2.956  -8.688  1.00  0.00           H  
ATOM    822  HE1 PHE A  86      -7.023  -5.465 -12.439  1.00  0.00           H  
ATOM    823  HE2 PHE A  86     -10.224  -4.842  -9.672  1.00  0.00           H  
ATOM    824  HZ  PHE A  86      -9.257  -6.065 -11.588  1.00  0.00           H  
ATOM    825  H   PHE A  86      -7.793  -0.303 -10.932  1.00 89.24           H  
ATOM    826  HA  PHE A  86      -8.090  -1.114  -8.169  1.00 88.38           H  
ATOM    827  N   VAL A  87      -5.971   1.302  -8.857  1.00 89.29           N  
ATOM    828  CA  VAL A  87      -5.242   2.399  -8.210  1.00 88.98           C  
ATOM    829  C   VAL A  87      -6.150   3.302  -7.339  1.00 93.87           C  
ATOM    830  O   VAL A  87      -5.665   3.784  -6.315  1.00 93.58           O  
ATOM    831  CB  VAL A  87      -4.420   3.233  -9.237  1.00  0.00           C  
ATOM    832  CG1 VAL A  87      -3.894   4.593  -8.731  1.00  0.00           C  
ATOM    833  CG2 VAL A  87      -3.239   2.405  -9.774  1.00  0.00           C  
ATOM    834  HB  VAL A  87      -5.067   3.455 -10.083  1.00  0.00           H  
ATOM    835 HG11 VAL A  87      -3.244   5.059  -9.468  1.00  0.00           H  
ATOM    836 HG12 VAL A  87      -4.701   5.299  -8.536  1.00  0.00           H  
ATOM    837 HG13 VAL A  87      -3.314   4.479  -7.814  1.00  0.00           H  
ATOM    838 HG21 VAL A  87      -2.697   2.947 -10.547  1.00  0.00           H  
ATOM    839 HG22 VAL A  87      -2.531   2.164  -8.980  1.00  0.00           H  
ATOM    840 HG23 VAL A  87      -3.572   1.467 -10.213  1.00  0.00           H  
ATOM    841  H   VAL A  87      -6.100   1.363  -9.857  1.00 89.29           H  
ATOM    842  HA  VAL A  87      -4.523   1.943  -7.526  1.00 88.98           H  
ATOM    843  N   THR A  88      -7.443   3.462  -7.698  1.00 91.06           N  
ATOM    844  CA  THR A  88      -8.434   4.140  -6.847  1.00 91.45           C  
ATOM    845  C   THR A  88      -8.759   3.347  -5.568  1.00 95.63           C  
ATOM    846  O   THR A  88      -8.852   3.964  -4.511  1.00 95.63           O  
ATOM    847  CB  THR A  88      -9.773   4.515  -7.555  1.00  0.00           C  
ATOM    848  OG1 THR A  88     -10.783   3.522  -7.542  1.00  0.00           O  
ATOM    849  CG2 THR A  88      -9.624   5.079  -8.966  1.00  0.00           C  
ATOM    850  HB  THR A  88     -10.190   5.329  -6.959  1.00  0.00           H  
ATOM    851  HG1 THR A  88     -11.476   3.776  -8.156  1.00  0.00           H  
ATOM    852 HG21 THR A  88     -10.484   5.691  -9.241  1.00  0.00           H  
ATOM    853 HG22 THR A  88      -8.738   5.706  -9.019  1.00  0.00           H  
ATOM    854 HG23 THR A  88      -9.542   4.288  -9.705  1.00  0.00           H  
ATOM    855  H   THR A  88      -7.787   3.049  -8.554  1.00 91.06           H  
ATOM    856  HA  THR A  88      -7.978   5.081  -6.531  1.00 91.45           H  
ATOM    857  N   GLN A  89      -8.866   2.008  -5.680  1.00 91.92           N  
ATOM    858  CA  GLN A  89      -8.997   1.075  -4.557  1.00 90.97           C  
ATOM    859  C   GLN A  89      -7.820   1.164  -3.570  1.00 94.68           C  
ATOM    860  O   GLN A  89      -8.047   1.225  -2.363  1.00 94.31           O  
ATOM    861  CB  GLN A  89      -9.205  -0.362  -5.100  1.00  0.00           C  
ATOM    862  CG  GLN A  89      -8.978  -1.500  -4.076  1.00  0.00           C  
ATOM    863  CD  GLN A  89      -8.997  -2.893  -4.692  1.00  0.00           C  
ATOM    864  OE1 GLN A  89      -8.572  -3.096  -5.826  1.00  0.00           O  
ATOM    865  NE2 GLN A  89      -9.441  -3.878  -3.915  1.00  0.00           N  
ATOM    866  HB2 GLN A  89     -10.212  -0.443  -5.511  1.00  0.00           H  
ATOM    867  HB3 GLN A  89      -8.537  -0.516  -5.943  1.00  0.00           H  
ATOM    868  HG2 GLN A  89      -8.001  -1.429  -3.600  1.00  0.00           H  
ATOM    869  HG3 GLN A  89      -9.720  -1.429  -3.280  1.00  0.00           H  
ATOM    870 HE22 GLN A  89      -9.439  -4.827  -4.257  1.00  0.00           H  
ATOM    871 HE21 GLN A  89      -9.764  -3.687  -2.978  1.00  0.00           H  
ATOM    872  H   GLN A  89      -8.807   1.590  -6.598  1.00 91.92           H  
ATOM    873  HA  GLN A  89      -9.898   1.354  -4.007  1.00 90.97           H  
ATOM    874  N   LEU A  90      -6.598   1.161  -4.126  1.00 91.18           N  
ATOM    875  CA  LEU A  90      -5.326   1.246  -3.411  1.00 90.76           C  
ATOM    876  C   LEU A  90      -5.220   2.564  -2.624  1.00 96.29           C  
ATOM    877  O   LEU A  90      -4.912   2.525  -1.436  1.00 95.89           O  
ATOM    878  CB  LEU A  90      -4.182   1.063  -4.441  1.00 90.66           C  
ATOM    879  CG  LEU A  90      -2.862   0.455  -3.916  1.00 94.83           C  
ATOM    880  CD1 LEU A  90      -1.986   0.037  -5.109  1.00 94.71           C  
ATOM    881  CD2 LEU A  90      -2.083   1.363  -2.950  1.00 98.36           C  
ATOM    882  H   LEU A  90      -6.525   1.081  -5.132  1.00 91.18           H  
ATOM    883  HA  LEU A  90      -5.298   0.416  -2.702  1.00 90.76           H  
ATOM    884  HB3 LEU A  90      -3.986   1.994  -4.974  1.00 90.66           H  
ATOM    885  HB2 LEU A  90      -4.534   0.368  -5.203  1.00 90.66           H  
ATOM    886  HG  LEU A  90      -3.097  -0.448  -3.358  1.00 94.83           H  
ATOM    887 HD11 LEU A  90      -0.959  -0.159  -4.801  1.00 94.71           H  
ATOM    888 HD12 LEU A  90      -2.364  -0.867  -5.582  1.00 94.71           H  
ATOM    889 HD13 LEU A  90      -1.958   0.813  -5.875  1.00 94.71           H  
ATOM    890 HD21 LEU A  90      -2.138   0.981  -1.929  1.00 98.36           H  
ATOM    891 HD22 LEU A  90      -1.026   1.445  -3.206  1.00 98.36           H  
ATOM    892 HD23 LEU A  90      -2.474   2.378  -2.933  1.00 98.36           H  
ATOM    893  N   ALA A  91      -5.543   3.688  -3.290  1.00 94.07           N  
ATOM    894  CA  ALA A  91      -5.562   5.032  -2.711  1.00 94.77           C  
ATOM    895  C   ALA A  91      -6.671   5.249  -1.665  1.00100.13           C  
ATOM    896  O   ALA A  91      -6.443   6.008  -0.728  1.00100.51           O  
ATOM    897  CB  ALA A  91      -5.678   6.069  -3.838  1.00  0.00           C  
ATOM    898  HB1 ALA A  91      -4.862   5.979  -4.553  1.00  0.00           H  
ATOM    899  HB2 ALA A  91      -6.613   5.958  -4.389  1.00  0.00           H  
ATOM    900  HB3 ALA A  91      -5.646   7.085  -3.445  1.00  0.00           H  
ATOM    901  H   ALA A  91      -5.801   3.626  -4.266  1.00 94.07           H  
ATOM    902  HA  ALA A  91      -4.603   5.187  -2.215  1.00 94.77           H  
ATOM    903  N   ILE A  92      -7.830   4.579  -1.816  1.00 97.37           N  
ATOM    904  CA  ILE A  92      -8.939   4.602  -0.852  1.00 98.40           C  
ATOM    905  C   ILE A  92      -8.582   3.906   0.473  1.00100.53           C  
ATOM    906  O   ILE A  92      -8.905   4.438   1.533  1.00 99.95           O  
ATOM    907  CB  ILE A  92     -10.254   4.004  -1.451  1.00  0.00           C  
ATOM    908  CG1 ILE A  92     -10.937   5.055  -2.356  1.00  0.00           C  
ATOM    909  CG2 ILE A  92     -11.287   3.447  -0.438  1.00  0.00           C  
ATOM    910  CD1 ILE A  92     -11.994   4.474  -3.309  1.00  0.00           C  
ATOM    911  HB  ILE A  92      -9.964   3.166  -2.086  1.00  0.00           H  
ATOM    912 HG12 ILE A  92     -11.399   5.822  -1.735  1.00  0.00           H  
ATOM    913 HG13 ILE A  92     -10.190   5.580  -2.952  1.00  0.00           H  
ATOM    914 HG21 ILE A  92     -12.182   3.084  -0.941  1.00  0.00           H  
ATOM    915 HG22 ILE A  92     -10.900   2.602   0.131  1.00  0.00           H  
ATOM    916 HG23 ILE A  92     -11.600   4.214   0.272  1.00  0.00           H  
ATOM    917 HD11 ILE A  92     -12.096   5.100  -4.196  1.00  0.00           H  
ATOM    918 HD12 ILE A  92     -11.724   3.474  -3.649  1.00  0.00           H  
ATOM    919 HD13 ILE A  92     -12.971   4.416  -2.830  1.00  0.00           H  
ATOM    920  H   ILE A  92      -7.962   3.994  -2.630  1.00 97.37           H  
ATOM    921  HA  ILE A  92      -9.128   5.650  -0.609  1.00 98.40           H  
ATOM    922  N   THR A  93      -7.893   2.758   0.393  1.00 96.35           N  
ATOM    923  CA  THR A  93      -7.356   2.034   1.545  1.00 95.28           C  
ATOM    924  C   THR A  93      -6.272   2.846   2.288  1.00 97.62           C  
ATOM    925  O   THR A  93      -6.238   2.840   3.520  1.00 97.10           O  
ATOM    926  CB  THR A  93      -6.740   0.692   1.081  1.00  0.00           C  
ATOM    927  OG1 THR A  93      -7.743  -0.111   0.499  1.00  0.00           O  
ATOM    928  CG2 THR A  93      -6.096  -0.147   2.179  1.00  0.00           C  
ATOM    929  HB  THR A  93      -5.990   0.881   0.312  1.00  0.00           H  
ATOM    930  HG1 THR A  93      -7.353  -0.951   0.247  1.00  0.00           H  
ATOM    931 HG21 THR A  93      -5.684  -1.070   1.772  1.00  0.00           H  
ATOM    932 HG22 THR A  93      -5.278   0.383   2.660  1.00  0.00           H  
ATOM    933 HG23 THR A  93      -6.828  -0.406   2.945  1.00  0.00           H  
ATOM    934  H   THR A  93      -7.680   2.364  -0.514  1.00 96.35           H  
ATOM    935  HA  THR A  93      -8.173   1.834   2.240  1.00 95.28           H  
ATOM    936  N   ASP A  94      -5.448   3.572   1.516  1.00 93.59           N  
ATOM    937  CA  ASP A  94      -4.458   4.531   2.000  1.00 93.36           C  
ATOM    938  C   ASP A  94      -5.084   5.798   2.631  1.00 97.09           C  
ATOM    939  O   ASP A  94      -4.464   6.391   3.513  1.00 96.91           O  
ATOM    940  CB  ASP A  94      -3.406   4.867   0.920  1.00 95.41           C  
ATOM    941  CG  ASP A  94      -2.589   3.674   0.401  1.00104.55           C  
ATOM    942  OD1 ASP A  94      -2.512   2.647   1.113  1.00104.15           O  
ATOM    943  OD2 ASP A  94      -1.991   3.843  -0.684  1.00110.57           O1-
ATOM    944  H   ASP A  94      -5.523   3.496   0.510  1.00 93.59           H  
ATOM    945  HA  ASP A  94      -3.921   4.025   2.801  1.00 93.36           H  
ATOM    946  HB3 ASP A  94      -2.713   5.612   1.290  1.00 95.41           H  
ATOM    947  HB2 ASP A  94      -3.929   5.301   0.069  1.00 95.41           H  
ATOM    948  N   SER A  95      -6.319   6.165   2.245  1.00 93.70           N  
ATOM    949  CA  SER A  95      -7.089   7.228   2.902  1.00 94.62           C  
ATOM    950  C   SER A  95      -7.616   6.788   4.282  1.00 97.69           C  
ATOM    951  O   SER A  95      -7.628   7.611   5.198  1.00 98.71           O  
ATOM    952  CB  SER A  95      -8.247   7.702   2.003  1.00  0.00           C  
ATOM    953  OG  SER A  95      -7.756   8.344   0.845  1.00  0.00           O  
ATOM    954  HB2 SER A  95      -8.905   6.888   1.709  1.00  0.00           H  
ATOM    955  HB3 SER A  95      -8.867   8.423   2.539  1.00  0.00           H  
ATOM    956  HG  SER A  95      -8.499   8.587   0.288  1.00  0.00           H  
ATOM    957  H   SER A  95      -6.781   5.671   1.494  1.00 93.70           H  
ATOM    958  HA  SER A  95      -6.425   8.080   3.065  1.00 94.62           H  
ATOM    959  N   PHE A  96      -8.004   5.502   4.414  1.00 91.85           N  
ATOM    960  CA  PHE A  96      -8.432   4.886   5.673  1.00 90.20           C  
ATOM    961  C   PHE A  96      -7.353   4.866   6.759  1.00 91.45           C  
ATOM    962  O   PHE A  96      -7.669   5.258   7.880  1.00 91.28           O  
ATOM    963  CB  PHE A  96      -9.022   3.473   5.472  1.00  0.00           C  
ATOM    964  CG  PHE A  96     -10.514   3.436   5.214  1.00  0.00           C  
ATOM    965  CD1 PHE A  96     -11.016   3.312   3.903  1.00  0.00           C  
ATOM    966  CD2 PHE A  96     -11.415   3.643   6.279  1.00  0.00           C  
ATOM    967  CE1 PHE A  96     -12.385   3.341   3.680  1.00  0.00           C  
ATOM    968  CE2 PHE A  96     -12.782   3.658   6.038  1.00  0.00           C  
ATOM    969  CZ  PHE A  96     -13.264   3.505   4.744  1.00  0.00           C  
ATOM    970  HB2 PHE A  96      -8.508   2.948   4.668  1.00  0.00           H  
ATOM    971  HB3 PHE A  96      -8.857   2.864   6.364  1.00  0.00           H  
ATOM    972  HD1 PHE A  96     -10.343   3.168   3.074  1.00  0.00           H  
ATOM    973  HD2 PHE A  96     -11.045   3.784   7.285  1.00  0.00           H  
ATOM    974  HE1 PHE A  96     -12.767   3.229   2.676  1.00  0.00           H  
ATOM    975  HE2 PHE A  96     -13.471   3.801   6.857  1.00  0.00           H  
ATOM    976  HZ  PHE A  96     -14.329   3.522   4.562  1.00  0.00           H  
ATOM    977  H   PHE A  96      -7.969   4.891   3.609  1.00 91.85           H  
ATOM    978  HA  PHE A  96      -9.230   5.521   6.067  1.00 90.20           H  
ATOM    979  N   THR A  97      -6.113   4.451   6.424  1.00 86.09           N  
ATOM    980  CA  THR A  97      -5.006   4.475   7.387  1.00 85.46           C  
ATOM    981  C   THR A  97      -4.681   5.904   7.847  1.00 91.05           C  
ATOM    982  O   THR A  97      -4.556   6.113   9.050  1.00 91.02           O  
ATOM    983  CB  THR A  97      -3.701   3.774   6.900  1.00  0.00           C  
ATOM    984  OG1 THR A  97      -2.737   3.682   7.932  1.00  0.00           O  
ATOM    985  CG2 THR A  97      -2.958   4.458   5.737  1.00  0.00           C  
ATOM    986  HB  THR A  97      -3.966   2.755   6.623  1.00  0.00           H  
ATOM    987  HG1 THR A  97      -1.894   3.440   7.539  1.00  0.00           H  
ATOM    988 HG21 THR A  97      -2.047   3.926   5.465  1.00  0.00           H  
ATOM    989 HG22 THR A  97      -3.597   4.482   4.865  1.00  0.00           H  
ATOM    990 HG23 THR A  97      -2.645   5.476   5.963  1.00  0.00           H  
ATOM    991  H   THR A  97      -5.912   4.129   5.487  1.00 86.09           H  
ATOM    992  HA  THR A  97      -5.361   3.933   8.263  1.00 85.46           H  
ATOM    993  N   GLY A  98      -4.637   6.852   6.889  1.00 88.22           N  
ATOM    994  CA  GLY A  98      -4.353   8.273   7.088  1.00 89.33           C  
ATOM    995  C   GLY A  98      -5.269   8.898   8.144  1.00 94.73           C  
ATOM    996  O   GLY A  98      -4.781   9.591   9.030  1.00 95.25           O  
ATOM    997  HA3 GLY A  98      -4.504   8.793   6.142  1.00 89.33           H  
ATOM    998  H   GLY A  98      -4.799   6.566   5.933  1.00 88.22           H  
ATOM    999  HA2 GLY A  98      -3.308   8.415   7.360  1.00 89.33           H  
ATOM   1000  N   LEU A  99      -6.577   8.611   8.074  1.00 91.95           N  
ATOM   1001  CA  LEU A  99      -7.584   9.137   8.990  1.00 93.28           C  
ATOM   1002  C   LEU A  99      -7.669   8.338  10.300  1.00 98.85           C  
ATOM   1003  O   LEU A  99      -7.520   8.932  11.368  1.00 99.43           O  
ATOM   1004  CB  LEU A  99      -8.944   9.190   8.261  1.00  0.00           C  
ATOM   1005  CG  LEU A  99      -8.998  10.247   7.133  1.00  0.00           C  
ATOM   1006  CD1 LEU A  99     -10.275  10.093   6.283  1.00  0.00           C  
ATOM   1007  CD2 LEU A  99      -8.845  11.677   7.686  1.00  0.00           C  
ATOM   1008  HB2 LEU A  99      -9.163   8.204   7.846  1.00  0.00           H  
ATOM   1009  HB3 LEU A  99      -9.743   9.398   8.975  1.00  0.00           H  
ATOM   1010  HG  LEU A  99      -8.158  10.071   6.459  1.00  0.00           H  
ATOM   1011 HD11 LEU A  99     -10.023   9.878   5.244  1.00  0.00           H  
ATOM   1012 HD12 LEU A  99     -10.906   9.276   6.635  1.00  0.00           H  
ATOM   1013 HD13 LEU A  99     -10.893  10.991   6.287  1.00  0.00           H  
ATOM   1014 HD21 LEU A  99      -9.332  12.421   7.055  1.00  0.00           H  
ATOM   1015 HD22 LEU A  99      -9.268  11.768   8.687  1.00  0.00           H  
ATOM   1016 HD23 LEU A  99      -7.794  11.953   7.758  1.00  0.00           H  
ATOM   1017  H   LEU A  99      -6.915   8.018   7.328  1.00 91.95           H  
ATOM   1018  HA  LEU A  99      -7.305  10.155   9.268  1.00 93.28           H  
ATOM   1019  N   VAL A 100      -7.935   7.025  10.201  1.00 95.66           N  
ATOM   1020  CA  VAL A 100      -8.247   6.168  11.347  1.00 95.45           C  
ATOM   1021  C   VAL A 100      -7.018   5.780  12.193  1.00 99.08           C  
ATOM   1022  O   VAL A 100      -7.140   5.773  13.417  1.00 98.94           O  
ATOM   1023  CB  VAL A 100      -9.023   4.887  10.910  1.00  0.00           C  
ATOM   1024  CG1 VAL A 100      -9.150   3.796  11.987  1.00  0.00           C  
ATOM   1025  CG2 VAL A 100     -10.429   5.256  10.399  1.00  0.00           C  
ATOM   1026  HB  VAL A 100      -8.488   4.421  10.085  1.00  0.00           H  
ATOM   1027 HG11 VAL A 100      -9.820   3.004  11.665  1.00  0.00           H  
ATOM   1028 HG12 VAL A 100      -8.198   3.322  12.218  1.00  0.00           H  
ATOM   1029 HG13 VAL A 100      -9.544   4.226  12.907  1.00  0.00           H  
ATOM   1030 HG21 VAL A 100     -10.988   4.375  10.088  1.00  0.00           H  
ATOM   1031 HG22 VAL A 100     -11.012   5.759  11.171  1.00  0.00           H  
ATOM   1032 HG23 VAL A 100     -10.375   5.921   9.536  1.00  0.00           H  
ATOM   1033  H   VAL A 100      -8.007   6.591   9.290  1.00 95.66           H  
ATOM   1034  HA  VAL A 100      -8.910   6.736  12.005  1.00 95.45           H  
ATOM   1035  N   ASN A 101      -5.883   5.464  11.546  1.00 95.30           N  
ATOM   1036  CA  ASN A 101      -4.693   4.930  12.219  1.00 94.52           C  
ATOM   1037  C   ASN A 101      -3.698   6.038  12.599  1.00 97.05           C  
ATOM   1038  O   ASN A 101      -3.418   6.179  13.787  1.00 97.18           O  
ATOM   1039  CB  ASN A 101      -3.962   3.850  11.380  1.00  0.00           C  
ATOM   1040  CG  ASN A 101      -4.828   2.705  10.846  1.00  0.00           C  
ATOM   1041  OD1 ASN A 101      -5.907   2.409  11.351  1.00  0.00           O  
ATOM   1042  ND2 ASN A 101      -4.337   2.043   9.802  1.00  0.00           N  
ATOM   1043  HB2 ASN A 101      -3.461   4.308  10.527  1.00  0.00           H  
ATOM   1044  HB3 ASN A 101      -3.170   3.404  11.983  1.00  0.00           H  
ATOM   1045 HD22 ASN A 101      -4.865   1.288   9.385  1.00  0.00           H  
ATOM   1046 HD21 ASN A 101      -3.469   2.339   9.375  1.00  0.00           H  
ATOM   1047  H   ASN A 101      -5.838   5.532  10.538  1.00 95.30           H  
ATOM   1048  HA  ASN A 101      -4.976   4.446  13.156  1.00 94.52           H  
ATOM   1049  N   ILE A 102      -3.144   6.752  11.595  1.00 91.79           N  
ATOM   1050  CA  ILE A 102      -1.898   7.533  11.694  1.00 91.38           C  
ATOM   1051  C   ILE A 102      -1.870   8.569  12.838  1.00 95.24           C  
ATOM   1052  O   ILE A 102      -0.922   8.542  13.622  1.00 94.87           O  
ATOM   1053  CB  ILE A 102      -1.497   8.234  10.349  1.00  0.00           C  
ATOM   1054  CG1 ILE A 102      -1.362   7.258   9.159  1.00  0.00           C  
ATOM   1055  CG2 ILE A 102      -0.192   9.061  10.392  1.00  0.00           C  
ATOM   1056  CD1 ILE A 102      -0.544   5.987   9.424  1.00  0.00           C  
ATOM   1057  HB  ILE A 102      -2.302   8.926  10.099  1.00  0.00           H  
ATOM   1058 HG12 ILE A 102      -2.346   6.947   8.850  1.00  0.00           H  
ATOM   1059 HG13 ILE A 102      -0.958   7.777   8.289  1.00  0.00           H  
ATOM   1060 HG21 ILE A 102      -0.095   9.672   9.494  1.00  0.00           H  
ATOM   1061 HG22 ILE A 102      -0.112   9.730  11.246  1.00  0.00           H  
ATOM   1062 HG23 ILE A 102       0.679   8.412  10.414  1.00  0.00           H  
ATOM   1063 HD11 ILE A 102      -0.164   5.569   8.491  1.00  0.00           H  
ATOM   1064 HD12 ILE A 102       0.305   6.169  10.081  1.00  0.00           H  
ATOM   1065 HD13 ILE A 102      -1.161   5.220   9.893  1.00  0.00           H  
ATOM   1066  H   ILE A 102      -3.479   6.591  10.653  1.00 91.79           H  
ATOM   1067  HA  ILE A 102      -1.119   6.808  11.937  1.00 91.38           H  
ATOM   1068  N   LEU A 103      -2.903   9.425  12.956  1.00 91.96           N  
ATOM   1069  CA  LEU A 103      -2.965  10.449  14.009  1.00 92.79           C  
ATOM   1070  C   LEU A 103      -3.037   9.829  15.415  1.00 96.49           C  
ATOM   1071  O   LEU A 103      -2.310  10.271  16.302  1.00 97.64           O  
ATOM   1072  CB  LEU A 103      -4.145  11.425  13.759  1.00  0.00           C  
ATOM   1073  CG  LEU A 103      -3.891  12.890  14.186  1.00  0.00           C  
ATOM   1074  CD1 LEU A 103      -2.701  13.541  13.444  1.00  0.00           C  
ATOM   1075  CD2 LEU A 103      -5.177  13.731  14.041  1.00  0.00           C  
ATOM   1076  HB2 LEU A 103      -4.429  11.432  12.713  1.00  0.00           H  
ATOM   1077  HB3 LEU A 103      -5.036  11.052  14.268  1.00  0.00           H  
ATOM   1078  HG  LEU A 103      -3.636  12.876  15.247  1.00  0.00           H  
ATOM   1079 HD11 LEU A 103      -1.953  13.880  14.160  1.00  0.00           H  
ATOM   1080 HD12 LEU A 103      -2.208  12.853  12.761  1.00  0.00           H  
ATOM   1081 HD13 LEU A 103      -2.989  14.407  12.847  1.00  0.00           H  
ATOM   1082 HD21 LEU A 103      -5.000  14.719  13.616  1.00  0.00           H  
ATOM   1083 HD22 LEU A 103      -5.916  13.238  13.409  1.00  0.00           H  
ATOM   1084 HD23 LEU A 103      -5.640  13.886  15.016  1.00  0.00           H  
ATOM   1085  H   LEU A 103      -3.675   9.383  12.306  1.00 91.96           H  
ATOM   1086  HA  LEU A 103      -2.024  10.997  13.955  1.00 92.79           H  
ATOM   1087  N   THR A 104      -3.858   8.776  15.558  1.00 90.52           N  
ATOM   1088  CA  THR A 104      -4.067   8.035  16.798  1.00 88.77           C  
ATOM   1089  C   THR A 104      -2.844   7.213  17.263  1.00 91.28           C  
ATOM   1090  O   THR A 104      -2.665   7.061  18.471  1.00 91.33           O  
ATOM   1091  CB  THR A 104      -5.278   7.075  16.683  1.00  0.00           C  
ATOM   1092  OG1 THR A 104      -6.365   7.722  16.049  1.00  0.00           O  
ATOM   1093  CG2 THR A 104      -5.774   6.558  18.042  1.00  0.00           C  
ATOM   1094  HB  THR A 104      -5.016   6.223  16.055  1.00  0.00           H  
ATOM   1095  HG1 THR A 104      -7.062   7.078  15.899  1.00  0.00           H  
ATOM   1096 HG21 THR A 104      -6.752   6.096  17.955  1.00  0.00           H  
ATOM   1097 HG22 THR A 104      -5.094   5.812  18.449  1.00  0.00           H  
ATOM   1098 HG23 THR A 104      -5.863   7.365  18.771  1.00  0.00           H  
ATOM   1099  H   THR A 104      -4.405   8.462  14.768  1.00 90.52           H  
ATOM   1100  HA  THR A 104      -4.284   8.771  17.575  1.00 88.77           H  
ATOM   1101  N   ASP A 105      -2.009   6.744  16.315  1.00 86.80           N  
ATOM   1102  CA  ASP A 105      -0.720   6.093  16.576  1.00 86.29           C  
ATOM   1103  C   ASP A 105       0.260   6.972  17.358  1.00 92.11           C  
ATOM   1104  O   ASP A 105       0.671   6.556  18.436  1.00 92.82           O  
ATOM   1105  CB  ASP A 105      -0.021   5.500  15.329  1.00  0.00           C  
ATOM   1106  CG  ASP A 105      -0.605   4.179  14.828  1.00  0.00           C  
ATOM   1107  OD1 ASP A 105      -1.817   3.947  15.016  1.00  0.00           O  
ATOM   1108  OD2 ASP A 105       0.195   3.393  14.274  1.00  0.00           O1-
ATOM   1109  HB2 ASP A 105      -0.065   6.213  14.506  1.00  0.00           H  
ATOM   1110  HB3 ASP A 105       1.034   5.339  15.545  1.00  0.00           H  
ATOM   1111  H   ASP A 105      -2.251   6.870  15.341  1.00 86.80           H  
ATOM   1112  HA  ASP A 105      -0.953   5.253  17.236  1.00 86.29           H  
ATOM   1113  N   ILE A 106       0.604   8.163  16.840  1.00 89.03           N  
ATOM   1114  CA  ILE A 106       1.528   9.080  17.522  1.00 89.77           C  
ATOM   1115  C   ILE A 106       0.980   9.674  18.844  1.00 95.07           C  
ATOM   1116  O   ILE A 106       1.789  10.044  19.694  1.00 95.80           O  
ATOM   1117  CB  ILE A 106       2.134  10.143  16.542  1.00  0.00           C  
ATOM   1118  CG1 ILE A 106       3.325   9.497  15.789  1.00  0.00           C  
ATOM   1119  CG2 ILE A 106       2.587  11.482  17.173  1.00  0.00           C  
ATOM   1120  CD1 ILE A 106       3.851  10.271  14.573  1.00  0.00           C  
ATOM   1121  HB  ILE A 106       1.368  10.384  15.804  1.00  0.00           H  
ATOM   1122 HG12 ILE A 106       4.150   9.379  16.490  1.00  0.00           H  
ATOM   1123 HG13 ILE A 106       3.062   8.488  15.468  1.00  0.00           H  
ATOM   1124 HG21 ILE A 106       3.020  12.150  16.431  1.00  0.00           H  
ATOM   1125 HG22 ILE A 106       1.751  12.021  17.620  1.00  0.00           H  
ATOM   1126 HG23 ILE A 106       3.345  11.322  17.939  1.00  0.00           H  
ATOM   1127 HD11 ILE A 106       4.453   9.620  13.938  1.00  0.00           H  
ATOM   1128 HD12 ILE A 106       3.039  10.661  13.962  1.00  0.00           H  
ATOM   1129 HD13 ILE A 106       4.488  11.102  14.873  1.00  0.00           H  
ATOM   1130  H   ILE A 106       0.212   8.471  15.961  1.00 89.03           H  
ATOM   1131  HA  ILE A 106       2.366   8.461  17.850  1.00 89.77           H  
ATOM   1132  N   ILE A 107      -0.352   9.658  19.046  1.00 91.07           N  
ATOM   1133  CA  ILE A 107      -0.978   9.934  20.344  1.00 91.29           C  
ATOM   1134  C   ILE A 107      -0.802   8.767  21.340  1.00 93.84           C  
ATOM   1135  O   ILE A 107      -0.368   9.028  22.459  1.00 95.38           O  
ATOM   1136  CB  ILE A 107      -2.488  10.308  20.221  1.00  0.00           C  
ATOM   1137  CG1 ILE A 107      -2.688  11.613  19.414  1.00  0.00           C  
ATOM   1138  CG2 ILE A 107      -3.255  10.391  21.564  1.00  0.00           C  
ATOM   1139  CD1 ILE A 107      -1.926  12.844  19.926  1.00  0.00           C  
ATOM   1140  H   ILE A 107      -0.968   9.341  18.310  1.00 91.07           H  
ATOM   1141  HA  ILE A 107      -0.459  10.786  20.786  1.00 91.29           H  
ATOM   1142  HB  ILE A 107      -2.973   9.520  19.643  1.00  0.00           H  
ATOM   1143 HG12 ILE A 107      -2.353  11.449  18.396  1.00  0.00           H  
ATOM   1144 HG13 ILE A 107      -3.751  11.842  19.330  1.00  0.00           H  
ATOM   1145 HG21 ILE A 107      -4.277  10.735  21.411  1.00  0.00           H  
ATOM   1146 HG22 ILE A 107      -3.328   9.425  22.063  1.00  0.00           H  
ATOM   1147 HG23 ILE A 107      -2.775  11.084  22.256  1.00  0.00           H  
ATOM   1148 HD11 ILE A 107      -2.412  13.761  19.592  1.00  0.00           H  
ATOM   1149 HD12 ILE A 107      -1.883  12.877  21.014  1.00  0.00           H  
ATOM   1150 HD13 ILE A 107      -0.903  12.861  19.549  1.00  0.00           H  
ATOM   1151  N   TRP A 108      -1.094   7.520  20.918  1.00 87.16           N  
ATOM   1152  CA  TRP A 108      -0.924   6.290  21.713  1.00 85.47           C  
ATOM   1153  C   TRP A 108       0.530   6.040  22.148  1.00 88.53           C  
ATOM   1154  O   TRP A 108       0.765   5.600  23.271  1.00 88.72           O  
ATOM   1155  CB  TRP A 108      -1.452   5.080  20.916  1.00  0.00           C  
ATOM   1156  CG  TRP A 108      -1.373   3.724  21.569  1.00  0.00           C  
ATOM   1157  CD1 TRP A 108      -1.834   3.418  22.806  1.00  0.00           C  
ATOM   1158  CD2 TRP A 108      -0.854   2.470  21.024  1.00  0.00           C  
ATOM   1159  NE1 TRP A 108      -1.696   2.068  23.033  1.00  0.00           N  
ATOM   1160  CE2 TRP A 108      -1.111   1.427  21.964  1.00  0.00           C  
ATOM   1161  CE3 TRP A 108      -0.205   2.094  19.824  1.00  0.00           C  
ATOM   1162  CZ2 TRP A 108      -0.789   0.085  21.713  1.00  0.00           C  
ATOM   1163  CZ3 TRP A 108       0.125   0.748  19.562  1.00  0.00           C  
ATOM   1164  CH2 TRP A 108      -0.169  -0.258  20.501  1.00  0.00           C  
ATOM   1165  HB2 TRP A 108      -2.496   5.256  20.662  1.00  0.00           H  
ATOM   1166  HB3 TRP A 108      -0.927   5.016  19.962  1.00  0.00           H  
ATOM   1167  HD1 TRP A 108      -2.261   4.130  23.496  1.00  0.00           H  
ATOM   1168  HE1 TRP A 108      -2.011   1.610  23.879  1.00  0.00           H  
ATOM   1169  HE3 TRP A 108       0.031   2.853  19.091  1.00  0.00           H  
ATOM   1170  HZ2 TRP A 108      -1.021  -0.674  22.443  1.00  0.00           H  
ATOM   1171  HZ3 TRP A 108       0.599   0.480  18.630  1.00  0.00           H  
ATOM   1172  HH2 TRP A 108       0.083  -1.288  20.298  1.00  0.00           H  
ATOM   1173  H   TRP A 108      -1.453   7.389  19.981  1.00 87.16           H  
ATOM   1174  HA  TRP A 108      -1.531   6.395  22.613  1.00 85.47           H  
ATOM   1175  N   ARG A 109       1.463   6.356  21.241  1.00 84.11           N  
ATOM   1176  CA  ARG A 109       2.906   6.235  21.415  1.00 84.29           C  
ATOM   1177  C   ARG A 109       3.532   7.461  22.115  1.00 89.72           C  
ATOM   1178  O   ARG A 109       4.756   7.583  22.117  1.00 90.43           O  
ATOM   1179  CB  ARG A 109       3.541   5.963  20.035  1.00  0.00           C  
ATOM   1180  CG  ARG A 109       2.975   4.732  19.293  1.00  0.00           C  
ATOM   1181  CD  ARG A 109       3.394   4.702  17.814  1.00  0.00           C  
ATOM   1182  NE  ARG A 109       2.603   3.772  16.991  1.00  0.00           N  
ATOM   1183  CZ  ARG A 109       2.396   2.458  17.173  1.00  0.00           C  
ATOM   1184  NH1 ARG A 109       2.964   1.792  18.184  1.00  0.00           N  
ATOM   1185  NH2 ARG A 109       1.607   1.809  16.307  1.00  0.00           N1+
ATOM   1186  HB2 ARG A 109       3.383   6.850  19.419  1.00  0.00           H  
ATOM   1187  HB3 ARG A 109       4.619   5.845  20.135  1.00  0.00           H  
ATOM   1188  HG2 ARG A 109       3.388   3.865  19.803  1.00  0.00           H  
ATOM   1189  HG3 ARG A 109       1.895   4.620  19.372  1.00  0.00           H  
ATOM   1190  HD2 ARG A 109       3.439   5.696  17.370  1.00  0.00           H  
ATOM   1191  HD3 ARG A 109       4.404   4.305  17.773  1.00  0.00           H  
ATOM   1192  HE  ARG A 109       2.189   4.187  16.169  1.00  0.00           H  
ATOM   1193 HH12 ARG A 109       2.810   0.803  18.317  1.00  0.00           H  
ATOM   1194 HH11 ARG A 109       3.633   2.266  18.777  1.00  0.00           H  
ATOM   1195 HH22 ARG A 109       1.444   0.818  16.394  1.00  0.00           H  
ATOM   1196 HH21 ARG A 109       1.166   2.316  15.542  1.00  0.00           H  
ATOM   1197  H   ARG A 109       1.162   6.702  20.339  1.00 84.11           H  
ATOM   1198  HA  ARG A 109       3.100   5.379  22.055  1.00 84.29           H  
ATOM   1199  N   PHE A 110       2.702   8.341  22.702  1.00 86.06           N  
ATOM   1200  CA  PHE A 110       3.131   9.531  23.433  1.00 86.69           C  
ATOM   1201  C   PHE A 110       2.064   9.875  24.491  1.00 91.60           C  
ATOM   1202  O   PHE A 110       1.558  10.996  24.513  1.00 93.38           O  
ATOM   1203  CB  PHE A 110       3.426  10.670  22.422  1.00  0.00           C  
ATOM   1204  CG  PHE A 110       4.253  11.823  22.964  1.00  0.00           C  
ATOM   1205  CD1 PHE A 110       5.650  11.678  23.092  1.00  0.00           C  
ATOM   1206  CD2 PHE A 110       3.636  12.982  23.482  1.00  0.00           C  
ATOM   1207  CE1 PHE A 110       6.403  12.694  23.665  1.00  0.00           C  
ATOM   1208  CE2 PHE A 110       4.407  13.987  24.050  1.00  0.00           C  
ATOM   1209  CZ  PHE A 110       5.786  13.848  24.132  1.00  0.00           C  
ATOM   1210  HB2 PHE A 110       3.974  10.269  21.569  1.00  0.00           H  
ATOM   1211  HB3 PHE A 110       2.494  11.061  22.013  1.00  0.00           H  
ATOM   1212  HD1 PHE A 110       6.139  10.778  22.749  1.00  0.00           H  
ATOM   1213  HD2 PHE A 110       2.564  13.100  23.431  1.00  0.00           H  
ATOM   1214  HE1 PHE A 110       7.471  12.583  23.762  1.00  0.00           H  
ATOM   1215  HE2 PHE A 110       3.933  14.879  24.432  1.00  0.00           H  
ATOM   1216  HZ  PHE A 110       6.381  14.632  24.577  1.00  0.00           H  
ATOM   1217  H   PHE A 110       1.703   8.187  22.660  1.00 86.06           H  
ATOM   1218  HA  PHE A 110       4.048   9.293  23.975  1.00 86.69           H  
ATOM   1219  N   THR A 111       1.719   8.895  25.344  1.00 87.06           N  
ATOM   1220  CA  THR A 111       0.719   9.049  26.405  1.00 87.31           C  
ATOM   1221  C   THR A 111       0.783   7.864  27.395  1.00 90.80           C  
ATOM   1222  O   THR A 111       1.336   6.814  27.059  1.00 88.85           O  
ATOM   1223  CB  THR A 111      -0.728   9.158  25.825  1.00  0.00           C  
ATOM   1224  OG1 THR A 111      -1.638   9.560  26.831  1.00  0.00           O  
ATOM   1225  CG2 THR A 111      -1.263   7.859  25.195  1.00  0.00           C  
ATOM   1226  HB  THR A 111      -0.755   9.938  25.064  1.00  0.00           H  
ATOM   1227  HG1 THR A 111      -2.528   9.302  26.569  1.00  0.00           H  
ATOM   1228 HG21 THR A 111      -2.179   8.040  24.631  1.00  0.00           H  
ATOM   1229 HG22 THR A 111      -0.534   7.444  24.506  1.00  0.00           H  
ATOM   1230 HG23 THR A 111      -1.473   7.088  25.936  1.00  0.00           H  
ATOM   1231  H   THR A 111       2.154   7.985  25.280  1.00 87.06           H  
ATOM   1232  HA  THR A 111       0.955   9.957  26.963  1.00 87.31           H  
ATOM   1233  N   GLY A 112       0.180   8.054  28.581  1.00 88.88           N  
ATOM   1234  CA  GLY A 112      -0.029   7.010  29.584  1.00 88.08           C  
ATOM   1235  C   GLY A 112      -1.438   6.393  29.487  1.00 90.80           C  
ATOM   1236  O   GLY A 112      -1.662   5.345  30.091  1.00 89.65           O  
ATOM   1237  HA3 GLY A 112       0.085   7.454  30.573  1.00 88.08           H  
ATOM   1238  H   GLY A 112      -0.255   8.948  28.763  1.00 88.88           H  
ATOM   1239  HA2 GLY A 112       0.722   6.222  29.505  1.00 88.08           H  
ATOM   1240  N   ASP A 113      -2.376   7.010  28.743  1.00 87.32           N  
ATOM   1241  CA  ASP A 113      -3.753   6.532  28.567  1.00 86.37           C  
ATOM   1242  C   ASP A 113      -4.280   6.892  27.172  1.00 90.89           C  
ATOM   1243  O   ASP A 113      -3.960   7.948  26.631  1.00 91.58           O  
ATOM   1244  CB  ASP A 113      -4.759   6.995  29.655  1.00  0.00           C  
ATOM   1245  CG  ASP A 113      -4.835   8.496  29.980  1.00  0.00           C  
ATOM   1246  OD1 ASP A 113      -3.984   9.275  29.496  1.00  0.00           O  
ATOM   1247  OD2 ASP A 113      -5.771   8.841  30.733  1.00  0.00           O1-
ATOM   1248  HB2 ASP A 113      -5.760   6.668  29.368  1.00  0.00           H  
ATOM   1249  HB3 ASP A 113      -4.504   6.468  30.570  1.00  0.00           H  
ATOM   1250  H   ASP A 113      -2.157   7.883  28.281  1.00 87.32           H  
ATOM   1251  HA  ASP A 113      -3.726   5.441  28.602  1.00 86.37           H  
ATOM   1252  N   PHE A 114      -5.113   5.998  26.630  1.00 86.35           N  
ATOM   1253  CA  PHE A 114      -5.706   6.093  25.305  1.00 85.37           C  
ATOM   1254  C   PHE A 114      -7.048   6.841  25.406  1.00 90.20           C  
ATOM   1255  O   PHE A 114      -8.041   6.274  25.863  1.00 90.28           O  
ATOM   1256  CB  PHE A 114      -5.843   4.654  24.788  1.00  0.00           C  
ATOM   1257  CG  PHE A 114      -6.155   4.520  23.317  1.00  0.00           C  
ATOM   1258  CD1 PHE A 114      -5.126   4.657  22.365  1.00  0.00           C  
ATOM   1259  CD2 PHE A 114      -7.478   4.336  22.878  1.00  0.00           C  
ATOM   1260  CE1 PHE A 114      -5.398   4.469  21.020  1.00  0.00           C  
ATOM   1261  CE2 PHE A 114      -7.729   4.149  21.529  1.00  0.00           C  
ATOM   1262  CZ  PHE A 114      -6.692   4.195  20.606  1.00  0.00           C  
ATOM   1263  HB2 PHE A 114      -4.905   4.122  24.960  1.00  0.00           H  
ATOM   1264  HB3 PHE A 114      -6.592   4.104  25.361  1.00  0.00           H  
ATOM   1265  HD1 PHE A 114      -4.120   4.877  22.681  1.00  0.00           H  
ATOM   1266  HD2 PHE A 114      -8.289   4.295  23.585  1.00  0.00           H  
ATOM   1267  HE1 PHE A 114      -4.602   4.520  20.294  1.00  0.00           H  
ATOM   1268  HE2 PHE A 114      -8.734   3.938  21.207  1.00  0.00           H  
ATOM   1269  HZ  PHE A 114      -6.885   4.020  19.559  1.00  0.00           H  
ATOM   1270  H   PHE A 114      -5.395   5.193  27.175  1.00 86.35           H  
ATOM   1271  HA  PHE A 114      -5.029   6.636  24.640  1.00 85.37           H  
ATOM   1272  N   THR A 115      -7.022   8.123  25.012  1.00 87.23           N  
ATOM   1273  CA  THR A 115      -8.077   9.115  25.244  1.00 87.78           C  
ATOM   1274  C   THR A 115      -9.091   9.244  24.078  1.00 92.05           C  
ATOM   1275  O   THR A 115      -9.723  10.293  23.946  1.00 93.28           O  
ATOM   1276  CB  THR A 115      -7.422  10.504  25.507  1.00  0.00           C  
ATOM   1277  OG1 THR A 115      -6.666  10.940  24.388  1.00  0.00           O  
ATOM   1278  CG2 THR A 115      -6.518  10.529  26.749  1.00  0.00           C  
ATOM   1279  HB  THR A 115      -8.202  11.246  25.683  1.00  0.00           H  
ATOM   1280  HG1 THR A 115      -6.198  11.742  24.632  1.00  0.00           H  
ATOM   1281 HG21 THR A 115      -6.174  11.541  26.966  1.00  0.00           H  
ATOM   1282 HG22 THR A 115      -7.050  10.168  27.629  1.00  0.00           H  
ATOM   1283 HG23 THR A 115      -5.634   9.907  26.618  1.00  0.00           H  
ATOM   1284  H   THR A 115      -6.164   8.504  24.639  1.00 87.23           H  
ATOM   1285  HA  THR A 115      -8.646   8.834  26.132  1.00 87.78           H  
ATOM   1286  N   ALA A 116      -9.273   8.181  23.275  1.00 86.76           N  
ATOM   1287  CA  ALA A 116     -10.120   8.204  22.076  1.00 85.86           C  
ATOM   1288  C   ALA A 116     -11.153   7.047  22.009  1.00 88.66           C  
ATOM   1289  O   ALA A 116     -11.550   6.654  20.915  1.00 88.34           O  
ATOM   1290  CB  ALA A 116      -9.194   8.318  20.859  1.00  0.00           C  
ATOM   1291  HB1 ALA A 116      -8.528   7.458  20.785  1.00  0.00           H  
ATOM   1292  HB2 ALA A 116      -9.769   8.421  19.939  1.00  0.00           H  
ATOM   1293  HB3 ALA A 116      -8.566   9.206  20.932  1.00  0.00           H  
ATOM   1294  H   ALA A 116      -8.753   7.333  23.447  1.00 86.76           H  
ATOM   1295  HA  ALA A 116     -10.733   9.106  22.062  1.00 85.86           H  
ATOM   1296  N   PRO A 117     -11.638   6.585  23.187  1.00 84.10           N  
ATOM   1297  CA  PRO A 117     -12.429   5.359  23.422  1.00 83.03           C  
ATOM   1298  C   PRO A 117     -12.164   4.023  22.696  1.00 85.84           C  
ATOM   1299  O   PRO A 117     -11.266   3.901  21.863  1.00 84.42           O  
ATOM   1300  CD  PRO A 117     -12.272   7.562  24.076  1.00  0.00           C  
ATOM   1301  CB  PRO A 117     -13.863   5.884  23.310  1.00  0.00           C  
ATOM   1302  CG  PRO A 117     -13.776   7.268  23.956  1.00  0.00           C  
ATOM   1303  HD3 PRO A 117     -11.919   7.382  25.093  1.00  0.00           H  
ATOM   1304  HD2 PRO A 117     -12.071   8.610  23.853  1.00  0.00           H  
ATOM   1305  HB2 PRO A 117     -14.148   5.973  22.260  1.00  0.00           H  
ATOM   1306  HB3 PRO A 117     -14.594   5.244  23.805  1.00  0.00           H  
ATOM   1307  HG3 PRO A 117     -14.250   7.291  24.938  1.00  0.00           H  
ATOM   1308  HG2 PRO A 117     -14.280   8.005  23.330  1.00  0.00           H  
ATOM   1309  HA  PRO A 117     -12.259   5.122  24.472  1.00 83.03           H  
ATOM   1310  N   ASP A 118     -12.939   3.009  23.131  1.00 83.21           N  
ATOM   1311  CA  ASP A 118     -12.888   1.604  22.702  1.00 82.83           C  
ATOM   1312  C   ASP A 118     -13.150   1.382  21.213  1.00 88.05           C  
ATOM   1313  O   ASP A 118     -12.563   0.453  20.655  1.00 87.53           O  
ATOM   1314  CB  ASP A 118     -13.815   0.673  23.518  1.00  0.00           C  
ATOM   1315  CG  ASP A 118     -13.555   0.680  25.022  1.00  0.00           C  
ATOM   1316  OD1 ASP A 118     -13.872   1.707  25.660  1.00  0.00           O  
ATOM   1317  OD2 ASP A 118     -13.053  -0.359  25.503  1.00  0.00           O1-
ATOM   1318  HB2 ASP A 118     -14.864   0.923  23.356  1.00  0.00           H  
ATOM   1319  HB3 ASP A 118     -13.725  -0.354  23.165  1.00  0.00           H  
ATOM   1320  H   ASP A 118     -13.635   3.201  23.840  1.00 83.21           H  
ATOM   1321  HA  ASP A 118     -11.868   1.262  22.872  1.00 82.83           H  
ATOM   1322  N   LEU A 119     -13.996   2.231  20.600  1.00 85.59           N  
ATOM   1323  CA  LEU A 119     -14.307   2.182  19.171  1.00 85.34           C  
ATOM   1324  C   LEU A 119     -13.052   2.381  18.313  1.00 88.83           C  
ATOM   1325  O   LEU A 119     -12.844   1.596  17.388  1.00 87.30           O  
ATOM   1326  CB  LEU A 119     -15.488   3.135  18.826  1.00  0.00           C  
ATOM   1327  CG  LEU A 119     -15.179   4.613  18.446  1.00  0.00           C  
ATOM   1328  CD1 LEU A 119     -14.646   4.791  17.002  1.00  0.00           C  
ATOM   1329  CD2 LEU A 119     -16.407   5.514  18.673  1.00  0.00           C  
ATOM   1330  HB2 LEU A 119     -16.056   2.696  18.005  1.00  0.00           H  
ATOM   1331  HB3 LEU A 119     -16.176   3.111  19.672  1.00  0.00           H  
ATOM   1332  HG  LEU A 119     -14.418   4.972  19.140  1.00  0.00           H  
ATOM   1333 HD11 LEU A 119     -15.248   5.488  16.419  1.00  0.00           H  
ATOM   1334 HD12 LEU A 119     -13.632   5.189  17.008  1.00  0.00           H  
ATOM   1335 HD13 LEU A 119     -14.628   3.852  16.449  1.00  0.00           H  
ATOM   1336 HD21 LEU A 119     -16.097   6.532  18.915  1.00  0.00           H  
ATOM   1337 HD22 LEU A 119     -17.047   5.567  17.792  1.00  0.00           H  
ATOM   1338 HD23 LEU A 119     -17.027   5.167  19.499  1.00  0.00           H  
ATOM   1339  H   LEU A 119     -14.434   2.969  21.132  1.00 85.59           H  
ATOM   1340  HA  LEU A 119     -14.663   1.167  18.982  1.00 85.34           H  
ATOM   1341  N   VAL A 120     -12.234   3.397  18.656  1.00 86.68           N  
ATOM   1342  CA  VAL A 120     -11.057   3.740  17.871  1.00 86.93           C  
ATOM   1343  C   VAL A 120      -9.868   2.798  18.150  1.00 90.81           C  
ATOM   1344  O   VAL A 120      -9.052   2.637  17.252  1.00 90.72           O  
ATOM   1345  CB  VAL A 120     -10.642   5.238  17.960  1.00  0.00           C  
ATOM   1346  CG1 VAL A 120      -9.495   5.561  18.916  1.00  0.00           C  
ATOM   1347  CG2 VAL A 120     -10.269   5.797  16.574  1.00  0.00           C  
ATOM   1348  HB  VAL A 120     -11.508   5.807  18.302  1.00  0.00           H  
ATOM   1349 HG11 VAL A 120      -9.256   6.616  18.857  1.00  0.00           H  
ATOM   1350 HG12 VAL A 120      -9.742   5.306  19.941  1.00  0.00           H  
ATOM   1351 HG13 VAL A 120      -8.581   5.044  18.641  1.00  0.00           H  
ATOM   1352 HG21 VAL A 120     -10.002   6.853  16.627  1.00  0.00           H  
ATOM   1353 HG22 VAL A 120      -9.424   5.263  16.140  1.00  0.00           H  
ATOM   1354 HG23 VAL A 120     -11.105   5.714  15.879  1.00  0.00           H  
ATOM   1355  H   VAL A 120     -12.444   3.985  19.450  1.00 86.68           H  
ATOM   1356  HA  VAL A 120     -11.357   3.613  16.838  1.00 86.93           H  
ATOM   1357  N   CYS A 121      -9.787   2.179  19.344  1.00 87.21           N  
ATOM   1358  CA  CYS A 121      -8.713   1.247  19.719  1.00 86.58           C  
ATOM   1359  C   CYS A 121      -8.609   0.030  18.785  1.00 88.56           C  
ATOM   1360  O   CYS A 121      -7.529  -0.267  18.274  1.00 87.92           O  
ATOM   1361  CB  CYS A 121      -8.891   0.795  21.186  1.00 87.16           C  
ATOM   1362  SG  CYS A 121      -7.724  -0.480  21.746  1.00 90.79           S  
ATOM   1363  H   CYS A 121     -10.496   2.357  20.042  1.00 87.21           H  
ATOM   1364  HA  CYS A 121      -7.770   1.787  19.642  1.00 86.58           H  
ATOM   1365  HB3 CYS A 121      -9.893   0.393  21.329  1.00 87.16           H  
ATOM   1366  HB2 CYS A 121      -8.812   1.644  21.862  1.00 87.16           H  
ATOM   1367  N   ARG A 122      -9.753  -0.642  18.608  1.00 83.71           N  
ATOM   1368  CA  ARG A 122      -9.902  -1.894  17.873  1.00 82.49           C  
ATOM   1369  C   ARG A 122      -9.727  -1.692  16.361  1.00 87.08           C  
ATOM   1370  O   ARG A 122      -9.064  -2.504  15.716  1.00 87.16           O  
ATOM   1371  CB  ARG A 122     -11.283  -2.486  18.236  1.00  0.00           C  
ATOM   1372  CG  ARG A 122     -11.463  -2.721  19.754  1.00  0.00           C  
ATOM   1373  CD  ARG A 122     -12.925  -2.751  20.221  1.00  0.00           C  
ATOM   1374  NE  ARG A 122     -13.002  -2.540  21.678  1.00  0.00           N  
ATOM   1375  CZ  ARG A 122     -12.840  -3.455  22.650  1.00  0.00           C  
ATOM   1376  NH1 ARG A 122     -12.664  -4.753  22.363  1.00  0.00           N  
ATOM   1377  NH2 ARG A 122     -12.859  -3.063  23.933  1.00  0.00           N1+
ATOM   1378  HB2 ARG A 122     -12.043  -1.780  17.896  1.00  0.00           H  
ATOM   1379  HB3 ARG A 122     -11.469  -3.412  17.694  1.00  0.00           H  
ATOM   1380  HG2 ARG A 122     -11.006  -3.684  19.976  1.00  0.00           H  
ATOM   1381  HG3 ARG A 122     -10.927  -1.996  20.366  1.00  0.00           H  
ATOM   1382  HD2 ARG A 122     -13.530  -2.025  19.677  1.00  0.00           H  
ATOM   1383  HD3 ARG A 122     -13.363  -3.728  20.020  1.00  0.00           H  
ATOM   1384  HE  ARG A 122     -13.098  -1.573  21.954  1.00  0.00           H  
ATOM   1385 HH12 ARG A 122     -12.564  -5.438  23.097  1.00  0.00           H  
ATOM   1386 HH11 ARG A 122     -12.643  -5.057  21.400  1.00  0.00           H  
ATOM   1387 HH22 ARG A 122     -12.781  -3.742  24.676  1.00  0.00           H  
ATOM   1388 HH21 ARG A 122     -12.986  -2.089  24.188  1.00  0.00           H  
ATOM   1389  H   ARG A 122     -10.590  -0.300  19.059  1.00 83.71           H  
ATOM   1390  HA  ARG A 122      -9.125  -2.584  18.201  1.00 82.49           H  
ATOM   1391  N   VAL A 123     -10.289  -0.590  15.837  1.00 83.52           N  
ATOM   1392  CA  VAL A 123     -10.254  -0.236  14.421  1.00 82.76           C  
ATOM   1393  C   VAL A 123      -8.897   0.364  13.958  1.00 85.13           C  
ATOM   1394  O   VAL A 123      -8.580   0.247  12.777  1.00 83.78           O  
ATOM   1395  CB  VAL A 123     -11.445   0.695  14.067  1.00  0.00           C  
ATOM   1396  CG1 VAL A 123     -11.274   2.112  14.605  1.00  0.00           C  
ATOM   1397  CG2 VAL A 123     -11.774   0.728  12.571  1.00  0.00           C  
ATOM   1398  HB  VAL A 123     -12.324   0.280  14.564  1.00  0.00           H  
ATOM   1399 HG11 VAL A 123     -12.204   2.681  14.565  1.00  0.00           H  
ATOM   1400 HG12 VAL A 123     -10.961   2.025  15.635  1.00  0.00           H  
ATOM   1401 HG13 VAL A 123     -10.506   2.669  14.081  1.00  0.00           H  
ATOM   1402 HG21 VAL A 123     -12.642   1.357  12.374  1.00  0.00           H  
ATOM   1403 HG22 VAL A 123     -10.942   1.123  11.995  1.00  0.00           H  
ATOM   1404 HG23 VAL A 123     -11.999  -0.270  12.194  1.00  0.00           H  
ATOM   1405  H   VAL A 123     -10.798   0.042  16.440  1.00 83.52           H  
ATOM   1406  HA  VAL A 123     -10.425  -1.151  13.866  1.00 82.76           H  
ATOM   1407  N   VAL A 124      -8.103   0.941  14.884  1.00 82.21           N  
ATOM   1408  CA  VAL A 124      -6.754   1.490  14.650  1.00 81.77           C  
ATOM   1409  C   VAL A 124      -5.702   0.446  14.223  1.00 83.38           C  
ATOM   1410  O   VAL A 124      -4.741   0.806  13.544  1.00 82.09           O  
ATOM   1411  CB  VAL A 124      -6.259   2.285  15.904  1.00  0.00           C  
ATOM   1412  CG1 VAL A 124      -4.756   2.297  16.236  1.00  0.00           C  
ATOM   1413  CG2 VAL A 124      -6.728   3.740  15.820  1.00  0.00           C  
ATOM   1414  HB  VAL A 124      -6.736   1.836  16.775  1.00  0.00           H  
ATOM   1415 HG11 VAL A 124      -4.554   2.929  17.102  1.00  0.00           H  
ATOM   1416 HG12 VAL A 124      -4.389   1.303  16.483  1.00  0.00           H  
ATOM   1417 HG13 VAL A 124      -4.171   2.692  15.405  1.00  0.00           H  
ATOM   1418 HG21 VAL A 124      -6.730   4.196  16.807  1.00  0.00           H  
ATOM   1419 HG22 VAL A 124      -6.064   4.321  15.185  1.00  0.00           H  
ATOM   1420 HG23 VAL A 124      -7.734   3.824  15.410  1.00  0.00           H  
ATOM   1421  H   VAL A 124      -8.438   1.014  15.835  1.00 82.21           H  
ATOM   1422  HA  VAL A 124      -6.842   2.189  13.817  1.00 81.77           H  
ATOM   1423  N   ARG A 125      -5.902  -0.819  14.614  1.00 78.40           N  
ATOM   1424  CA  ARG A 125      -5.035  -1.932  14.235  1.00 77.40           C  
ATOM   1425  C   ARG A 125      -5.697  -2.812  13.173  1.00 81.69           C  
ATOM   1426  O   ARG A 125      -4.975  -3.360  12.344  1.00 81.61           O  
ATOM   1427  CB  ARG A 125      -4.654  -2.737  15.486  1.00  0.00           C  
ATOM   1428  CG  ARG A 125      -3.949  -1.874  16.536  1.00  0.00           C  
ATOM   1429  CD  ARG A 125      -2.481  -1.563  16.214  1.00  0.00           C  
ATOM   1430  NE  ARG A 125      -2.034  -0.357  16.917  1.00  0.00           N  
ATOM   1431  CZ  ARG A 125      -1.879   0.843  16.332  1.00  0.00           C  
ATOM   1432  NH1 ARG A 125      -1.948   0.999  15.004  1.00  0.00           N  
ATOM   1433  NH2 ARG A 125      -1.657   1.922  17.085  1.00  0.00           N1+
ATOM   1434  HB2 ARG A 125      -5.555  -3.167  15.928  1.00  0.00           H  
ATOM   1435  HB3 ARG A 125      -4.004  -3.567  15.215  1.00  0.00           H  
ATOM   1436  HG2 ARG A 125      -4.521  -0.991  16.820  1.00  0.00           H  
ATOM   1437  HG3 ARG A 125      -3.930  -2.501  17.417  1.00  0.00           H  
ATOM   1438  HD2 ARG A 125      -1.885  -2.349  16.679  1.00  0.00           H  
ATOM   1439  HD3 ARG A 125      -2.229  -1.593  15.155  1.00  0.00           H  
ATOM   1440  HE  ARG A 125      -1.977  -0.422  17.923  1.00  0.00           H  
ATOM   1441 HH12 ARG A 125      -1.834   1.926  14.604  1.00  0.00           H  
ATOM   1442 HH11 ARG A 125      -2.146   0.220  14.394  1.00  0.00           H  
ATOM   1443 HH22 ARG A 125      -1.611   2.828  16.630  1.00  0.00           H  
ATOM   1444 HH21 ARG A 125      -1.609   1.858  18.092  1.00  0.00           H  
ATOM   1445  H   ARG A 125      -6.703  -1.041  15.188  1.00 78.40           H  
ATOM   1446  HA  ARG A 125      -4.111  -1.561  13.789  1.00 77.40           H  
ATOM   1447  N   TYR A 126      -7.040  -2.887  13.175  1.00 77.53           N  
ATOM   1448  CA  TYR A 126      -7.825  -3.583  12.159  1.00 76.77           C  
ATOM   1449  C   TYR A 126      -7.726  -2.929  10.774  1.00 82.67           C  
ATOM   1450  O   TYR A 126      -7.441  -3.647   9.826  1.00 83.29           O  
ATOM   1451  CB  TYR A 126      -9.278  -3.719  12.627  1.00  0.00           C  
ATOM   1452  CG  TYR A 126     -10.232  -4.392  11.660  1.00  0.00           C  
ATOM   1453  CD1 TYR A 126     -10.048  -5.750  11.334  1.00  0.00           C  
ATOM   1454  CD2 TYR A 126     -11.323  -3.681  11.114  1.00  0.00           C  
ATOM   1455  CE1 TYR A 126     -10.973  -6.407  10.506  1.00  0.00           C  
ATOM   1456  CE2 TYR A 126     -12.246  -4.340  10.280  1.00  0.00           C  
ATOM   1457  CZ  TYR A 126     -12.081  -5.710   9.997  1.00  0.00           C  
ATOM   1458  OH  TYR A 126     -12.998  -6.374   9.244  1.00  0.00           O  
ATOM   1459  HB2 TYR A 126      -9.305  -4.263  13.571  1.00  0.00           H  
ATOM   1460  HB3 TYR A 126      -9.663  -2.729  12.832  1.00  0.00           H  
ATOM   1461  HD1 TYR A 126      -9.214  -6.294  11.749  1.00  0.00           H  
ATOM   1462  HD2 TYR A 126     -11.468  -2.637  11.350  1.00  0.00           H  
ATOM   1463  HE1 TYR A 126     -10.847  -7.452  10.272  1.00  0.00           H  
ATOM   1464  HE2 TYR A 126     -13.091  -3.798   9.880  1.00  0.00           H  
ATOM   1465  HH  TYR A 126     -13.676  -5.799   8.883  1.00  0.00           H  
ATOM   1466  H   TYR A 126      -7.567  -2.416  13.898  1.00 77.53           H  
ATOM   1467  HA  TYR A 126      -7.420  -4.592  12.079  1.00 76.77           H  
ATOM   1468  N   LEU A 127      -7.888  -1.597  10.670  1.00 79.34           N  
ATOM   1469  CA  LEU A 127      -7.707  -0.856   9.413  1.00 79.13           C  
ATOM   1470  C   LEU A 127      -6.235  -0.595   9.036  1.00 84.02           C  
ATOM   1471  O   LEU A 127      -5.981   0.145   8.086  1.00 84.16           O  
ATOM   1472  CB  LEU A 127      -8.610   0.398   9.357  1.00  0.00           C  
ATOM   1473  CG  LEU A 127     -10.126   0.082   9.301  1.00  0.00           C  
ATOM   1474  CD1 LEU A 127     -10.943   1.381   9.164  1.00  0.00           C  
ATOM   1475  CD2 LEU A 127     -10.516  -0.921   8.193  1.00  0.00           C  
ATOM   1476  HB2 LEU A 127      -8.391   1.048  10.206  1.00  0.00           H  
ATOM   1477  HB3 LEU A 127      -8.365   0.982   8.469  1.00  0.00           H  
ATOM   1478  HG  LEU A 127     -10.396  -0.376  10.253  1.00  0.00           H  
ATOM   1479 HD11 LEU A 127     -11.348   1.501   8.160  1.00  0.00           H  
ATOM   1480 HD12 LEU A 127     -11.787   1.399   9.851  1.00  0.00           H  
ATOM   1481 HD13 LEU A 127     -10.334   2.262   9.365  1.00  0.00           H  
ATOM   1482 HD21 LEU A 127     -11.518  -0.738   7.805  1.00  0.00           H  
ATOM   1483 HD22 LEU A 127      -9.832  -0.872   7.345  1.00  0.00           H  
ATOM   1484 HD23 LEU A 127     -10.506  -1.943   8.572  1.00  0.00           H  
ATOM   1485  H   LEU A 127      -8.105  -1.042  11.489  1.00 79.34           H  
ATOM   1486  HA  LEU A 127      -8.041  -1.489   8.607  1.00 79.13           H  
ATOM   1487  N   GLN A 128      -5.299  -1.244   9.746  1.00 81.02           N  
ATOM   1488  CA  GLN A 128      -3.872  -1.254   9.451  1.00 80.67           C  
ATOM   1489  C   GLN A 128      -3.455  -2.618   8.876  1.00 84.47           C  
ATOM   1490  O   GLN A 128      -2.670  -2.640   7.927  1.00 84.17           O  
ATOM   1491  CB  GLN A 128      -3.120  -0.946  10.749  1.00 81.64           C  
ATOM   1492  CG  GLN A 128      -1.666  -0.519  10.516  1.00 84.52           C  
ATOM   1493  CD  GLN A 128      -0.940  -0.363  11.842  1.00102.61           C  
ATOM   1494  OE1 GLN A 128      -0.479   0.725  12.177  1.00102.25           O  
ATOM   1495  NE2 GLN A 128      -0.841  -1.455  12.605  1.00 92.32           N  
ATOM   1496  H   GLN A 128      -5.593  -1.828  10.516  1.00 81.02           H  
ATOM   1497  HA  GLN A 128      -3.629  -0.486   8.714  1.00 80.67           H  
ATOM   1498  HB3 GLN A 128      -3.161  -1.817  11.402  1.00 81.64           H  
ATOM   1499  HB2 GLN A 128      -3.630  -0.150  11.293  1.00 81.64           H  
ATOM   1500  HG3 GLN A 128      -1.636   0.426   9.973  1.00 84.52           H  
ATOM   1501  HG2 GLN A 128      -1.128  -1.244   9.907  1.00 84.52           H  
ATOM   1502 HE22 GLN A 128      -0.308  -1.420  13.463  1.00 92.32           H  
ATOM   1503 HE21 GLN A 128      -1.232  -2.334  12.302  1.00 92.32           H  
ATOM   1504  N   VAL A 129      -4.004  -3.726   9.413  1.00 80.77           N  
ATOM   1505  CA  VAL A 129      -3.888  -5.043   8.785  1.00 80.49           C  
ATOM   1506  C   VAL A 129      -4.798  -5.167   7.546  1.00 84.02           C  
ATOM   1507  O   VAL A 129      -4.330  -5.696   6.542  1.00 83.25           O  
ATOM   1508  CB  VAL A 129      -4.146  -6.240   9.741  1.00  0.00           C  
ATOM   1509  CG1 VAL A 129      -2.974  -6.476  10.699  1.00  0.00           C  
ATOM   1510  CG2 VAL A 129      -5.458  -6.195  10.527  1.00  0.00           C  
ATOM   1511  HB  VAL A 129      -4.220  -7.123   9.112  1.00  0.00           H  
ATOM   1512 HG11 VAL A 129      -3.122  -7.382  11.288  1.00  0.00           H  
ATOM   1513 HG12 VAL A 129      -2.030  -6.581  10.163  1.00  0.00           H  
ATOM   1514 HG13 VAL A 129      -2.887  -5.644  11.394  1.00  0.00           H  
ATOM   1515 HG21 VAL A 129      -5.728  -7.190  10.875  1.00  0.00           H  
ATOM   1516 HG22 VAL A 129      -5.381  -5.562  11.404  1.00  0.00           H  
ATOM   1517 HG23 VAL A 129      -6.275  -5.825   9.923  1.00  0.00           H  
ATOM   1518  H   VAL A 129      -4.613  -3.661  10.218  1.00 80.77           H  
ATOM   1519  HA  VAL A 129      -2.862  -5.148   8.426  1.00 80.49           H  
ATOM   1520  N   VAL A 130      -6.021  -4.596   7.578  1.00 80.48           N  
ATOM   1521  CA  VAL A 130      -6.887  -4.453   6.399  1.00 79.91           C  
ATOM   1522  C   VAL A 130      -6.243  -3.557   5.327  1.00 83.75           C  
ATOM   1523  O   VAL A 130      -6.514  -3.789   4.150  1.00 83.16           O  
ATOM   1524  CB  VAL A 130      -8.323  -3.923   6.721  1.00 83.79           C  
ATOM   1525  CG1 VAL A 130      -9.146  -3.339   5.550  1.00 84.13           C  
ATOM   1526  CG2 VAL A 130      -9.188  -4.969   7.437  1.00 83.32           C  
ATOM   1527  H   VAL A 130      -6.369  -4.190   8.438  1.00 80.48           H  
ATOM   1528  HA  VAL A 130      -6.983  -5.453   5.978  1.00 79.91           H  
ATOM   1529  HB  VAL A 130      -8.200  -3.105   7.413  1.00 83.79           H  
ATOM   1530 HG11 VAL A 130     -10.115  -3.003   5.910  1.00 84.13           H  
ATOM   1531 HG12 VAL A 130      -8.682  -2.460   5.101  1.00 84.13           H  
ATOM   1532 HG13 VAL A 130      -9.319  -4.077   4.767  1.00 84.13           H  
ATOM   1533 HG21 VAL A 130     -10.187  -4.589   7.652  1.00 83.32           H  
ATOM   1534 HG22 VAL A 130      -9.298  -5.866   6.830  1.00 83.32           H  
ATOM   1535 HG23 VAL A 130      -8.752  -5.254   8.389  1.00 83.32           H  
ATOM   1536  N   LEU A 131      -5.358  -2.613   5.723  1.00 80.79           N  
ATOM   1537  CA  LEU A 131      -4.506  -1.915   4.764  1.00 80.66           C  
ATOM   1538  C   LEU A 131      -3.591  -2.875   4.015  1.00 82.58           C  
ATOM   1539  O   LEU A 131      -3.779  -3.012   2.812  1.00 82.39           O  
ATOM   1540  CB  LEU A 131      -3.760  -0.677   5.311  1.00  0.00           C  
ATOM   1541  CG  LEU A 131      -2.829  -0.004   4.256  1.00  0.00           C  
ATOM   1542  CD1 LEU A 131      -2.762   1.501   4.470  1.00  0.00           C  
ATOM   1543  CD2 LEU A 131      -1.400  -0.579   4.185  1.00  0.00           C  
ATOM   1544  HB2 LEU A 131      -4.522   0.036   5.627  1.00  0.00           H  
ATOM   1545  HB3 LEU A 131      -3.193  -0.908   6.209  1.00  0.00           H  
ATOM   1546  HG  LEU A 131      -3.265  -0.134   3.267  1.00  0.00           H  
ATOM   1547 HD11 LEU A 131      -2.171   1.992   3.696  1.00  0.00           H  
ATOM   1548 HD12 LEU A 131      -3.757   1.946   4.448  1.00  0.00           H  
ATOM   1549 HD13 LEU A 131      -2.298   1.710   5.432  1.00  0.00           H  
ATOM   1550 HD21 LEU A 131      -0.661   0.209   4.064  1.00  0.00           H  
ATOM   1551 HD22 LEU A 131      -1.134  -1.148   5.075  1.00  0.00           H  
ATOM   1552 HD23 LEU A 131      -1.283  -1.229   3.319  1.00  0.00           H  
ATOM   1553  H   LEU A 131      -5.166  -2.469   6.703  1.00 80.79           H  
ATOM   1554  HA  LEU A 131      -5.199  -1.529   4.029  1.00 80.66           H  
ATOM   1555  N   LEU A 132      -2.624  -3.494   4.712  1.00 76.76           N  
ATOM   1556  CA  LEU A 132      -1.576  -4.259   4.041  1.00 75.05           C  
ATOM   1557  C   LEU A 132      -2.091  -5.504   3.305  1.00 79.62           C  
ATOM   1558  O   LEU A 132      -1.499  -5.845   2.288  1.00 79.41           O  
ATOM   1559  CB  LEU A 132      -0.380  -4.522   4.982  1.00  0.00           C  
ATOM   1560  CG  LEU A 132       0.865  -5.075   4.235  1.00  0.00           C  
ATOM   1561  CD1 LEU A 132       2.187  -4.424   4.684  1.00  0.00           C  
ATOM   1562  CD2 LEU A 132       0.919  -6.618   4.217  1.00  0.00           C  
ATOM   1563  HB2 LEU A 132      -0.127  -3.560   5.432  1.00  0.00           H  
ATOM   1564  HB3 LEU A 132      -0.663  -5.163   5.818  1.00  0.00           H  
ATOM   1565  HG  LEU A 132       0.770  -4.767   3.197  1.00  0.00           H  
ATOM   1566 HD11 LEU A 132       2.960  -5.144   4.946  1.00  0.00           H  
ATOM   1567 HD12 LEU A 132       2.597  -3.815   3.878  1.00  0.00           H  
ATOM   1568 HD13 LEU A 132       2.053  -3.764   5.538  1.00  0.00           H  
ATOM   1569 HD21 LEU A 132       1.840  -7.007   4.638  1.00  0.00           H  
ATOM   1570 HD22 LEU A 132       0.100  -7.070   4.775  1.00  0.00           H  
ATOM   1571 HD23 LEU A 132       0.857  -6.996   3.195  1.00  0.00           H  
ATOM   1572  H   LEU A 132      -2.531  -3.349   5.708  1.00 76.76           H  
ATOM   1573  HA  LEU A 132      -1.192  -3.599   3.260  1.00 75.05           H  
ATOM   1574  N   TYR A 133      -3.200  -6.107   3.768  1.00 76.35           N  
ATOM   1575  CA  TYR A 133      -3.815  -7.272   3.128  1.00 75.89           C  
ATOM   1576  C   TYR A 133      -4.586  -6.881   1.851  1.00 79.92           C  
ATOM   1577  O   TYR A 133      -4.533  -7.634   0.879  1.00 79.86           O  
ATOM   1578  CB  TYR A 133      -4.746  -8.029   4.103  1.00  0.00           C  
ATOM   1579  CG  TYR A 133      -4.202  -8.567   5.425  1.00  0.00           C  
ATOM   1580  CD1 TYR A 133      -5.074  -9.332   6.227  1.00  0.00           C  
ATOM   1581  CD2 TYR A 133      -2.907  -8.271   5.913  1.00  0.00           C  
ATOM   1582  CE1 TYR A 133      -4.688  -9.734   7.518  1.00  0.00           C  
ATOM   1583  CE2 TYR A 133      -2.542  -8.628   7.223  1.00  0.00           C  
ATOM   1584  CZ  TYR A 133      -3.439  -9.348   8.031  1.00  0.00           C  
ATOM   1585  OH  TYR A 133      -3.122  -9.632   9.324  1.00  0.00           O  
ATOM   1586  HB2 TYR A 133      -5.575  -7.374   4.371  1.00  0.00           H  
ATOM   1587  HB3 TYR A 133      -5.195  -8.873   3.577  1.00  0.00           H  
ATOM   1588  HD1 TYR A 133      -6.063  -9.577   5.869  1.00  0.00           H  
ATOM   1589  HD2 TYR A 133      -2.188  -7.722   5.328  1.00  0.00           H  
ATOM   1590  HE1 TYR A 133      -5.366 -10.300   8.133  1.00  0.00           H  
ATOM   1591  HE2 TYR A 133      -1.579  -8.330   7.609  1.00  0.00           H  
ATOM   1592  HH  TYR A 133      -3.815 -10.106   9.793  1.00  0.00           H  
ATOM   1593  H   TYR A 133      -3.641  -5.770   4.615  1.00 76.35           H  
ATOM   1594  HA  TYR A 133      -3.017  -7.952   2.834  1.00 75.89           H  
ATOM   1595  N   ALA A 134      -5.253  -5.709   1.857  1.00 75.86           N  
ATOM   1596  CA  ALA A 134      -5.934  -5.152   0.685  1.00 75.44           C  
ATOM   1597  C   ALA A 134      -4.950  -4.544  -0.324  1.00 79.84           C  
ATOM   1598  O   ALA A 134      -5.104  -4.814  -1.512  1.00 79.36           O  
ATOM   1599  CB  ALA A 134      -6.980  -4.106   1.099  1.00  0.00           C  
ATOM   1600  HB1 ALA A 134      -6.522  -3.263   1.614  1.00  0.00           H  
ATOM   1601  HB2 ALA A 134      -7.504  -3.709   0.228  1.00  0.00           H  
ATOM   1602  HB3 ALA A 134      -7.734  -4.536   1.756  1.00  0.00           H  
ATOM   1603  H   ALA A 134      -5.247  -5.130   2.687  1.00 75.86           H  
ATOM   1604  HA  ALA A 134      -6.468  -5.964   0.185  1.00 75.44           H  
ATOM   1605  N   SER A 135      -3.959  -3.775   0.169  1.00 77.18           N  
ATOM   1606  CA  SER A 135      -2.871  -3.155  -0.599  1.00 77.14           C  
ATOM   1607  C   SER A 135      -1.933  -4.184  -1.254  1.00 81.81           C  
ATOM   1608  O   SER A 135      -1.381  -3.896  -2.314  1.00 81.80           O  
ATOM   1609  CB  SER A 135      -2.080  -2.159   0.271  1.00 79.55           C  
ATOM   1610  OG  SER A 135      -2.851  -0.997   0.509  1.00 87.44           O  
ATOM   1611  H   SER A 135      -3.933  -3.591   1.165  1.00 77.18           H  
ATOM   1612  HA  SER A 135      -3.326  -2.568  -1.394  1.00 77.14           H  
ATOM   1613  HB3 SER A 135      -1.172  -1.841  -0.243  1.00 79.55           H  
ATOM   1614  HB2 SER A 135      -1.766  -2.608   1.212  1.00 79.55           H  
ATOM   1615  HG  SER A 135      -2.294  -0.325   0.911  1.00 87.44           H  
ATOM   1616  N   THR A 136      -1.829  -5.384  -0.657  1.00 78.78           N  
ATOM   1617  CA  THR A 136      -1.225  -6.574  -1.252  1.00 78.60           C  
ATOM   1618  C   THR A 136      -2.057  -7.043  -2.458  1.00 83.68           C  
ATOM   1619  O   THR A 136      -1.497  -7.180  -3.542  1.00 82.75           O  
ATOM   1620  CB  THR A 136      -1.142  -7.734  -0.205  1.00  0.00           C  
ATOM   1621  OG1 THR A 136       0.161  -7.753   0.344  1.00  0.00           O  
ATOM   1622  CG2 THR A 136      -1.522  -9.170  -0.617  1.00  0.00           C  
ATOM   1623  HB  THR A 136      -1.820  -7.515   0.614  1.00  0.00           H  
ATOM   1624  HG1 THR A 136       0.239  -8.519   0.922  1.00  0.00           H  
ATOM   1625 HG21 THR A 136      -1.299  -9.869   0.180  1.00  0.00           H  
ATOM   1626 HG22 THR A 136      -2.591  -9.281  -0.792  1.00  0.00           H  
ATOM   1627 HG23 THR A 136      -1.002  -9.481  -1.519  1.00  0.00           H  
ATOM   1628  H   THR A 136      -2.279  -5.525   0.237  1.00 78.78           H  
ATOM   1629  HA  THR A 136      -0.223  -6.314  -1.604  1.00 78.60           H  
ATOM   1630  N   TYR A 137      -3.359  -7.303  -2.241  1.00 81.93           N  
ATOM   1631  CA  TYR A 137      -4.195  -8.044  -3.185  1.00 82.60           C  
ATOM   1632  C   TYR A 137      -4.561  -7.224  -4.428  1.00 85.57           C  
ATOM   1633  O   TYR A 137      -4.710  -7.807  -5.498  1.00 85.31           O  
ATOM   1634  CB  TYR A 137      -5.446  -8.587  -2.470  1.00  0.00           C  
ATOM   1635  CG  TYR A 137      -6.053  -9.807  -3.143  1.00  0.00           C  
ATOM   1636  CD1 TYR A 137      -5.614 -11.095  -2.771  1.00  0.00           C  
ATOM   1637  CD2 TYR A 137      -7.034  -9.670  -4.147  1.00  0.00           C  
ATOM   1638  CE1 TYR A 137      -6.155 -12.236  -3.394  1.00  0.00           C  
ATOM   1639  CE2 TYR A 137      -7.585 -10.812  -4.758  1.00  0.00           C  
ATOM   1640  CZ  TYR A 137      -7.144 -12.096  -4.385  1.00  0.00           C  
ATOM   1641  OH  TYR A 137      -7.672 -13.202  -4.983  1.00  0.00           O  
ATOM   1642  HB2 TYR A 137      -5.177  -8.897  -1.460  1.00  0.00           H  
ATOM   1643  HB3 TYR A 137      -6.197  -7.806  -2.342  1.00  0.00           H  
ATOM   1644  HD1 TYR A 137      -4.856 -11.214  -2.010  1.00  0.00           H  
ATOM   1645  HD2 TYR A 137      -7.357  -8.688  -4.455  1.00  0.00           H  
ATOM   1646  HE1 TYR A 137      -5.812 -13.220  -3.106  1.00  0.00           H  
ATOM   1647  HE2 TYR A 137      -8.350 -10.705  -5.510  1.00  0.00           H  
ATOM   1648  HH  TYR A 137      -8.337 -12.995  -5.643  1.00  0.00           H  
ATOM   1649  H   TYR A 137      -3.759  -7.134  -1.328  1.00 81.93           H  
ATOM   1650  HA  TYR A 137      -3.610  -8.901  -3.524  1.00 82.60           H  
ATOM   1651  N   VAL A 138      -4.652  -5.896  -4.270  1.00 81.89           N  
ATOM   1652  CA  VAL A 138      -4.807  -4.939  -5.359  1.00 82.11           C  
ATOM   1653  C   VAL A 138      -3.538  -4.821  -6.232  1.00 84.60           C  
ATOM   1654  O   VAL A 138      -3.679  -4.716  -7.446  1.00 84.26           O  
ATOM   1655  CB  VAL A 138      -5.224  -3.552  -4.819  1.00  0.00           C  
ATOM   1656  CG1 VAL A 138      -4.186  -2.901  -3.912  1.00  0.00           C  
ATOM   1657  CG2 VAL A 138      -5.582  -2.564  -5.924  1.00  0.00           C  
ATOM   1658  HB  VAL A 138      -6.123  -3.714  -4.222  1.00  0.00           H  
ATOM   1659 HG11 VAL A 138      -4.632  -2.090  -3.337  1.00  0.00           H  
ATOM   1660 HG12 VAL A 138      -3.788  -3.633  -3.224  1.00  0.00           H  
ATOM   1661 HG13 VAL A 138      -3.340  -2.510  -4.472  1.00  0.00           H  
ATOM   1662 HG21 VAL A 138      -6.103  -1.721  -5.475  1.00  0.00           H  
ATOM   1663 HG22 VAL A 138      -4.705  -2.185  -6.450  1.00  0.00           H  
ATOM   1664 HG23 VAL A 138      -6.241  -3.023  -6.656  1.00  0.00           H  
ATOM   1665  H   VAL A 138      -4.544  -5.500  -3.345  1.00 81.89           H  
ATOM   1666  HA  VAL A 138      -5.630  -5.285  -5.981  1.00 82.11           H  
ATOM   1667  N   LEU A 139      -2.338  -4.906  -5.627  1.00 80.42           N  
ATOM   1668  CA  LEU A 139      -1.057  -4.944  -6.340  1.00 79.99           C  
ATOM   1669  C   LEU A 139      -0.813  -6.277  -7.073  1.00 85.12           C  
ATOM   1670  O   LEU A 139      -0.212  -6.252  -8.147  1.00 85.49           O  
ATOM   1671  CB  LEU A 139       0.100  -4.618  -5.372  1.00 79.34           C  
ATOM   1672  CG  LEU A 139       0.220  -3.122  -5.001  1.00 83.62           C  
ATOM   1673  CD1 LEU A 139       1.224  -2.913  -3.850  1.00 83.27           C  
ATOM   1674  CD2 LEU A 139       0.548  -2.236  -6.220  1.00 86.86           C  
ATOM   1675  H   LEU A 139      -2.291  -5.004  -4.622  1.00 80.42           H  
ATOM   1676  HA  LEU A 139      -1.087  -4.178  -7.114  1.00 79.99           H  
ATOM   1677  HB3 LEU A 139       1.043  -4.946  -5.808  1.00 79.34           H  
ATOM   1678  HB2 LEU A 139      -0.019  -5.213  -4.465  1.00 79.34           H  
ATOM   1679  HG  LEU A 139      -0.753  -2.802  -4.628  1.00 83.62           H  
ATOM   1680 HD11 LEU A 139       2.099  -2.340  -4.150  1.00 83.27           H  
ATOM   1681 HD12 LEU A 139       0.762  -2.373  -3.023  1.00 83.27           H  
ATOM   1682 HD13 LEU A 139       1.588  -3.861  -3.454  1.00 83.27           H  
ATOM   1683 HD21 LEU A 139       1.350  -1.527  -6.027  1.00 86.86           H  
ATOM   1684 HD22 LEU A 139       0.836  -2.824  -7.091  1.00 86.86           H  
ATOM   1685 HD23 LEU A 139      -0.317  -1.644  -6.508  1.00 86.86           H  
ATOM   1686  N   VAL A 140      -1.322  -7.396  -6.521  1.00 81.39           N  
ATOM   1687  CA  VAL A 140      -1.396  -8.705  -7.185  1.00 80.95           C  
ATOM   1688  C   VAL A 140      -2.298  -8.635  -8.430  1.00 85.16           C  
ATOM   1689  O   VAL A 140      -1.875  -9.033  -9.510  1.00 85.18           O  
ATOM   1690  CB  VAL A 140      -1.922  -9.818  -6.228  1.00 84.78           C  
ATOM   1691  CG1 VAL A 140      -2.329 -11.144  -6.908  1.00 84.97           C  
ATOM   1692  CG2 VAL A 140      -0.922 -10.134  -5.108  1.00 84.08           C  
ATOM   1693  H   VAL A 140      -1.763  -7.336  -5.613  1.00 81.39           H  
ATOM   1694  HA  VAL A 140      -0.402  -8.992  -7.522  1.00 80.95           H  
ATOM   1695  HB  VAL A 140      -2.814  -9.438  -5.735  1.00 84.78           H  
ATOM   1696 HG11 VAL A 140      -2.570 -11.906  -6.165  1.00 84.97           H  
ATOM   1697 HG12 VAL A 140      -3.214 -11.036  -7.535  1.00 84.97           H  
ATOM   1698 HG13 VAL A 140      -1.521 -11.535  -7.527  1.00 84.97           H  
ATOM   1699 HG21 VAL A 140      -1.404 -10.756  -4.356  1.00 84.08           H  
ATOM   1700 HG22 VAL A 140      -0.057 -10.678  -5.486  1.00 84.08           H  
ATOM   1701 HG23 VAL A 140      -0.558  -9.240  -4.608  1.00 84.08           H  
ATOM   1702  N   SER A 141      -3.500  -8.075  -8.244  1.00 81.74           N  
ATOM   1703  CA  SER A 141      -4.512  -7.772  -9.254  1.00 82.22           C  
ATOM   1704  C   SER A 141      -4.003  -6.903 -10.425  1.00 86.14           C  
ATOM   1705  O   SER A 141      -4.356  -7.174 -11.573  1.00 86.60           O  
ATOM   1706  CB  SER A 141      -5.708  -7.166  -8.486  1.00  0.00           C  
ATOM   1707  OG  SER A 141      -6.406  -6.154  -9.157  1.00  0.00           O  
ATOM   1708  HB2 SER A 141      -6.400  -7.948  -8.180  1.00  0.00           H  
ATOM   1709  HB3 SER A 141      -5.371  -6.695  -7.575  1.00  0.00           H  
ATOM   1710  HG  SER A 141      -7.106  -5.824  -8.589  1.00  0.00           H  
ATOM   1711  H   SER A 141      -3.745  -7.785  -7.306  1.00 81.74           H  
ATOM   1712  HA  SER A 141      -4.835  -8.721  -9.687  1.00 82.22           H  
ATOM   1713  N   LEU A 142      -3.163  -5.902 -10.116  1.00 81.79           N  
ATOM   1714  CA  LEU A 142      -2.475  -5.061 -11.094  1.00 81.45           C  
ATOM   1715  C   LEU A 142      -1.491  -5.894 -11.928  1.00 87.33           C  
ATOM   1716  O   LEU A 142      -1.583  -5.864 -13.151  1.00 88.42           O  
ATOM   1717  CB  LEU A 142      -1.762  -3.895 -10.372  1.00  0.00           C  
ATOM   1718  CG  LEU A 142      -2.717  -2.802  -9.839  1.00  0.00           C  
ATOM   1719  CD1 LEU A 142      -2.085  -1.998  -8.688  1.00  0.00           C  
ATOM   1720  CD2 LEU A 142      -3.156  -1.858 -10.955  1.00  0.00           C  
ATOM   1721  HB2 LEU A 142      -1.188  -4.309  -9.544  1.00  0.00           H  
ATOM   1722  HB3 LEU A 142      -1.021  -3.435 -11.028  1.00  0.00           H  
ATOM   1723  HG  LEU A 142      -3.621  -3.269  -9.455  1.00  0.00           H  
ATOM   1724 HD11 LEU A 142      -2.171  -0.919  -8.827  1.00  0.00           H  
ATOM   1725 HD12 LEU A 142      -2.562  -2.232  -7.737  1.00  0.00           H  
ATOM   1726 HD13 LEU A 142      -1.022  -2.213  -8.594  1.00  0.00           H  
ATOM   1727 HD21 LEU A 142      -3.625  -0.965 -10.547  1.00  0.00           H  
ATOM   1728 HD22 LEU A 142      -2.304  -1.535 -11.550  1.00  0.00           H  
ATOM   1729 HD23 LEU A 142      -3.873  -2.341 -11.614  1.00  0.00           H  
ATOM   1730  H   LEU A 142      -2.951  -5.720  -9.144  1.00 81.79           H  
ATOM   1731  HA  LEU A 142      -3.222  -4.652 -11.778  1.00 81.45           H  
ATOM   1732  N   SER A 143      -0.612  -6.659 -11.261  1.00 83.63           N  
ATOM   1733  CA  SER A 143       0.404  -7.497 -11.897  1.00 83.15           C  
ATOM   1734  C   SER A 143      -0.136  -8.649 -12.774  1.00 86.06           C  
ATOM   1735  O   SER A 143       0.534  -8.972 -13.755  1.00 85.55           O  
ATOM   1736  CB  SER A 143       1.434  -7.940 -10.839  1.00  0.00           C  
ATOM   1737  OG  SER A 143       0.936  -8.879  -9.916  1.00  0.00           O  
ATOM   1738  HB2 SER A 143       2.335  -8.333 -11.312  1.00  0.00           H  
ATOM   1739  HB3 SER A 143       1.736  -7.074 -10.255  1.00  0.00           H  
ATOM   1740  HG  SER A 143       0.236  -9.388 -10.335  1.00  0.00           H  
ATOM   1741  H   SER A 143      -0.615  -6.663 -10.249  1.00 83.63           H  
ATOM   1742  HA  SER A 143       0.942  -6.837 -12.582  1.00 83.15           H  
ATOM   1743  N   ILE A 144      -1.333  -9.202 -12.474  1.00 81.99           N  
ATOM   1744  CA  ILE A 144      -1.997 -10.166 -13.367  1.00 81.52           C  
ATOM   1745  C   ILE A 144      -2.582  -9.472 -14.614  1.00 85.78           C  
ATOM   1746  O   ILE A 144      -2.474 -10.035 -15.701  1.00 86.08           O  
ATOM   1747  CB  ILE A 144      -3.094 -11.068 -12.702  1.00  0.00           C  
ATOM   1748  CG1 ILE A 144      -4.528 -10.489 -12.563  1.00  0.00           C  
ATOM   1749  CG2 ILE A 144      -2.606 -11.692 -11.382  1.00  0.00           C  
ATOM   1750  CD1 ILE A 144      -5.556 -11.479 -11.993  1.00  0.00           C  
ATOM   1751  HB  ILE A 144      -3.194 -11.911 -13.389  1.00  0.00           H  
ATOM   1752 HG12 ILE A 144      -4.494  -9.624 -11.908  1.00  0.00           H  
ATOM   1753 HG13 ILE A 144      -4.917 -10.137 -13.519  1.00  0.00           H  
ATOM   1754 HG21 ILE A 144      -3.140 -12.617 -11.167  1.00  0.00           H  
ATOM   1755 HG22 ILE A 144      -1.545 -11.938 -11.420  1.00  0.00           H  
ATOM   1756 HG23 ILE A 144      -2.778 -11.033 -10.537  1.00  0.00           H  
ATOM   1757 HD11 ILE A 144      -6.568 -11.211 -12.296  1.00  0.00           H  
ATOM   1758 HD12 ILE A 144      -5.369 -12.496 -12.339  1.00  0.00           H  
ATOM   1759 HD13 ILE A 144      -5.532 -11.484 -10.902  1.00  0.00           H  
ATOM   1760  H   ILE A 144      -1.839  -8.915 -11.646  1.00 81.99           H  
ATOM   1761  HA  ILE A 144      -1.226 -10.853 -13.726  1.00 81.52           H  
ATOM   1762  N   ASP A 145      -3.151  -8.261 -14.449  1.00 82.45           N  
ATOM   1763  CA  ASP A 145      -3.719  -7.441 -15.525  1.00 83.43           C  
ATOM   1764  C   ASP A 145      -2.643  -6.998 -16.541  1.00 88.21           C  
ATOM   1765  O   ASP A 145      -2.870  -7.130 -17.744  1.00 88.29           O  
ATOM   1766  CB  ASP A 145      -4.519  -6.240 -14.956  1.00  0.00           C  
ATOM   1767  CG  ASP A 145      -5.222  -5.362 -15.998  1.00  0.00           C  
ATOM   1768  OD1 ASP A 145      -5.711  -5.924 -17.002  1.00  0.00           O  
ATOM   1769  OD2 ASP A 145      -5.338  -4.147 -15.727  1.00  0.00           O1-
ATOM   1770  HB2 ASP A 145      -5.272  -6.594 -14.251  1.00  0.00           H  
ATOM   1771  HB3 ASP A 145      -3.838  -5.603 -14.391  1.00  0.00           H  
ATOM   1772  H   ASP A 145      -3.198  -7.859 -13.523  1.00 82.45           H  
ATOM   1773  HA  ASP A 145      -4.424  -8.082 -16.061  1.00 83.43           H  
ATOM   1774  N   ARG A 146      -1.478  -6.541 -16.041  1.00 84.81           N  
ATOM   1775  CA  ARG A 146      -0.308  -6.210 -16.862  1.00 84.51           C  
ATOM   1776  C   ARG A 146       0.297  -7.427 -17.571  1.00 89.38           C  
ATOM   1777  O   ARG A 146       0.771  -7.270 -18.696  1.00 89.48           O  
ATOM   1778  CB  ARG A 146       0.785  -5.482 -16.045  1.00 82.46           C  
ATOM   1779  CG  ARG A 146       0.350  -4.199 -15.310  1.00 88.39           C  
ATOM   1780  CD  ARG A 146      -0.390  -3.167 -16.168  1.00 96.79           C  
ATOM   1781  NE  ARG A 146       0.495  -2.546 -17.160  1.00103.09           N  
ATOM   1782  CZ  ARG A 146       0.100  -1.782 -18.191  1.00116.47           C  
ATOM   1783  NH1 ARG A 146      -1.197  -1.514 -18.402  1.00104.68           N  
ATOM   1784  NH2 ARG A 146       1.023  -1.280 -19.020  1.00102.96           N1+
ATOM   1785  H   ARG A 146      -1.370  -6.451 -15.038  1.00 84.81           H  
ATOM   1786  HA  ARG A 146      -0.643  -5.549 -17.661  1.00 84.51           H  
ATOM   1787  HB3 ARG A 146       1.596  -5.219 -16.725  1.00 82.46           H  
ATOM   1788  HB2 ARG A 146       1.223  -6.165 -15.315  1.00 82.46           H  
ATOM   1789  HG3 ARG A 146       1.266  -3.741 -14.933  1.00 88.39           H  
ATOM   1790  HG2 ARG A 146      -0.236  -4.398 -14.422  1.00 88.39           H  
ATOM   1791  HD3 ARG A 146      -0.931  -2.455 -15.553  1.00 96.79           H  
ATOM   1792  HD2 ARG A 146      -1.162  -3.670 -16.746  1.00 96.79           H  
ATOM   1793  HE  ARG A 146       1.484  -2.685 -17.011  1.00103.09           H  
ATOM   1794 HH12 ARG A 146      -1.488  -0.930 -19.172  1.00104.68           H  
ATOM   1795 HH11 ARG A 146      -1.893  -1.876 -17.766  1.00104.68           H  
ATOM   1796 HH22 ARG A 146       0.749  -0.693 -19.794  1.00102.96           H  
ATOM   1797 HH21 ARG A 146       2.003  -1.476 -18.874  1.00102.96           H  
ATOM   1798  N   TYR A 147       0.241  -8.607 -16.928  1.00 86.23           N  
ATOM   1799  CA  TYR A 147       0.673  -9.866 -17.524  1.00 86.37           C  
ATOM   1800  C   TYR A 147      -0.253 -10.330 -18.663  1.00 90.60           C  
ATOM   1801  O   TYR A 147       0.257 -10.687 -19.718  1.00 90.52           O  
ATOM   1802  CB  TYR A 147       0.925 -10.932 -16.437  1.00  0.00           C  
ATOM   1803  CG  TYR A 147       1.424 -12.275 -16.949  1.00  0.00           C  
ATOM   1804  CD1 TYR A 147       2.505 -12.334 -17.854  1.00  0.00           C  
ATOM   1805  CD2 TYR A 147       0.809 -13.471 -16.526  1.00  0.00           C  
ATOM   1806  CE1 TYR A 147       2.943 -13.570 -18.364  1.00  0.00           C  
ATOM   1807  CE2 TYR A 147       1.261 -14.712 -17.017  1.00  0.00           C  
ATOM   1808  CZ  TYR A 147       2.322 -14.761 -17.943  1.00  0.00           C  
ATOM   1809  OH  TYR A 147       2.765 -15.960 -18.419  1.00  0.00           O  
ATOM   1810  HB2 TYR A 147       1.668 -10.561 -15.730  1.00  0.00           H  
ATOM   1811  HB3 TYR A 147       0.013 -11.089 -15.860  1.00  0.00           H  
ATOM   1812  HD1 TYR A 147       3.004 -11.429 -18.164  1.00  0.00           H  
ATOM   1813  HD2 TYR A 147      -0.011 -13.443 -15.822  1.00  0.00           H  
ATOM   1814  HE1 TYR A 147       3.765 -13.603 -19.064  1.00  0.00           H  
ATOM   1815  HE2 TYR A 147       0.788 -15.623 -16.682  1.00  0.00           H  
ATOM   1816  HH  TYR A 147       2.274 -16.709 -18.074  1.00  0.00           H  
ATOM   1817  H   TYR A 147      -0.155  -8.659 -16.000  1.00 86.23           H  
ATOM   1818  HA  TYR A 147       1.640  -9.663 -17.978  1.00 86.37           H  
ATOM   1819  N   HIS A 148      -1.583 -10.247 -18.492  1.00 87.38           N  
ATOM   1820  CA  HIS A 148      -2.548 -10.527 -19.564  1.00 87.86           C  
ATOM   1821  C   HIS A 148      -2.442  -9.557 -20.759  1.00 93.23           C  
ATOM   1822  O   HIS A 148      -2.624  -9.991 -21.898  1.00 93.27           O  
ATOM   1823  CB  HIS A 148      -3.980 -10.569 -18.994  1.00  0.00           C  
ATOM   1824  CG  HIS A 148      -4.332 -11.871 -18.318  1.00  0.00           C  
ATOM   1825  ND1 HIS A 148      -4.572 -13.041 -19.048  1.00  0.00           N  
ATOM   1826  CD2 HIS A 148      -4.488 -12.151 -16.975  1.00  0.00           C  
ATOM   1827  CE1 HIS A 148      -4.837 -13.966 -18.136  1.00  0.00           C  
ATOM   1828  NE2 HIS A 148      -4.796 -13.496 -16.890  1.00  0.00           N  
ATOM   1829  HB2 HIS A 148      -4.139  -9.747 -18.294  1.00  0.00           H  
ATOM   1830  HB3 HIS A 148      -4.709 -10.424 -19.794  1.00  0.00           H  
ATOM   1831  HD2 HIS A 148      -4.414 -11.526 -16.099  1.00  0.00           H  
ATOM   1832  HE1 HIS A 148      -5.059 -14.995 -18.378  1.00  0.00           H  
ATOM   1833  HE2 HIS A 148      -4.968 -14.023 -16.045  1.00  0.00           H  
ATOM   1834  H   HIS A 148      -1.962  -9.940 -17.605  1.00 87.38           H  
ATOM   1835  HA  HIS A 148      -2.320 -11.515 -19.971  1.00 87.86           H  
ATOM   1836  N   ALA A 149      -2.096  -8.288 -20.480  1.00 90.49           N  
ATOM   1837  CA  ALA A 149      -1.888  -7.247 -21.482  1.00 91.06           C  
ATOM   1838  C   ALA A 149      -0.631  -7.449 -22.345  1.00 96.72           C  
ATOM   1839  O   ALA A 149      -0.703  -7.132 -23.529  1.00 97.45           O  
ATOM   1840  CB  ALA A 149      -1.866  -5.870 -20.803  1.00  0.00           C  
ATOM   1841  HB1 ALA A 149      -1.029  -5.778 -20.110  1.00  0.00           H  
ATOM   1842  HB2 ALA A 149      -1.777  -5.071 -21.539  1.00  0.00           H  
ATOM   1843  HB3 ALA A 149      -2.784  -5.696 -20.241  1.00  0.00           H  
ATOM   1844  H   ALA A 149      -1.982  -8.008 -19.515  1.00 90.49           H  
ATOM   1845  HA  ALA A 149      -2.751  -7.266 -22.152  1.00 91.06           H  
ATOM   1846  N   ILE A 150       0.480  -7.968 -21.785  1.00 93.77           N  
ATOM   1847  CA  ILE A 150       1.694  -8.225 -22.574  1.00 94.02           C  
ATOM   1848  C   ILE A 150       1.676  -9.562 -23.333  1.00 99.20           C  
ATOM   1849  O   ILE A 150       2.401  -9.657 -24.322  1.00 99.55           O  
ATOM   1850  CB  ILE A 150       3.029  -8.101 -21.785  1.00 96.53           C  
ATOM   1851  CG1 ILE A 150       3.233  -9.049 -20.587  1.00 96.78           C  
ATOM   1852  CG2 ILE A 150       3.242  -6.645 -21.333  1.00 97.48           C  
ATOM   1853  CD1 ILE A 150       3.338 -10.551 -20.861  1.00105.99           C  
ATOM   1854  H   ILE A 150       0.504  -8.204 -20.803  1.00 93.77           H  
ATOM   1855  HA  ILE A 150       1.752  -7.461 -23.352  1.00 94.02           H  
ATOM   1856  HB  ILE A 150       3.846  -8.314 -22.477  1.00 96.53           H  
ATOM   1857 HG13 ILE A 150       2.460  -8.863 -19.848  1.00 96.78           H  
ATOM   1858 HG12 ILE A 150       4.177  -8.772 -20.130  1.00 96.78           H  
ATOM   1859 HG21 ILE A 150       4.199  -6.533 -20.828  1.00 97.48           H  
ATOM   1860 HG22 ILE A 150       3.237  -5.960 -22.181  1.00 97.48           H  
ATOM   1861 HG23 ILE A 150       2.467  -6.322 -20.638  1.00 97.48           H  
ATOM   1862 HD11 ILE A 150       2.388 -11.040 -20.724  1.00105.99           H  
ATOM   1863 HD12 ILE A 150       3.667 -10.769 -21.876  1.00105.99           H  
ATOM   1864 HD13 ILE A 150       4.025 -11.028 -20.163  1.00105.99           H  
ATOM   1865  N   VAL A 151       0.867 -10.553 -22.904  1.00 95.96           N  
ATOM   1866  CA  VAL A 151       0.692 -11.803 -23.653  1.00 96.27           C  
ATOM   1867  C   VAL A 151      -0.242 -11.584 -24.864  1.00102.64           C  
ATOM   1868  O   VAL A 151       0.049 -12.118 -25.934  1.00102.23           O  
ATOM   1869  CB  VAL A 151       0.157 -13.000 -22.798  1.00  0.00           C  
ATOM   1870  CG1 VAL A 151      -0.093 -14.287 -23.614  1.00  0.00           C  
ATOM   1871  CG2 VAL A 151       1.105 -13.383 -21.647  1.00  0.00           C  
ATOM   1872  HB  VAL A 151      -0.799 -12.711 -22.357  1.00  0.00           H  
ATOM   1873 HG11 VAL A 151      -0.472 -15.091 -22.983  1.00  0.00           H  
ATOM   1874 HG12 VAL A 151      -0.822 -14.150 -24.406  1.00  0.00           H  
ATOM   1875 HG13 VAL A 151       0.828 -14.640 -24.080  1.00  0.00           H  
ATOM   1876 HG21 VAL A 151       0.844 -14.351 -21.216  1.00  0.00           H  
ATOM   1877 HG22 VAL A 151       2.142 -13.442 -21.978  1.00  0.00           H  
ATOM   1878 HG23 VAL A 151       1.047 -12.680 -20.828  1.00  0.00           H  
ATOM   1879  H   VAL A 151       0.315 -10.436 -22.065  1.00 95.96           H  
ATOM   1880  HA  VAL A 151       1.667 -12.105 -24.044  1.00 96.27           H  
ATOM   1881  N   TYR A 152      -1.311 -10.784 -24.690  1.00100.87           N  
ATOM   1882  CA  TYR A 152      -2.335 -10.533 -25.707  1.00102.33           C  
ATOM   1883  C   TYR A 152      -2.790  -9.056 -25.689  1.00108.46           C  
ATOM   1884  O   TYR A 152      -3.902  -8.795 -25.245  1.00108.60           O  
ATOM   1885  CB  TYR A 152      -3.536 -11.494 -25.491  1.00  0.00           C  
ATOM   1886  CG  TYR A 152      -3.256 -12.984 -25.598  1.00  0.00           C  
ATOM   1887  CD1 TYR A 152      -2.676 -13.521 -26.767  1.00  0.00           C  
ATOM   1888  CD2 TYR A 152      -3.598 -13.845 -24.532  1.00  0.00           C  
ATOM   1889  CE1 TYR A 152      -2.423 -14.902 -26.863  1.00  0.00           C  
ATOM   1890  CE2 TYR A 152      -3.351 -15.228 -24.630  1.00  0.00           C  
ATOM   1891  CZ  TYR A 152      -2.756 -15.756 -25.793  1.00  0.00           C  
ATOM   1892  OH  TYR A 152      -2.496 -17.092 -25.885  1.00  0.00           O  
ATOM   1893  HB2 TYR A 152      -3.983 -11.300 -24.515  1.00  0.00           H  
ATOM   1894  HB3 TYR A 152      -4.313 -11.273 -26.223  1.00  0.00           H  
ATOM   1895  HD1 TYR A 152      -2.418 -12.875 -27.593  1.00  0.00           H  
ATOM   1896  HD2 TYR A 152      -4.046 -13.448 -23.632  1.00  0.00           H  
ATOM   1897  HE1 TYR A 152      -1.968 -15.305 -27.756  1.00  0.00           H  
ATOM   1898  HE2 TYR A 152      -3.608 -15.877 -23.806  1.00  0.00           H  
ATOM   1899  HH  TYR A 152      -2.719 -17.579 -25.089  1.00  0.00           H  
ATOM   1900  H   TYR A 152      -1.482 -10.371 -23.782  1.00100.87           H  
ATOM   1901  HA  TYR A 152      -1.936 -10.726 -26.704  1.00102.33           H  
ATOM   1902  N   PRO A 153      -1.966  -8.097 -26.172  1.00106.14           N  
ATOM   1903  CA  PRO A 153      -2.367  -6.672 -26.207  1.00107.02           C  
ATOM   1904  C   PRO A 153      -3.465  -6.339 -27.236  1.00114.49           C  
ATOM   1905  O   PRO A 153      -4.209  -5.382 -27.031  1.00114.50           O  
ATOM   1906  CB  PRO A 153      -1.055  -5.939 -26.537  1.00108.04           C  
ATOM   1907  CG  PRO A 153      -0.239  -6.951 -27.328  1.00111.93           C  
ATOM   1908  CD  PRO A 153      -0.616  -8.289 -26.699  1.00107.10           C  
ATOM   1909  HA  PRO A 153      -2.723  -6.355 -25.225  1.00107.02           H  
ATOM   1910  HB3 PRO A 153      -0.530  -5.685 -25.617  1.00108.04           H  
ATOM   1911  HB2 PRO A 153      -1.197  -5.007 -27.086  1.00108.04           H  
ATOM   1912  HG3 PRO A 153       0.833  -6.753 -27.311  1.00111.93           H  
ATOM   1913  HG2 PRO A 153      -0.562  -6.937 -28.370  1.00111.93           H  
ATOM   1914  HD2 PRO A 153      -0.555  -9.096 -27.428  1.00107.10           H  
ATOM   1915  HD3 PRO A 153       0.051  -8.518 -25.867  1.00107.10           H  
ATOM   1916  N   MET A 154      -3.517  -7.127 -28.322  1.00113.70           N  
ATOM   1917  CA  MET A 154      -4.359  -6.933 -29.502  1.00115.90           C  
ATOM   1918  C   MET A 154      -5.857  -7.116 -29.206  1.00122.59           C  
ATOM   1919  O   MET A 154      -6.652  -6.245 -29.557  1.00123.19           O  
ATOM   1920  CB  MET A 154      -3.915  -7.889 -30.643  1.00  0.00           C  
ATOM   1921  CG  MET A 154      -2.419  -8.254 -30.676  1.00  0.00           C  
ATOM   1922  SD  MET A 154      -1.971  -9.383 -32.019  1.00  0.00           S  
ATOM   1923  CE  MET A 154      -0.360  -9.950 -31.414  1.00  0.00           C  
ATOM   1924  HB2 MET A 154      -4.466  -8.829 -30.582  1.00  0.00           H  
ATOM   1925  HB3 MET A 154      -4.200  -7.452 -31.601  1.00  0.00           H  
ATOM   1926  HG2 MET A 154      -1.809  -7.354 -30.757  1.00  0.00           H  
ATOM   1927  HG3 MET A 154      -2.133  -8.750 -29.748  1.00  0.00           H  
ATOM   1928  HE1 MET A 154       0.095 -10.627 -32.137  1.00  0.00           H  
ATOM   1929  HE2 MET A 154       0.311  -9.103 -31.263  1.00  0.00           H  
ATOM   1930  HE3 MET A 154      -0.472 -10.480 -30.468  1.00  0.00           H  
ATOM   1931  H   MET A 154      -2.865  -7.894 -28.383  1.00113.70           H  
ATOM   1932  HA  MET A 154      -4.197  -5.907 -29.839  1.00115.90           H  
ATOM   1933  N   LYS A 155      -6.197  -8.257 -28.583  1.00120.26           N  
ATOM   1934  CA  LYS A 155      -7.571  -8.715 -28.369  1.00121.65           C  
ATOM   1935  C   LYS A 155      -8.075  -8.515 -26.928  1.00125.97           C  
ATOM   1936  O   LYS A 155      -9.248  -8.803 -26.687  1.00126.36           O  
ATOM   1937  CB  LYS A 155      -7.678 -10.193 -28.814  1.00  0.00           C  
ATOM   1938  CG  LYS A 155      -6.868 -11.203 -27.974  1.00  0.00           C  
ATOM   1939  CD  LYS A 155      -7.127 -12.657 -28.394  1.00  0.00           C  
ATOM   1940  CE  LYS A 155      -6.318 -13.660 -27.560  1.00  0.00           C  
ATOM   1941  NZ  LYS A 155      -6.594 -15.050 -27.961  1.00  0.00           N1+
ATOM   1942  HB2 LYS A 155      -8.729 -10.487 -28.784  1.00  0.00           H  
ATOM   1943  HB3 LYS A 155      -7.385 -10.276 -29.861  1.00  0.00           H  
ATOM   1944  HG2 LYS A 155      -5.805 -10.983 -28.074  1.00  0.00           H  
ATOM   1945  HG3 LYS A 155      -7.104 -11.096 -26.915  1.00  0.00           H  
ATOM   1946  HD2 LYS A 155      -8.191 -12.876 -28.299  1.00  0.00           H  
ATOM   1947  HD3 LYS A 155      -6.882 -12.777 -29.450  1.00  0.00           H  
ATOM   1948  HE2 LYS A 155      -5.254 -13.471 -27.689  1.00  0.00           H  
ATOM   1949  HE3 LYS A 155      -6.543 -13.548 -26.498  1.00  0.00           H  
ATOM   1950  HZ1 LYS A 155      -6.038 -15.679 -27.400  1.00  0.00           H  
ATOM   1951  HZ2 LYS A 155      -7.573 -15.255 -27.824  1.00  0.00           H  
ATOM   1952  HZ3 LYS A 155      -6.358 -15.174 -28.935  1.00  0.00           H  
ATOM   1953  H   LYS A 155      -5.471  -8.903 -28.311  1.00120.26           H  
ATOM   1954  HA  LYS A 155      -8.247  -8.141 -29.007  1.00121.65           H  
ATOM   1955  N   PHE A 156      -7.217  -8.055 -25.998  1.00122.00           N  
ATOM   1956  CA  PHE A 156      -7.586  -7.824 -24.599  1.00121.64           C  
ATOM   1957  C   PHE A 156      -8.358  -6.503 -24.451  1.00127.17           C  
ATOM   1958  O   PHE A 156      -7.752  -5.445 -24.283  1.00126.76           O  
ATOM   1959  CB  PHE A 156      -6.332  -7.925 -23.707  1.00  0.00           C  
ATOM   1960  CG  PHE A 156      -6.540  -7.833 -22.206  1.00  0.00           C  
ATOM   1961  CD1 PHE A 156      -6.954  -8.975 -21.486  1.00  0.00           C  
ATOM   1962  CD2 PHE A 156      -6.437  -6.597 -21.533  1.00  0.00           C  
ATOM   1963  CE1 PHE A 156      -7.181  -8.890 -20.119  1.00  0.00           C  
ATOM   1964  CE2 PHE A 156      -6.671  -6.533 -20.166  1.00  0.00           C  
ATOM   1965  CZ  PHE A 156      -7.029  -7.676 -19.463  1.00  0.00           C  
ATOM   1966  HB2 PHE A 156      -5.892  -8.907 -23.872  1.00  0.00           H  
ATOM   1967  HB3 PHE A 156      -5.587  -7.187 -24.010  1.00  0.00           H  
ATOM   1968  HD1 PHE A 156      -7.077  -9.921 -21.991  1.00  0.00           H  
ATOM   1969  HD2 PHE A 156      -6.159  -5.704 -22.071  1.00  0.00           H  
ATOM   1970  HE1 PHE A 156      -7.471  -9.771 -19.566  1.00  0.00           H  
ATOM   1971  HE2 PHE A 156      -6.570  -5.593 -19.644  1.00  0.00           H  
ATOM   1972  HZ  PHE A 156      -7.201  -7.615 -18.399  1.00  0.00           H  
ATOM   1973  H   PHE A 156      -6.267  -7.828 -26.257  1.00122.00           H  
ATOM   1974  HA  PHE A 156      -8.248  -8.634 -24.283  1.00121.64           H  
ATOM   1975  N   LEU A 157      -9.690  -6.618 -24.541  1.00125.04           N  
ATOM   1976  CA  LEU A 157     -10.659  -5.544 -24.357  1.00125.86           C  
ATOM   1977  C   LEU A 157     -11.506  -5.932 -23.141  1.00129.42           C  
ATOM   1978  O   LEU A 157     -12.622  -6.431 -23.295  1.00130.71           O  
ATOM   1979  CB  LEU A 157     -11.516  -5.398 -25.639  1.00  0.00           C  
ATOM   1980  CG  LEU A 157     -10.747  -4.910 -26.886  1.00  0.00           C  
ATOM   1981  CD1 LEU A 157     -11.651  -4.959 -28.137  1.00  0.00           C  
ATOM   1982  CD2 LEU A 157     -10.112  -3.519 -26.680  1.00  0.00           C  
ATOM   1983  HB2 LEU A 157     -11.979  -6.360 -25.868  1.00  0.00           H  
ATOM   1984  HB3 LEU A 157     -12.339  -4.708 -25.448  1.00  0.00           H  
ATOM   1985  HG  LEU A 157      -9.933  -5.612 -27.069  1.00  0.00           H  
ATOM   1986 HD11 LEU A 157     -11.199  -5.577 -28.914  1.00  0.00           H  
ATOM   1987 HD12 LEU A 157     -12.632  -5.385 -27.920  1.00  0.00           H  
ATOM   1988 HD13 LEU A 157     -11.828  -3.974 -28.569  1.00  0.00           H  
ATOM   1989 HD21 LEU A 157     -10.187  -2.885 -27.563  1.00  0.00           H  
ATOM   1990 HD22 LEU A 157     -10.578  -2.977 -25.856  1.00  0.00           H  
ATOM   1991 HD23 LEU A 157      -9.051  -3.614 -26.448  1.00  0.00           H  
ATOM   1992  H   LEU A 157     -10.086  -7.529 -24.724  1.00125.04           H  
ATOM   1993  HA  LEU A 157     -10.167  -4.596 -24.133  1.00125.86           H  
ATOM   1994  N   GLN A 158     -10.920  -5.760 -21.946  1.00124.00           N  
ATOM   1995  CA  GLN A 158     -11.515  -6.198 -20.689  1.00123.52           C  
ATOM   1996  C   GLN A 158     -12.622  -5.236 -20.236  1.00128.37           C  
ATOM   1997  O   GLN A 158     -12.355  -4.050 -20.038  1.00127.59           O  
ATOM   1998  CB  GLN A 158     -10.395  -6.335 -19.634  1.00  0.00           C  
ATOM   1999  CG  GLN A 158     -10.809  -6.951 -18.280  1.00  0.00           C  
ATOM   2000  CD  GLN A 158     -11.472  -8.324 -18.405  1.00  0.00           C  
ATOM   2001  OE1 GLN A 158     -12.618  -8.508 -18.001  1.00  0.00           O  
ATOM   2002  NE2 GLN A 158     -10.753  -9.297 -18.969  1.00  0.00           N  
ATOM   2003  HB2 GLN A 158      -9.607  -6.952 -20.063  1.00  0.00           H  
ATOM   2004  HB3 GLN A 158      -9.934  -5.362 -19.453  1.00  0.00           H  
ATOM   2005  HG2 GLN A 158      -9.924  -7.066 -17.658  1.00  0.00           H  
ATOM   2006  HG3 GLN A 158     -11.478  -6.277 -17.745  1.00  0.00           H  
ATOM   2007 HE22 GLN A 158     -11.147 -10.222 -19.064  1.00  0.00           H  
ATOM   2008 HE21 GLN A 158      -9.816  -9.119 -19.299  1.00  0.00           H  
ATOM   2009  H   GLN A 158      -9.999  -5.350 -21.892  1.00124.00           H  
ATOM   2010  HA  GLN A 158     -11.951  -7.184 -20.862  1.00123.52           H  
ATOM   2011  N   GLY A 159     -13.832  -5.787 -20.042  1.00126.29           N  
ATOM   2012  CA  GLY A 159     -14.946  -5.084 -19.413  1.00126.98           C  
ATOM   2013  C   GLY A 159     -14.647  -4.995 -17.915  1.00130.35           C  
ATOM   2014  O   GLY A 159     -14.304  -6.003 -17.293  1.00129.08           O  
ATOM   2015  HA3 GLY A 159     -15.866  -5.648 -19.568  1.00126.98           H  
ATOM   2016  H   GLY A 159     -13.961  -6.771 -20.229  1.00126.29           H  
ATOM   2017  HA2 GLY A 159     -15.083  -4.095 -19.855  1.00126.98           H  
ATOM   2018  N   GLU A 160     -14.781  -3.785 -17.346  1.00127.02           N  
ATOM   2019  CA  GLU A 160     -14.396  -3.457 -15.969  1.00125.38           C  
ATOM   2020  C   GLU A 160     -15.148  -4.244 -14.872  1.00128.11           C  
ATOM   2021  O   GLU A 160     -14.687  -4.213 -13.738  1.00127.22           O  
ATOM   2022  CB  GLU A 160     -14.411  -1.913 -15.793  1.00  0.00           C  
ATOM   2023  CG  GLU A 160     -14.015  -1.369 -14.398  1.00  0.00           C  
ATOM   2024  CD  GLU A 160     -14.013   0.159 -14.342  1.00  0.00           C  
ATOM   2025  OE1 GLU A 160     -15.068   0.725 -13.979  1.00  0.00           O  
ATOM   2026  OE2 GLU A 160     -12.953   0.737 -14.656  1.00  0.00           O1-
ATOM   2027  HB2 GLU A 160     -13.725  -1.484 -16.526  1.00  0.00           H  
ATOM   2028  HB3 GLU A 160     -15.392  -1.530 -16.066  1.00  0.00           H  
ATOM   2029  HG2 GLU A 160     -14.695  -1.721 -13.623  1.00  0.00           H  
ATOM   2030  HG3 GLU A 160     -13.020  -1.725 -14.131  1.00  0.00           H  
ATOM   2031  H   GLU A 160     -15.068  -3.004 -17.918  1.00127.02           H  
ATOM   2032  HA  GLU A 160     -13.353  -3.764 -15.868  1.00125.38           H  
ATOM   2033  N   LYS A 161     -16.224  -4.991 -15.201  1.00124.04           N  
ATOM   2034  CA  LYS A 161     -16.970  -5.848 -14.265  1.00122.96           C  
ATOM   2035  C   LYS A 161     -16.107  -6.885 -13.517  1.00122.51           C  
ATOM   2036  O   LYS A 161     -16.381  -7.134 -12.345  1.00121.10           O  
ATOM   2037  CB  LYS A 161     -18.191  -6.502 -14.959  1.00  0.00           C  
ATOM   2038  CG  LYS A 161     -17.926  -7.814 -15.730  1.00  0.00           C  
ATOM   2039  CD  LYS A 161     -19.207  -8.468 -16.265  1.00  0.00           C  
ATOM   2040  CE  LYS A 161     -18.950  -9.890 -16.787  1.00  0.00           C  
ATOM   2041  NZ  LYS A 161     -20.186 -10.513 -17.288  1.00  0.00           N1+
ATOM   2042  HB2 LYS A 161     -18.907  -6.743 -14.172  1.00  0.00           H  
ATOM   2043  HB3 LYS A 161     -18.697  -5.776 -15.595  1.00  0.00           H  
ATOM   2044  HG2 LYS A 161     -17.232  -7.624 -16.551  1.00  0.00           H  
ATOM   2045  HG3 LYS A 161     -17.442  -8.545 -15.083  1.00  0.00           H  
ATOM   2046  HD2 LYS A 161     -19.963  -8.495 -15.480  1.00  0.00           H  
ATOM   2047  HD3 LYS A 161     -19.616  -7.851 -17.067  1.00  0.00           H  
ATOM   2048  HE2 LYS A 161     -18.215  -9.872 -17.592  1.00  0.00           H  
ATOM   2049  HE3 LYS A 161     -18.543 -10.518 -15.993  1.00  0.00           H  
ATOM   2050  HZ1 LYS A 161     -19.985 -11.446 -17.618  1.00  0.00           H  
ATOM   2051  HZ2 LYS A 161     -20.868 -10.561 -16.544  1.00  0.00           H  
ATOM   2052  HZ3 LYS A 161     -20.558  -9.963 -18.049  1.00  0.00           H  
ATOM   2053  H   LYS A 161     -16.529  -5.012 -16.163  1.00124.04           H  
ATOM   2054  HA  LYS A 161     -17.365  -5.185 -13.499  1.00122.96           H  
ATOM   2055  N   GLN A 162     -15.073  -7.439 -14.182  1.00116.66           N  
ATOM   2056  CA  GLN A 162     -14.095  -8.342 -13.567  1.00114.16           C  
ATOM   2057  C   GLN A 162     -13.250  -7.636 -12.492  1.00114.65           C  
ATOM   2058  O   GLN A 162     -12.895  -8.271 -11.502  1.00113.30           O  
ATOM   2059  CB  GLN A 162     -13.214  -8.993 -14.656  1.00  0.00           C  
ATOM   2060  CG  GLN A 162     -12.203 -10.022 -14.103  1.00  0.00           C  
ATOM   2061  CD  GLN A 162     -11.449 -10.761 -15.205  1.00  0.00           C  
ATOM   2062  OE1 GLN A 162     -10.611 -10.178 -15.887  1.00  0.00           O  
ATOM   2063  NE2 GLN A 162     -11.716 -12.057 -15.367  1.00  0.00           N  
ATOM   2064  HB2 GLN A 162     -13.864  -9.490 -15.379  1.00  0.00           H  
ATOM   2065  HB3 GLN A 162     -12.683  -8.218 -15.212  1.00  0.00           H  
ATOM   2066  HG2 GLN A 162     -11.459  -9.531 -13.474  1.00  0.00           H  
ATOM   2067  HG3 GLN A 162     -12.719 -10.742 -13.466  1.00  0.00           H  
ATOM   2068 HE22 GLN A 162     -11.232 -12.587 -16.077  1.00  0.00           H  
ATOM   2069 HE21 GLN A 162     -12.402 -12.518 -14.787  1.00  0.00           H  
ATOM   2070  H   GLN A 162     -14.904  -7.183 -15.146  1.00116.66           H  
ATOM   2071  HA  GLN A 162     -14.655  -9.138 -13.072  1.00114.16           H  
ATOM   2072  N   ALA A 163     -12.992  -6.333 -12.692  1.00109.35           N  
ATOM   2073  CA  ALA A 163     -12.366  -5.444 -11.723  1.00107.24           C  
ATOM   2074  C   ALA A 163     -13.276  -5.184 -10.509  1.00109.67           C  
ATOM   2075  O   ALA A 163     -12.788  -5.300  -9.390  1.00107.78           O  
ATOM   2076  CB  ALA A 163     -11.933  -4.137 -12.413  1.00108.08           C  
ATOM   2077  H   ALA A 163     -13.345  -5.884 -13.526  1.00109.35           H  
ATOM   2078  HA  ALA A 163     -11.471  -5.955 -11.375  1.00107.24           H  
ATOM   2079  HB1 ALA A 163     -11.068  -3.695 -11.924  1.00108.08           H  
ATOM   2080  HB2 ALA A 163     -11.659  -4.303 -13.455  1.00108.08           H  
ATOM   2081  HB3 ALA A 163     -12.718  -3.382 -12.397  1.00108.08           H  
ATOM   2082  N   ARG A 164     -14.577  -4.908 -10.733  1.00107.19           N  
ATOM   2083  CA  ARG A 164     -15.595  -4.729  -9.681  1.00107.21           C  
ATOM   2084  C   ARG A 164     -15.758  -5.969  -8.779  1.00108.93           C  
ATOM   2085  O   ARG A 164     -15.919  -5.822  -7.570  1.00107.78           O  
ATOM   2086  CB  ARG A 164     -16.982  -4.383 -10.275  1.00  0.00           C  
ATOM   2087  CG  ARG A 164     -17.021  -3.302 -11.366  1.00  0.00           C  
ATOM   2088  CD  ARG A 164     -18.432  -3.148 -11.970  1.00  0.00           C  
ATOM   2089  NE  ARG A 164     -18.417  -2.654 -13.359  1.00  0.00           N  
ATOM   2090  CZ  ARG A 164     -17.848  -1.529 -13.821  1.00  0.00           C  
ATOM   2091  NH1 ARG A 164     -17.265  -0.655 -12.994  1.00  0.00           N  
ATOM   2092  NH2 ARG A 164     -17.864  -1.275 -15.135  1.00  0.00           N1+
ATOM   2093  HB2 ARG A 164     -17.400  -5.291 -10.713  1.00  0.00           H  
ATOM   2094  HB3 ARG A 164     -17.663  -4.106  -9.469  1.00  0.00           H  
ATOM   2095  HG2 ARG A 164     -16.721  -2.367 -10.892  1.00  0.00           H  
ATOM   2096  HG3 ARG A 164     -16.302  -3.483 -12.153  1.00  0.00           H  
ATOM   2097  HD2 ARG A 164     -19.032  -4.053 -11.871  1.00  0.00           H  
ATOM   2098  HD3 ARG A 164     -18.957  -2.372 -11.413  1.00  0.00           H  
ATOM   2099  HE  ARG A 164     -18.879  -3.251 -14.029  1.00  0.00           H  
ATOM   2100 HH12 ARG A 164     -16.690   0.100 -13.366  1.00  0.00           H  
ATOM   2101 HH11 ARG A 164     -17.270  -0.819 -11.999  1.00  0.00           H  
ATOM   2102 HH22 ARG A 164     -17.426  -0.434 -15.485  1.00  0.00           H  
ATOM   2103 HH21 ARG A 164     -18.309  -1.910 -15.782  1.00  0.00           H  
ATOM   2104  H   ARG A 164     -14.902  -4.836 -11.688  1.00107.19           H  
ATOM   2105  HA  ARG A 164     -15.276  -3.896  -9.052  1.00107.21           H  
ATOM   2106  N   VAL A 165     -15.703  -7.164  -9.387  1.00104.72           N  
ATOM   2107  CA  VAL A 165     -15.730  -8.459  -8.706  1.00103.41           C  
ATOM   2108  C   VAL A 165     -14.450  -8.701  -7.884  1.00104.70           C  
ATOM   2109  O   VAL A 165     -14.539  -9.179  -6.753  1.00104.07           O  
ATOM   2110  CB  VAL A 165     -15.926  -9.611  -9.740  1.00107.45           C  
ATOM   2111  CG1 VAL A 165     -15.552 -11.030  -9.257  1.00106.49           C  
ATOM   2112  CG2 VAL A 165     -17.371  -9.620 -10.271  1.00108.88           C  
ATOM   2113  H   VAL A 165     -15.608  -7.198 -10.394  1.00104.72           H  
ATOM   2114  HA  VAL A 165     -16.573  -8.460  -8.012  1.00103.41           H  
ATOM   2115  HB  VAL A 165     -15.284  -9.400 -10.596  1.00107.45           H  
ATOM   2116 HG11 VAL A 165     -15.824 -11.781  -9.999  1.00106.49           H  
ATOM   2117 HG12 VAL A 165     -14.481 -11.139  -9.086  1.00106.49           H  
ATOM   2118 HG13 VAL A 165     -16.070 -11.282  -8.330  1.00106.49           H  
ATOM   2119 HG21 VAL A 165     -17.489 -10.349 -11.074  1.00108.88           H  
ATOM   2120 HG22 VAL A 165     -18.078  -9.877  -9.482  1.00108.88           H  
ATOM   2121 HG23 VAL A 165     -17.665  -8.650 -10.668  1.00108.88           H  
ATOM   2122  N   LEU A 166     -13.296  -8.347  -8.471  1.00 99.13           N  
ATOM   2123  CA  LEU A 166     -11.965  -8.488  -7.891  1.00 96.94           C  
ATOM   2124  C   LEU A 166     -11.739  -7.578  -6.674  1.00 98.80           C  
ATOM   2125  O   LEU A 166     -11.206  -8.071  -5.681  1.00 98.37           O  
ATOM   2126  CB  LEU A 166     -10.943  -8.328  -9.038  1.00  0.00           C  
ATOM   2127  CG  LEU A 166      -9.429  -8.241  -8.745  1.00  0.00           C  
ATOM   2128  CD1 LEU A 166      -8.932  -9.198  -7.644  1.00  0.00           C  
ATOM   2129  CD2 LEU A 166      -8.668  -8.463 -10.073  1.00  0.00           C  
ATOM   2130  HB2 LEU A 166     -11.107  -9.179  -9.701  1.00  0.00           H  
ATOM   2131  HB3 LEU A 166     -11.200  -7.446  -9.622  1.00  0.00           H  
ATOM   2132  HG  LEU A 166      -9.220  -7.224  -8.408  1.00  0.00           H  
ATOM   2133 HD11 LEU A 166      -8.711  -8.644  -6.731  1.00  0.00           H  
ATOM   2134 HD12 LEU A 166      -9.665  -9.966  -7.399  1.00  0.00           H  
ATOM   2135 HD13 LEU A 166      -8.015  -9.719  -7.918  1.00  0.00           H  
ATOM   2136 HD21 LEU A 166      -7.946  -7.681 -10.274  1.00  0.00           H  
ATOM   2137 HD22 LEU A 166      -8.123  -9.406 -10.091  1.00  0.00           H  
ATOM   2138 HD23 LEU A 166      -9.339  -8.481 -10.932  1.00  0.00           H  
ATOM   2139  H   LEU A 166     -13.322  -7.969  -9.409  1.00 99.13           H  
ATOM   2140  HA  LEU A 166     -11.895  -9.516  -7.529  1.00 96.94           H  
ATOM   2141  N   ILE A 167     -12.204  -6.314  -6.726  1.00 93.78           N  
ATOM   2142  CA  ILE A 167     -12.130  -5.404  -5.579  1.00 92.19           C  
ATOM   2143  C   ILE A 167     -13.070  -5.829  -4.433  1.00 94.29           C  
ATOM   2144  O   ILE A 167     -12.640  -5.785  -3.284  1.00 93.21           O  
ATOM   2145  CB  ILE A 167     -12.324  -3.892  -5.927  1.00 95.63           C  
ATOM   2146  CG1 ILE A 167     -13.759  -3.407  -6.237  1.00 97.39           C  
ATOM   2147  CG2 ILE A 167     -11.368  -3.464  -7.053  1.00 95.26           C  
ATOM   2148  CD1 ILE A 167     -14.532  -2.838  -5.038  1.00104.09           C  
ATOM   2149  H   ILE A 167     -12.628  -5.957  -7.573  1.00 93.78           H  
ATOM   2150  HA  ILE A 167     -11.117  -5.498  -5.189  1.00 92.19           H  
ATOM   2151  HB  ILE A 167     -11.995  -3.344  -5.043  1.00 95.63           H  
ATOM   2152 HG13 ILE A 167     -14.321  -4.198  -6.720  1.00 97.39           H  
ATOM   2153 HG12 ILE A 167     -13.714  -2.604  -6.972  1.00 97.39           H  
ATOM   2154 HG21 ILE A 167     -11.109  -2.408  -6.972  1.00 95.26           H  
ATOM   2155 HG22 ILE A 167     -10.451  -4.049  -7.045  1.00 95.26           H  
ATOM   2156 HG23 ILE A 167     -11.800  -3.601  -8.036  1.00 95.26           H  
ATOM   2157 HD11 ILE A 167     -15.605  -2.843  -5.234  1.00104.09           H  
ATOM   2158 HD12 ILE A 167     -14.363  -3.402  -4.122  1.00104.09           H  
ATOM   2159 HD13 ILE A 167     -14.237  -1.807  -4.843  1.00104.09           H  
ATOM   2160  N   VAL A 168     -14.289  -6.304  -4.753  1.00 90.24           N  
ATOM   2161  CA  VAL A 168     -15.246  -6.846  -3.780  1.00 89.88           C  
ATOM   2162  C   VAL A 168     -14.711  -8.084  -3.032  1.00 91.63           C  
ATOM   2163  O   VAL A 168     -14.825  -8.131  -1.806  1.00 90.91           O  
ATOM   2164  CB  VAL A 168     -16.620  -7.157  -4.450  1.00  0.00           C  
ATOM   2165  CG1 VAL A 168     -17.530  -8.174  -3.723  1.00  0.00           C  
ATOM   2166  CG2 VAL A 168     -17.404  -5.853  -4.678  1.00  0.00           C  
ATOM   2167  HB  VAL A 168     -16.418  -7.578  -5.436  1.00  0.00           H  
ATOM   2168 HG11 VAL A 168     -18.501  -8.247  -4.212  1.00  0.00           H  
ATOM   2169 HG12 VAL A 168     -17.108  -9.179  -3.726  1.00  0.00           H  
ATOM   2170 HG13 VAL A 168     -17.705  -7.881  -2.687  1.00  0.00           H  
ATOM   2171 HG21 VAL A 168     -18.303  -6.032  -5.268  1.00  0.00           H  
ATOM   2172 HG22 VAL A 168     -17.710  -5.407  -3.731  1.00  0.00           H  
ATOM   2173 HG23 VAL A 168     -16.807  -5.112  -5.209  1.00  0.00           H  
ATOM   2174  H   VAL A 168     -14.578  -6.326  -5.721  1.00 90.24           H  
ATOM   2175  HA  VAL A 168     -15.403  -6.069  -3.029  1.00 89.88           H  
ATOM   2176  N   ILE A 169     -14.097  -9.026  -3.771  1.00 87.03           N  
ATOM   2177  CA  ILE A 169     -13.409 -10.194  -3.217  1.00 85.83           C  
ATOM   2178  C   ILE A 169     -12.193  -9.813  -2.352  1.00 88.57           C  
ATOM   2179  O   ILE A 169     -12.034 -10.395  -1.283  1.00 87.74           O  
ATOM   2180  CB  ILE A 169     -13.018 -11.223  -4.329  1.00  0.00           C  
ATOM   2181  CG1 ILE A 169     -14.265 -12.057  -4.707  1.00  0.00           C  
ATOM   2182  CG2 ILE A 169     -11.825 -12.160  -4.012  1.00  0.00           C  
ATOM   2183  CD1 ILE A 169     -14.103 -12.915  -5.971  1.00  0.00           C  
ATOM   2184  HB  ILE A 169     -12.730 -10.650  -5.212  1.00  0.00           H  
ATOM   2185 HG12 ILE A 169     -14.533 -12.706  -3.873  1.00  0.00           H  
ATOM   2186 HG13 ILE A 169     -15.120 -11.395  -4.854  1.00  0.00           H  
ATOM   2187 HG21 ILE A 169     -11.642 -12.864  -4.824  1.00  0.00           H  
ATOM   2188 HG22 ILE A 169     -10.892 -11.612  -3.879  1.00  0.00           H  
ATOM   2189 HG23 ILE A 169     -12.007 -12.743  -3.109  1.00  0.00           H  
ATOM   2190 HD11 ILE A 169     -15.071 -13.114  -6.429  1.00  0.00           H  
ATOM   2191 HD12 ILE A 169     -13.487 -12.412  -6.718  1.00  0.00           H  
ATOM   2192 HD13 ILE A 169     -13.642 -13.876  -5.743  1.00  0.00           H  
ATOM   2193  H   ILE A 169     -14.058  -8.922  -4.777  1.00 87.03           H  
ATOM   2194  HA  ILE A 169     -14.119 -10.683  -2.546  1.00 85.83           H  
ATOM   2195  N   ALA A 170     -11.395  -8.828  -2.800  1.00 84.54           N  
ATOM   2196  CA  ALA A 170     -10.229  -8.311  -2.082  1.00 83.48           C  
ATOM   2197  C   ALA A 170     -10.583  -7.690  -0.721  1.00 87.47           C  
ATOM   2198  O   ALA A 170      -9.919  -8.017   0.258  1.00 86.78           O  
ATOM   2199  CB  ALA A 170      -9.490  -7.292  -2.959  1.00  0.00           C  
ATOM   2200  HB1 ALA A 170      -8.549  -6.984  -2.502  1.00  0.00           H  
ATOM   2201  HB2 ALA A 170      -9.262  -7.706  -3.939  1.00  0.00           H  
ATOM   2202  HB3 ALA A 170     -10.090  -6.398  -3.117  1.00  0.00           H  
ATOM   2203  H   ALA A 170     -11.590  -8.401  -3.696  1.00 84.54           H  
ATOM   2204  HA  ALA A 170      -9.557  -9.154  -1.906  1.00 83.48           H  
ATOM   2205  N   TRP A 171     -11.633  -6.850  -0.678  1.00 84.47           N  
ATOM   2206  CA  TRP A 171     -12.151  -6.240   0.549  1.00 84.19           C  
ATOM   2207  C   TRP A 171     -12.789  -7.243   1.528  1.00 86.84           C  
ATOM   2208  O   TRP A 171     -12.597  -7.068   2.731  1.00 86.12           O  
ATOM   2209  CB  TRP A 171     -13.113  -5.074   0.226  1.00 84.16           C  
ATOM   2210  CG  TRP A 171     -12.475  -3.751  -0.099  1.00 85.50           C  
ATOM   2211  CD1 TRP A 171     -12.290  -3.223  -1.332  1.00 88.85           C  
ATOM   2212  CD2 TRP A 171     -11.916  -2.768   0.830  1.00 85.13           C  
ATOM   2213  NE1 TRP A 171     -11.672  -1.997  -1.232  1.00 88.34           N  
ATOM   2214  CE2 TRP A 171     -11.429  -1.656   0.079  1.00 89.12           C  
ATOM   2215  CE3 TRP A 171     -11.783  -2.693   2.236  1.00 86.12           C  
ATOM   2216  CZ2 TRP A 171     -10.861  -0.524   0.687  1.00 88.39           C  
ATOM   2217  CZ3 TRP A 171     -11.210  -1.562   2.858  1.00 87.56           C  
ATOM   2218  CH2 TRP A 171     -10.754  -0.476   2.088  1.00 88.48           C  
ATOM   2219  H   TRP A 171     -12.127  -6.627  -1.533  1.00 84.47           H  
ATOM   2220  HA  TRP A 171     -11.304  -5.814   1.091  1.00 84.19           H  
ATOM   2221  HB3 TRP A 171     -13.747  -4.876   1.091  1.00 84.16           H  
ATOM   2222  HB2 TRP A 171     -13.796  -5.356  -0.577  1.00 84.16           H  
ATOM   2223  HD1 TRP A 171     -12.615  -3.670  -2.254  1.00 88.85           H  
ATOM   2224  HE1 TRP A 171     -11.465  -1.420  -2.035  1.00 88.34           H  
ATOM   2225  HE3 TRP A 171     -12.128  -3.522   2.835  1.00 86.12           H  
ATOM   2226  HZ2 TRP A 171     -10.501   0.296   0.084  1.00 88.39           H  
ATOM   2227  HZ3 TRP A 171     -11.105  -1.516   3.931  1.00 87.56           H  
ATOM   2228  HH2 TRP A 171     -10.313   0.384   2.568  1.00 88.48           H  
ATOM   2229  N   SER A 172     -13.498  -8.276   1.030  1.00 82.72           N  
ATOM   2230  CA  SER A 172     -14.090  -9.322   1.876  1.00 81.76           C  
ATOM   2231  C   SER A 172     -13.031 -10.262   2.485  1.00 82.56           C  
ATOM   2232  O   SER A 172     -13.128 -10.572   3.670  1.00 82.11           O  
ATOM   2233  CB  SER A 172     -15.218 -10.067   1.124  1.00  0.00           C  
ATOM   2234  OG  SER A 172     -14.754 -11.075   0.246  1.00  0.00           O  
ATOM   2235  HB2 SER A 172     -15.872 -10.552   1.850  1.00  0.00           H  
ATOM   2236  HB3 SER A 172     -15.843  -9.365   0.570  1.00  0.00           H  
ATOM   2237  HG  SER A 172     -15.510 -11.466  -0.199  1.00  0.00           H  
ATOM   2238  H   SER A 172     -13.628  -8.373   0.031  1.00 82.72           H  
ATOM   2239  HA  SER A 172     -14.574  -8.807   2.709  1.00 81.76           H  
ATOM   2240  N   LEU A 173     -12.025 -10.642   1.675  1.00 76.71           N  
ATOM   2241  CA  LEU A 173     -10.852 -11.439   2.045  1.00 75.05           C  
ATOM   2242  C   LEU A 173      -9.974 -10.710   3.077  1.00 77.06           C  
ATOM   2243  O   LEU A 173      -9.508 -11.340   4.028  1.00 75.66           O  
ATOM   2244  CB  LEU A 173     -10.092 -11.788   0.739  1.00 74.95           C  
ATOM   2245  CG  LEU A 173      -8.965 -12.849   0.800  1.00 79.54           C  
ATOM   2246  CD1 LEU A 173      -8.622 -13.344  -0.625  1.00 79.36           C  
ATOM   2247  CD2 LEU A 173      -7.692 -12.384   1.539  1.00 82.44           C  
ATOM   2248  H   LEU A 173     -12.058 -10.352   0.706  1.00 76.71           H  
ATOM   2249  HA  LEU A 173     -11.212 -12.366   2.497  1.00 75.05           H  
ATOM   2250  HB3 LEU A 173      -9.716 -10.880   0.264  1.00 74.95           H  
ATOM   2251  HB2 LEU A 173     -10.845 -12.188   0.059  1.00 74.95           H  
ATOM   2252  HG  LEU A 173      -9.364 -13.707   1.343  1.00 79.54           H  
ATOM   2253 HD11 LEU A 173      -8.600 -14.434  -0.657  1.00 79.36           H  
ATOM   2254 HD12 LEU A 173      -9.348 -13.018  -1.371  1.00 79.36           H  
ATOM   2255 HD13 LEU A 173      -7.650 -12.990  -0.967  1.00 79.36           H  
ATOM   2256 HD21 LEU A 173      -6.777 -12.716   1.048  1.00 82.44           H  
ATOM   2257 HD22 LEU A 173      -7.635 -11.297   1.607  1.00 82.44           H  
ATOM   2258 HD23 LEU A 173      -7.663 -12.783   2.553  1.00 82.44           H  
ATOM   2259  N   SER A 174      -9.794  -9.393   2.877  1.00 73.36           N  
ATOM   2260  CA  SER A 174      -9.029  -8.514   3.751  1.00 72.70           C  
ATOM   2261  C   SER A 174      -9.690  -8.343   5.128  1.00 77.15           C  
ATOM   2262  O   SER A 174      -9.007  -8.571   6.123  1.00 76.38           O  
ATOM   2263  CB  SER A 174      -8.764  -7.176   3.038  1.00  0.00           C  
ATOM   2264  OG  SER A 174      -7.951  -6.342   3.826  1.00  0.00           O  
ATOM   2265  HB2 SER A 174      -8.242  -7.344   2.096  1.00  0.00           H  
ATOM   2266  HB3 SER A 174      -9.695  -6.655   2.811  1.00  0.00           H  
ATOM   2267  HG  SER A 174      -7.799  -5.514   3.362  1.00  0.00           H  
ATOM   2268  H   SER A 174     -10.202  -8.958   2.059  1.00 73.36           H  
ATOM   2269  HA  SER A 174      -8.059  -8.991   3.913  1.00 72.70           H  
ATOM   2270  N   PHE A 175     -10.999  -8.019   5.162  1.00 74.65           N  
ATOM   2271  CA  PHE A 175     -11.813  -7.935   6.384  1.00 74.44           C  
ATOM   2272  C   PHE A 175     -11.841  -9.240   7.199  1.00 77.93           C  
ATOM   2273  O   PHE A 175     -11.668  -9.184   8.415  1.00 77.83           O  
ATOM   2274  CB  PHE A 175     -13.247  -7.440   6.065  1.00  0.00           C  
ATOM   2275  CG  PHE A 175     -13.457  -5.932   6.131  1.00  0.00           C  
ATOM   2276  CD1 PHE A 175     -12.591  -5.041   5.464  1.00  0.00           C  
ATOM   2277  CD2 PHE A 175     -14.581  -5.407   6.810  1.00  0.00           C  
ATOM   2278  CE1 PHE A 175     -12.816  -3.674   5.546  1.00  0.00           C  
ATOM   2279  CE2 PHE A 175     -14.779  -4.035   6.882  1.00  0.00           C  
ATOM   2280  CZ  PHE A 175     -13.895  -3.170   6.257  1.00  0.00           C  
ATOM   2281  HB2 PHE A 175     -13.569  -7.797   5.087  1.00  0.00           H  
ATOM   2282  HB3 PHE A 175     -13.947  -7.887   6.774  1.00  0.00           H  
ATOM   2283  HD1 PHE A 175     -11.741  -5.408   4.907  1.00  0.00           H  
ATOM   2284  HD2 PHE A 175     -15.282  -6.068   7.298  1.00  0.00           H  
ATOM   2285  HE1 PHE A 175     -12.148  -2.989   5.058  1.00  0.00           H  
ATOM   2286  HE2 PHE A 175     -15.629  -3.640   7.421  1.00  0.00           H  
ATOM   2287  HZ  PHE A 175     -14.052  -2.103   6.312  1.00  0.00           H  
ATOM   2288  H   PHE A 175     -11.492  -7.855   4.293  1.00 74.65           H  
ATOM   2289  HA  PHE A 175     -11.341  -7.195   7.033  1.00 74.44           H  
ATOM   2290  N   LEU A 176     -12.006 -10.378   6.500  1.00 74.15           N  
ATOM   2291  CA  LEU A 176     -11.975 -11.744   7.030  1.00 73.92           C  
ATOM   2292  C   LEU A 176     -10.695 -12.056   7.819  1.00 78.39           C  
ATOM   2293  O   LEU A 176     -10.790 -12.344   9.011  1.00 78.46           O  
ATOM   2294  CB  LEU A 176     -12.247 -12.735   5.864  1.00  0.00           C  
ATOM   2295  CG  LEU A 176     -11.776 -14.206   6.000  1.00  0.00           C  
ATOM   2296  CD1 LEU A 176     -12.277 -14.899   7.284  1.00  0.00           C  
ATOM   2297  CD2 LEU A 176     -12.124 -15.000   4.722  1.00  0.00           C  
ATOM   2298  HB2 LEU A 176     -13.315 -12.717   5.643  1.00  0.00           H  
ATOM   2299  HB3 LEU A 176     -11.760 -12.348   4.971  1.00  0.00           H  
ATOM   2300  HG  LEU A 176     -10.687 -14.202   6.049  1.00  0.00           H  
ATOM   2301 HD11 LEU A 176     -12.777 -15.847   7.089  1.00  0.00           H  
ATOM   2302 HD12 LEU A 176     -11.448 -15.112   7.960  1.00  0.00           H  
ATOM   2303 HD13 LEU A 176     -12.986 -14.277   7.831  1.00  0.00           H  
ATOM   2304 HD21 LEU A 176     -11.229 -15.456   4.296  1.00  0.00           H  
ATOM   2305 HD22 LEU A 176     -12.840 -15.802   4.901  1.00  0.00           H  
ATOM   2306 HD23 LEU A 176     -12.554 -14.364   3.947  1.00  0.00           H  
ATOM   2307  H   LEU A 176     -12.149 -10.311   5.501  1.00 74.15           H  
ATOM   2308  HA  LEU A 176     -12.805 -11.827   7.733  1.00 73.92           H  
ATOM   2309  N   PHE A 177      -9.532 -12.015   7.145  1.00 75.14           N  
ATOM   2310  CA  PHE A 177      -8.261 -12.437   7.736  1.00 75.05           C  
ATOM   2311  C   PHE A 177      -7.738 -11.467   8.813  1.00 81.03           C  
ATOM   2312  O   PHE A 177      -7.036 -11.898   9.725  1.00 81.14           O  
ATOM   2313  CB  PHE A 177      -7.237 -12.712   6.610  1.00  0.00           C  
ATOM   2314  CG  PHE A 177      -5.881 -13.290   7.009  1.00  0.00           C  
ATOM   2315  CD1 PHE A 177      -5.762 -14.212   8.076  1.00  0.00           C  
ATOM   2316  CD2 PHE A 177      -4.757 -13.079   6.180  1.00  0.00           C  
ATOM   2317  CE1 PHE A 177      -4.546 -14.822   8.349  1.00  0.00           C  
ATOM   2318  CE2 PHE A 177      -3.556 -13.719   6.458  1.00  0.00           C  
ATOM   2319  CZ  PHE A 177      -3.447 -14.578   7.540  1.00  0.00           C  
ATOM   2320  HB2 PHE A 177      -7.674 -13.422   5.906  1.00  0.00           H  
ATOM   2321  HB3 PHE A 177      -7.075 -11.794   6.042  1.00  0.00           H  
ATOM   2322  HD1 PHE A 177      -6.609 -14.454   8.699  1.00  0.00           H  
ATOM   2323  HD2 PHE A 177      -4.828 -12.428   5.320  1.00  0.00           H  
ATOM   2324  HE1 PHE A 177      -4.462 -15.505   9.181  1.00  0.00           H  
ATOM   2325  HE2 PHE A 177      -2.696 -13.569   5.827  1.00  0.00           H  
ATOM   2326  HZ  PHE A 177      -2.506 -15.068   7.741  1.00  0.00           H  
ATOM   2327  H   PHE A 177      -9.522 -11.761   6.166  1.00 75.14           H  
ATOM   2328  HA  PHE A 177      -8.462 -13.385   8.238  1.00 75.05           H  
ATOM   2329  N   SER A 178      -8.117 -10.186   8.705  1.00 77.86           N  
ATOM   2330  CA  SER A 178      -7.737  -9.122   9.628  1.00 77.26           C  
ATOM   2331  C   SER A 178      -8.435  -9.168  10.994  1.00 81.31           C  
ATOM   2332  O   SER A 178      -7.925  -8.556  11.932  1.00 80.88           O  
ATOM   2333  CB  SER A 178      -8.069  -7.784   8.965  1.00 80.15           C  
ATOM   2334  OG  SER A 178      -7.122  -7.497   7.963  1.00 86.37           O  
ATOM   2335  H   SER A 178      -8.702  -9.909   7.928  1.00 77.86           H  
ATOM   2336  HA  SER A 178      -6.663  -9.175   9.812  1.00 77.26           H  
ATOM   2337  HB3 SER A 178      -8.057  -6.975   9.691  1.00 80.15           H  
ATOM   2338  HB2 SER A 178      -9.075  -7.790   8.545  1.00 80.15           H  
ATOM   2339  HG  SER A 178      -7.392  -7.949   7.158  1.00 86.37           H  
ATOM   2340  N   ILE A 179      -9.600  -9.836  11.074  1.00 78.15           N  
ATOM   2341  CA  ILE A 179     -10.552  -9.685  12.175  1.00 78.35           C  
ATOM   2342  C   ILE A 179     -10.140 -10.144  13.600  1.00 81.64           C  
ATOM   2343  O   ILE A 179     -10.724  -9.597  14.535  1.00 81.07           O  
ATOM   2344  CB  ILE A 179     -11.968 -10.220  11.803  1.00  0.00           C  
ATOM   2345  CG1 ILE A 179     -13.098  -9.426  12.497  1.00  0.00           C  
ATOM   2346  CG2 ILE A 179     -12.147 -11.740  11.996  1.00  0.00           C  
ATOM   2347  CD1 ILE A 179     -14.482  -9.631  11.866  1.00  0.00           C  
ATOM   2348  HB  ILE A 179     -12.090 -10.041  10.736  1.00  0.00           H  
ATOM   2349 HG12 ILE A 179     -13.149  -9.682  13.553  1.00  0.00           H  
ATOM   2350 HG13 ILE A 179     -12.872  -8.361  12.459  1.00  0.00           H  
ATOM   2351 HG21 ILE A 179     -13.091 -12.083  11.574  1.00  0.00           H  
ATOM   2352 HG22 ILE A 179     -11.358 -12.299  11.499  1.00  0.00           H  
ATOM   2353 HG23 ILE A 179     -12.136 -12.027  13.046  1.00  0.00           H  
ATOM   2354 HD11 ILE A 179     -15.162  -8.833  12.163  1.00  0.00           H  
ATOM   2355 HD12 ILE A 179     -14.430  -9.631  10.777  1.00  0.00           H  
ATOM   2356 HD13 ILE A 179     -14.924 -10.575  12.184  1.00  0.00           H  
ATOM   2357  H   ILE A 179      -9.938 -10.341  10.265  1.00 78.15           H  
ATOM   2358  HA  ILE A 179     -10.652  -8.605  12.282  1.00 78.35           H  
ATOM   2359  N   PRO A 180      -9.089 -10.981  13.804  1.00 77.63           N  
ATOM   2360  CA  PRO A 180      -8.485 -11.144  15.144  1.00 76.97           C  
ATOM   2361  C   PRO A 180      -7.919  -9.848  15.755  1.00 79.68           C  
ATOM   2362  O   PRO A 180      -7.989  -9.683  16.969  1.00 78.20           O  
ATOM   2363  CB  PRO A 180      -7.405 -12.220  14.941  1.00 78.70           C  
ATOM   2364  CG  PRO A 180      -7.903 -13.021  13.751  1.00 83.56           C  
ATOM   2365  CD  PRO A 180      -8.495 -11.936  12.866  1.00 79.05           C  
ATOM   2366  HA  PRO A 180      -9.258 -11.541  15.805  1.00 76.97           H  
ATOM   2367  HB3 PRO A 180      -7.252 -12.839  15.826  1.00 78.70           H  
ATOM   2368  HB2 PRO A 180      -6.448 -11.767  14.679  1.00 78.70           H  
ATOM   2369  HG3 PRO A 180      -8.689 -13.706  14.071  1.00 83.56           H  
ATOM   2370  HG2 PRO A 180      -7.123 -13.604  13.261  1.00 83.56           H  
ATOM   2371  HD2 PRO A 180      -7.687 -11.450  12.320  1.00 79.05           H  
ATOM   2372  HD3 PRO A 180      -9.201 -12.350  12.148  1.00 79.05           H  
ATOM   2373  N   THR A 181      -7.429  -8.930  14.904  1.00 76.90           N  
ATOM   2374  CA  THR A 181      -6.922  -7.609  15.297  1.00 76.99           C  
ATOM   2375  C   THR A 181      -8.025  -6.570  15.626  1.00 83.20           C  
ATOM   2376  O   THR A 181      -7.698  -5.471  16.068  1.00 83.20           O  
ATOM   2377  CB  THR A 181      -5.972  -6.984  14.233  1.00  0.00           C  
ATOM   2378  OG1 THR A 181      -5.381  -7.972  13.416  1.00  0.00           O  
ATOM   2379  CG2 THR A 181      -4.795  -6.234  14.871  1.00  0.00           C  
ATOM   2380  HB  THR A 181      -6.517  -6.305  13.574  1.00  0.00           H  
ATOM   2381  HG1 THR A 181      -6.073  -8.351  12.865  1.00  0.00           H  
ATOM   2382 HG21 THR A 181      -4.194  -5.726  14.115  1.00  0.00           H  
ATOM   2383 HG22 THR A 181      -5.144  -5.489  15.583  1.00  0.00           H  
ATOM   2384 HG23 THR A 181      -4.138  -6.913  15.416  1.00  0.00           H  
ATOM   2385  H   THR A 181      -7.432  -9.124  13.913  1.00 76.90           H  
ATOM   2386  HA  THR A 181      -6.351  -7.748  16.217  1.00 76.99           H  
ATOM   2387  N   LEU A 182      -9.304  -6.937  15.424  1.00 80.93           N  
ATOM   2388  CA  LEU A 182     -10.484  -6.171  15.834  1.00 81.30           C  
ATOM   2389  C   LEU A 182     -11.084  -6.772  17.115  1.00 86.26           C  
ATOM   2390  O   LEU A 182     -11.410  -6.026  18.038  1.00 86.98           O  
ATOM   2391  CB  LEU A 182     -11.514  -6.192  14.678  1.00 81.50           C  
ATOM   2392  CG  LEU A 182     -12.756  -5.283  14.830  1.00 86.60           C  
ATOM   2393  CD1 LEU A 182     -12.393  -3.781  14.822  1.00 87.08           C  
ATOM   2394  CD2 LEU A 182     -13.806  -5.615  13.749  1.00 89.58           C  
ATOM   2395  H   LEU A 182      -9.490  -7.852  15.038  1.00 80.93           H  
ATOM   2396  HA  LEU A 182     -10.201  -5.139  16.043  1.00 81.30           H  
ATOM   2397  HB3 LEU A 182     -11.856  -7.217  14.532  1.00 81.50           H  
ATOM   2398  HB2 LEU A 182     -11.011  -5.932  13.754  1.00 81.50           H  
ATOM   2399  HG  LEU A 182     -13.222  -5.496  15.792  1.00 86.60           H  
ATOM   2400 HD11 LEU A 182     -12.749  -3.290  15.726  1.00 87.08           H  
ATOM   2401 HD12 LEU A 182     -11.319  -3.621  14.763  1.00 87.08           H  
ATOM   2402 HD13 LEU A 182     -12.824  -3.245  13.976  1.00 87.08           H  
ATOM   2403 HD21 LEU A 182     -14.323  -4.732  13.374  1.00 89.58           H  
ATOM   2404 HD22 LEU A 182     -13.358  -6.111  12.888  1.00 89.58           H  
ATOM   2405 HD23 LEU A 182     -14.570  -6.283  14.149  1.00 89.58           H  
ATOM   2406  N   ILE A 183     -11.221  -8.109  17.136  1.00 82.13           N  
ATOM   2407  CA  ILE A 183     -11.840  -8.881  18.213  1.00 81.68           C  
ATOM   2408  C   ILE A 183     -10.993  -8.888  19.503  1.00 85.48           C  
ATOM   2409  O   ILE A 183     -11.562  -8.770  20.588  1.00 85.91           O  
ATOM   2410  CB  ILE A 183     -12.112 -10.354  17.761  1.00 84.64           C  
ATOM   2411  CG1 ILE A 183     -13.127 -10.408  16.594  1.00 84.94           C  
ATOM   2412  CG2 ILE A 183     -12.583 -11.308  18.885  1.00 85.90           C  
ATOM   2413  CD1 ILE A 183     -13.063 -11.711  15.780  1.00 90.65           C  
ATOM   2414  H   ILE A 183     -10.936  -8.645  16.326  1.00 82.13           H  
ATOM   2415  HA  ILE A 183     -12.799  -8.413  18.449  1.00 81.68           H  
ATOM   2416  HB  ILE A 183     -11.167 -10.747  17.383  1.00 84.64           H  
ATOM   2417 HG13 ILE A 183     -12.973  -9.578  15.907  1.00 84.94           H  
ATOM   2418 HG12 ILE A 183     -14.138 -10.271  16.980  1.00 84.94           H  
ATOM   2419 HG21 ILE A 183     -12.779 -12.310  18.505  1.00 85.90           H  
ATOM   2420 HG22 ILE A 183     -11.841 -11.427  19.672  1.00 85.90           H  
ATOM   2421 HG23 ILE A 183     -13.501 -10.946  19.348  1.00 85.90           H  
ATOM   2422 HD11 ILE A 183     -13.627 -11.613  14.853  1.00 90.65           H  
ATOM   2423 HD12 ILE A 183     -12.037 -11.973  15.523  1.00 90.65           H  
ATOM   2424 HD13 ILE A 183     -13.497 -12.547  16.328  1.00 90.65           H  
ATOM   2425  N   ILE A 184      -9.665  -9.035  19.358  1.00 80.65           N  
ATOM   2426  CA  ILE A 184      -8.747  -9.297  20.468  1.00 79.43           C  
ATOM   2427  C   ILE A 184      -7.915  -8.051  20.857  1.00 82.76           C  
ATOM   2428  O   ILE A 184      -7.457  -7.994  21.997  1.00 82.49           O  
ATOM   2429  CB  ILE A 184      -7.777 -10.471  20.122  1.00  0.00           C  
ATOM   2430  CG1 ILE A 184      -8.487 -11.729  19.558  1.00  0.00           C  
ATOM   2431  CG2 ILE A 184      -6.854 -10.890  21.282  1.00  0.00           C  
ATOM   2432  CD1 ILE A 184      -9.337 -12.504  20.576  1.00  0.00           C  
ATOM   2433  HB  ILE A 184      -7.125 -10.119  19.327  1.00  0.00           H  
ATOM   2434 HG12 ILE A 184      -9.106 -11.476  18.698  1.00  0.00           H  
ATOM   2435 HG13 ILE A 184      -7.728 -12.404  19.160  1.00  0.00           H  
ATOM   2436 HG21 ILE A 184      -6.286 -11.781  21.015  1.00  0.00           H  
ATOM   2437 HG22 ILE A 184      -6.129 -10.118  21.533  1.00  0.00           H  
ATOM   2438 HG23 ILE A 184      -7.421 -11.120  22.184  1.00  0.00           H  
ATOM   2439 HD11 ILE A 184     -10.046 -13.158  20.068  1.00  0.00           H  
ATOM   2440 HD12 ILE A 184      -8.712 -13.131  21.213  1.00  0.00           H  
ATOM   2441 HD13 ILE A 184      -9.909 -11.838  21.222  1.00  0.00           H  
ATOM   2442  H   ILE A 184      -9.269  -9.118  18.430  1.00 80.65           H  
ATOM   2443  HA  ILE A 184      -9.311  -9.582  21.357  1.00 79.43           H  
ATOM   2444  N   PHE A 185      -7.763  -7.052  19.962  1.00 78.88           N  
ATOM   2445  CA  PHE A 185      -7.049  -5.801  20.265  1.00 78.37           C  
ATOM   2446  C   PHE A 185      -8.023  -4.810  20.936  1.00 82.94           C  
ATOM   2447  O   PHE A 185      -8.486  -3.866  20.300  1.00 81.96           O  
ATOM   2448  CB  PHE A 185      -6.396  -5.242  18.976  1.00  0.00           C  
ATOM   2449  CG  PHE A 185      -5.169  -4.375  19.219  1.00  0.00           C  
ATOM   2450  CD1 PHE A 185      -3.881  -4.933  19.072  1.00  0.00           C  
ATOM   2451  CD2 PHE A 185      -5.288  -3.060  19.724  1.00  0.00           C  
ATOM   2452  CE1 PHE A 185      -2.756  -4.182  19.384  1.00  0.00           C  
ATOM   2453  CE2 PHE A 185      -4.148  -2.330  20.036  1.00  0.00           C  
ATOM   2454  CZ  PHE A 185      -2.888  -2.888  19.864  1.00  0.00           C  
ATOM   2455  HB2 PHE A 185      -6.098  -6.065  18.325  1.00  0.00           H  
ATOM   2456  HB3 PHE A 185      -7.112  -4.660  18.396  1.00  0.00           H  
ATOM   2457  HD1 PHE A 185      -3.764  -5.950  18.725  1.00  0.00           H  
ATOM   2458  HD2 PHE A 185      -6.260  -2.612  19.872  1.00  0.00           H  
ATOM   2459  HE1 PHE A 185      -1.775  -4.618  19.281  1.00  0.00           H  
ATOM   2460  HE2 PHE A 185      -4.233  -1.324  20.413  1.00  0.00           H  
ATOM   2461  HZ  PHE A 185      -2.008  -2.318  20.117  1.00  0.00           H  
ATOM   2462  H   PHE A 185      -8.182  -7.125  19.047  1.00 78.88           H  
ATOM   2463  HA  PHE A 185      -6.250  -6.014  20.973  1.00 78.37           H  
ATOM   2464  N   GLY A 186      -8.344  -5.075  22.211  1.00 80.64           N  
ATOM   2465  CA  GLY A 186      -9.339  -4.332  22.977  1.00 80.71           C  
ATOM   2466  C   GLY A 186      -8.686  -3.304  23.906  1.00 86.20           C  
ATOM   2467  O   GLY A 186      -7.510  -2.965  23.783  1.00 85.87           O  
ATOM   2468  HA3 GLY A 186      -9.924  -5.040  23.563  1.00 80.71           H  
ATOM   2469  H   GLY A 186      -7.915  -5.869  22.667  1.00 80.64           H  
ATOM   2470  HA2 GLY A 186     -10.041  -3.814  22.323  1.00 80.71           H  
ATOM   2471  N   LYS A 187      -9.501  -2.793  24.837  1.00 83.93           N  
ATOM   2472  CA  LYS A 187      -9.163  -1.705  25.748  1.00 84.39           C  
ATOM   2473  C   LYS A 187      -9.823  -1.941  27.116  1.00 89.14           C  
ATOM   2474  O   LYS A 187     -10.932  -2.474  27.173  1.00 89.31           O  
ATOM   2475  CB  LYS A 187      -9.533  -0.383  25.039  1.00  0.00           C  
ATOM   2476  CG  LYS A 187      -9.619   0.888  25.890  1.00  0.00           C  
ATOM   2477  CD  LYS A 187      -9.630   2.141  24.999  1.00  0.00           C  
ATOM   2478  CE  LYS A 187     -10.076   3.429  25.696  1.00  0.00           C  
ATOM   2479  NZ  LYS A 187     -11.461   3.328  26.184  1.00  0.00           N1+
ATOM   2480  HB2 LYS A 187      -8.800  -0.219  24.253  1.00  0.00           H  
ATOM   2481  HB3 LYS A 187     -10.492  -0.497  24.530  1.00  0.00           H  
ATOM   2482  HG2 LYS A 187     -10.520   0.838  26.501  1.00  0.00           H  
ATOM   2483  HG3 LYS A 187      -8.774   0.940  26.573  1.00  0.00           H  
ATOM   2484  HD2 LYS A 187      -8.619   2.291  24.627  1.00  0.00           H  
ATOM   2485  HD3 LYS A 187     -10.240   1.976  24.115  1.00  0.00           H  
ATOM   2486  HE2 LYS A 187      -9.401   3.661  26.517  1.00  0.00           H  
ATOM   2487  HE3 LYS A 187     -10.022   4.268  25.004  1.00  0.00           H  
ATOM   2488  HZ1 LYS A 187     -11.741   4.198  26.613  1.00  0.00           H  
ATOM   2489  HZ2 LYS A 187     -12.090   3.107  25.424  1.00  0.00           H  
ATOM   2490  HZ3 LYS A 187     -11.526   2.586  26.867  1.00  0.00           H  
ATOM   2491  H   LYS A 187     -10.453  -3.124  24.904  1.00 83.93           H  
ATOM   2492  HA  LYS A 187      -8.086  -1.718  25.911  1.00 84.39           H  
ATOM   2493  N   ARG A 188      -9.097  -1.579  28.188  1.00 85.57           N  
ATOM   2494  CA  ARG A 188      -9.475  -1.808  29.586  1.00 85.63           C  
ATOM   2495  C   ARG A 188      -9.251  -0.535  30.408  1.00 90.27           C  
ATOM   2496  O   ARG A 188      -8.274   0.173  30.167  1.00 89.58           O  
ATOM   2497  CB  ARG A 188      -8.605  -2.933  30.194  1.00  0.00           C  
ATOM   2498  CG  ARG A 188      -8.721  -4.301  29.505  1.00  0.00           C  
ATOM   2499  CD  ARG A 188      -7.751  -5.331  30.102  1.00  0.00           C  
ATOM   2500  NE  ARG A 188      -7.996  -6.681  29.576  1.00  0.00           N  
ATOM   2501  CZ  ARG A 188      -7.117  -7.699  29.562  1.00  0.00           C  
ATOM   2502  NH1 ARG A 188      -5.875  -7.561  30.047  1.00  0.00           N  
ATOM   2503  NH2 ARG A 188      -7.491  -8.878  29.051  1.00  0.00           N1+
ATOM   2504  HB2 ARG A 188      -7.558  -2.626  30.189  1.00  0.00           H  
ATOM   2505  HB3 ARG A 188      -8.875  -3.059  31.245  1.00  0.00           H  
ATOM   2506  HG2 ARG A 188      -9.745  -4.675  29.477  1.00  0.00           H  
ATOM   2507  HG3 ARG A 188      -8.423  -4.150  28.468  1.00  0.00           H  
ATOM   2508  HD2 ARG A 188      -6.764  -5.071  29.720  1.00  0.00           H  
ATOM   2509  HD3 ARG A 188      -7.679  -5.289  31.189  1.00  0.00           H  
ATOM   2510  HE  ARG A 188      -8.934  -6.856  29.246  1.00  0.00           H  
ATOM   2511 HH12 ARG A 188      -5.225  -8.334  30.031  1.00  0.00           H  
ATOM   2512 HH11 ARG A 188      -5.580  -6.677  30.436  1.00  0.00           H  
ATOM   2513 HH22 ARG A 188      -6.846  -9.655  29.031  1.00  0.00           H  
ATOM   2514 HH21 ARG A 188      -8.422  -9.004  28.680  1.00  0.00           H  
ATOM   2515  H   ARG A 188      -8.201  -1.128  28.048  1.00 85.57           H  
ATOM   2516  HA  ARG A 188     -10.529  -2.084  29.658  1.00 85.63           H  
ATOM   2517  N   THR A 189     -10.104  -0.322  31.426  1.00 88.42           N  
ATOM   2518  CA  THR A 189      -9.970   0.735  32.442  1.00 89.22           C  
ATOM   2519  C   THR A 189      -9.008   0.288  33.569  1.00 92.95           C  
ATOM   2520  O   THR A 189      -9.371   0.247  34.744  1.00 92.80           O  
ATOM   2521  CB  THR A 189     -11.357   1.157  33.009  1.00  0.00           C  
ATOM   2522  OG1 THR A 189     -12.233   1.441  31.933  1.00  0.00           O  
ATOM   2523  CG2 THR A 189     -11.355   2.402  33.921  1.00  0.00           C  
ATOM   2524  HB  THR A 189     -11.798   0.323  33.557  1.00  0.00           H  
ATOM   2525  HG1 THR A 189     -13.045   1.811  32.288  1.00  0.00           H  
ATOM   2526 HG21 THR A 189     -12.372   2.724  34.149  1.00  0.00           H  
ATOM   2527 HG22 THR A 189     -10.868   2.221  34.877  1.00  0.00           H  
ATOM   2528 HG23 THR A 189     -10.843   3.240  33.449  1.00  0.00           H  
ATOM   2529  H   THR A 189     -10.886  -0.947  31.556  1.00 88.42           H  
ATOM   2530  HA  THR A 189      -9.519   1.618  31.993  1.00 89.22           H  
ATOM   2531  N   LEU A 190      -7.795  -0.107  33.154  1.00 90.22           N  
ATOM   2532  CA  LEU A 190      -6.746  -0.703  33.975  1.00 91.13           C  
ATOM   2533  C   LEU A 190      -5.378  -0.259  33.423  1.00 96.35           C  
ATOM   2534  O   LEU A 190      -5.281   0.003  32.224  1.00 95.03           O  
ATOM   2535  CB  LEU A 190      -6.840  -2.252  33.900  1.00  0.00           C  
ATOM   2536  CG  LEU A 190      -8.090  -2.908  34.531  1.00  0.00           C  
ATOM   2537  CD1 LEU A 190      -8.148  -4.415  34.190  1.00  0.00           C  
ATOM   2538  CD2 LEU A 190      -8.190  -2.640  36.049  1.00  0.00           C  
ATOM   2539  HB2 LEU A 190      -6.783  -2.546  32.850  1.00  0.00           H  
ATOM   2540  HB3 LEU A 190      -5.959  -2.689  34.372  1.00  0.00           H  
ATOM   2541  HG  LEU A 190      -8.971  -2.468  34.065  1.00  0.00           H  
ATOM   2542 HD11 LEU A 190      -9.036  -4.641  33.599  1.00  0.00           H  
ATOM   2543 HD12 LEU A 190      -7.285  -4.736  33.606  1.00  0.00           H  
ATOM   2544 HD13 LEU A 190      -8.181  -5.053  35.073  1.00  0.00           H  
ATOM   2545 HD21 LEU A 190      -8.317  -3.549  36.637  1.00  0.00           H  
ATOM   2546 HD22 LEU A 190      -7.303  -2.140  36.437  1.00  0.00           H  
ATOM   2547 HD23 LEU A 190      -9.044  -2.000  36.272  1.00  0.00           H  
ATOM   2548  H   LEU A 190      -7.566  -0.018  32.173  1.00 90.22           H  
ATOM   2549  HA  LEU A 190      -6.867  -0.338  34.994  1.00 91.13           H  
ATOM   2550  N   SER A 191      -4.305  -0.232  34.235  1.00 31.02           N  
ATOM   2551  CA  SER A 191      -4.260  -0.390  35.692  1.00 32.28           C  
ATOM   2552  C   SER A 191      -4.233   1.019  36.304  1.00 31.44           C  
ATOM   2553  O   SER A 191      -3.293   1.759  36.016  1.00 32.07           O  
ATOM   2554  CB  SER A 191      -3.010  -1.217  36.056  1.00  0.00           C  
ATOM   2555  OG  SER A 191      -2.918  -1.426  37.451  1.00  0.00           O  
ATOM   2556  HB2 SER A 191      -3.048  -2.191  35.567  1.00  0.00           H  
ATOM   2557  HB3 SER A 191      -2.099  -0.725  35.712  1.00  0.00           H  
ATOM   2558  HG  SER A 191      -2.662  -0.599  37.868  1.00  0.00           H  
ATOM   2559  H   SER A 191      -3.426   0.040  33.820  1.00  0.00           H  
ATOM   2560  HA  SER A 191      -5.123  -0.939  36.066  1.00  0.00           H  
ATOM   2561  N   ASN A 192      -5.299   1.373  37.056  1.00 31.02           N  
ATOM   2562  CA  ASN A 192      -5.759   2.746  37.364  1.00 30.54           C  
ATOM   2563  C   ASN A 192      -6.463   3.331  36.119  1.00 30.29           C  
ATOM   2564  O   ASN A 192      -6.056   2.998  35.011  1.00 30.82           O  
ATOM   2565  CB  ASN A 192      -4.608   3.653  37.883  1.00  0.00           C  
ATOM   2566  CG  ASN A 192      -5.064   4.950  38.560  1.00  0.00           C  
ATOM   2567  OD1 ASN A 192      -6.018   4.960  39.334  1.00  0.00           O  
ATOM   2568  ND2 ASN A 192      -4.363   6.051  38.284  1.00  0.00           N  
ATOM   2569  HB2 ASN A 192      -4.037   3.107  38.635  1.00  0.00           H  
ATOM   2570  HB3 ASN A 192      -3.909   3.899  37.085  1.00  0.00           H  
ATOM   2571 HD22 ASN A 192      -4.608   6.933  38.708  1.00  0.00           H  
ATOM   2572 HD21 ASN A 192      -3.605   6.017  37.614  1.00  0.00           H  
ATOM   2573  H   ASN A 192      -5.989   0.662  37.248  1.00  0.00           H  
ATOM   2574  HA  ASN A 192      -6.527   2.666  38.133  1.00  0.00           H  
ATOM   2575  N   GLY A 193      -7.534   4.125  36.298  1.00 27.98           N  
ATOM   2576  CA  GLY A 193      -8.433   4.486  35.196  1.00 27.56           C  
ATOM   2577  C   GLY A 193      -8.377   5.986  34.869  1.00 27.51           C  
ATOM   2578  O   GLY A 193      -8.960   6.755  35.631  1.00 28.08           O  
ATOM   2579  HA3 GLY A 193      -9.443   4.279  35.547  1.00  0.00           H  
ATOM   2580  H   GLY A 193      -7.824   4.379  37.232  1.00  0.00           H  
ATOM   2581  HA2 GLY A 193      -8.330   3.853  34.323  1.00  0.00           H  
ATOM   2582  N   GLU A 194      -7.798   6.481  33.753  1.00 88.99           N  
ATOM   2583  CA  GLU A 194      -6.768   5.986  32.816  1.00 87.81           C  
ATOM   2584  C   GLU A 194      -7.098   4.703  32.025  1.00 91.21           C  
ATOM   2585  O   GLU A 194      -6.806   3.601  32.480  1.00 91.04           O  
ATOM   2586  CB  GLU A 194      -5.361   5.917  33.472  1.00  0.00           C  
ATOM   2587  CG  GLU A 194      -5.111   6.865  34.659  1.00  0.00           C  
ATOM   2588  CD  GLU A 194      -3.661   6.829  35.137  1.00  0.00           C  
ATOM   2589  OE1 GLU A 194      -3.114   7.929  35.358  1.00  0.00           O  
ATOM   2590  OE2 GLU A 194      -3.132   5.709  35.316  1.00  0.00           O1-
ATOM   2591  HB2 GLU A 194      -5.111   4.903  33.772  1.00  0.00           H  
ATOM   2592  HB3 GLU A 194      -4.622   6.156  32.709  1.00  0.00           H  
ATOM   2593  HG2 GLU A 194      -5.379   7.887  34.388  1.00  0.00           H  
ATOM   2594  HG3 GLU A 194      -5.729   6.585  35.511  1.00  0.00           H  
ATOM   2595  HA  GLU A 194      -6.711   6.787  32.079  1.00 87.81           H  
ATOM   2596  H   GLU A 194      -7.951   7.471  33.623  1.00  0.00           H  
ATOM   2597  N   VAL A 195      -7.672   4.844  30.823  1.00 87.37           N  
ATOM   2598  CA  VAL A 195      -8.136   3.693  30.043  1.00 86.04           C  
ATOM   2599  C   VAL A 195      -7.132   3.392  28.907  1.00 90.30           C  
ATOM   2600  O   VAL A 195      -6.880   4.270  28.086  1.00 90.52           O  
ATOM   2601  CB  VAL A 195      -9.551   3.949  29.454  1.00  0.00           C  
ATOM   2602  CG1 VAL A 195     -10.230   2.630  29.062  1.00  0.00           C  
ATOM   2603  CG2 VAL A 195     -10.486   4.692  30.428  1.00  0.00           C  
ATOM   2604  HB  VAL A 195      -9.469   4.575  28.565  1.00  0.00           H  
ATOM   2605 HG11 VAL A 195     -11.224   2.793  28.654  1.00  0.00           H  
ATOM   2606 HG12 VAL A 195      -9.639   2.062  28.349  1.00  0.00           H  
ATOM   2607 HG13 VAL A 195     -10.378   2.002  29.934  1.00  0.00           H  
ATOM   2608 HG21 VAL A 195     -11.495   4.774  30.023  1.00  0.00           H  
ATOM   2609 HG22 VAL A 195     -10.556   4.169  31.381  1.00  0.00           H  
ATOM   2610 HG23 VAL A 195     -10.144   5.708  30.627  1.00  0.00           H  
ATOM   2611  H   VAL A 195      -7.858   5.762  30.445  1.00 87.37           H  
ATOM   2612  HA  VAL A 195      -8.199   2.806  30.672  1.00 86.04           H  
ATOM   2613  N   GLN A 196      -6.548   2.179  28.906  1.00 86.64           N  
ATOM   2614  CA  GLN A 196      -5.413   1.792  28.058  1.00 86.26           C  
ATOM   2615  C   GLN A 196      -5.814   0.779  26.972  1.00 90.68           C  
ATOM   2616  O   GLN A 196      -6.535  -0.175  27.262  1.00 89.67           O  
ATOM   2617  CB  GLN A 196      -4.300   1.200  28.947  1.00  0.00           C  
ATOM   2618  CG  GLN A 196      -3.688   2.226  29.924  1.00  0.00           C  
ATOM   2619  CD  GLN A 196      -2.498   1.672  30.715  1.00  0.00           C  
ATOM   2620  OE1 GLN A 196      -2.411   0.476  30.985  1.00  0.00           O  
ATOM   2621  NE2 GLN A 196      -1.580   2.553  31.114  1.00  0.00           N  
ATOM   2622  HB2 GLN A 196      -4.691   0.348  29.505  1.00  0.00           H  
ATOM   2623  HB3 GLN A 196      -3.504   0.805  28.312  1.00  0.00           H  
ATOM   2624  HG2 GLN A 196      -3.364   3.106  29.368  1.00  0.00           H  
ATOM   2625  HG3 GLN A 196      -4.440   2.566  30.638  1.00  0.00           H  
ATOM   2626 HE22 GLN A 196      -0.785   2.246  31.654  1.00  0.00           H  
ATOM   2627 HE21 GLN A 196      -1.674   3.536  30.883  1.00  0.00           H  
ATOM   2628  H   GLN A 196      -6.836   1.492  29.591  1.00 86.64           H  
ATOM   2629  HA  GLN A 196      -5.005   2.675  27.560  1.00 86.26           H  
ATOM   2630  N   CYS A 197      -5.285   0.996  25.757  1.00 87.97           N  
ATOM   2631  CA  CYS A 197      -5.477   0.173  24.559  1.00 86.92           C  
ATOM   2632  C   CYS A 197      -4.216  -0.666  24.289  1.00 89.37           C  
ATOM   2633  O   CYS A 197      -3.114  -0.130  24.392  1.00 90.19           O  
ATOM   2634  CB  CYS A 197      -5.749   1.142  23.389  1.00 87.74           C  
ATOM   2635  SG  CYS A 197      -5.917   0.447  21.724  1.00 91.08           S  
ATOM   2636  H   CYS A 197      -4.670   1.787  25.634  1.00 87.97           H  
ATOM   2637  HA  CYS A 197      -6.335  -0.489  24.684  1.00 86.92           H  
ATOM   2638  HB3 CYS A 197      -4.939   1.870  23.333  1.00 87.74           H  
ATOM   2639  HB2 CYS A 197      -6.655   1.709  23.594  1.00 87.74           H  
ATOM   2640  N   TRP A 198      -4.402  -1.942  23.909  1.00 83.61           N  
ATOM   2641  CA  TRP A 198      -3.343  -2.884  23.522  1.00 82.89           C  
ATOM   2642  C   TRP A 198      -3.958  -4.206  23.032  1.00 85.35           C  
ATOM   2643  O   TRP A 198      -5.161  -4.427  23.153  1.00 84.73           O  
ATOM   2644  CB  TRP A 198      -2.331  -3.145  24.676  1.00  0.00           C  
ATOM   2645  CG  TRP A 198      -0.953  -2.568  24.501  1.00  0.00           C  
ATOM   2646  CD1 TRP A 198      -0.448  -1.527  25.202  1.00  0.00           C  
ATOM   2647  CD2 TRP A 198       0.104  -2.963  23.563  1.00  0.00           C  
ATOM   2648  NE1 TRP A 198       0.844  -1.272  24.795  1.00  0.00           N  
ATOM   2649  CE2 TRP A 198       1.246  -2.137  23.800  1.00  0.00           C  
ATOM   2650  CE3 TRP A 198       0.228  -3.935  22.541  1.00  0.00           C  
ATOM   2651  CZ2 TRP A 198       2.451  -2.295  23.093  1.00  0.00           C  
ATOM   2652  CZ3 TRP A 198       1.420  -4.082  21.804  1.00  0.00           C  
ATOM   2653  CH2 TRP A 198       2.538  -3.280  22.093  1.00  0.00           C  
ATOM   2654  HB2 TRP A 198      -2.742  -2.806  25.628  1.00  0.00           H  
ATOM   2655  HB3 TRP A 198      -2.171  -4.213  24.829  1.00  0.00           H  
ATOM   2656  HD1 TRP A 198      -0.985  -0.993  25.973  1.00  0.00           H  
ATOM   2657  HE1 TRP A 198       1.411  -0.544  25.207  1.00  0.00           H  
ATOM   2658  HE3 TRP A 198      -0.596  -4.587  22.314  1.00  0.00           H  
ATOM   2659  HZ2 TRP A 198       3.300  -1.664  23.313  1.00  0.00           H  
ATOM   2660  HZ3 TRP A 198       1.484  -4.828  21.027  1.00  0.00           H  
ATOM   2661  HH2 TRP A 198       3.457  -3.413  21.540  1.00  0.00           H  
ATOM   2662  H   TRP A 198      -5.343  -2.308  23.837  1.00 83.61           H  
ATOM   2663  HA  TRP A 198      -2.811  -2.459  22.670  1.00 82.89           H  
ATOM   2664  N   ALA A 199      -3.087  -5.083  22.511  1.00 81.24           N  
ATOM   2665  CA  ALA A 199      -3.365  -6.484  22.218  1.00 79.95           C  
ATOM   2666  C   ALA A 199      -3.671  -7.236  23.520  1.00 81.14           C  
ATOM   2667  O   ALA A 199      -2.740  -7.569  24.253  1.00 81.12           O  
ATOM   2668  CB  ALA A 199      -2.149  -7.094  21.493  1.00  0.00           C  
ATOM   2669  HB1 ALA A 199      -1.237  -7.013  22.087  1.00  0.00           H  
ATOM   2670  HB2 ALA A 199      -2.306  -8.149  21.274  1.00  0.00           H  
ATOM   2671  HB3 ALA A 199      -1.959  -6.600  20.541  1.00  0.00           H  
ATOM   2672  H   ALA A 199      -2.119  -4.812  22.430  1.00 81.24           H  
ATOM   2673  HA  ALA A 199      -4.222  -6.551  21.551  1.00 79.95           H  
ATOM   2674  N   LEU A 200      -4.966  -7.497  23.780  1.00 75.27           N  
ATOM   2675  CA  LEU A 200      -5.438  -8.295  24.920  1.00 74.37           C  
ATOM   2676  C   LEU A 200      -5.369  -9.796  24.578  1.00 76.65           C  
ATOM   2677  O   LEU A 200      -6.337 -10.533  24.773  1.00 76.13           O  
ATOM   2678  CB  LEU A 200      -6.863  -7.861  25.341  1.00  0.00           C  
ATOM   2679  CG  LEU A 200      -7.067  -6.356  25.607  1.00  0.00           C  
ATOM   2680  CD1 LEU A 200      -8.513  -6.108  26.065  1.00  0.00           C  
ATOM   2681  CD2 LEU A 200      -6.052  -5.761  26.601  1.00  0.00           C  
ATOM   2682  HB2 LEU A 200      -7.582  -8.173  24.583  1.00  0.00           H  
ATOM   2683  HB3 LEU A 200      -7.135  -8.412  26.243  1.00  0.00           H  
ATOM   2684  HG  LEU A 200      -6.943  -5.825  24.663  1.00  0.00           H  
ATOM   2685 HD11 LEU A 200      -9.222  -6.395  25.290  1.00  0.00           H  
ATOM   2686 HD12 LEU A 200      -8.754  -6.691  26.952  1.00  0.00           H  
ATOM   2687 HD13 LEU A 200      -8.686  -5.059  26.301  1.00  0.00           H  
ATOM   2688 HD21 LEU A 200      -6.516  -5.044  27.277  1.00  0.00           H  
ATOM   2689 HD22 LEU A 200      -5.585  -6.528  27.219  1.00  0.00           H  
ATOM   2690 HD23 LEU A 200      -5.259  -5.233  26.072  1.00  0.00           H  
ATOM   2691  H   LEU A 200      -5.678  -7.192  23.131  1.00 75.27           H  
ATOM   2692  HA  LEU A 200      -4.770  -8.139  25.768  1.00 74.37           H  
ATOM   2693  N   TRP A 201      -4.220 -10.197  24.017  1.00 72.32           N  
ATOM   2694  CA  TRP A 201      -3.975 -11.486  23.400  1.00 71.81           C  
ATOM   2695  C   TRP A 201      -3.660 -12.505  24.511  1.00 77.20           C  
ATOM   2696  O   TRP A 201      -2.781 -12.205  25.322  1.00 78.33           O  
ATOM   2697  CB  TRP A 201      -2.808 -11.297  22.404  1.00  0.00           C  
ATOM   2698  CG  TRP A 201      -3.045 -11.966  21.088  1.00  0.00           C  
ATOM   2699  CD1 TRP A 201      -2.819 -13.269  20.834  1.00  0.00           C  
ATOM   2700  CD2 TRP A 201      -3.659 -11.422  19.877  1.00  0.00           C  
ATOM   2701  NE1 TRP A 201      -3.258 -13.578  19.563  1.00  0.00           N  
ATOM   2702  CE2 TRP A 201      -3.792 -12.481  18.926  1.00  0.00           C  
ATOM   2703  CE3 TRP A 201      -4.133 -10.148  19.486  1.00  0.00           C  
ATOM   2704  CZ2 TRP A 201      -4.364 -12.288  17.656  1.00  0.00           C  
ATOM   2705  CZ3 TRP A 201      -4.705  -9.940  18.214  1.00  0.00           C  
ATOM   2706  CH2 TRP A 201      -4.821 -11.007  17.303  1.00  0.00           C  
ATOM   2707  HB2 TRP A 201      -2.664 -10.242  22.174  1.00  0.00           H  
ATOM   2708  HB3 TRP A 201      -1.855 -11.632  22.821  1.00  0.00           H  
ATOM   2709  HD1 TRP A 201      -2.373 -13.953  21.539  1.00  0.00           H  
ATOM   2710  HE1 TRP A 201      -3.169 -14.506  19.171  1.00  0.00           H  
ATOM   2711  HE3 TRP A 201      -4.062  -9.319  20.175  1.00  0.00           H  
ATOM   2712  HZ2 TRP A 201      -4.443 -13.109  16.959  1.00  0.00           H  
ATOM   2713  HZ3 TRP A 201      -5.057  -8.957  17.939  1.00  0.00           H  
ATOM   2714  HH2 TRP A 201      -5.243 -10.832  16.326  1.00  0.00           H  
ATOM   2715  H   TRP A 201      -3.465  -9.529  23.941  1.00 72.32           H  
ATOM   2716  HA  TRP A 201      -4.871 -11.719  22.835  1.00 71.81           H  
ATOM   2717  N   PRO A 202      -4.389 -13.652  24.558  1.00 73.21           N  
ATOM   2718  CA  PRO A 202      -4.224 -14.726  25.568  1.00 73.40           C  
ATOM   2719  C   PRO A 202      -2.800 -15.127  26.004  1.00 77.42           C  
ATOM   2720  O   PRO A 202      -2.625 -15.510  27.160  1.00 77.83           O  
ATOM   2721  CB  PRO A 202      -4.980 -15.911  24.957  1.00 75.27           C  
ATOM   2722  CG  PRO A 202      -6.127 -15.260  24.206  1.00 79.25           C  
ATOM   2723  CD  PRO A 202      -5.532 -13.954  23.687  1.00 74.62           C  
ATOM   2724  HA  PRO A 202      -4.759 -14.386  26.457  1.00 73.40           H  
ATOM   2725  HB3 PRO A 202      -5.330 -16.620  25.708  1.00 75.27           H  
ATOM   2726  HB2 PRO A 202      -4.340 -16.456  24.262  1.00 75.27           H  
ATOM   2727  HG3 PRO A 202      -6.927 -15.032  24.912  1.00 79.25           H  
ATOM   2728  HG2 PRO A 202      -6.546 -15.889  23.421  1.00 79.25           H  
ATOM   2729  HD2 PRO A 202      -5.194 -14.056  22.657  1.00 74.62           H  
ATOM   2730  HD3 PRO A 202      -6.290 -13.169  23.714  1.00 74.62           H  
ATOM   2731  N   ASP A 203      -1.817 -14.978  25.103  1.00 72.96           N  
ATOM   2732  CA  ASP A 203      -0.392 -14.972  25.419  1.00 73.42           C  
ATOM   2733  C   ASP A 203       0.325 -14.195  24.297  1.00 78.53           C  
ATOM   2734  O   ASP A 203      -0.195 -14.095  23.183  1.00 77.59           O  
ATOM   2735  CB  ASP A 203       0.165 -16.412  25.595  1.00  0.00           C  
ATOM   2736  CG  ASP A 203       1.465 -16.525  26.407  1.00  0.00           C  
ATOM   2737  OD1 ASP A 203       2.020 -15.484  26.817  1.00  0.00           O  
ATOM   2738  OD2 ASP A 203       1.902 -17.682  26.586  1.00  0.00           O1-
ATOM   2739  HB2 ASP A 203      -0.581 -17.028  26.099  1.00  0.00           H  
ATOM   2740  HB3 ASP A 203       0.339 -16.851  24.611  1.00  0.00           H  
ATOM   2741  H   ASP A 203      -2.043 -14.658  24.172  1.00 72.96           H  
ATOM   2742  HA  ASP A 203      -0.266 -14.404  26.344  1.00 73.42           H  
ATOM   2743  N   ASP A 204       1.534 -13.692  24.601  1.00 77.29           N  
ATOM   2744  CA  ASP A 204       2.474 -13.083  23.647  1.00 77.83           C  
ATOM   2745  C   ASP A 204       2.881 -14.081  22.547  1.00 82.02           C  
ATOM   2746  O   ASP A 204       2.966 -13.706  21.377  1.00 81.39           O  
ATOM   2747  CB  ASP A 204       3.761 -12.511  24.305  1.00 81.45           C  
ATOM   2748  CG  ASP A 204       3.586 -11.700  25.596  1.00 99.32           C  
ATOM   2749  OD1 ASP A 204       2.456 -11.236  25.865  1.00100.84           O  
ATOM   2750  OD2 ASP A 204       4.628 -11.473  26.249  1.00107.42           O1-
ATOM   2751  H   ASP A 204       1.883 -13.817  25.544  1.00 77.29           H  
ATOM   2752  HA  ASP A 204       1.946 -12.260  23.162  1.00 77.83           H  
ATOM   2753  HB3 ASP A 204       4.270 -11.869  23.585  1.00 81.45           H  
ATOM   2754  HB2 ASP A 204       4.434 -13.337  24.540  1.00 81.45           H  
ATOM   2755  N   SER A 205       3.063 -15.347  22.961  1.00 79.08           N  
ATOM   2756  CA  SER A 205       3.327 -16.507  22.115  1.00 78.84           C  
ATOM   2757  C   SER A 205       2.141 -16.945  21.228  1.00 81.22           C  
ATOM   2758  O   SER A 205       2.367 -17.760  20.336  1.00 80.71           O  
ATOM   2759  CB  SER A 205       3.852 -17.655  23.004  1.00 84.14           C  
ATOM   2760  OG  SER A 205       2.836 -18.258  23.783  1.00 95.14           O  
ATOM   2761  H   SER A 205       2.959 -15.544  23.947  1.00 79.08           H  
ATOM   2762  HA  SER A 205       4.139 -16.225  21.445  1.00 78.84           H  
ATOM   2763  HB3 SER A 205       4.647 -17.302  23.662  1.00 84.14           H  
ATOM   2764  HB2 SER A 205       4.293 -18.433  22.379  1.00 84.14           H  
ATOM   2765  HG  SER A 205       2.768 -17.813  24.635  1.00 95.14           H  
ATOM   2766  N   TYR A 206       0.928 -16.409  21.468  1.00 76.65           N  
ATOM   2767  CA  TYR A 206      -0.272 -16.637  20.657  1.00 75.36           C  
ATOM   2768  C   TYR A 206      -0.529 -15.499  19.641  1.00 78.67           C  
ATOM   2769  O   TYR A 206      -1.258 -15.730  18.677  1.00 78.38           O  
ATOM   2770  CB  TYR A 206      -1.473 -16.948  21.583  1.00  0.00           C  
ATOM   2771  CG  TYR A 206      -2.825 -17.125  20.903  1.00  0.00           C  
ATOM   2772  CD1 TYR A 206      -2.989 -18.044  19.843  1.00  0.00           C  
ATOM   2773  CD2 TYR A 206      -3.923 -16.343  21.311  1.00  0.00           C  
ATOM   2774  CE1 TYR A 206      -4.222 -18.133  19.167  1.00  0.00           C  
ATOM   2775  CE2 TYR A 206      -5.155 -16.427  20.636  1.00  0.00           C  
ATOM   2776  CZ  TYR A 206      -5.302 -17.316  19.555  1.00  0.00           C  
ATOM   2777  OH  TYR A 206      -6.488 -17.388  18.885  1.00  0.00           O  
ATOM   2778  HB2 TYR A 206      -1.265 -17.857  22.149  1.00  0.00           H  
ATOM   2779  HB3 TYR A 206      -1.566 -16.157  22.326  1.00  0.00           H  
ATOM   2780  HD1 TYR A 206      -2.162 -18.660  19.524  1.00  0.00           H  
ATOM   2781  HD2 TYR A 206      -3.806 -15.655  22.132  1.00  0.00           H  
ATOM   2782  HE1 TYR A 206      -4.333 -18.822  18.342  1.00  0.00           H  
ATOM   2783  HE2 TYR A 206      -5.979 -15.801  20.946  1.00  0.00           H  
ATOM   2784  HH  TYR A 206      -7.157 -16.796  19.235  1.00  0.00           H  
ATOM   2785  H   TYR A 206       0.824 -15.751  22.229  1.00 76.65           H  
ATOM   2786  HA  TYR A 206      -0.116 -17.537  20.061  1.00 75.36           H  
ATOM   2787  N   TRP A 207       0.124 -14.328  19.793  1.00 74.50           N  
ATOM   2788  CA  TRP A 207       0.235 -13.334  18.713  1.00 73.46           C  
ATOM   2789  C   TRP A 207       1.210 -13.807  17.616  1.00 77.50           C  
ATOM   2790  O   TRP A 207       1.021 -13.431  16.462  1.00 76.52           O  
ATOM   2791  CB  TRP A 207       0.577 -11.938  19.292  1.00  0.00           C  
ATOM   2792  CG  TRP A 207       0.858 -10.793  18.343  1.00  0.00           C  
ATOM   2793  CD1 TRP A 207       2.061 -10.199  18.190  1.00  0.00           C  
ATOM   2794  CD2 TRP A 207      -0.038 -10.071  17.433  1.00  0.00           C  
ATOM   2795  NE1 TRP A 207       1.987  -9.186  17.258  1.00  0.00           N  
ATOM   2796  CE2 TRP A 207       0.709  -9.048  16.770  1.00  0.00           C  
ATOM   2797  CE3 TRP A 207      -1.408 -10.157  17.105  1.00  0.00           C  
ATOM   2798  CZ2 TRP A 207       0.126  -8.157  15.850  1.00  0.00           C  
ATOM   2799  CZ3 TRP A 207      -2.007  -9.262  16.192  1.00  0.00           C  
ATOM   2800  CH2 TRP A 207      -1.244  -8.263  15.563  1.00  0.00           C  
ATOM   2801  HB2 TRP A 207      -0.238 -11.619  19.942  1.00  0.00           H  
ATOM   2802  HB3 TRP A 207       1.445 -12.032  19.946  1.00  0.00           H  
ATOM   2803  HD1 TRP A 207       2.935 -10.476  18.750  1.00  0.00           H  
ATOM   2804  HE1 TRP A 207       2.779  -8.610  16.984  1.00  0.00           H  
ATOM   2805  HE3 TRP A 207      -2.000 -10.925  17.572  1.00  0.00           H  
ATOM   2806  HZ2 TRP A 207       0.722  -7.392  15.378  1.00  0.00           H  
ATOM   2807  HZ3 TRP A 207      -3.058  -9.347  15.960  1.00  0.00           H  
ATOM   2808  HH2 TRP A 207      -1.705  -7.582  14.862  1.00  0.00           H  
ATOM   2809  H   TRP A 207       0.703 -14.175  20.607  1.00 74.50           H  
ATOM   2810  HA  TRP A 207      -0.739 -13.235  18.228  1.00 73.46           H  
ATOM   2811  N   THR A 208       2.189 -14.660  17.985  1.00 75.12           N  
ATOM   2812  CA  THR A 208       3.192 -15.252  17.096  1.00 74.99           C  
ATOM   2813  C   THR A 208       2.642 -16.096  15.924  1.00 78.91           C  
ATOM   2814  O   THR A 208       3.017 -15.776  14.800  1.00 78.09           O  
ATOM   2815  CB  THR A 208       4.257 -16.099  17.849  1.00  0.00           C  
ATOM   2816  OG1 THR A 208       4.725 -15.408  18.986  1.00  0.00           O  
ATOM   2817  CG2 THR A 208       5.482 -16.486  16.999  1.00  0.00           C  
ATOM   2818  HB  THR A 208       3.812 -17.016  18.228  1.00  0.00           H  
ATOM   2819  HG1 THR A 208       5.485 -15.877  19.338  1.00  0.00           H  
ATOM   2820 HG21 THR A 208       6.228 -17.009  17.599  1.00  0.00           H  
ATOM   2821 HG22 THR A 208       5.214 -17.149  16.177  1.00  0.00           H  
ATOM   2822 HG23 THR A 208       5.961 -15.604  16.572  1.00  0.00           H  
ATOM   2823  H   THR A 208       2.270 -14.918  18.958  1.00 75.12           H  
ATOM   2824  HA  THR A 208       3.711 -14.406  16.644  1.00 74.99           H  
ATOM   2825  N   PRO A 209       1.760 -17.109  16.138  1.00 75.24           N  
ATOM   2826  CA  PRO A 209       1.160 -17.875  15.031  1.00 74.66           C  
ATOM   2827  C   PRO A 209       0.372 -17.012  14.038  1.00 77.49           C  
ATOM   2828  O   PRO A 209       0.591 -17.187  12.844  1.00 76.71           O  
ATOM   2829  CD  PRO A 209       1.333 -17.683  17.408  1.00  0.00           C  
ATOM   2830  CB  PRO A 209       0.284 -18.945  15.706  1.00  0.00           C  
ATOM   2831  CG  PRO A 209       0.030 -18.405  17.099  1.00  0.00           C  
ATOM   2832  HD3 PRO A 209       2.083 -18.405  17.731  1.00  0.00           H  
ATOM   2833  HD2 PRO A 209       1.205 -16.954  18.195  1.00  0.00           H  
ATOM   2834  HB2 PRO A 209      -0.642 -19.165  15.172  1.00  0.00           H  
ATOM   2835  HB3 PRO A 209       0.847 -19.877  15.773  1.00  0.00           H  
ATOM   2836  HG3 PRO A 209      -0.220 -19.177  17.827  1.00  0.00           H  
ATOM   2837  HG2 PRO A 209      -0.795 -17.694  17.064  1.00  0.00           H  
ATOM   2838  HA  PRO A 209       1.957 -18.376  14.478  1.00 74.66           H  
ATOM   2839  N   TYR A 210      -0.443 -16.059  14.533  1.00 73.54           N  
ATOM   2840  CA  TYR A 210      -1.134 -15.068  13.705  1.00 72.85           C  
ATOM   2841  C   TYR A 210      -0.155 -14.199  12.897  1.00 78.11           C  
ATOM   2842  O   TYR A 210      -0.271 -14.168  11.677  1.00 78.77           O  
ATOM   2843  CB  TYR A 210      -2.109 -14.221  14.553  1.00 73.77           C  
ATOM   2844  CG  TYR A 210      -2.848 -13.137  13.780  1.00 74.94           C  
ATOM   2845  CD1 TYR A 210      -3.886 -13.486  12.889  1.00 77.17           C  
ATOM   2846  CD2 TYR A 210      -2.483 -11.782  13.923  1.00 75.30           C  
ATOM   2847  CE1 TYR A 210      -4.554 -12.488  12.153  1.00 77.92           C  
ATOM   2848  CE2 TYR A 210      -3.159 -10.782  13.195  1.00 75.99           C  
ATOM   2849  CZ  TYR A 210      -4.197 -11.136  12.311  1.00 83.03           C  
ATOM   2850  OH  TYR A 210      -4.850 -10.172  11.603  1.00 82.84           O  
ATOM   2851  H   TYR A 210      -0.552 -15.965  15.533  1.00 73.54           H  
ATOM   2852  HA  TYR A 210      -1.740 -15.627  12.991  1.00 72.85           H  
ATOM   2853  HB3 TYR A 210      -1.571 -13.755  15.381  1.00 73.77           H  
ATOM   2854  HB2 TYR A 210      -2.851 -14.873  15.015  1.00 73.77           H  
ATOM   2855  HD1 TYR A 210      -4.166 -14.521  12.763  1.00 77.17           H  
ATOM   2856  HD2 TYR A 210      -1.674 -11.509  14.584  1.00 75.30           H  
ATOM   2857  HE1 TYR A 210      -5.344 -12.767  11.473  1.00 77.92           H  
ATOM   2858  HE2 TYR A 210      -2.872  -9.747  13.311  1.00 75.99           H  
ATOM   2859  HH  TYR A 210      -4.565  -9.287  11.848  1.00 82.84           H  
ATOM   2860  N   MET A 211       0.803 -13.551  13.580  1.00 74.81           N  
ATOM   2861  CA  MET A 211       1.797 -12.658  12.983  1.00 74.42           C  
ATOM   2862  C   MET A 211       2.721 -13.339  11.959  1.00 78.48           C  
ATOM   2863  O   MET A 211       2.984 -12.732  10.926  1.00 78.09           O  
ATOM   2864  CB  MET A 211       2.556 -11.907  14.104  1.00  0.00           C  
ATOM   2865  CG  MET A 211       3.737 -11.002  13.688  1.00  0.00           C  
ATOM   2866  SD  MET A 211       3.482  -9.826  12.323  1.00  0.00           S  
ATOM   2867  CE  MET A 211       1.911  -9.062  12.796  1.00  0.00           C  
ATOM   2868  HB2 MET A 211       1.847 -11.315  14.684  1.00  0.00           H  
ATOM   2869  HB3 MET A 211       2.954 -12.644  14.803  1.00  0.00           H  
ATOM   2870  HG2 MET A 211       4.053 -10.424  14.558  1.00  0.00           H  
ATOM   2871  HG3 MET A 211       4.594 -11.623  13.426  1.00  0.00           H  
ATOM   2872  HE1 MET A 211       1.748  -8.150  12.223  1.00  0.00           H  
ATOM   2873  HE2 MET A 211       1.069  -9.727  12.613  1.00  0.00           H  
ATOM   2874  HE3 MET A 211       1.925  -8.814  13.855  1.00  0.00           H  
ATOM   2875  H   MET A 211       0.843 -13.638  14.589  1.00 74.81           H  
ATOM   2876  HA  MET A 211       1.226 -11.920  12.421  1.00 74.42           H  
ATOM   2877  N   THR A 212       3.161 -14.579  12.223  1.00 75.49           N  
ATOM   2878  CA  THR A 212       4.030 -15.337  11.319  1.00 75.03           C  
ATOM   2879  C   THR A 212       3.286 -15.924  10.101  1.00 79.37           C  
ATOM   2880  O   THR A 212       3.888 -15.908   9.029  1.00 79.86           O  
ATOM   2881  CB  THR A 212       4.800 -16.479  12.029  1.00 78.30           C  
ATOM   2882  OG1 THR A 212       3.927 -17.438  12.596  1.00 77.69           O  
ATOM   2883  CG2 THR A 212       5.780 -15.968  13.098  1.00 75.54           C  
ATOM   2884  H   THR A 212       2.912 -15.028  13.096  1.00 75.49           H  
ATOM   2885  HA  THR A 212       4.782 -14.645  10.934  1.00 75.03           H  
ATOM   2886  HB  THR A 212       5.392 -17.015  11.286  1.00 78.30           H  
ATOM   2887  HG1 THR A 212       3.506 -17.043  13.366  1.00 77.69           H  
ATOM   2888 HG21 THR A 212       6.262 -16.796  13.619  1.00 75.54           H  
ATOM   2889 HG22 THR A 212       6.568 -15.370  12.640  1.00 75.54           H  
ATOM   2890 HG23 THR A 212       5.299 -15.339  13.845  1.00 75.54           H  
ATOM   2891  N   ILE A 213       2.015 -16.367  10.228  1.00 75.49           N  
ATOM   2892  CA  ILE A 213       1.219 -16.771   9.056  1.00 75.73           C  
ATOM   2893  C   ILE A 213       0.739 -15.564   8.234  1.00 80.70           C  
ATOM   2894  O   ILE A 213       0.553 -15.712   7.034  1.00 80.54           O  
ATOM   2895  CB  ILE A 213      -0.012 -17.680   9.358  1.00  0.00           C  
ATOM   2896  CG1 ILE A 213      -1.214 -17.004  10.071  1.00  0.00           C  
ATOM   2897  CG2 ILE A 213       0.431 -19.004  10.008  1.00  0.00           C  
ATOM   2898  CD1 ILE A 213      -2.459 -17.894  10.184  1.00  0.00           C  
ATOM   2899  HB  ILE A 213      -0.403 -17.968   8.382  1.00  0.00           H  
ATOM   2900 HG12 ILE A 213      -0.928 -16.680  11.062  1.00  0.00           H  
ATOM   2901 HG13 ILE A 213      -1.518 -16.095   9.556  1.00  0.00           H  
ATOM   2902 HG21 ILE A 213      -0.393 -19.713  10.087  1.00  0.00           H  
ATOM   2903 HG22 ILE A 213       1.206 -19.486   9.412  1.00  0.00           H  
ATOM   2904 HG23 ILE A 213       0.839 -18.858  11.006  1.00  0.00           H  
ATOM   2905 HD11 ILE A 213      -3.341 -17.297  10.415  1.00  0.00           H  
ATOM   2906 HD12 ILE A 213      -2.655 -18.429   9.255  1.00  0.00           H  
ATOM   2907 HD13 ILE A 213      -2.347 -18.629  10.982  1.00  0.00           H  
ATOM   2908  H   ILE A 213       1.555 -16.382  11.129  1.00 75.49           H  
ATOM   2909  HA  ILE A 213       1.871 -17.352   8.400  1.00 75.73           H  
ATOM   2910  N   VAL A 214       0.577 -14.394   8.869  1.00 77.44           N  
ATOM   2911  CA  VAL A 214       0.279 -13.132   8.200  1.00 76.30           C  
ATOM   2912  C   VAL A 214       1.514 -12.601   7.447  1.00 79.74           C  
ATOM   2913  O   VAL A 214       1.406 -12.297   6.260  1.00 79.42           O  
ATOM   2914  CB  VAL A 214      -0.254 -12.084   9.217  1.00  0.00           C  
ATOM   2915  CG1 VAL A 214      -0.148 -10.618   8.774  1.00  0.00           C  
ATOM   2916  CG2 VAL A 214      -1.711 -12.402   9.595  1.00  0.00           C  
ATOM   2917  HB  VAL A 214       0.342 -12.170  10.125  1.00  0.00           H  
ATOM   2918 HG11 VAL A 214      -0.576  -9.946   9.517  1.00  0.00           H  
ATOM   2919 HG12 VAL A 214       0.883 -10.312   8.649  1.00  0.00           H  
ATOM   2920 HG13 VAL A 214      -0.655 -10.464   7.824  1.00  0.00           H  
ATOM   2921 HG21 VAL A 214      -2.025 -11.818  10.459  1.00  0.00           H  
ATOM   2922 HG22 VAL A 214      -2.388 -12.177   8.771  1.00  0.00           H  
ATOM   2923 HG23 VAL A 214      -1.855 -13.452   9.845  1.00  0.00           H  
ATOM   2924  H   VAL A 214       0.706 -14.348   9.872  1.00 77.44           H  
ATOM   2925  HA  VAL A 214      -0.506 -13.324   7.467  1.00 76.30           H  
ATOM   2926  N   ALA A 215       2.670 -12.550   8.133  1.00 76.36           N  
ATOM   2927  CA  ALA A 215       3.966 -12.174   7.566  1.00 76.30           C  
ATOM   2928  C   ALA A 215       4.367 -13.059   6.379  1.00 79.08           C  
ATOM   2929  O   ALA A 215       4.859 -12.535   5.386  1.00 78.53           O  
ATOM   2930  CB  ALA A 215       5.055 -12.198   8.648  1.00  0.00           C  
ATOM   2931  HB1 ALA A 215       4.822 -11.507   9.458  1.00  0.00           H  
ATOM   2932  HB2 ALA A 215       5.172 -13.192   9.080  1.00  0.00           H  
ATOM   2933  HB3 ALA A 215       6.021 -11.899   8.239  1.00  0.00           H  
ATOM   2934  H   ALA A 215       2.677 -12.795   9.116  1.00 76.36           H  
ATOM   2935  HA  ALA A 215       3.879 -11.145   7.223  1.00 76.30           H  
ATOM   2936  N   PHE A 216       4.094 -14.369   6.483  1.00 74.75           N  
ATOM   2937  CA  PHE A 216       4.300 -15.341   5.419  1.00 74.14           C  
ATOM   2938  C   PHE A 216       3.242 -15.225   4.306  1.00 76.96           C  
ATOM   2939  O   PHE A 216       3.602 -14.840   3.199  1.00 76.41           O  
ATOM   2940  CB  PHE A 216       4.406 -16.755   6.032  1.00  0.00           C  
ATOM   2941  CG  PHE A 216       4.614 -17.927   5.084  1.00  0.00           C  
ATOM   2942  CD1 PHE A 216       5.484 -17.827   3.974  1.00  0.00           C  
ATOM   2943  CD2 PHE A 216       4.087 -19.192   5.422  1.00  0.00           C  
ATOM   2944  CE1 PHE A 216       5.744 -18.944   3.191  1.00  0.00           C  
ATOM   2945  CE2 PHE A 216       4.355 -20.296   4.623  1.00  0.00           C  
ATOM   2946  CZ  PHE A 216       5.175 -20.170   3.509  1.00  0.00           C  
ATOM   2947  HB2 PHE A 216       5.234 -16.775   6.741  1.00  0.00           H  
ATOM   2948  HB3 PHE A 216       3.506 -16.951   6.616  1.00  0.00           H  
ATOM   2949  HD1 PHE A 216       5.953 -16.888   3.722  1.00  0.00           H  
ATOM   2950  HD2 PHE A 216       3.464 -19.306   6.297  1.00  0.00           H  
ATOM   2951  HE1 PHE A 216       6.396 -18.859   2.335  1.00  0.00           H  
ATOM   2952  HE2 PHE A 216       3.932 -21.257   4.875  1.00  0.00           H  
ATOM   2953  HZ  PHE A 216       5.382 -21.034   2.895  1.00  0.00           H  
ATOM   2954  H   PHE A 216       3.698 -14.727   7.342  1.00 74.75           H  
ATOM   2955  HA  PHE A 216       5.269 -15.117   4.968  1.00 74.14           H  
ATOM   2956  N   LEU A 217       1.980 -15.579   4.605  1.00 73.16           N  
ATOM   2957  CA  LEU A 217       0.932 -15.852   3.614  1.00 72.87           C  
ATOM   2958  C   LEU A 217       0.290 -14.624   2.941  1.00 76.52           C  
ATOM   2959  O   LEU A 217      -0.267 -14.817   1.860  1.00 76.35           O  
ATOM   2960  CB  LEU A 217      -0.178 -16.752   4.214  1.00 73.29           C  
ATOM   2961  CG  LEU A 217       0.293 -18.098   4.818  1.00 78.25           C  
ATOM   2962  CD1 LEU A 217      -0.861 -18.823   5.535  1.00 78.67           C  
ATOM   2963  CD2 LEU A 217       0.941 -19.018   3.774  1.00 81.64           C  
ATOM   2964  H   LEU A 217       1.741 -15.818   5.559  1.00 73.16           H  
ATOM   2965  HA  LEU A 217       1.405 -16.417   2.814  1.00 72.87           H  
ATOM   2966  HB3 LEU A 217      -0.917 -16.972   3.441  1.00 73.29           H  
ATOM   2967  HB2 LEU A 217      -0.726 -16.183   4.964  1.00 73.29           H  
ATOM   2968  HG  LEU A 217       1.045 -17.889   5.580  1.00 78.25           H  
ATOM   2969 HD11 LEU A 217      -0.523 -19.248   6.479  1.00 78.67           H  
ATOM   2970 HD12 LEU A 217      -1.693 -18.154   5.757  1.00 78.67           H  
ATOM   2971 HD13 LEU A 217      -1.260 -19.643   4.937  1.00 78.67           H  
ATOM   2972 HD21 LEU A 217       0.879 -20.069   4.060  1.00 81.64           H  
ATOM   2973 HD22 LEU A 217       0.463 -18.914   2.800  1.00 81.64           H  
ATOM   2974 HD23 LEU A 217       1.996 -18.778   3.661  1.00 81.64           H  
ATOM   2975  N   VAL A 218       0.347 -13.419   3.546  1.00 73.41           N  
ATOM   2976  CA  VAL A 218      -0.303 -12.225   2.979  1.00 73.47           C  
ATOM   2977  C   VAL A 218       0.616 -10.990   2.863  1.00 79.20           C  
ATOM   2978  O   VAL A 218       0.319 -10.124   2.042  1.00 79.55           O  
ATOM   2979  CB  VAL A 218      -1.643 -11.872   3.691  1.00  0.00           C  
ATOM   2980  CG1 VAL A 218      -1.487 -11.249   5.086  1.00  0.00           C  
ATOM   2981  CG2 VAL A 218      -2.577 -10.998   2.834  1.00  0.00           C  
ATOM   2982  HB  VAL A 218      -2.174 -12.815   3.821  1.00  0.00           H  
ATOM   2983 HG11 VAL A 218      -2.461 -11.050   5.531  1.00  0.00           H  
ATOM   2984 HG12 VAL A 218      -0.978 -11.931   5.757  1.00  0.00           H  
ATOM   2985 HG13 VAL A 218      -0.933 -10.310   5.070  1.00  0.00           H  
ATOM   2986 HG21 VAL A 218      -3.545 -10.869   3.319  1.00  0.00           H  
ATOM   2987 HG22 VAL A 218      -2.163 -10.006   2.666  1.00  0.00           H  
ATOM   2988 HG23 VAL A 218      -2.762 -11.451   1.860  1.00  0.00           H  
ATOM   2989  H   VAL A 218       0.806 -13.315   4.441  1.00 73.41           H  
ATOM   2990  HA  VAL A 218      -0.573 -12.441   1.949  1.00 73.47           H  
ATOM   2991  N   TYR A 219       1.739 -10.936   3.597  1.00 75.49           N  
ATOM   2992  CA  TYR A 219       2.794  -9.953   3.341  1.00 74.61           C  
ATOM   2993  C   TYR A 219       3.774 -10.505   2.293  1.00 79.35           C  
ATOM   2994  O   TYR A 219       3.724 -10.052   1.150  1.00 78.68           O  
ATOM   2995  CB  TYR A 219       3.451  -9.487   4.656  1.00 75.37           C  
ATOM   2996  CG  TYR A 219       4.685  -8.607   4.508  1.00 76.15           C  
ATOM   2997  CD1 TYR A 219       4.644  -7.439   3.715  1.00 77.84           C  
ATOM   2998  CD2 TYR A 219       5.891  -8.971   5.145  1.00 76.91           C  
ATOM   2999  CE1 TYR A 219       5.808  -6.673   3.518  1.00 78.16           C  
ATOM   3000  CE2 TYR A 219       7.051  -8.196   4.958  1.00 77.95           C  
ATOM   3001  CZ  TYR A 219       7.018  -7.066   4.120  1.00 86.11           C  
ATOM   3002  OH  TYR A 219       8.160  -6.365   3.875  1.00 89.59           O  
ATOM   3003  H   TYR A 219       1.938 -11.653   4.282  1.00 75.49           H  
ATOM   3004  HA  TYR A 219       2.349  -9.055   2.908  1.00 74.61           H  
ATOM   3005  HB3 TYR A 219       3.729 -10.362   5.227  1.00 75.37           H  
ATOM   3006  HB2 TYR A 219       2.719  -8.969   5.273  1.00 75.37           H  
ATOM   3007  HD1 TYR A 219       3.729  -7.141   3.227  1.00 77.84           H  
ATOM   3008  HD2 TYR A 219       5.937  -9.855   5.765  1.00 76.91           H  
ATOM   3009  HE1 TYR A 219       5.775  -5.797   2.887  1.00 78.16           H  
ATOM   3010  HE2 TYR A 219       7.971  -8.486   5.443  1.00 77.95           H  
ATOM   3011  HH  TYR A 219       8.927  -6.723   4.328  1.00 89.59           H  
ATOM   3012  N   PHE A 220       4.631 -11.464   2.687  1.00 78.05           N  
ATOM   3013  CA  PHE A 220       5.691 -12.017   1.841  1.00 79.09           C  
ATOM   3014  C   PHE A 220       5.206 -12.741   0.574  1.00 82.45           C  
ATOM   3015  O   PHE A 220       5.586 -12.300  -0.507  1.00 81.93           O  
ATOM   3016  CB  PHE A 220       6.688 -12.877   2.653  1.00 82.24           C  
ATOM   3017  CG  PHE A 220       7.654 -12.117   3.556  1.00 85.55           C  
ATOM   3018  CD1 PHE A 220       8.451 -11.068   3.045  1.00 89.42           C  
ATOM   3019  CD2 PHE A 220       7.860 -12.534   4.890  1.00 89.40           C  
ATOM   3020  CE1 PHE A 220       9.373 -10.429   3.863  1.00 91.22           C  
ATOM   3021  CE2 PHE A 220       8.774 -11.871   5.698  1.00 92.80           C  
ATOM   3022  CZ  PHE A 220       9.527 -10.822   5.187  1.00 90.90           C  
ATOM   3023  H   PHE A 220       4.611 -11.796   3.643  1.00 78.05           H  
ATOM   3024  HA  PHE A 220       6.241 -11.151   1.467  1.00 79.09           H  
ATOM   3025  HB3 PHE A 220       7.294 -13.489   1.984  1.00 82.24           H  
ATOM   3026  HB2 PHE A 220       6.124 -13.585   3.260  1.00 82.24           H  
ATOM   3027  HD1 PHE A 220       8.358 -10.756   2.015  1.00 89.42           H  
ATOM   3028  HD2 PHE A 220       7.306 -13.368   5.294  1.00 89.40           H  
ATOM   3029  HE1 PHE A 220       9.972  -9.621   3.469  1.00 91.22           H  
ATOM   3030  HE2 PHE A 220       8.910 -12.182   6.723  1.00 92.80           H  
ATOM   3031  HZ  PHE A 220      10.241 -10.316   5.819  1.00 90.90           H  
ATOM   3032  N   ILE A 221       4.391 -13.808   0.713  1.00 78.82           N  
ATOM   3033  CA  ILE A 221       3.929 -14.679  -0.384  1.00 78.81           C  
ATOM   3034  C   ILE A 221       3.375 -13.947  -1.626  1.00 83.79           C  
ATOM   3035  O   ILE A 221       3.867 -14.223  -2.720  1.00 83.59           O  
ATOM   3036  CB  ILE A 221       2.939 -15.812   0.083  1.00  0.00           C  
ATOM   3037  CG1 ILE A 221       3.747 -17.041   0.553  1.00  0.00           C  
ATOM   3038  CG2 ILE A 221       1.846 -16.245  -0.939  1.00  0.00           C  
ATOM   3039  CD1 ILE A 221       2.907 -18.245   1.001  1.00  0.00           C  
ATOM   3040  HB  ILE A 221       2.405 -15.452   0.959  1.00  0.00           H  
ATOM   3041 HG12 ILE A 221       4.392 -17.372  -0.261  1.00  0.00           H  
ATOM   3042 HG13 ILE A 221       4.419 -16.748   1.361  1.00  0.00           H  
ATOM   3043 HG21 ILE A 221       1.190 -17.019  -0.546  1.00  0.00           H  
ATOM   3044 HG22 ILE A 221       1.178 -15.429  -1.209  1.00  0.00           H  
ATOM   3045 HG23 ILE A 221       2.294 -16.632  -1.854  1.00  0.00           H  
ATOM   3046 HD11 ILE A 221       3.381 -18.767   1.827  1.00  0.00           H  
ATOM   3047 HD12 ILE A 221       1.911 -17.956   1.323  1.00  0.00           H  
ATOM   3048 HD13 ILE A 221       2.792 -18.963   0.189  1.00  0.00           H  
ATOM   3049  H   ILE A 221       4.109 -14.095   1.643  1.00 78.82           H  
ATOM   3050  HA  ILE A 221       4.841 -15.168  -0.733  1.00 78.81           H  
ATOM   3051  N   PRO A 222       2.414 -13.011  -1.457  1.00 80.36           N  
ATOM   3052  CA  PRO A 222       1.872 -12.260  -2.598  1.00 79.80           C  
ATOM   3053  C   PRO A 222       2.887 -11.328  -3.266  1.00 84.51           C  
ATOM   3054  O   PRO A 222       2.862 -11.229  -4.487  1.00 85.76           O  
ATOM   3055  CB  PRO A 222       0.680 -11.503  -2.012  1.00 81.27           C  
ATOM   3056  CG  PRO A 222       0.294 -12.305  -0.787  1.00 85.82           C  
ATOM   3057  CD  PRO A 222       1.647 -12.720  -0.249  1.00 81.69           C  
ATOM   3058  HA  PRO A 222       1.505 -12.982  -3.330  1.00 79.80           H  
ATOM   3059  HB3 PRO A 222      -0.146 -11.417  -2.711  1.00 81.27           H  
ATOM   3060  HB2 PRO A 222       0.979 -10.498  -1.709  1.00 81.27           H  
ATOM   3061  HG3 PRO A 222      -0.273 -13.189  -1.082  1.00 85.82           H  
ATOM   3062  HG2 PRO A 222      -0.305 -11.746  -0.079  1.00 85.82           H  
ATOM   3063  HD2 PRO A 222       2.119 -11.896   0.281  1.00 81.69           H  
ATOM   3064  HD3 PRO A 222       1.546 -13.548   0.443  1.00 81.69           H  
ATOM   3065  N   LEU A 223       3.784 -10.710  -2.476  1.00 79.96           N  
ATOM   3066  CA  LEU A 223       4.876  -9.871  -2.974  1.00 79.49           C  
ATOM   3067  C   LEU A 223       5.907 -10.644  -3.818  1.00 84.97           C  
ATOM   3068  O   LEU A 223       6.369 -10.084  -4.810  1.00 84.99           O  
ATOM   3069  CB  LEU A 223       5.541  -9.110  -1.806  1.00 79.35           C  
ATOM   3070  CG  LEU A 223       4.695  -7.925  -1.285  1.00 83.55           C  
ATOM   3071  CD1 LEU A 223       5.145  -7.456   0.114  1.00 83.44           C  
ATOM   3072  CD2 LEU A 223       4.645  -6.767  -2.305  1.00 86.30           C  
ATOM   3073  H   LEU A 223       3.753 -10.852  -1.476  1.00 79.96           H  
ATOM   3074  HA  LEU A 223       4.429  -9.138  -3.646  1.00 79.49           H  
ATOM   3075  HB3 LEU A 223       6.518  -8.730  -2.109  1.00 79.35           H  
ATOM   3076  HB2 LEU A 223       5.742  -9.807  -0.994  1.00 79.35           H  
ATOM   3077  HG  LEU A 223       3.674  -8.288  -1.163  1.00 83.55           H  
ATOM   3078 HD11 LEU A 223       5.474  -6.420   0.131  1.00 83.44           H  
ATOM   3079 HD12 LEU A 223       4.316  -7.520   0.818  1.00 83.44           H  
ATOM   3080 HD13 LEU A 223       5.955  -8.064   0.519  1.00 83.44           H  
ATOM   3081 HD21 LEU A 223       5.003  -5.823  -1.899  1.00 86.30           H  
ATOM   3082 HD22 LEU A 223       5.248  -6.972  -3.189  1.00 86.30           H  
ATOM   3083 HD23 LEU A 223       3.623  -6.597  -2.644  1.00 86.30           H  
ATOM   3084  N   THR A 224       6.204 -11.914  -3.470  1.00 82.70           N  
ATOM   3085  CA  THR A 224       7.040 -12.794  -4.300  1.00 83.48           C  
ATOM   3086  C   THR A 224       6.377 -13.127  -5.653  1.00 85.66           C  
ATOM   3087  O   THR A 224       7.066 -13.099  -6.670  1.00 85.53           O  
ATOM   3088  CB  THR A 224       7.475 -14.124  -3.608  1.00  0.00           C  
ATOM   3089  OG1 THR A 224       6.564 -15.204  -3.723  1.00  0.00           O  
ATOM   3090  CG2 THR A 224       7.933 -13.992  -2.151  1.00  0.00           C  
ATOM   3091  HB  THR A 224       8.356 -14.458  -4.160  1.00  0.00           H  
ATOM   3092  HG1 THR A 224       6.864 -15.921  -3.160  1.00  0.00           H  
ATOM   3093 HG21 THR A 224       8.529 -14.854  -1.851  1.00  0.00           H  
ATOM   3094 HG22 THR A 224       8.545 -13.101  -2.005  1.00  0.00           H  
ATOM   3095 HG23 THR A 224       7.087 -13.945  -1.473  1.00  0.00           H  
ATOM   3096  H   THR A 224       5.795 -12.323  -2.641  1.00 82.70           H  
ATOM   3097  HA  THR A 224       7.955 -12.240  -4.522  1.00 83.48           H  
ATOM   3098  N   ILE A 225       5.054 -13.372  -5.638  1.00 81.01           N  
ATOM   3099  CA  ILE A 225       4.235 -13.629  -6.823  1.00 80.55           C  
ATOM   3100  C   ILE A 225       4.133 -12.395  -7.737  1.00 85.26           C  
ATOM   3101  O   ILE A 225       4.247 -12.556  -8.948  1.00 84.91           O  
ATOM   3102  CB  ILE A 225       2.813 -14.147  -6.446  1.00  0.00           C  
ATOM   3103  CG1 ILE A 225       2.911 -15.538  -5.777  1.00  0.00           C  
ATOM   3104  CG2 ILE A 225       1.802 -14.192  -7.618  1.00  0.00           C  
ATOM   3105  CD1 ILE A 225       1.650 -15.955  -5.006  1.00  0.00           C  
ATOM   3106  HB  ILE A 225       2.403 -13.464  -5.703  1.00  0.00           H  
ATOM   3107 HG12 ILE A 225       3.136 -16.289  -6.535  1.00  0.00           H  
ATOM   3108 HG13 ILE A 225       3.749 -15.571  -5.081  1.00  0.00           H  
ATOM   3109 HG21 ILE A 225       0.847 -14.612  -7.305  1.00  0.00           H  
ATOM   3110 HG22 ILE A 225       1.578 -13.200  -8.013  1.00  0.00           H  
ATOM   3111 HG23 ILE A 225       2.178 -14.802  -8.439  1.00  0.00           H  
ATOM   3112 HD11 ILE A 225       1.886 -16.727  -4.274  1.00  0.00           H  
ATOM   3113 HD12 ILE A 225       1.209 -15.116  -4.467  1.00  0.00           H  
ATOM   3114 HD13 ILE A 225       0.892 -16.362  -5.676  1.00  0.00           H  
ATOM   3115  H   ILE A 225       4.568 -13.387  -4.752  1.00 81.01           H  
ATOM   3116  HA  ILE A 225       4.729 -14.415  -7.395  1.00 80.55           H  
ATOM   3117  N   ILE A 226       3.987 -11.194  -7.153  1.00 81.83           N  
ATOM   3118  CA  ILE A 226       3.983  -9.917  -7.871  1.00 81.57           C  
ATOM   3119  C   ILE A 226       5.314  -9.663  -8.611  1.00 87.49           C  
ATOM   3120  O   ILE A 226       5.283  -9.305  -9.786  1.00 87.33           O  
ATOM   3121  CB  ILE A 226       3.688  -8.720  -6.920  1.00 83.92           C  
ATOM   3122  CG1 ILE A 226       2.247  -8.747  -6.374  1.00 83.90           C  
ATOM   3123  CG2 ILE A 226       3.906  -7.343  -7.559  1.00 84.70           C  
ATOM   3124  CD1 ILE A 226       2.067  -8.004  -5.037  1.00 90.96           C  
ATOM   3125  H   ILE A 226       3.885 -11.141  -6.148  1.00 81.83           H  
ATOM   3126  HA  ILE A 226       3.189  -9.964  -8.620  1.00 81.57           H  
ATOM   3127  HB  ILE A 226       4.364  -8.799  -6.068  1.00 83.92           H  
ATOM   3128 HG13 ILE A 226       1.898  -9.771  -6.265  1.00 83.90           H  
ATOM   3129 HG12 ILE A 226       1.591  -8.302  -7.119  1.00 83.90           H  
ATOM   3130 HG21 ILE A 226       3.563  -6.565  -6.884  1.00 84.70           H  
ATOM   3131 HG22 ILE A 226       4.952  -7.140  -7.788  1.00 84.70           H  
ATOM   3132 HG23 ILE A 226       3.331  -7.254  -8.479  1.00 84.70           H  
ATOM   3133 HD11 ILE A 226       1.190  -7.360  -5.063  1.00 90.96           H  
ATOM   3134 HD12 ILE A 226       1.925  -8.701  -4.212  1.00 90.96           H  
ATOM   3135 HD13 ILE A 226       2.924  -7.378  -4.793  1.00 90.96           H  
ATOM   3136  N   SER A 227       6.444  -9.899  -7.923  1.00 85.29           N  
ATOM   3137  CA  SER A 227       7.799  -9.790  -8.470  1.00 85.79           C  
ATOM   3138  C   SER A 227       8.070 -10.792  -9.607  1.00 91.28           C  
ATOM   3139  O   SER A 227       8.733 -10.426 -10.576  1.00 91.67           O  
ATOM   3140  CB  SER A 227       8.824  -9.989  -7.338  1.00  0.00           C  
ATOM   3141  OG  SER A 227       8.777  -8.908  -6.432  1.00  0.00           O  
ATOM   3142  HB2 SER A 227       8.647 -10.918  -6.797  1.00  0.00           H  
ATOM   3143  HB3 SER A 227       9.837 -10.041  -7.742  1.00  0.00           H  
ATOM   3144  HG  SER A 227       9.363  -9.099  -5.696  1.00  0.00           H  
ATOM   3145  H   SER A 227       6.385 -10.172  -6.950  1.00 85.29           H  
ATOM   3146  HA  SER A 227       7.919  -8.786  -8.881  1.00 85.79           H  
ATOM   3147  N   ILE A 228       7.519 -12.013  -9.484  1.00 87.69           N  
ATOM   3148  CA  ILE A 228       7.534 -13.053 -10.515  1.00 87.62           C  
ATOM   3149  C   ILE A 228       6.723 -12.644 -11.761  1.00 92.08           C  
ATOM   3150  O   ILE A 228       7.231 -12.822 -12.866  1.00 93.04           O  
ATOM   3151  CB  ILE A 228       7.040 -14.425  -9.954  1.00 90.93           C  
ATOM   3152  CG1 ILE A 228       8.111 -15.047  -9.027  1.00 91.44           C  
ATOM   3153  CG2 ILE A 228       6.591 -15.470 -11.003  1.00 91.56           C  
ATOM   3154  CD1 ILE A 228       7.563 -16.110  -8.060  1.00 97.26           C  
ATOM   3155  H   ILE A 228       7.010 -12.239  -8.639  1.00 87.69           H  
ATOM   3156  HA  ILE A 228       8.572 -13.175 -10.832  1.00 87.62           H  
ATOM   3157  HB  ILE A 228       6.168 -14.219  -9.335  1.00 90.93           H  
ATOM   3158 HG13 ILE A 228       8.600 -14.271  -8.437  1.00 91.44           H  
ATOM   3159 HG12 ILE A 228       8.903 -15.486  -9.633  1.00 91.44           H  
ATOM   3160 HG21 ILE A 228       6.308 -16.410 -10.528  1.00 91.56           H  
ATOM   3161 HG22 ILE A 228       5.718 -15.143 -11.568  1.00 91.56           H  
ATOM   3162 HG23 ILE A 228       7.390 -15.689 -11.711  1.00 91.56           H  
ATOM   3163 HD11 ILE A 228       8.176 -16.167  -7.160  1.00 97.26           H  
ATOM   3164 HD12 ILE A 228       6.544 -15.888  -7.745  1.00 97.26           H  
ATOM   3165 HD13 ILE A 228       7.562 -17.098  -8.520  1.00 97.26           H  
ATOM   3166  N   MET A 229       5.525 -12.061 -11.554  1.00 87.62           N  
ATOM   3167  CA  MET A 229       4.637 -11.524 -12.594  1.00 86.97           C  
ATOM   3168  C   MET A 229       5.256 -10.364 -13.395  1.00 90.59           C  
ATOM   3169  O   MET A 229       5.012 -10.291 -14.596  1.00 90.37           O  
ATOM   3170  CB  MET A 229       3.278 -11.110 -11.991  1.00  0.00           C  
ATOM   3171  CG  MET A 229       2.405 -12.291 -11.544  1.00  0.00           C  
ATOM   3172  SD  MET A 229       1.601 -13.224 -12.866  1.00  0.00           S  
ATOM   3173  CE  MET A 229       0.772 -14.465 -11.838  1.00  0.00           C  
ATOM   3174  HB2 MET A 229       3.431 -10.446 -11.143  1.00  0.00           H  
ATOM   3175  HB3 MET A 229       2.710 -10.530 -12.720  1.00  0.00           H  
ATOM   3176  HG2 MET A 229       2.997 -13.011 -10.984  1.00  0.00           H  
ATOM   3177  HG3 MET A 229       1.630 -11.930 -10.866  1.00  0.00           H  
ATOM   3178  HE1 MET A 229       0.186 -15.138 -12.464  1.00  0.00           H  
ATOM   3179  HE2 MET A 229       1.503 -15.055 -11.285  1.00  0.00           H  
ATOM   3180  HE3 MET A 229       0.101 -13.985 -11.126  1.00  0.00           H  
ATOM   3181  H   MET A 229       5.190 -11.967 -10.604  1.00 87.62           H  
ATOM   3182  HA  MET A 229       4.434 -12.331 -13.293  1.00 86.97           H  
ATOM   3183  N   TYR A 230       6.064  -9.513 -12.739  1.00 87.11           N  
ATOM   3184  CA  TYR A 230       6.827  -8.439 -13.382  1.00 87.37           C  
ATOM   3185  C   TYR A 230       8.180  -8.890 -13.948  1.00 92.18           C  
ATOM   3186  O   TYR A 230       8.729  -8.193 -14.800  1.00 92.22           O  
ATOM   3187  CB  TYR A 230       6.988  -7.264 -12.412  1.00 88.35           C  
ATOM   3188  CG  TYR A 230       5.722  -6.441 -12.278  1.00 90.30           C  
ATOM   3189  CD1 TYR A 230       5.192  -5.764 -13.398  1.00 92.52           C  
ATOM   3190  CD2 TYR A 230       5.065  -6.352 -11.041  1.00 91.18           C  
ATOM   3191  CE1 TYR A 230       3.998  -5.027 -13.290  1.00 93.72           C  
ATOM   3192  CE2 TYR A 230       3.864  -5.632 -10.944  1.00 92.60           C  
ATOM   3193  CZ  TYR A 230       3.327  -4.967 -12.057  1.00101.90           C  
ATOM   3194  OH  TYR A 230       2.161  -4.270 -11.933  1.00105.44           O  
ATOM   3195  H   TYR A 230       6.193  -9.622 -11.741  1.00 87.11           H  
ATOM   3196  HA  TYR A 230       6.254  -8.080 -14.232  1.00 87.37           H  
ATOM   3197  HB3 TYR A 230       7.761  -6.593 -12.780  1.00 88.35           H  
ATOM   3198  HB2 TYR A 230       7.334  -7.612 -11.436  1.00 88.35           H  
ATOM   3199  HD1 TYR A 230       5.705  -5.811 -14.343  1.00 92.52           H  
ATOM   3200  HD2 TYR A 230       5.471  -6.837 -10.167  1.00 91.18           H  
ATOM   3201  HE1 TYR A 230       3.595  -4.517 -14.152  1.00 93.72           H  
ATOM   3202  HE2 TYR A 230       3.334  -5.608 -10.014  1.00 92.60           H  
ATOM   3203  HH  TYR A 230       1.801  -4.291 -11.043  1.00105.44           H  
ATOM   3204  N   GLY A 231       8.669 -10.060 -13.508  1.00 88.15           N  
ATOM   3205  CA  GLY A 231       9.821 -10.736 -14.085  1.00 87.64           C  
ATOM   3206  C   GLY A 231       9.427 -11.233 -15.476  1.00 91.46           C  
ATOM   3207  O   GLY A 231      10.010 -10.774 -16.452  1.00 91.25           O  
ATOM   3208  HA3 GLY A 231      10.105 -11.577 -13.451  1.00 87.64           H  
ATOM   3209  H   GLY A 231       8.170 -10.555 -12.782  1.00 88.15           H  
ATOM   3210  HA2 GLY A 231      10.676 -10.060 -14.142  1.00 87.64           H  
ATOM   3211  N   ILE A 232       8.399 -12.102 -15.551  1.00 88.05           N  
ATOM   3212  CA  ILE A 232       7.828 -12.672 -16.780  1.00 88.27           C  
ATOM   3213  C   ILE A 232       7.261 -11.633 -17.772  1.00 94.53           C  
ATOM   3214  O   ILE A 232       7.292 -11.903 -18.970  1.00 94.80           O  
ATOM   3215  CB  ILE A 232       6.747 -13.754 -16.492  1.00  0.00           C  
ATOM   3216  CG1 ILE A 232       5.489 -13.196 -15.798  1.00  0.00           C  
ATOM   3217  CG2 ILE A 232       7.373 -14.930 -15.714  1.00  0.00           C  
ATOM   3218  CD1 ILE A 232       4.463 -14.243 -15.349  1.00  0.00           C  
ATOM   3219  HB  ILE A 232       6.419 -14.159 -17.452  1.00  0.00           H  
ATOM   3220 HG12 ILE A 232       5.827 -12.659 -14.923  1.00  0.00           H  
ATOM   3221 HG13 ILE A 232       4.989 -12.462 -16.428  1.00  0.00           H  
ATOM   3222 HG21 ILE A 232       6.680 -15.766 -15.614  1.00  0.00           H  
ATOM   3223 HG22 ILE A 232       8.253 -15.312 -16.232  1.00  0.00           H  
ATOM   3224 HG23 ILE A 232       7.682 -14.639 -14.712  1.00  0.00           H  
ATOM   3225 HD11 ILE A 232       3.474 -13.796 -15.253  1.00  0.00           H  
ATOM   3226 HD12 ILE A 232       4.393 -15.065 -16.060  1.00  0.00           H  
ATOM   3227 HD13 ILE A 232       4.726 -14.661 -14.377  1.00  0.00           H  
ATOM   3228  H   ILE A 232       7.949 -12.394 -14.692  1.00 88.05           H  
ATOM   3229  HA  ILE A 232       8.632 -13.189 -17.295  1.00 88.27           H  
ATOM   3230  N   VAL A 233       6.817 -10.461 -17.276  1.00 92.40           N  
ATOM   3231  CA  VAL A 233       6.386  -9.316 -18.090  1.00 93.20           C  
ATOM   3232  C   VAL A 233       7.542  -8.735 -18.933  1.00100.41           C  
ATOM   3233  O   VAL A 233       7.328  -8.418 -20.101  1.00100.10           O  
ATOM   3234  CB  VAL A 233       5.724  -8.195 -17.209  1.00  0.00           C  
ATOM   3235  CG1 VAL A 233       6.459  -6.851 -17.061  1.00  0.00           C  
ATOM   3236  CG2 VAL A 233       4.259  -7.917 -17.570  1.00  0.00           C  
ATOM   3237  HB  VAL A 233       5.672  -8.596 -16.206  1.00  0.00           H  
ATOM   3238 HG11 VAL A 233       5.864  -6.156 -16.475  1.00  0.00           H  
ATOM   3239 HG12 VAL A 233       7.414  -6.961 -16.554  1.00  0.00           H  
ATOM   3240 HG13 VAL A 233       6.641  -6.375 -18.024  1.00  0.00           H  
ATOM   3241 HG21 VAL A 233       3.766  -7.340 -16.787  1.00  0.00           H  
ATOM   3242 HG22 VAL A 233       4.173  -7.340 -18.489  1.00  0.00           H  
ATOM   3243 HG23 VAL A 233       3.704  -8.847 -17.678  1.00  0.00           H  
ATOM   3244  H   VAL A 233       6.811 -10.320 -16.276  1.00 92.40           H  
ATOM   3245  HA  VAL A 233       5.647  -9.708 -18.786  1.00 93.20           H  
ATOM   3246  N   ILE A 234       8.737  -8.623 -18.325  1.00 99.57           N  
ATOM   3247  CA  ILE A 234       9.959  -8.111 -18.946  1.00100.55           C  
ATOM   3248  C   ILE A 234      10.534  -9.065 -20.011  1.00103.38           C  
ATOM   3249  O   ILE A 234      10.967  -8.586 -21.059  1.00102.99           O  
ATOM   3250  CB  ILE A 234      11.034  -7.758 -17.863  1.00  0.00           C  
ATOM   3251  CG1 ILE A 234      10.702  -6.392 -17.220  1.00  0.00           C  
ATOM   3252  CG2 ILE A 234      12.513  -7.786 -18.318  1.00  0.00           C  
ATOM   3253  CD1 ILE A 234      11.452  -6.111 -15.909  1.00  0.00           C  
ATOM   3254  HB  ILE A 234      10.952  -8.500 -17.071  1.00  0.00           H  
ATOM   3255 HG12 ILE A 234      10.914  -5.594 -17.932  1.00  0.00           H  
ATOM   3256 HG13 ILE A 234       9.633  -6.328 -17.016  1.00  0.00           H  
ATOM   3257 HG21 ILE A 234      13.183  -7.497 -17.509  1.00  0.00           H  
ATOM   3258 HG22 ILE A 234      12.832  -8.781 -18.629  1.00  0.00           H  
ATOM   3259 HG23 ILE A 234      12.687  -7.098 -19.146  1.00  0.00           H  
ATOM   3260 HD11 ILE A 234      10.902  -5.398 -15.295  1.00  0.00           H  
ATOM   3261 HD12 ILE A 234      11.579  -7.018 -15.317  1.00  0.00           H  
ATOM   3262 HD13 ILE A 234      12.439  -5.690 -16.098  1.00  0.00           H  
ATOM   3263  H   ILE A 234       8.826  -8.917 -17.361  1.00 99.57           H  
ATOM   3264  HA  ILE A 234       9.691  -7.188 -19.465  1.00100.55           H  
ATOM   3265  N   ARG A 235      10.511 -10.383 -19.735  1.00 99.53           N  
ATOM   3266  CA  ARG A 235      11.045 -11.419 -20.632  1.00 99.46           C  
ATOM   3267  C   ARG A 235      10.247 -11.520 -21.942  1.00104.97           C  
ATOM   3268  O   ARG A 235      10.856 -11.619 -23.003  1.00104.88           O  
ATOM   3269  CB  ARG A 235      11.188 -12.812 -19.951  1.00  0.00           C  
ATOM   3270  CG  ARG A 235      11.330 -12.769 -18.423  1.00  0.00           C  
ATOM   3271  CD  ARG A 235      11.425 -14.127 -17.710  1.00  0.00           C  
ATOM   3272  NE  ARG A 235      11.516 -13.965 -16.248  1.00  0.00           N  
ATOM   3273  CZ  ARG A 235      12.614 -13.661 -15.534  1.00  0.00           C  
ATOM   3274  NH1 ARG A 235      13.808 -13.514 -16.124  1.00  0.00           N  
ATOM   3275  NH2 ARG A 235      12.512 -13.503 -14.208  1.00  0.00           N1+
ATOM   3276  HB2 ARG A 235      10.315 -13.429 -20.175  1.00  0.00           H  
ATOM   3277  HB3 ARG A 235      12.039 -13.334 -20.391  1.00  0.00           H  
ATOM   3278  HG2 ARG A 235      12.104 -12.081 -18.080  1.00  0.00           H  
ATOM   3279  HG3 ARG A 235      10.382 -12.352 -18.125  1.00  0.00           H  
ATOM   3280  HD2 ARG A 235      10.464 -14.623 -17.844  1.00  0.00           H  
ATOM   3281  HD3 ARG A 235      12.169 -14.797 -18.141  1.00  0.00           H  
ATOM   3282  HE  ARG A 235      10.637 -14.033 -15.756  1.00  0.00           H  
ATOM   3283 HH12 ARG A 235      14.628 -13.283 -15.583  1.00  0.00           H  
ATOM   3284 HH11 ARG A 235      13.891 -13.628 -17.124  1.00  0.00           H  
ATOM   3285 HH22 ARG A 235      13.327 -13.274 -13.657  1.00  0.00           H  
ATOM   3286 HH21 ARG A 235      11.624 -13.627 -13.743  1.00  0.00           H  
ATOM   3287  H   ARG A 235      10.127 -10.697 -18.856  1.00 99.53           H  
ATOM   3288  HA  ARG A 235      12.052 -11.100 -20.907  1.00 99.46           H  
ATOM   3289  N   THR A 236       8.910 -11.447 -21.845  1.00102.36           N  
ATOM   3290  CA  THR A 236       7.984 -11.458 -22.980  1.00102.94           C  
ATOM   3291  C   THR A 236       7.884 -10.093 -23.706  1.00107.71           C  
ATOM   3292  O   THR A 236       7.507 -10.080 -24.877  1.00107.60           O  
ATOM   3293  CB  THR A 236       6.562 -11.817 -22.500  1.00  0.00           C  
ATOM   3294  OG1 THR A 236       6.153 -10.857 -21.552  1.00  0.00           O  
ATOM   3295  CG2 THR A 236       6.436 -13.224 -21.895  1.00  0.00           C  
ATOM   3296  HB  THR A 236       5.865 -11.757 -23.338  1.00  0.00           H  
ATOM   3297  HG1 THR A 236       5.343 -11.160 -21.136  1.00  0.00           H  
ATOM   3298 HG21 THR A 236       5.427 -13.404 -21.523  1.00  0.00           H  
ATOM   3299 HG22 THR A 236       6.647 -13.983 -22.649  1.00  0.00           H  
ATOM   3300 HG23 THR A 236       7.130 -13.386 -21.071  1.00  0.00           H  
ATOM   3301  H   THR A 236       8.476 -11.353 -20.936  1.00102.36           H  
ATOM   3302  HA  THR A 236       8.317 -12.214 -23.692  1.00102.94           H  
ATOM   3303  N   ILE A 237       8.236  -8.977 -23.040  1.00104.74           N  
ATOM   3304  CA  ILE A 237       8.402  -7.670 -23.690  1.00105.12           C  
ATOM   3305  C   ILE A 237       9.639  -7.649 -24.611  1.00108.75           C  
ATOM   3306  O   ILE A 237       9.576  -7.040 -25.679  1.00108.85           O  
ATOM   3307  CB  ILE A 237       8.430  -6.493 -22.658  1.00  0.00           C  
ATOM   3308  CG1 ILE A 237       6.982  -6.065 -22.320  1.00  0.00           C  
ATOM   3309  CG2 ILE A 237       9.270  -5.250 -23.047  1.00  0.00           C  
ATOM   3310  CD1 ILE A 237       6.867  -5.098 -21.131  1.00  0.00           C  
ATOM   3311  HB  ILE A 237       8.873  -6.879 -21.740  1.00  0.00           H  
ATOM   3312 HG12 ILE A 237       6.531  -5.597 -23.196  1.00  0.00           H  
ATOM   3313 HG13 ILE A 237       6.374  -6.946 -22.114  1.00  0.00           H  
ATOM   3314 HG21 ILE A 237       9.242  -4.487 -22.271  1.00  0.00           H  
ATOM   3315 HG22 ILE A 237      10.325  -5.489 -23.179  1.00  0.00           H  
ATOM   3316 HG23 ILE A 237       8.906  -4.793 -23.969  1.00  0.00           H  
ATOM   3317 HD11 ILE A 237       5.839  -5.023 -20.788  1.00  0.00           H  
ATOM   3318 HD12 ILE A 237       7.475  -5.430 -20.289  1.00  0.00           H  
ATOM   3319 HD13 ILE A 237       7.181  -4.090 -21.400  1.00  0.00           H  
ATOM   3320  H   ILE A 237       8.486  -9.032 -22.063  1.00104.74           H  
ATOM   3321  HA  ILE A 237       7.537  -7.520 -24.340  1.00105.12           H  
ATOM   3322  N   TRP A 238      10.714  -8.341 -24.193  1.00104.85           N  
ATOM   3323  CA  TRP A 238      11.959  -8.488 -24.944  1.00104.84           C  
ATOM   3324  C   TRP A 238      11.793  -9.289 -26.252  1.00110.06           C  
ATOM   3325  O   TRP A 238      12.423  -8.919 -27.243  1.00110.00           O  
ATOM   3326  CB  TRP A 238      13.038  -9.087 -24.020  1.00  0.00           C  
ATOM   3327  CG  TRP A 238      14.420  -9.211 -24.592  1.00  0.00           C  
ATOM   3328  CD1 TRP A 238      14.945 -10.325 -25.152  1.00  0.00           C  
ATOM   3329  CD2 TRP A 238      15.439  -8.175 -24.730  1.00  0.00           C  
ATOM   3330  NE1 TRP A 238      16.222 -10.058 -25.601  1.00  0.00           N  
ATOM   3331  CE2 TRP A 238      16.582  -8.747 -25.368  1.00  0.00           C  
ATOM   3332  CE3 TRP A 238      15.516  -6.806 -24.380  1.00  0.00           C  
ATOM   3333  CZ2 TRP A 238      17.745  -8.002 -25.635  1.00  0.00           C  
ATOM   3334  CZ3 TRP A 238      16.676  -6.048 -24.645  1.00  0.00           C  
ATOM   3335  CH2 TRP A 238      17.790  -6.644 -25.270  1.00  0.00           C  
ATOM   3336  HB2 TRP A 238      13.121  -8.470 -23.124  1.00  0.00           H  
ATOM   3337  HB3 TRP A 238      12.733 -10.072 -23.671  1.00  0.00           H  
ATOM   3338  HD1 TRP A 238      14.428 -11.270 -25.230  1.00  0.00           H  
ATOM   3339  HE1 TRP A 238      16.797 -10.755 -26.052  1.00  0.00           H  
ATOM   3340  HE3 TRP A 238      14.673  -6.334 -23.899  1.00  0.00           H  
ATOM   3341  HZ2 TRP A 238      18.592  -8.465 -26.118  1.00  0.00           H  
ATOM   3342  HZ3 TRP A 238      16.711  -5.005 -24.367  1.00  0.00           H  
ATOM   3343  HH2 TRP A 238      18.675  -6.059 -25.469  1.00  0.00           H  
ATOM   3344  H   TRP A 238      10.684  -8.802 -23.293  1.00104.85           H  
ATOM   3345  HA  TRP A 238      12.285  -7.483 -25.221  1.00104.84           H  
ATOM   3346  N   ILE A 239      10.941 -10.336 -26.250  1.00107.33           N  
ATOM   3347  CA  ILE A 239      10.664 -11.149 -27.445  1.00107.68           C  
ATOM   3348  C   ILE A 239       9.719 -10.448 -28.446  1.00112.10           C  
ATOM   3349  O   ILE A 239       9.749 -10.799 -29.625  1.00112.32           O  
ATOM   3350  CB  ILE A 239      10.091 -12.570 -27.125  1.00  0.00           C  
ATOM   3351  CG1 ILE A 239       8.572 -12.662 -26.823  1.00  0.00           C  
ATOM   3352  CG2 ILE A 239      10.923 -13.279 -26.042  1.00  0.00           C  
ATOM   3353  CD1 ILE A 239       8.048 -14.084 -26.577  1.00  0.00           C  
ATOM   3354  HB  ILE A 239      10.247 -13.152 -28.035  1.00  0.00           H  
ATOM   3355 HG12 ILE A 239       8.366 -12.074 -25.939  1.00  0.00           H  
ATOM   3356 HG13 ILE A 239       7.972 -12.231 -27.623  1.00  0.00           H  
ATOM   3357 HG21 ILE A 239      10.740 -14.353 -26.036  1.00  0.00           H  
ATOM   3358 HG22 ILE A 239      11.992 -13.137 -26.202  1.00  0.00           H  
ATOM   3359 HG23 ILE A 239      10.678 -12.907 -25.053  1.00  0.00           H  
ATOM   3360 HD11 ILE A 239       6.975 -14.139 -26.763  1.00  0.00           H  
ATOM   3361 HD12 ILE A 239       8.534 -14.808 -27.232  1.00  0.00           H  
ATOM   3362 HD13 ILE A 239       8.219 -14.393 -25.544  1.00  0.00           H  
ATOM   3363  H   ILE A 239      10.459 -10.593 -25.400  1.00107.33           H  
ATOM   3364  HA  ILE A 239      11.614 -11.300 -27.964  1.00107.68           H  
ATOM   3365  N   LYS A 240       8.900  -9.490 -27.970  1.00108.26           N  
ATOM   3366  CA  LYS A 240       7.919  -8.752 -28.773  1.00108.50           C  
ATOM   3367  C   LYS A 240       8.584  -7.457 -29.187  1.00111.68           C  
ATOM   3368  O   LYS A 240       8.107  -6.732 -30.059  1.00111.99           O  
ATOM   3369  CB  LYS A 240       6.632  -8.492 -27.953  1.00  0.00           C  
ATOM   3370  CG  LYS A 240       5.747  -9.743 -27.832  1.00  0.00           C  
ATOM   3371  CD  LYS A 240       4.350  -9.434 -27.282  1.00  0.00           C  
ATOM   3372  CE  LYS A 240       3.440 -10.668 -27.318  1.00  0.00           C  
ATOM   3373  NZ  LYS A 240       2.049 -10.297 -27.036  1.00  0.00           N1+
ATOM   3374  HB2 LYS A 240       6.868  -8.103 -26.960  1.00  0.00           H  
ATOM   3375  HB3 LYS A 240       6.042  -7.717 -28.445  1.00  0.00           H  
ATOM   3376  HG2 LYS A 240       5.645 -10.204 -28.816  1.00  0.00           H  
ATOM   3377  HG3 LYS A 240       6.235 -10.486 -27.202  1.00  0.00           H  
ATOM   3378  HD2 LYS A 240       4.435  -9.068 -26.258  1.00  0.00           H  
ATOM   3379  HD3 LYS A 240       3.901  -8.626 -27.863  1.00  0.00           H  
ATOM   3380  HE2 LYS A 240       3.471 -11.138 -28.301  1.00  0.00           H  
ATOM   3381  HE3 LYS A 240       3.774 -11.409 -26.591  1.00  0.00           H  
ATOM   3382  HZ1 LYS A 240       1.462 -11.122 -27.050  1.00  0.00           H  
ATOM   3383  HZ2 LYS A 240       2.011  -9.883 -26.112  1.00  0.00           H  
ATOM   3384  HZ3 LYS A 240       1.723  -9.633 -27.722  1.00  0.00           H  
ATOM   3385  H   LYS A 240       8.936  -9.256 -26.988  1.00108.26           H  
ATOM   3386  HA  LYS A 240       7.655  -9.303 -29.679  1.00108.50           H  
ATOM   3387  HXT LYS A 240       9.505  -7.192 -28.665  1.00111.68           H  
ATOM   3388  N   SER A 241      11.860   4.384 -34.421  1.00145.18           N  
ATOM   3389  CA  SER A 241      11.043   5.392 -33.708  1.00146.74           C  
ATOM   3390  C   SER A 241       9.524   5.126 -33.887  1.00152.54           C  
ATOM   3391  O   SER A 241       8.740   5.654 -33.099  1.00152.58           O  
ATOM   3392  CB  SER A 241      11.416   6.843 -34.100  1.00  0.00           C  
ATOM   3393  OG  SER A 241      12.502   7.308 -33.322  1.00  0.00           O  
ATOM   3394  HB2 SER A 241      11.669   6.918 -35.159  1.00  0.00           H  
ATOM   3395  HB3 SER A 241      10.591   7.537 -33.929  1.00  0.00           H  
ATOM   3396  HG  SER A 241      12.716   8.202 -33.600  1.00  0.00           H  
ATOM   3397  H1  SER A 241      12.833   4.655 -34.391  1.00145.18           H  
ATOM   3398  H2  SER A 241      11.816   3.495 -33.944  1.00145.18           H  
ATOM   3399  HA  SER A 241      11.222   5.279 -32.636  1.00146.74           H  
ATOM   3400  N   ARG A 242       9.125   4.321 -34.891  1.00149.85           N  
ATOM   3401  CA  ARG A 242       7.748   3.885 -35.149  1.00150.21           C  
ATOM   3402  C   ARG A 242       7.164   2.984 -34.037  1.00153.79           C  
ATOM   3403  O   ARG A 242       5.944   2.948 -33.885  1.00153.90           O  
ATOM   3404  CB  ARG A 242       7.687   3.209 -36.541  1.00  0.00           C  
ATOM   3405  CG  ARG A 242       8.685   2.052 -36.765  1.00  0.00           C  
ATOM   3406  CD  ARG A 242       8.533   1.391 -38.144  1.00  0.00           C  
ATOM   3407  NE  ARG A 242       9.643   0.473 -38.438  1.00  0.00           N  
ATOM   3408  CZ  ARG A 242      10.800   0.805 -39.040  1.00  0.00           C  
ATOM   3409  NH1 ARG A 242      11.026   2.051 -39.480  1.00  0.00           N  
ATOM   3410  NH2 ARG A 242      11.746  -0.129 -39.204  1.00  0.00           N1+
ATOM   3411  HB2 ARG A 242       6.670   2.861 -36.734  1.00  0.00           H  
ATOM   3412  HB3 ARG A 242       7.882   3.973 -37.295  1.00  0.00           H  
ATOM   3413  HG2 ARG A 242       9.722   2.339 -36.589  1.00  0.00           H  
ATOM   3414  HG3 ARG A 242       8.448   1.296 -36.016  1.00  0.00           H  
ATOM   3415  HD2 ARG A 242       7.682   0.714 -38.064  1.00  0.00           H  
ATOM   3416  HD3 ARG A 242       8.284   2.081 -38.951  1.00  0.00           H  
ATOM   3417  HE  ARG A 242       9.533  -0.471 -38.096  1.00  0.00           H  
ATOM   3418 HH12 ARG A 242      11.897   2.289 -39.932  1.00  0.00           H  
ATOM   3419 HH11 ARG A 242      10.319   2.762 -39.366  1.00  0.00           H  
ATOM   3420 HH22 ARG A 242      12.619   0.101 -39.655  1.00  0.00           H  
ATOM   3421 HH21 ARG A 242      11.592  -1.074 -38.885  1.00  0.00           H  
ATOM   3422  H1  ARG A 242       9.835   3.942 -35.501  1.00149.85           H  
ATOM   3423  HA  ARG A 242       7.129   4.783 -35.189  1.00150.21           H  
ATOM   3424  N   GLY A 243       8.037   2.311 -33.265  1.00149.43           N  
ATOM   3425  CA  GLY A 243       7.690   1.441 -32.142  1.00148.45           C  
ATOM   3426  C   GLY A 243       7.607   2.244 -30.836  1.00152.29           C  
ATOM   3427  O   GLY A 243       8.285   1.905 -29.867  1.00150.87           O  
ATOM   3428  HA3 GLY A 243       8.455   0.670 -32.048  1.00148.45           H  
ATOM   3429  H   GLY A 243       9.022   2.425 -33.453  1.00149.43           H  
ATOM   3430  HA2 GLY A 243       6.743   0.929 -32.317  1.00148.45           H  
ATOM   3431  N   LEU A 244       6.781   3.304 -30.813  1.00149.91           N  
ATOM   3432  CA  LEU A 244       6.543   4.156 -29.643  1.00149.81           C  
ATOM   3433  C   LEU A 244       5.514   3.552 -28.662  1.00151.33           C  
ATOM   3434  O   LEU A 244       5.511   3.938 -27.493  1.00150.38           O  
ATOM   3435  CB  LEU A 244       6.132   5.565 -30.140  1.00  0.00           C  
ATOM   3436  CG  LEU A 244       6.881   6.724 -29.448  1.00  0.00           C  
ATOM   3437  CD1 LEU A 244       8.399   6.690 -29.745  1.00  0.00           C  
ATOM   3438  CD2 LEU A 244       6.256   8.084 -29.819  1.00  0.00           C  
ATOM   3439  HB2 LEU A 244       6.306   5.655 -31.214  1.00  0.00           H  
ATOM   3440  HB3 LEU A 244       5.055   5.702 -30.019  1.00  0.00           H  
ATOM   3441  HG  LEU A 244       6.758   6.598 -28.371  1.00  0.00           H  
ATOM   3442 HD11 LEU A 244       8.970   6.620 -28.820  1.00  0.00           H  
ATOM   3443 HD12 LEU A 244       8.682   5.837 -30.361  1.00  0.00           H  
ATOM   3444 HD13 LEU A 244       8.746   7.579 -30.272  1.00  0.00           H  
ATOM   3445 HD21 LEU A 244       6.995   8.882 -29.891  1.00  0.00           H  
ATOM   3446 HD22 LEU A 244       5.729   8.041 -30.773  1.00  0.00           H  
ATOM   3447 HD23 LEU A 244       5.533   8.390 -29.062  1.00  0.00           H  
ATOM   3448  H   LEU A 244       6.269   3.544 -31.651  1.00149.91           H  
ATOM   3449  HA  LEU A 244       7.482   4.233 -29.092  1.00149.81           H  
ATOM   3450  N   ILE A 245       4.692   2.595 -29.137  1.00146.57           N  
ATOM   3451  CA  ILE A 245       3.738   1.815 -28.340  1.00145.26           C  
ATOM   3452  C   ILE A 245       4.432   0.864 -27.338  1.00146.44           C  
ATOM   3453  O   ILE A 245       3.928   0.685 -26.228  1.00145.50           O  
ATOM   3454  CB  ILE A 245       2.782   0.990 -29.257  1.00  0.00           C  
ATOM   3455  CG1 ILE A 245       1.600   0.365 -28.478  1.00  0.00           C  
ATOM   3456  CG2 ILE A 245       3.495  -0.081 -30.117  1.00  0.00           C  
ATOM   3457  CD1 ILE A 245       0.462  -0.142 -29.377  1.00  0.00           C  
ATOM   3458  HB  ILE A 245       2.351   1.711 -29.954  1.00  0.00           H  
ATOM   3459 HG12 ILE A 245       1.953  -0.465 -27.865  1.00  0.00           H  
ATOM   3460 HG13 ILE A 245       1.191   1.098 -27.782  1.00  0.00           H  
ATOM   3461 HG21 ILE A 245       2.817  -0.496 -30.863  1.00  0.00           H  
ATOM   3462 HG22 ILE A 245       4.342   0.339 -30.660  1.00  0.00           H  
ATOM   3463 HG23 ILE A 245       3.861  -0.915 -29.518  1.00  0.00           H  
ATOM   3464 HD11 ILE A 245      -0.480  -0.168 -28.830  1.00  0.00           H  
ATOM   3465 HD12 ILE A 245       0.318   0.500 -30.247  1.00  0.00           H  
ATOM   3466 HD13 ILE A 245       0.663  -1.152 -29.736  1.00  0.00           H  
ATOM   3467  H   ILE A 245       4.757   2.342 -30.113  1.00146.57           H  
ATOM   3468  HA  ILE A 245       3.140   2.524 -27.765  1.00145.26           H  
ATOM   3469  N   SER A 246       5.592   0.315 -27.738  1.00141.27           N  
ATOM   3470  CA  SER A 246       6.452  -0.525 -26.908  1.00139.21           C  
ATOM   3471  C   SER A 246       7.097   0.282 -25.769  1.00140.66           C  
ATOM   3472  O   SER A 246       7.164  -0.211 -24.646  1.00139.25           O  
ATOM   3473  CB  SER A 246       7.538  -1.169 -27.792  1.00142.66           C  
ATOM   3474  OG  SER A 246       6.960  -2.104 -28.681  1.00152.24           O  
ATOM   3475  H   SER A 246       5.930   0.501 -28.671  1.00141.27           H  
ATOM   3476  HA  SER A 246       5.845  -1.314 -26.459  1.00139.21           H  
ATOM   3477  HB3 SER A 246       8.269  -1.698 -27.177  1.00142.66           H  
ATOM   3478  HB2 SER A 246       8.085  -0.418 -28.362  1.00142.66           H  
ATOM   3479  HG  SER A 246       7.663  -2.534 -29.175  1.00152.24           H  
ATOM   3480  N   LYS A 247       7.522   1.516 -26.086  1.00136.30           N  
ATOM   3481  CA  LYS A 247       8.199   2.445 -25.182  1.00135.20           C  
ATOM   3482  C   LYS A 247       7.279   2.996 -24.070  1.00136.87           C  
ATOM   3483  O   LYS A 247       7.768   3.281 -22.977  1.00135.80           O  
ATOM   3484  CB  LYS A 247       8.814   3.564 -26.050  1.00  0.00           C  
ATOM   3485  CG  LYS A 247       9.942   4.358 -25.372  1.00  0.00           C  
ATOM   3486  CD  LYS A 247      10.602   5.357 -26.336  1.00  0.00           C  
ATOM   3487  CE  LYS A 247      11.874   5.994 -25.758  1.00  0.00           C  
ATOM   3488  NZ  LYS A 247      12.469   6.955 -26.703  1.00  0.00           N1+
ATOM   3489  HB2 LYS A 247       9.247   3.104 -26.940  1.00  0.00           H  
ATOM   3490  HB3 LYS A 247       8.038   4.238 -26.416  1.00  0.00           H  
ATOM   3491  HG2 LYS A 247       9.554   4.891 -24.503  1.00  0.00           H  
ATOM   3492  HG3 LYS A 247      10.694   3.662 -24.997  1.00  0.00           H  
ATOM   3493  HD2 LYS A 247      10.840   4.860 -27.278  1.00  0.00           H  
ATOM   3494  HD3 LYS A 247       9.883   6.141 -26.579  1.00  0.00           H  
ATOM   3495  HE2 LYS A 247      11.646   6.512 -24.826  1.00  0.00           H  
ATOM   3496  HE3 LYS A 247      12.612   5.225 -25.528  1.00  0.00           H  
ATOM   3497  HZ1 LYS A 247      13.305   7.353 -26.299  1.00  0.00           H  
ATOM   3498  HZ2 LYS A 247      12.707   6.481 -27.563  1.00  0.00           H  
ATOM   3499  HZ3 LYS A 247      11.808   7.693 -26.899  1.00  0.00           H  
ATOM   3500  H   LYS A 247       7.398   1.844 -27.033  1.00136.30           H  
ATOM   3501  HA  LYS A 247       9.009   1.899 -24.696  1.00135.20           H  
ATOM   3502  N   ALA A 248       5.970   3.111 -24.362  1.00132.41           N  
ATOM   3503  CA  ALA A 248       4.943   3.598 -23.441  1.00131.78           C  
ATOM   3504  C   ALA A 248       4.583   2.589 -22.337  1.00133.30           C  
ATOM   3505  O   ALA A 248       4.529   2.977 -21.170  1.00132.84           O  
ATOM   3506  CB  ALA A 248       3.697   3.996 -24.246  1.00  0.00           C  
ATOM   3507  HB1 ALA A 248       3.932   4.781 -24.966  1.00  0.00           H  
ATOM   3508  HB2 ALA A 248       3.292   3.151 -24.804  1.00  0.00           H  
ATOM   3509  HB3 ALA A 248       2.908   4.376 -23.596  1.00  0.00           H  
ATOM   3510  H   ALA A 248       5.651   2.862 -25.288  1.00132.41           H  
ATOM   3511  HA  ALA A 248       5.326   4.498 -22.955  1.00131.78           H  
ATOM   3512  N   LYS A 249       4.360   1.316 -22.715  1.00127.69           N  
ATOM   3513  CA  LYS A 249       4.043   0.235 -21.775  1.00125.67           C  
ATOM   3514  C   LYS A 249       5.246  -0.210 -20.925  1.00125.96           C  
ATOM   3515  O   LYS A 249       5.025  -0.693 -19.816  1.00125.30           O  
ATOM   3516  CB  LYS A 249       3.394  -0.951 -22.518  1.00  0.00           C  
ATOM   3517  CG  LYS A 249       1.975  -0.637 -23.028  1.00  0.00           C  
ATOM   3518  CD  LYS A 249       1.273  -1.861 -23.636  1.00  0.00           C  
ATOM   3519  CE  LYS A 249      -0.152  -1.548 -24.115  1.00  0.00           C  
ATOM   3520  NZ  LYS A 249      -0.807  -2.740 -24.681  1.00  0.00           N1+
ATOM   3521  HB2 LYS A 249       4.032  -1.276 -23.342  1.00  0.00           H  
ATOM   3522  HB3 LYS A 249       3.322  -1.801 -21.836  1.00  0.00           H  
ATOM   3523  HG2 LYS A 249       1.371  -0.247 -22.208  1.00  0.00           H  
ATOM   3524  HG3 LYS A 249       2.026   0.157 -23.775  1.00  0.00           H  
ATOM   3525  HD2 LYS A 249       1.865  -2.235 -24.473  1.00  0.00           H  
ATOM   3526  HD3 LYS A 249       1.244  -2.666 -22.899  1.00  0.00           H  
ATOM   3527  HE2 LYS A 249      -0.757  -1.177 -23.287  1.00  0.00           H  
ATOM   3528  HE3 LYS A 249      -0.132  -0.766 -24.876  1.00  0.00           H  
ATOM   3529  HZ1 LYS A 249      -1.742  -2.503 -24.983  1.00  0.00           H  
ATOM   3530  HZ2 LYS A 249      -0.275  -3.074 -25.472  1.00  0.00           H  
ATOM   3531  HZ3 LYS A 249      -0.858  -3.466 -23.980  1.00  0.00           H  
ATOM   3532  H   LYS A 249       4.423   1.063 -23.691  1.00127.69           H  
ATOM   3533  HA  LYS A 249       3.301   0.623 -21.075  1.00125.67           H  
ATOM   3534  N   ILE A 250       6.478   0.009 -21.425  1.00119.87           N  
ATOM   3535  CA  ILE A 250       7.732  -0.143 -20.677  1.00117.88           C  
ATOM   3536  C   ILE A 250       7.832   0.841 -19.493  1.00118.44           C  
ATOM   3537  O   ILE A 250       8.207   0.416 -18.401  1.00116.98           O  
ATOM   3538  CB  ILE A 250       8.976  -0.009 -21.616  1.00  0.00           C  
ATOM   3539  CG1 ILE A 250       9.158  -1.305 -22.438  1.00  0.00           C  
ATOM   3540  CG2 ILE A 250      10.315   0.358 -20.930  1.00  0.00           C  
ATOM   3541  CD1 ILE A 250      10.066  -1.151 -23.670  1.00  0.00           C  
ATOM   3542  HB  ILE A 250       8.757   0.793 -22.323  1.00  0.00           H  
ATOM   3543 HG12 ILE A 250       9.563  -2.084 -21.791  1.00  0.00           H  
ATOM   3544 HG13 ILE A 250       8.190  -1.684 -22.766  1.00  0.00           H  
ATOM   3545 HG21 ILE A 250      11.136   0.372 -21.646  1.00  0.00           H  
ATOM   3546 HG22 ILE A 250      10.291   1.350 -20.479  1.00  0.00           H  
ATOM   3547 HG23 ILE A 250      10.570  -0.362 -20.152  1.00  0.00           H  
ATOM   3548 HD11 ILE A 250       9.719  -1.785 -24.487  1.00  0.00           H  
ATOM   3549 HD12 ILE A 250      10.087  -0.126 -24.038  1.00  0.00           H  
ATOM   3550 HD13 ILE A 250      11.091  -1.444 -23.440  1.00  0.00           H  
ATOM   3551  H   ILE A 250       6.567   0.385 -22.358  1.00119.87           H  
ATOM   3552  HA  ILE A 250       7.733  -1.150 -20.253  1.00117.88           H  
ATOM   3553  N   LYS A 251       7.448   2.112 -19.719  1.00113.68           N  
ATOM   3554  CA  LYS A 251       7.336   3.136 -18.679  1.00112.77           C  
ATOM   3555  C   LYS A 251       6.276   2.800 -17.617  1.00113.04           C  
ATOM   3556  O   LYS A 251       6.601   2.849 -16.433  1.00112.60           O  
ATOM   3557  CB  LYS A 251       7.097   4.528 -19.308  1.00  0.00           C  
ATOM   3558  CG  LYS A 251       8.396   5.277 -19.643  1.00  0.00           C  
ATOM   3559  CD  LYS A 251       8.140   6.693 -20.184  1.00  0.00           C  
ATOM   3560  CE  LYS A 251       9.407   7.560 -20.186  1.00  0.00           C  
ATOM   3561  NZ  LYS A 251       9.125   8.929 -20.651  1.00  0.00           N1+
ATOM   3562  HB2 LYS A 251       6.452   4.457 -20.184  1.00  0.00           H  
ATOM   3563  HB3 LYS A 251       6.553   5.152 -18.599  1.00  0.00           H  
ATOM   3564  HG2 LYS A 251       9.008   5.341 -18.742  1.00  0.00           H  
ATOM   3565  HG3 LYS A 251       8.975   4.705 -20.369  1.00  0.00           H  
ATOM   3566  HD2 LYS A 251       7.754   6.616 -21.202  1.00  0.00           H  
ATOM   3567  HD3 LYS A 251       7.356   7.181 -19.604  1.00  0.00           H  
ATOM   3568  HE2 LYS A 251       9.827   7.618 -19.181  1.00  0.00           H  
ATOM   3569  HE3 LYS A 251      10.168   7.116 -20.829  1.00  0.00           H  
ATOM   3570  HZ1 LYS A 251       9.977   9.471 -20.642  1.00  0.00           H  
ATOM   3571  HZ2 LYS A 251       8.754   8.899 -21.590  1.00  0.00           H  
ATOM   3572  HZ3 LYS A 251       8.449   9.361 -20.036  1.00  0.00           H  
ATOM   3573  H   LYS A 251       7.154   2.385 -20.647  1.00113.68           H  
ATOM   3574  HA  LYS A 251       8.297   3.161 -18.161  1.00112.77           H  
ATOM   3575  N   ALA A 252       5.057   2.437 -18.054  1.00106.36           N  
ATOM   3576  CA  ALA A 252       3.920   2.111 -17.185  1.00104.30           C  
ATOM   3577  C   ALA A 252       4.167   0.929 -16.231  1.00104.38           C  
ATOM   3578  O   ALA A 252       3.822   1.032 -15.054  1.00103.62           O  
ATOM   3579  CB  ALA A 252       2.679   1.858 -18.052  1.00  0.00           C  
ATOM   3580  HB1 ALA A 252       2.835   1.022 -18.734  1.00  0.00           H  
ATOM   3581  HB2 ALA A 252       1.805   1.630 -17.440  1.00  0.00           H  
ATOM   3582  HB3 ALA A 252       2.437   2.735 -18.654  1.00  0.00           H  
ATOM   3583  H   ALA A 252       4.875   2.421 -19.048  1.00106.36           H  
ATOM   3584  HA  ALA A 252       3.725   2.991 -16.568  1.00104.30           H  
ATOM   3585  N   ILE A 253       4.785  -0.148 -16.747  1.00 98.42           N  
ATOM   3586  CA  ILE A 253       5.190  -1.327 -15.976  1.00 96.22           C  
ATOM   3587  C   ILE A 253       6.329  -1.049 -14.977  1.00 98.37           C  
ATOM   3588  O   ILE A 253       6.307  -1.618 -13.887  1.00 97.69           O  
ATOM   3589  CB  ILE A 253       5.521  -2.529 -16.920  1.00  0.00           C  
ATOM   3590  CG1 ILE A 253       4.242  -3.372 -17.139  1.00  0.00           C  
ATOM   3591  CG2 ILE A 253       6.720  -3.428 -16.537  1.00  0.00           C  
ATOM   3592  CD1 ILE A 253       4.210  -4.175 -18.444  1.00  0.00           C  
ATOM   3593  HB  ILE A 253       5.799  -2.107 -17.884  1.00  0.00           H  
ATOM   3594 HG12 ILE A 253       4.091  -4.047 -16.298  1.00  0.00           H  
ATOM   3595 HG13 ILE A 253       3.373  -2.714 -17.150  1.00  0.00           H  
ATOM   3596 HG21 ILE A 253       6.910  -4.168 -17.310  1.00  0.00           H  
ATOM   3597 HG22 ILE A 253       7.649  -2.866 -16.445  1.00  0.00           H  
ATOM   3598 HG23 ILE A 253       6.542  -3.953 -15.599  1.00  0.00           H  
ATOM   3599 HD11 ILE A 253       3.324  -4.809 -18.489  1.00  0.00           H  
ATOM   3600 HD12 ILE A 253       4.186  -3.514 -19.311  1.00  0.00           H  
ATOM   3601 HD13 ILE A 253       5.078  -4.821 -18.545  1.00  0.00           H  
ATOM   3602  H   ILE A 253       5.034  -0.154 -17.727  1.00 98.42           H  
ATOM   3603  HA  ILE A 253       4.329  -1.607 -15.368  1.00 96.22           H  
ATOM   3604  N   LYS A 254       7.281  -0.172 -15.342  1.00 93.86           N  
ATOM   3605  CA  LYS A 254       8.381   0.229 -14.465  1.00 92.99           C  
ATOM   3606  C   LYS A 254       7.902   1.103 -13.290  1.00 96.36           C  
ATOM   3607  O   LYS A 254       8.433   0.958 -12.190  1.00 95.66           O  
ATOM   3608  CB  LYS A 254       9.489   0.900 -15.303  1.00  0.00           C  
ATOM   3609  CG  LYS A 254      10.795   1.152 -14.527  1.00  0.00           C  
ATOM   3610  CD  LYS A 254      11.936   1.644 -15.429  1.00  0.00           C  
ATOM   3611  CE  LYS A 254      13.259   1.795 -14.666  1.00  0.00           C  
ATOM   3612  NZ  LYS A 254      14.335   2.285 -15.545  1.00  0.00           N1+
ATOM   3613  HB2 LYS A 254       9.723   0.244 -16.143  1.00  0.00           H  
ATOM   3614  HB3 LYS A 254       9.125   1.832 -15.739  1.00  0.00           H  
ATOM   3615  HG2 LYS A 254      10.622   1.887 -13.740  1.00  0.00           H  
ATOM   3616  HG3 LYS A 254      11.099   0.232 -14.026  1.00  0.00           H  
ATOM   3617  HD2 LYS A 254      12.069   0.950 -16.260  1.00  0.00           H  
ATOM   3618  HD3 LYS A 254      11.655   2.601 -15.872  1.00  0.00           H  
ATOM   3619  HE2 LYS A 254      13.140   2.494 -13.837  1.00  0.00           H  
ATOM   3620  HE3 LYS A 254      13.563   0.838 -14.240  1.00  0.00           H  
ATOM   3621  HZ1 LYS A 254      15.190   2.372 -15.015  1.00  0.00           H  
ATOM   3622  HZ2 LYS A 254      14.476   1.633 -16.303  1.00  0.00           H  
ATOM   3623  HZ3 LYS A 254      14.080   3.187 -15.921  1.00  0.00           H  
ATOM   3624  H   LYS A 254       7.247   0.261 -16.255  1.00 93.86           H  
ATOM   3625  HA  LYS A 254       8.804  -0.682 -14.037  1.00 92.99           H  
ATOM   3626  N   TYR A 255       6.877   1.942 -13.526  1.00 92.88           N  
ATOM   3627  CA  TYR A 255       6.224   2.757 -12.498  1.00 92.83           C  
ATOM   3628  C   TYR A 255       5.397   1.905 -11.525  1.00 93.87           C  
ATOM   3629  O   TYR A 255       5.478   2.146 -10.324  1.00 93.60           O  
ATOM   3630  CB  TYR A 255       5.333   3.845 -13.137  1.00  0.00           C  
ATOM   3631  CG  TYR A 255       5.985   4.784 -14.142  1.00  0.00           C  
ATOM   3632  CD1 TYR A 255       5.173   5.419 -15.106  1.00  0.00           C  
ATOM   3633  CD2 TYR A 255       7.378   5.026 -14.140  1.00  0.00           C  
ATOM   3634  CE1 TYR A 255       5.746   6.279 -16.061  1.00  0.00           C  
ATOM   3635  CE2 TYR A 255       7.953   5.870 -15.108  1.00  0.00           C  
ATOM   3636  CZ  TYR A 255       7.136   6.509 -16.058  1.00  0.00           C  
ATOM   3637  OH  TYR A 255       7.687   7.376 -16.953  1.00  0.00           O  
ATOM   3638  HB2 TYR A 255       4.493   3.365 -13.641  1.00  0.00           H  
ATOM   3639  HB3 TYR A 255       4.897   4.465 -12.352  1.00  0.00           H  
ATOM   3640  HD1 TYR A 255       4.106   5.249 -15.115  1.00  0.00           H  
ATOM   3641  HD2 TYR A 255       8.024   4.563 -13.410  1.00  0.00           H  
ATOM   3642  HE1 TYR A 255       5.113   6.769 -16.787  1.00  0.00           H  
ATOM   3643  HE2 TYR A 255       9.018   6.050 -15.100  1.00  0.00           H  
ATOM   3644  HH  TYR A 255       7.020   7.892 -17.412  1.00  0.00           H  
ATOM   3645  H   TYR A 255       6.504   2.021 -14.463  1.00 92.88           H  
ATOM   3646  HA  TYR A 255       6.999   3.250 -11.909  1.00 92.83           H  
ATOM   3647  N   SER A 256       4.647   0.916 -12.045  1.00 87.93           N  
ATOM   3648  CA  SER A 256       3.843  -0.004 -11.237  1.00 85.90           C  
ATOM   3649  C   SER A 256       4.693  -0.947 -10.365  1.00 87.93           C  
ATOM   3650  O   SER A 256       4.313  -1.178  -9.218  1.00 87.46           O  
ATOM   3651  CB  SER A 256       2.811  -0.723 -12.129  1.00  0.00           C  
ATOM   3652  OG  SER A 256       3.377  -1.721 -12.951  1.00  0.00           O  
ATOM   3653  HB2 SER A 256       2.048  -1.194 -11.508  1.00  0.00           H  
ATOM   3654  HB3 SER A 256       2.296   0.003 -12.755  1.00  0.00           H  
ATOM   3655  HG  SER A 256       3.463  -2.531 -12.439  1.00  0.00           H  
ATOM   3656  H   SER A 256       4.621   0.771 -13.046  1.00 87.93           H  
ATOM   3657  HA  SER A 256       3.266   0.620 -10.551  1.00 85.90           H  
ATOM   3658  N   ILE A 257       5.856  -1.396 -10.877  1.00 83.47           N  
ATOM   3659  CA  ILE A 257       6.897  -2.094 -10.110  1.00 82.95           C  
ATOM   3660  C   ILE A 257       7.460  -1.236  -8.960  1.00 88.83           C  
ATOM   3661  O   ILE A 257       7.640  -1.759  -7.862  1.00 88.59           O  
ATOM   3662  CB  ILE A 257       8.078  -2.565 -11.020  1.00  0.00           C  
ATOM   3663  CG1 ILE A 257       7.646  -3.767 -11.879  1.00  0.00           C  
ATOM   3664  CG2 ILE A 257       9.403  -2.912 -10.295  1.00  0.00           C  
ATOM   3665  CD1 ILE A 257       8.570  -4.044 -13.077  1.00  0.00           C  
ATOM   3666  HB  ILE A 257       8.298  -1.745 -11.704  1.00  0.00           H  
ATOM   3667 HG12 ILE A 257       7.602  -4.650 -11.243  1.00  0.00           H  
ATOM   3668 HG13 ILE A 257       6.632  -3.618 -12.248  1.00  0.00           H  
ATOM   3669 HG21 ILE A 257      10.150  -3.298 -10.989  1.00  0.00           H  
ATOM   3670 HG22 ILE A 257       9.860  -2.041  -9.825  1.00  0.00           H  
ATOM   3671 HG23 ILE A 257       9.248  -3.672  -9.527  1.00  0.00           H  
ATOM   3672 HD11 ILE A 257       8.025  -4.534 -13.882  1.00  0.00           H  
ATOM   3673 HD12 ILE A 257       8.991  -3.126 -13.485  1.00  0.00           H  
ATOM   3674 HD13 ILE A 257       9.397  -4.697 -12.797  1.00  0.00           H  
ATOM   3675  H   ILE A 257       6.085  -1.181 -11.839  1.00 83.47           H  
ATOM   3676  HA  ILE A 257       6.432  -2.975  -9.662  1.00 82.95           H  
ATOM   3677  N   ILE A 258       7.713   0.057  -9.230  1.00 86.39           N  
ATOM   3678  CA  ILE A 258       8.217   1.021  -8.250  1.00 86.49           C  
ATOM   3679  C   ILE A 258       7.209   1.344  -7.125  1.00 89.92           C  
ATOM   3680  O   ILE A 258       7.651   1.540  -5.995  1.00 90.18           O  
ATOM   3681  CB  ILE A 258       8.751   2.317  -8.940  1.00  0.00           C  
ATOM   3682  CG1 ILE A 258      10.129   2.033  -9.583  1.00  0.00           C  
ATOM   3683  CG2 ILE A 258       8.849   3.577  -8.049  1.00  0.00           C  
ATOM   3684  CD1 ILE A 258      10.602   3.116 -10.565  1.00  0.00           C  
ATOM   3685  HB  ILE A 258       8.060   2.561  -9.748  1.00  0.00           H  
ATOM   3686 HG12 ILE A 258      10.876   1.917  -8.797  1.00  0.00           H  
ATOM   3687 HG13 ILE A 258      10.110   1.078 -10.109  1.00  0.00           H  
ATOM   3688 HG21 ILE A 258       9.226   4.433  -8.609  1.00  0.00           H  
ATOM   3689 HG22 ILE A 258       7.882   3.880  -7.654  1.00  0.00           H  
ATOM   3690 HG23 ILE A 258       9.521   3.415  -7.206  1.00  0.00           H  
ATOM   3691 HD11 ILE A 258      11.279   2.695 -11.308  1.00  0.00           H  
ATOM   3692 HD12 ILE A 258       9.764   3.561 -11.104  1.00  0.00           H  
ATOM   3693 HD13 ILE A 258      11.133   3.916 -10.048  1.00  0.00           H  
ATOM   3694  H   ILE A 258       7.553   0.412 -10.163  1.00 86.39           H  
ATOM   3695  HA  ILE A 258       9.068   0.545  -7.759  1.00 86.49           H  
ATOM   3696  N   ILE A 259       5.893   1.335  -7.420  1.00 85.31           N  
ATOM   3697  CA  ILE A 259       4.825   1.469  -6.415  1.00 84.39           C  
ATOM   3698  C   ILE A 259       4.815   0.283  -5.428  1.00 86.66           C  
ATOM   3699  O   ILE A 259       4.608   0.497  -4.235  1.00 86.40           O  
ATOM   3700  CB  ILE A 259       3.407   1.619  -7.062  1.00 87.35           C  
ATOM   3701  CG1 ILE A 259       3.300   2.950  -7.835  1.00 88.16           C  
ATOM   3702  CG2 ILE A 259       2.215   1.525  -6.078  1.00 87.88           C  
ATOM   3703  CD1 ILE A 259       2.143   3.020  -8.844  1.00 92.49           C  
ATOM   3704  H   ILE A 259       5.597   1.185  -8.375  1.00 85.31           H  
ATOM   3705  HA  ILE A 259       5.031   2.373  -5.838  1.00 84.39           H  
ATOM   3706  HB  ILE A 259       3.294   0.810  -7.785  1.00 87.35           H  
ATOM   3707 HG13 ILE A 259       4.220   3.126  -8.379  1.00 88.16           H  
ATOM   3708 HG12 ILE A 259       3.216   3.775  -7.127  1.00 88.16           H  
ATOM   3709 HG21 ILE A 259       1.263   1.666  -6.589  1.00 87.88           H  
ATOM   3710 HG22 ILE A 259       2.152   0.558  -5.581  1.00 87.88           H  
ATOM   3711 HG23 ILE A 259       2.284   2.290  -5.303  1.00 87.88           H  
ATOM   3712 HD11 ILE A 259       2.492   3.408  -9.801  1.00 92.49           H  
ATOM   3713 HD12 ILE A 259       1.697   2.043  -9.032  1.00 92.49           H  
ATOM   3714 HD13 ILE A 259       1.354   3.683  -8.485  1.00 92.49           H  
ATOM   3715  N   ILE A 260       5.081  -0.928  -5.943  1.00 82.18           N  
ATOM   3716  CA  ILE A 260       5.162  -2.171  -5.177  1.00 81.05           C  
ATOM   3717  C   ILE A 260       6.440  -2.265  -4.335  1.00 84.38           C  
ATOM   3718  O   ILE A 260       6.352  -2.678  -3.180  1.00 84.08           O  
ATOM   3719  CB  ILE A 260       5.059  -3.403  -6.112  1.00  0.00           C  
ATOM   3720  CG1 ILE A 260       3.640  -3.436  -6.707  1.00  0.00           C  
ATOM   3721  CG2 ILE A 260       5.414  -4.766  -5.469  1.00  0.00           C  
ATOM   3722  CD1 ILE A 260       3.522  -4.141  -8.049  1.00  0.00           C  
ATOM   3723  HB  ILE A 260       5.757  -3.249  -6.935  1.00  0.00           H  
ATOM   3724 HG12 ILE A 260       2.965  -3.888  -5.984  1.00  0.00           H  
ATOM   3725 HG13 ILE A 260       3.269  -2.425  -6.865  1.00  0.00           H  
ATOM   3726 HG21 ILE A 260       5.394  -5.558  -6.210  1.00  0.00           H  
ATOM   3727 HG22 ILE A 260       6.421  -4.798  -5.056  1.00  0.00           H  
ATOM   3728 HG23 ILE A 260       4.715  -5.025  -4.674  1.00  0.00           H  
ATOM   3729 HD11 ILE A 260       2.680  -4.833  -8.033  1.00  0.00           H  
ATOM   3730 HD12 ILE A 260       3.324  -3.439  -8.856  1.00  0.00           H  
ATOM   3731 HD13 ILE A 260       4.432  -4.686  -8.298  1.00  0.00           H  
ATOM   3732  H   ILE A 260       5.244  -1.013  -6.938  1.00 82.18           H  
ATOM   3733  HA  ILE A 260       4.316  -2.200  -4.490  1.00 81.05           H  
ATOM   3734  N   LEU A 261       7.581  -1.860  -4.919  1.00 80.95           N  
ATOM   3735  CA  LEU A 261       8.875  -1.793  -4.241  1.00 80.62           C  
ATOM   3736  C   LEU A 261       8.891  -0.733  -3.122  1.00 84.51           C  
ATOM   3737  O   LEU A 261       9.524  -0.953  -2.091  1.00 84.27           O  
ATOM   3738  CB  LEU A 261      10.006  -1.587  -5.270  1.00  0.00           C  
ATOM   3739  CG  LEU A 261      11.440  -1.600  -4.683  1.00  0.00           C  
ATOM   3740  CD1 LEU A 261      11.761  -2.894  -3.900  1.00  0.00           C  
ATOM   3741  CD2 LEU A 261      12.483  -1.313  -5.783  1.00  0.00           C  
ATOM   3742  HB2 LEU A 261       9.931  -2.362  -6.035  1.00  0.00           H  
ATOM   3743  HB3 LEU A 261       9.842  -0.640  -5.788  1.00  0.00           H  
ATOM   3744  HG  LEU A 261      11.523  -0.773  -3.977  1.00  0.00           H  
ATOM   3745 HD11 LEU A 261      12.788  -3.227  -4.049  1.00  0.00           H  
ATOM   3746 HD12 LEU A 261      11.633  -2.737  -2.828  1.00  0.00           H  
ATOM   3747 HD13 LEU A 261      11.112  -3.720  -4.189  1.00  0.00           H  
ATOM   3748 HD21 LEU A 261      13.124  -0.478  -5.501  1.00  0.00           H  
ATOM   3749 HD22 LEU A 261      13.129  -2.167  -5.984  1.00  0.00           H  
ATOM   3750 HD23 LEU A 261      12.013  -1.046  -6.730  1.00  0.00           H  
ATOM   3751  H   LEU A 261       7.568  -1.566  -5.888  1.00 80.95           H  
ATOM   3752  HA  LEU A 261       9.032  -2.773  -3.801  1.00 80.62           H  
ATOM   3753  N   ALA A 262       8.154   0.371  -3.319  1.00 81.16           N  
ATOM   3754  CA  ALA A 262       7.937   1.384  -2.297  1.00 81.60           C  
ATOM   3755  C   ALA A 262       6.965   0.923  -1.200  1.00 84.50           C  
ATOM   3756  O   ALA A 262       7.206   1.240  -0.040  1.00 84.51           O  
ATOM   3757  CB  ALA A 262       7.449   2.672  -2.951  1.00 83.07           C  
ATOM   3758  H   ALA A 262       7.679   0.510  -4.201  1.00 81.16           H  
ATOM   3759  HA  ALA A 262       8.896   1.602  -1.822  1.00 81.60           H  
ATOM   3760  HB1 ALA A 262       7.326   3.417  -2.172  1.00 83.07           H  
ATOM   3761  HB2 ALA A 262       8.173   3.058  -3.670  1.00 83.07           H  
ATOM   3762  HB3 ALA A 262       6.495   2.541  -3.463  1.00 83.07           H  
ATOM   3763  N   PHE A 263       5.921   0.158  -1.568  1.00 79.29           N  
ATOM   3764  CA  PHE A 263       4.986  -0.487  -0.641  1.00 78.54           C  
ATOM   3765  C   PHE A 263       5.648  -1.485   0.314  1.00 82.49           C  
ATOM   3766  O   PHE A 263       5.500  -1.338   1.528  1.00 82.41           O  
ATOM   3767  CB  PHE A 263       3.768  -1.056  -1.411  1.00 79.83           C  
ATOM   3768  CG  PHE A 263       2.941  -2.139  -0.733  1.00 81.03           C  
ATOM   3769  CD1 PHE A 263       2.072  -1.828   0.334  1.00 84.56           C  
ATOM   3770  CD2 PHE A 263       3.118  -3.492  -1.096  1.00 82.70           C  
ATOM   3771  CE1 PHE A 263       1.348  -2.835   0.958  1.00 85.05           C  
ATOM   3772  CE2 PHE A 263       2.375  -4.483  -0.470  1.00 85.44           C  
ATOM   3773  CZ  PHE A 263       1.483  -4.153   0.541  1.00 83.71           C  
ATOM   3774  H   PHE A 263       5.775  -0.037  -2.549  1.00 79.29           H  
ATOM   3775  HA  PHE A 263       4.613   0.294   0.016  1.00 78.54           H  
ATOM   3776  HB3 PHE A 263       4.099  -1.452  -2.369  1.00 79.83           H  
ATOM   3777  HB2 PHE A 263       3.093  -0.239  -1.665  1.00 79.83           H  
ATOM   3778  HD1 PHE A 263       1.960  -0.808   0.661  1.00 84.56           H  
ATOM   3779  HD2 PHE A 263       3.811  -3.756  -1.882  1.00 82.70           H  
ATOM   3780  HE1 PHE A 263       0.672  -2.590   1.764  1.00 85.05           H  
ATOM   3781  HE2 PHE A 263       2.485  -5.514  -0.768  1.00 85.44           H  
ATOM   3782  HZ  PHE A 263       0.900  -4.935   1.005  1.00 83.71           H  
ATOM   3783  N   ILE A 264       6.396  -2.448  -0.249  1.00 78.36           N  
ATOM   3784  CA  ILE A 264       7.129  -3.449   0.520  1.00 77.65           C  
ATOM   3785  C   ILE A 264       8.209  -2.810   1.413  1.00 82.22           C  
ATOM   3786  O   ILE A 264       8.284  -3.203   2.568  1.00 82.08           O  
ATOM   3787  CB  ILE A 264       7.756  -4.563  -0.372  1.00  0.00           C  
ATOM   3788  CG1 ILE A 264       8.268  -5.776   0.434  1.00  0.00           C  
ATOM   3789  CG2 ILE A 264       8.864  -4.071  -1.308  1.00  0.00           C  
ATOM   3790  CD1 ILE A 264       8.577  -7.003  -0.440  1.00  0.00           C  
ATOM   3791  HB  ILE A 264       6.947  -4.916  -1.013  1.00  0.00           H  
ATOM   3792 HG12 ILE A 264       9.166  -5.504   0.990  1.00  0.00           H  
ATOM   3793 HG13 ILE A 264       7.532  -6.057   1.186  1.00  0.00           H  
ATOM   3794 HG21 ILE A 264       9.104  -4.805  -2.076  1.00  0.00           H  
ATOM   3795 HG22 ILE A 264       8.513  -3.182  -1.805  1.00  0.00           H  
ATOM   3796 HG23 ILE A 264       9.788  -3.828  -0.783  1.00  0.00           H  
ATOM   3797 HD11 ILE A 264       8.392  -7.926   0.111  1.00  0.00           H  
ATOM   3798 HD12 ILE A 264       7.961  -7.026  -1.339  1.00  0.00           H  
ATOM   3799 HD13 ILE A 264       9.622  -7.010  -0.752  1.00  0.00           H  
ATOM   3800  H   ILE A 264       6.475  -2.503  -1.257  1.00 78.36           H  
ATOM   3801  HA  ILE A 264       6.400  -3.927   1.179  1.00 77.65           H  
ATOM   3802  N   CYS A 265       8.960  -1.814   0.906  1.00 79.32           N  
ATOM   3803  CA  CYS A 265      10.055  -1.157   1.627  1.00 80.21           C  
ATOM   3804  C   CYS A 265       9.570  -0.250   2.777  1.00 86.88           C  
ATOM   3805  O   CYS A 265      10.196  -0.261   3.836  1.00 87.23           O  
ATOM   3806  CB  CYS A 265      11.009  -0.422   0.663  1.00  0.00           C  
ATOM   3807  SG  CYS A 265      12.516   0.172   1.491  1.00  0.00           S  
ATOM   3808  HB2 CYS A 265      11.326  -1.098  -0.131  1.00  0.00           H  
ATOM   3809  HB3 CYS A 265      10.504   0.419   0.184  1.00  0.00           H  
ATOM   3810  HG  CYS A 265      13.061   0.732   0.408  1.00  0.00           H  
ATOM   3811  H   CYS A 265       8.818  -1.521  -0.052  1.00 79.32           H  
ATOM   3812  HA  CYS A 265      10.639  -1.956   2.089  1.00 80.21           H  
ATOM   3813  N   CYS A 266       8.459   0.480   2.573  1.00 84.38           N  
ATOM   3814  CA  CYS A 266       7.822   1.326   3.589  1.00 84.59           C  
ATOM   3815  C   CYS A 266       7.305   0.504   4.785  1.00 87.81           C  
ATOM   3816  O   CYS A 266       7.598   0.872   5.922  1.00 88.08           O  
ATOM   3817  CB  CYS A 266       6.682   2.179   2.999  1.00 84.98           C  
ATOM   3818  SG  CYS A 266       7.336   3.629   2.123  1.00 89.99           S  
ATOM   3819  H   CYS A 266       8.004   0.456   1.669  1.00 84.38           H  
ATOM   3820  HA  CYS A 266       8.584   2.002   3.982  1.00 84.59           H  
ATOM   3821  HB3 CYS A 266       6.013   2.547   3.776  1.00 84.98           H  
ATOM   3822  HB2 CYS A 266       6.079   1.577   2.321  1.00 84.98           H  
ATOM   3823  HG  CYS A 266       6.148   4.156   1.815  1.00 89.99           H  
ATOM   3824  N   TRP A 267       6.575  -0.592   4.511  1.00 83.22           N  
ATOM   3825  CA  TRP A 267       5.989  -1.471   5.530  1.00 82.60           C  
ATOM   3826  C   TRP A 267       6.907  -2.606   6.028  1.00 86.68           C  
ATOM   3827  O   TRP A 267       6.540  -3.246   7.014  1.00 87.17           O  
ATOM   3828  CB  TRP A 267       4.637  -2.021   5.038  1.00 80.62           C  
ATOM   3829  CG  TRP A 267       3.517  -1.025   4.942  1.00 81.80           C  
ATOM   3830  CD1 TRP A 267       3.129  -0.376   3.821  1.00 84.72           C  
ATOM   3831  CD2 TRP A 267       2.654  -0.518   6.010  1.00 81.90           C  
ATOM   3832  NE1 TRP A 267       2.087   0.473   4.116  1.00 84.37           N  
ATOM   3833  CE2 TRP A 267       1.756   0.440   5.452  1.00 85.89           C  
ATOM   3834  CE3 TRP A 267       2.530  -0.768   7.397  1.00 83.23           C  
ATOM   3835  CZ2 TRP A 267       0.796   1.118   6.225  1.00 85.44           C  
ATOM   3836  CZ3 TRP A 267       1.551  -0.120   8.178  1.00 84.93           C  
ATOM   3837  CH2 TRP A 267       0.687   0.827   7.596  1.00 85.72           C  
ATOM   3838  H   TRP A 267       6.382  -0.837   3.549  1.00 83.22           H  
ATOM   3839  HA  TRP A 267       5.780  -0.886   6.424  1.00 82.60           H  
ATOM   3840  HB3 TRP A 267       4.290  -2.797   5.720  1.00 80.62           H  
ATOM   3841  HB2 TRP A 267       4.762  -2.509   4.071  1.00 80.62           H  
ATOM   3842  HD1 TRP A 267       3.563  -0.516   2.844  1.00 84.72           H  
ATOM   3843  HE1 TRP A 267       1.636   1.039   3.407  1.00 84.37           H  
ATOM   3844  HE3 TRP A 267       3.202  -1.468   7.868  1.00 83.23           H  
ATOM   3845  HZ2 TRP A 267       0.143   1.846   5.767  1.00 85.44           H  
ATOM   3846  HZ3 TRP A 267       1.468  -0.342   9.231  1.00 84.93           H  
ATOM   3847  HH2 TRP A 267      -0.052   1.331   8.201  1.00 85.72           H  
ATOM   3848  N   SER A 268       8.074  -2.829   5.394  1.00 82.23           N  
ATOM   3849  CA  SER A 268       9.095  -3.800   5.822  1.00 81.79           C  
ATOM   3850  C   SER A 268       9.586  -3.626   7.273  1.00 85.77           C  
ATOM   3851  O   SER A 268       9.561  -4.625   7.994  1.00 85.68           O  
ATOM   3852  CB  SER A 268      10.276  -3.861   4.820  1.00  0.00           C  
ATOM   3853  OG  SER A 268      11.317  -4.717   5.249  1.00  0.00           O  
ATOM   3854  HB2 SER A 268       9.955  -4.267   3.866  1.00  0.00           H  
ATOM   3855  HB3 SER A 268      10.686  -2.870   4.629  1.00  0.00           H  
ATOM   3856  HG  SER A 268      12.016  -4.702   4.591  1.00  0.00           H  
ATOM   3857  H   SER A 268       8.299  -2.289   4.570  1.00 82.23           H  
ATOM   3858  HA  SER A 268       8.602  -4.772   5.799  1.00 81.79           H  
ATOM   3859  N   PRO A 269       9.959  -2.398   7.714  1.00 81.80           N  
ATOM   3860  CA  PRO A 269      10.306  -2.177   9.122  1.00 82.24           C  
ATOM   3861  C   PRO A 269       9.134  -2.371  10.101  1.00 85.11           C  
ATOM   3862  O   PRO A 269       9.411  -2.724  11.245  1.00 85.00           O  
ATOM   3863  CB  PRO A 269      10.894  -0.760   9.157  1.00 84.90           C  
ATOM   3864  CG  PRO A 269      10.265  -0.058   7.969  1.00 88.81           C  
ATOM   3865  CD  PRO A 269      10.188  -1.176   6.937  1.00 83.60           C  
ATOM   3866  HA  PRO A 269      11.095  -2.873   9.409  1.00 82.24           H  
ATOM   3867  HB3 PRO A 269      11.975  -0.816   9.015  1.00 84.90           H  
ATOM   3868  HB2 PRO A 269      10.724  -0.236  10.094  1.00 84.90           H  
ATOM   3869  HG3 PRO A 269      10.827   0.811   7.625  1.00 88.81           H  
ATOM   3870  HG2 PRO A 269       9.258   0.272   8.226  1.00 88.81           H  
ATOM   3871  HD2 PRO A 269       9.421  -0.945   6.209  1.00 83.60           H  
ATOM   3872  HD3 PRO A 269      11.138  -1.271   6.409  1.00 83.60           H  
ATOM   3873  N   TYR A 270       7.869  -2.190   9.655  1.00 79.96           N  
ATOM   3874  CA  TYR A 270       6.679  -2.476  10.469  1.00 78.44           C  
ATOM   3875  C   TYR A 270       6.583  -3.979  10.757  1.00 80.88           C  
ATOM   3876  O   TYR A 270       6.522  -4.343  11.926  1.00 80.73           O  
ATOM   3877  CB  TYR A 270       5.373  -1.910   9.848  1.00  0.00           C  
ATOM   3878  CG  TYR A 270       4.264  -1.592  10.855  1.00  0.00           C  
ATOM   3879  CD1 TYR A 270       3.786  -2.566  11.757  1.00  0.00           C  
ATOM   3880  CD2 TYR A 270       3.711  -0.296  10.924  1.00  0.00           C  
ATOM   3881  CE1 TYR A 270       2.854  -2.230  12.751  1.00  0.00           C  
ATOM   3882  CE2 TYR A 270       2.795   0.055  11.931  1.00  0.00           C  
ATOM   3883  CZ  TYR A 270       2.391  -0.907  12.873  1.00  0.00           C  
ATOM   3884  OH  TYR A 270       1.576  -0.547  13.907  1.00  0.00           O  
ATOM   3885  HB2 TYR A 270       5.616  -0.978   9.338  1.00  0.00           H  
ATOM   3886  HB3 TYR A 270       4.982  -2.572   9.075  1.00  0.00           H  
ATOM   3887  HD1 TYR A 270       4.136  -3.583  11.722  1.00  0.00           H  
ATOM   3888  HD2 TYR A 270       3.984   0.451  10.208  1.00  0.00           H  
ATOM   3889  HE1 TYR A 270       2.533  -2.996  13.432  1.00  0.00           H  
ATOM   3890  HE2 TYR A 270       2.422   1.067  11.988  1.00  0.00           H  
ATOM   3891  HH  TYR A 270       1.238   0.347  13.794  1.00  0.00           H  
ATOM   3892  H   TYR A 270       7.706  -1.917   8.696  1.00 79.96           H  
ATOM   3893  HA  TYR A 270       6.815  -1.980  11.430  1.00 78.44           H  
ATOM   3894  N   PHE A 271       6.635  -4.821   9.710  1.00 75.89           N  
ATOM   3895  CA  PHE A 271       6.668  -6.277   9.853  1.00 74.72           C  
ATOM   3896  C   PHE A 271       7.863  -6.818  10.652  1.00 78.08           C  
ATOM   3897  O   PHE A 271       7.663  -7.719  11.462  1.00 77.33           O  
ATOM   3898  CB  PHE A 271       6.519  -6.979   8.486  1.00  0.00           C  
ATOM   3899  CG  PHE A 271       5.089  -7.387   8.202  1.00  0.00           C  
ATOM   3900  CD1 PHE A 271       4.236  -6.573   7.430  1.00  0.00           C  
ATOM   3901  CD2 PHE A 271       4.548  -8.491   8.892  1.00  0.00           C  
ATOM   3902  CE1 PHE A 271       2.889  -6.896   7.328  1.00  0.00           C  
ATOM   3903  CE2 PHE A 271       3.200  -8.788   8.781  1.00  0.00           C  
ATOM   3904  CZ  PHE A 271       2.372  -7.995   7.998  1.00  0.00           C  
ATOM   3905  HB2 PHE A 271       6.903  -6.358   7.675  1.00  0.00           H  
ATOM   3906  HB3 PHE A 271       7.113  -7.895   8.460  1.00  0.00           H  
ATOM   3907  HD1 PHE A 271       4.619  -5.691   6.938  1.00  0.00           H  
ATOM   3908  HD2 PHE A 271       5.177  -9.092   9.533  1.00  0.00           H  
ATOM   3909  HE1 PHE A 271       2.222  -6.266   6.762  1.00  0.00           H  
ATOM   3910  HE2 PHE A 271       2.805  -9.631   9.327  1.00  0.00           H  
ATOM   3911  HZ  PHE A 271       1.318  -8.213   7.922  1.00  0.00           H  
ATOM   3912  H   PHE A 271       6.696  -4.453   8.769  1.00 75.89           H  
ATOM   3913  HA  PHE A 271       5.795  -6.535  10.458  1.00 74.72           H  
ATOM   3914  N   LEU A 272       9.056  -6.238  10.448  1.00 74.56           N  
ATOM   3915  CA  LEU A 272      10.282  -6.591  11.164  1.00 74.44           C  
ATOM   3916  C   LEU A 272      10.215  -6.254  12.665  1.00 77.71           C  
ATOM   3917  O   LEU A 272      10.548  -7.113  13.481  1.00 77.60           O  
ATOM   3918  CB  LEU A 272      11.479  -5.913  10.460  1.00  0.00           C  
ATOM   3919  CG  LEU A 272      12.875  -6.176  11.073  1.00  0.00           C  
ATOM   3920  CD1 LEU A 272      13.226  -7.678  11.118  1.00  0.00           C  
ATOM   3921  CD2 LEU A 272      13.953  -5.343  10.349  1.00  0.00           C  
ATOM   3922  HB2 LEU A 272      11.492  -6.215   9.412  1.00  0.00           H  
ATOM   3923  HB3 LEU A 272      11.304  -4.838  10.458  1.00  0.00           H  
ATOM   3924  HG  LEU A 272      12.866  -5.816  12.103  1.00  0.00           H  
ATOM   3925 HD11 LEU A 272      14.263  -7.876  10.848  1.00  0.00           H  
ATOM   3926 HD12 LEU A 272      13.079  -8.076  12.122  1.00  0.00           H  
ATOM   3927 HD13 LEU A 272      12.602  -8.264  10.442  1.00  0.00           H  
ATOM   3928 HD21 LEU A 272      14.531  -4.754  11.062  1.00  0.00           H  
ATOM   3929 HD22 LEU A 272      14.658  -5.961   9.792  1.00  0.00           H  
ATOM   3930 HD23 LEU A 272      13.519  -4.642   9.635  1.00  0.00           H  
ATOM   3931  H   LEU A 272       9.140  -5.505   9.756  1.00 74.56           H  
ATOM   3932  HA  LEU A 272      10.400  -7.673  11.078  1.00 74.44           H  
ATOM   3933  N   PHE A 273       9.782  -5.025  12.998  1.00 73.81           N  
ATOM   3934  CA  PHE A 273       9.694  -4.541  14.378  1.00 73.95           C  
ATOM   3935  C   PHE A 273       8.460  -5.077  15.130  1.00 77.30           C  
ATOM   3936  O   PHE A 273       8.496  -5.126  16.358  1.00 77.63           O  
ATOM   3937  CB  PHE A 273       9.807  -3.001  14.401  1.00 75.89           C  
ATOM   3938  CG  PHE A 273       9.997  -2.394  15.781  1.00 78.05           C  
ATOM   3939  CD1 PHE A 273       8.930  -1.776  16.467  1.00 80.47           C  
ATOM   3940  CD2 PHE A 273      11.225  -2.580  16.450  1.00 81.52           C  
ATOM   3941  CE1 PHE A 273       9.106  -1.339  17.772  1.00 82.00           C  
ATOM   3942  CE2 PHE A 273      11.377  -2.148  17.759  1.00 84.89           C  
ATOM   3943  CZ  PHE A 273      10.320  -1.537  18.417  1.00 82.26           C  
ATOM   3944  H   PHE A 273       9.527  -4.365  12.275  1.00 73.81           H  
ATOM   3945  HA  PHE A 273      10.570  -4.924  14.903  1.00 73.95           H  
ATOM   3946  HB3 PHE A 273       8.957  -2.536  13.904  1.00 75.89           H  
ATOM   3947  HB2 PHE A 273      10.684  -2.718  13.817  1.00 75.89           H  
ATOM   3948  HD1 PHE A 273       7.974  -1.643  15.990  1.00 80.47           H  
ATOM   3949  HD2 PHE A 273      12.045  -3.074  15.951  1.00 81.52           H  
ATOM   3950  HE1 PHE A 273       8.294  -0.867  18.302  1.00 82.00           H  
ATOM   3951  HE2 PHE A 273      12.315  -2.300  18.273  1.00 84.89           H  
ATOM   3952  HZ  PHE A 273      10.440  -1.224  19.442  1.00 82.26           H  
ATOM   3953  N   ASP A 274       7.422  -5.522  14.398  1.00 72.69           N  
ATOM   3954  CA  ASP A 274       6.288  -6.267  14.946  1.00 71.90           C  
ATOM   3955  C   ASP A 274       6.715  -7.704  15.255  1.00 76.48           C  
ATOM   3956  O   ASP A 274       6.429  -8.149  16.354  1.00 76.55           O  
ATOM   3957  CB  ASP A 274       5.037  -6.201  14.041  1.00  0.00           C  
ATOM   3958  CG  ASP A 274       3.720  -6.653  14.688  1.00  0.00           C  
ATOM   3959  OD1 ASP A 274       3.729  -7.350  15.724  1.00  0.00           O  
ATOM   3960  OD2 ASP A 274       2.682  -6.300  14.094  1.00  0.00           O1-
ATOM   3961  HB2 ASP A 274       4.894  -5.162  13.743  1.00  0.00           H  
ATOM   3962  HB3 ASP A 274       5.199  -6.787  13.135  1.00  0.00           H  
ATOM   3963  H   ASP A 274       7.438  -5.417  13.392  1.00 72.69           H  
ATOM   3964  HA  ASP A 274       6.023  -5.820  15.907  1.00 71.90           H  
ATOM   3965  N   ILE A 275       7.451  -8.377  14.356  1.00 73.84           N  
ATOM   3966  CA  ILE A 275       8.042  -9.697  14.615  1.00 74.06           C  
ATOM   3967  C   ILE A 275       9.051  -9.702  15.795  1.00 79.56           C  
ATOM   3968  O   ILE A 275       9.163 -10.724  16.474  1.00 79.49           O  
ATOM   3969  CB  ILE A 275       8.656 -10.299  13.312  1.00  0.00           C  
ATOM   3970  CG1 ILE A 275       7.523 -10.738  12.350  1.00  0.00           C  
ATOM   3971  CG2 ILE A 275       9.657 -11.462  13.498  1.00  0.00           C  
ATOM   3972  CD1 ILE A 275       7.962 -10.900  10.885  1.00  0.00           C  
ATOM   3973  HB  ILE A 275       9.207  -9.494  12.823  1.00  0.00           H  
ATOM   3974 HG12 ILE A 275       7.092 -11.676  12.703  1.00  0.00           H  
ATOM   3975 HG13 ILE A 275       6.703 -10.021  12.377  1.00  0.00           H  
ATOM   3976 HG21 ILE A 275       9.997 -11.849  12.538  1.00  0.00           H  
ATOM   3977 HG22 ILE A 275      10.552 -11.150  14.037  1.00  0.00           H  
ATOM   3978 HG23 ILE A 275       9.203 -12.290  14.044  1.00  0.00           H  
ATOM   3979 HD11 ILE A 275       7.180 -10.558  10.208  1.00  0.00           H  
ATOM   3980 HD12 ILE A 275       8.860 -10.324  10.661  1.00  0.00           H  
ATOM   3981 HD13 ILE A 275       8.169 -11.945  10.651  1.00  0.00           H  
ATOM   3982  H   ILE A 275       7.653  -7.963  13.456  1.00 73.84           H  
ATOM   3983  HA  ILE A 275       7.221 -10.350  14.921  1.00 74.06           H  
ATOM   3984  N   LEU A 276       9.695  -8.550  16.068  1.00 78.14           N  
ATOM   3985  CA  LEU A 276      10.502  -8.306  17.266  1.00 79.97           C  
ATOM   3986  C   LEU A 276       9.621  -8.123  18.517  1.00 86.27           C  
ATOM   3987  O   LEU A 276       9.682  -8.966  19.411  1.00 86.29           O  
ATOM   3988  CB  LEU A 276      11.452  -7.108  17.025  1.00  0.00           C  
ATOM   3989  CG  LEU A 276      12.409  -6.777  18.196  1.00  0.00           C  
ATOM   3990  CD1 LEU A 276      13.362  -7.949  18.514  1.00  0.00           C  
ATOM   3991  CD2 LEU A 276      13.169  -5.461  17.931  1.00  0.00           C  
ATOM   3992  HB2 LEU A 276      12.038  -7.291  16.123  1.00  0.00           H  
ATOM   3993  HB3 LEU A 276      10.853  -6.223  16.812  1.00  0.00           H  
ATOM   3994  HG  LEU A 276      11.813  -6.596  19.090  1.00  0.00           H  
ATOM   3995 HD11 LEU A 276      14.373  -7.621  18.752  1.00  0.00           H  
ATOM   3996 HD12 LEU A 276      13.003  -8.514  19.374  1.00  0.00           H  
ATOM   3997 HD13 LEU A 276      13.439  -8.648  17.681  1.00  0.00           H  
ATOM   3998 HD21 LEU A 276      12.931  -4.720  18.695  1.00  0.00           H  
ATOM   3999 HD22 LEU A 276      14.251  -5.587  17.927  1.00  0.00           H  
ATOM   4000 HD23 LEU A 276      12.902  -5.026  16.968  1.00  0.00           H  
ATOM   4001  H   LEU A 276       9.558  -7.758  15.457  1.00 78.14           H  
ATOM   4002  HA  LEU A 276      11.118  -9.192  17.427  1.00 79.97           H  
ATOM   4003  N   ASP A 277       8.823  -7.037  18.561  1.00 84.78           N  
ATOM   4004  CA  ASP A 277       7.951  -6.682  19.692  1.00 85.91           C  
ATOM   4005  C   ASP A 277       6.762  -7.619  19.952  1.00 91.24           C  
ATOM   4006  O   ASP A 277       6.151  -7.488  21.005  1.00 90.84           O  
ATOM   4007  CB  ASP A 277       7.549  -5.185  19.773  1.00  0.00           C  
ATOM   4008  CG  ASP A 277       8.697  -4.219  20.097  1.00  0.00           C  
ATOM   4009  OD1 ASP A 277       9.876  -4.637  20.081  1.00  0.00           O  
ATOM   4010  OD2 ASP A 277       8.367  -3.049  20.389  1.00  0.00           O1-
ATOM   4011  HB2 ASP A 277       7.105  -4.885  18.824  1.00  0.00           H  
ATOM   4012  HB3 ASP A 277       6.792  -5.047  20.547  1.00  0.00           H  
ATOM   4013  H   ASP A 277       8.823  -6.384  17.787  1.00 84.78           H  
ATOM   4014  HA  ASP A 277       8.567  -6.862  20.567  1.00 85.91           H  
ATOM   4015  N   ASN A 278       6.514  -8.596  19.067  1.00 89.09           N  
ATOM   4016  CA  ASN A 278       5.660  -9.772  19.267  1.00 89.29           C  
ATOM   4017  C   ASN A 278       6.163 -10.611  20.458  1.00 97.15           C  
ATOM   4018  O   ASN A 278       5.344 -11.047  21.265  1.00 97.05           O  
ATOM   4019  CB  ASN A 278       5.591 -10.519  17.898  1.00  0.00           C  
ATOM   4020  CG  ASN A 278       5.238 -12.012  17.837  1.00  0.00           C  
ATOM   4021  OD1 ASN A 278       5.657 -12.691  16.902  1.00  0.00           O  
ATOM   4022  ND2 ASN A 278       4.463 -12.535  18.786  1.00  0.00           N  
ATOM   4023  HB2 ASN A 278       4.922  -9.989  17.221  1.00  0.00           H  
ATOM   4024  HB3 ASN A 278       6.581 -10.474  17.445  1.00  0.00           H  
ATOM   4025 HD22 ASN A 278       4.261 -13.528  18.778  1.00  0.00           H  
ATOM   4026 HD21 ASN A 278       4.146 -11.978  19.567  1.00  0.00           H  
ATOM   4027  H   ASN A 278       7.013  -8.577  18.188  1.00 89.09           H  
ATOM   4028  HA  ASN A 278       4.684  -9.341  19.491  1.00 89.29           H  
ATOM   4029  N   PHE A 279       7.491 -10.774  20.559  1.00 96.90           N  
ATOM   4030  CA  PHE A 279       8.157 -11.344  21.723  1.00 99.13           C  
ATOM   4031  C   PHE A 279       8.278 -10.334  22.880  1.00106.72           C  
ATOM   4032  O   PHE A 279       8.001 -10.701  24.022  1.00106.99           O  
ATOM   4033  CB  PHE A 279       9.504 -11.966  21.289  1.00  0.00           C  
ATOM   4034  CG  PHE A 279      10.414 -12.420  22.416  1.00  0.00           C  
ATOM   4035  CD1 PHE A 279      10.089 -13.568  23.167  1.00  0.00           C  
ATOM   4036  CD2 PHE A 279      11.502 -11.618  22.822  1.00  0.00           C  
ATOM   4037  CE1 PHE A 279      10.862 -13.919  24.265  1.00  0.00           C  
ATOM   4038  CE2 PHE A 279      12.263 -11.986  23.923  1.00  0.00           C  
ATOM   4039  CZ  PHE A 279      11.945 -13.133  24.640  1.00  0.00           C  
ATOM   4040  HB2 PHE A 279       9.296 -12.838  20.667  1.00  0.00           H  
ATOM   4041  HB3 PHE A 279      10.057 -11.274  20.653  1.00  0.00           H  
ATOM   4042  HD1 PHE A 279       9.233 -14.170  22.896  1.00  0.00           H  
ATOM   4043  HD2 PHE A 279      11.745 -10.718  22.278  1.00  0.00           H  
ATOM   4044  HE1 PHE A 279      10.614 -14.802  24.837  1.00  0.00           H  
ATOM   4045  HE2 PHE A 279      13.099 -11.375  24.227  1.00  0.00           H  
ATOM   4046  HZ  PHE A 279      12.538 -13.411  25.499  1.00  0.00           H  
ATOM   4047  H   PHE A 279       8.094 -10.369  19.856  1.00 96.90           H  
ATOM   4048  HA  PHE A 279       7.543 -12.166  22.097  1.00 99.13           H  
ATOM   4049  N   ASN A 280       8.665  -9.084  22.564  1.00105.41           N  
ATOM   4050  CA  ASN A 280       8.902  -8.017  23.545  1.00107.12           C  
ATOM   4051  C   ASN A 280       7.627  -7.213  23.899  1.00112.98           C  
ATOM   4052  O   ASN A 280       7.723  -6.005  24.120  1.00112.26           O  
ATOM   4053  CB  ASN A 280      10.070  -7.096  23.106  1.00108.40           C  
ATOM   4054  CG  ASN A 280      11.384  -7.828  22.830  1.00132.61           C  
ATOM   4055  OD1 ASN A 280      11.701  -8.130  21.684  1.00126.85           O  
ATOM   4056  ND2 ASN A 280      12.163  -8.100  23.879  1.00125.09           N  
ATOM   4057  H   ASN A 280       8.862  -8.855  21.599  1.00105.41           H  
ATOM   4058  HA  ASN A 280       9.218  -8.485  24.478  1.00107.12           H  
ATOM   4059  HB3 ASN A 280      10.270  -6.359  23.879  1.00108.40           H  
ATOM   4060  HB2 ASN A 280       9.808  -6.516  22.225  1.00108.40           H  
ATOM   4061 HD22 ASN A 280      13.039  -8.582  23.743  1.00125.09           H  
ATOM   4062 HD21 ASN A 280      11.871  -7.853  24.813  1.00125.09           H  
ATOM   4063  N   LEU A 281       6.468  -7.892  24.007  1.00111.47           N  
ATOM   4064  CA  LEU A 281       5.229  -7.331  24.568  1.00111.93           C  
ATOM   4065  C   LEU A 281       5.337  -7.132  26.094  1.00118.39           C  
ATOM   4066  O   LEU A 281       4.756  -6.181  26.616  1.00118.28           O  
ATOM   4067  CB  LEU A 281       4.025  -8.256  24.257  1.00  0.00           C  
ATOM   4068  CG  LEU A 281       3.568  -8.322  22.783  1.00  0.00           C  
ATOM   4069  CD1 LEU A 281       2.455  -9.373  22.584  1.00  0.00           C  
ATOM   4070  CD2 LEU A 281       3.144  -6.942  22.241  1.00  0.00           C  
ATOM   4071  HB2 LEU A 281       4.281  -9.260  24.588  1.00  0.00           H  
ATOM   4072  HB3 LEU A 281       3.167  -7.953  24.860  1.00  0.00           H  
ATOM   4073  HG  LEU A 281       4.411  -8.676  22.198  1.00  0.00           H  
ATOM   4074 HD11 LEU A 281       1.529  -8.946  22.199  1.00  0.00           H  
ATOM   4075 HD12 LEU A 281       2.769 -10.144  21.879  1.00  0.00           H  
ATOM   4076 HD13 LEU A 281       2.198  -9.873  23.517  1.00  0.00           H  
ATOM   4077 HD21 LEU A 281       3.959  -6.450  21.713  1.00  0.00           H  
ATOM   4078 HD22 LEU A 281       2.314  -7.007  21.537  1.00  0.00           H  
ATOM   4079 HD23 LEU A 281       2.836  -6.277  23.048  1.00  0.00           H  
ATOM   4080  H   LEU A 281       6.452  -8.879  23.794  1.00111.47           H  
ATOM   4081  HA  LEU A 281       5.057  -6.350  24.120  1.00111.93           H  
ATOM   4082  N   LEU A 282       6.077  -8.033  26.767  1.00116.55           N  
ATOM   4083  CA  LEU A 282       6.349  -8.044  28.205  1.00117.57           C  
ATOM   4084  C   LEU A 282       7.114  -6.794  28.721  1.00122.13           C  
ATOM   4085  O   LEU A 282       6.556  -6.109  29.579  1.00122.20           O  
ATOM   4086  CB  LEU A 282       7.004  -9.406  28.560  1.00  0.00           C  
ATOM   4087  CG  LEU A 282       7.549  -9.567  29.999  1.00  0.00           C  
ATOM   4088  CD1 LEU A 282       6.460  -9.347  31.071  1.00  0.00           C  
ATOM   4089  CD2 LEU A 282       8.269 -10.923  30.164  1.00  0.00           C  
ATOM   4090  HB2 LEU A 282       6.272 -10.195  28.374  1.00  0.00           H  
ATOM   4091  HB3 LEU A 282       7.813  -9.610  27.859  1.00  0.00           H  
ATOM   4092  HG  LEU A 282       8.316  -8.807  30.156  1.00  0.00           H  
ATOM   4093 HD11 LEU A 282       6.490 -10.092  31.865  1.00  0.00           H  
ATOM   4094 HD12 LEU A 282       6.581  -8.373  31.546  1.00  0.00           H  
ATOM   4095 HD13 LEU A 282       5.457  -9.376  30.645  1.00  0.00           H  
ATOM   4096 HD21 LEU A 282       9.286 -10.780  30.529  1.00  0.00           H  
ATOM   4097 HD22 LEU A 282       7.763 -11.587  30.865  1.00  0.00           H  
ATOM   4098 HD23 LEU A 282       8.342 -11.465  29.220  1.00  0.00           H  
ATOM   4099  H   LEU A 282       6.484  -8.796  26.246  1.00116.55           H  
ATOM   4100  HA  LEU A 282       5.371  -8.025  28.692  1.00117.57           H  
ATOM   4101  N   PRO A 283       8.344  -6.499  28.227  1.00119.10           N  
ATOM   4102  CA  PRO A 283       9.097  -5.292  28.634  1.00119.69           C  
ATOM   4103  C   PRO A 283       8.427  -3.967  28.226  1.00123.58           C  
ATOM   4104  O   PRO A 283       7.758  -3.899  27.194  1.00121.60           O  
ATOM   4105  CD  PRO A 283       9.153  -7.316  27.323  1.00  0.00           C  
ATOM   4106  CB  PRO A 283      10.474  -5.462  27.968  1.00  0.00           C  
ATOM   4107  CG  PRO A 283      10.208  -6.365  26.782  1.00  0.00           C  
ATOM   4108  HD3 PRO A 283       9.626  -8.112  27.899  1.00  0.00           H  
ATOM   4109  HD2 PRO A 283       8.591  -7.772  26.515  1.00  0.00           H  
ATOM   4110  HB2 PRO A 283      10.941  -4.521  27.675  1.00  0.00           H  
ATOM   4111  HB3 PRO A 283      11.152  -5.958  28.663  1.00  0.00           H  
ATOM   4112  HG3 PRO A 283      11.098  -6.869  26.405  1.00  0.00           H  
ATOM   4113  HG2 PRO A 283       9.778  -5.771  25.977  1.00  0.00           H  
ATOM   4114  HA  PRO A 283       9.221  -5.299  29.719  1.00119.69           H  
ATOM   4115  N   ASP A 284       8.631  -2.951  29.081  1.00 31.02           N  
ATOM   4116  CA  ASP A 284       8.013  -1.624  29.034  1.00 32.28           C  
ATOM   4117  C   ASP A 284       8.407  -0.810  27.773  1.00 31.44           C  
ATOM   4118  O   ASP A 284       9.343  -1.154  27.049  1.00 32.07           O  
ATOM   4119  CB  ASP A 284       8.317  -0.876  30.362  1.00  0.00           C  
ATOM   4120  CG  ASP A 284       7.357   0.261  30.758  1.00  0.00           C  
ATOM   4121  OD1 ASP A 284       7.648   0.887  31.800  1.00  0.00           O  
ATOM   4122  OD2 ASP A 284       6.350   0.483  30.048  1.00  0.00           O1-
ATOM   4123  HB2 ASP A 284       8.295  -1.597  31.180  1.00  0.00           H  
ATOM   4124  HB3 ASP A 284       9.329  -0.474  30.314  1.00  0.00           H  
ATOM   4125  H   ASP A 284       9.218  -3.115  29.885  1.00  0.00           H  
ATOM   4126  HA  ASP A 284       6.937  -1.804  28.973  1.00  0.00           H  
ATOM   4127  N   THR A 285       7.617   0.245  27.540  1.00 31.02           N  
ATOM   4128  CA  THR A 285       7.526   1.080  26.345  1.00 30.54           C  
ATOM   4129  C   THR A 285       8.750   1.967  26.008  1.00 30.29           C  
ATOM   4130  O   THR A 285       8.743   2.559  24.927  1.00 30.82           O  
ATOM   4131  CB  THR A 285       6.285   2.005  26.464  1.00  0.00           C  
ATOM   4132  OG1 THR A 285       6.439   2.976  27.485  1.00  0.00           O  
ATOM   4133  CG2 THR A 285       4.967   1.245  26.690  1.00  0.00           C  
ATOM   4134  HB  THR A 285       6.183   2.548  25.527  1.00  0.00           H  
ATOM   4135  HG1 THR A 285       6.406   2.536  28.339  1.00  0.00           H  
ATOM   4136 HG21 THR A 285       4.119   1.930  26.712  1.00  0.00           H  
ATOM   4137 HG22 THR A 285       4.788   0.529  25.888  1.00  0.00           H  
ATOM   4138 HG23 THR A 285       4.964   0.697  27.633  1.00  0.00           H  
ATOM   4139  H   THR A 285       6.922   0.451  28.250  1.00  0.00           H  
ATOM   4140  HA  THR A 285       7.372   0.407  25.501  1.00  0.00           H  
ATOM   4141  N   GLN A 286       9.771   2.043  26.884  1.00 27.98           N  
ATOM   4142  CA  GLN A 286      11.026   2.777  26.666  1.00 27.56           C  
ATOM   4143  C   GLN A 286      11.752   2.300  25.397  1.00 27.51           C  
ATOM   4144  O   GLN A 286      12.023   1.106  25.272  1.00 28.08           O  
ATOM   4145  CB  GLN A 286      11.969   2.665  27.889  1.00  0.00           C  
ATOM   4146  CG  GLN A 286      11.581   3.513  29.122  1.00  0.00           C  
ATOM   4147  CD  GLN A 286      10.663   2.790  30.111  1.00  0.00           C  
ATOM   4148  OE1 GLN A 286       9.793   2.023  29.715  1.00  0.00           O  
ATOM   4149  NE2 GLN A 286      10.836   3.041  31.409  1.00  0.00           N  
ATOM   4150  HB2 GLN A 286      12.109   1.619  28.169  1.00  0.00           H  
ATOM   4151  HB3 GLN A 286      12.960   3.006  27.582  1.00  0.00           H  
ATOM   4152  HG2 GLN A 286      12.495   3.780  29.656  1.00  0.00           H  
ATOM   4153  HG3 GLN A 286      11.123   4.455  28.820  1.00  0.00           H  
ATOM   4154 HE22 GLN A 286      10.231   2.594  32.083  1.00  0.00           H  
ATOM   4155 HE21 GLN A 286      11.552   3.679  31.728  1.00  0.00           H  
ATOM   4156  H   GLN A 286       9.697   1.557  27.768  1.00  0.00           H  
ATOM   4157  HA  GLN A 286      10.762   3.828  26.534  1.00  0.00           H  
ATOM   4158  N   GLU A 287      12.000   3.247  24.475  1.00128.06           N  
ATOM   4159  CA  GLU A 287      12.539   3.072  23.118  1.00125.88           C  
ATOM   4160  C   GLU A 287      11.579   2.383  22.127  1.00122.91           C  
ATOM   4161  O   GLU A 287      11.693   2.650  20.933  1.00122.18           O  
ATOM   4162  CB  GLU A 287      13.919   2.376  23.105  1.00  0.00           C  
ATOM   4163  CG  GLU A 287      14.993   3.100  23.943  1.00  0.00           C  
ATOM   4164  CD  GLU A 287      16.366   2.421  23.909  1.00  0.00           C  
ATOM   4165  OE1 GLU A 287      17.212   2.840  24.729  1.00  0.00           O  
ATOM   4166  OE2 GLU A 287      16.562   1.510  23.074  1.00  0.00           O1-
ATOM   4167  HB2 GLU A 287      13.826   1.343  23.441  1.00  0.00           H  
ATOM   4168  HB3 GLU A 287      14.267   2.314  22.072  1.00  0.00           H  
ATOM   4169  HG2 GLU A 287      15.112   4.123  23.587  1.00  0.00           H  
ATOM   4170  HG3 GLU A 287      14.679   3.165  24.985  1.00  0.00           H  
ATOM   4171  HA  GLU A 287      12.683   4.084  22.739  1.00125.88           H  
ATOM   4172  H   GLU A 287      11.735   4.195  24.697  1.00  0.00           H  
ATOM   4173  N   ARG A 288      10.649   1.543  22.612  1.00113.98           N  
ATOM   4174  CA  ARG A 288       9.641   0.843  21.816  1.00109.71           C  
ATOM   4175  C   ARG A 288       8.599   1.802  21.223  1.00109.13           C  
ATOM   4176  O   ARG A 288       8.279   1.665  20.045  1.00107.92           O  
ATOM   4177  CB  ARG A 288       8.984  -0.275  22.650  1.00  0.00           C  
ATOM   4178  CG  ARG A 288       9.998  -1.291  23.195  1.00  0.00           C  
ATOM   4179  CD  ARG A 288       9.355  -2.527  23.839  1.00  0.00           C  
ATOM   4180  NE  ARG A 288      10.374  -3.328  24.530  1.00  0.00           N  
ATOM   4181  CZ  ARG A 288      11.379  -4.007  23.947  1.00  0.00           C  
ATOM   4182  NH1 ARG A 288      11.472  -4.140  22.615  1.00  0.00           N  
ATOM   4183  NH2 ARG A 288      12.318  -4.565  24.720  1.00  0.00           N1+
ATOM   4184  HB2 ARG A 288       8.421   0.155  23.477  1.00  0.00           H  
ATOM   4185  HB3 ARG A 288       8.262  -0.811  22.038  1.00  0.00           H  
ATOM   4186  HG2 ARG A 288      10.559  -1.632  22.325  1.00  0.00           H  
ATOM   4187  HG3 ARG A 288      10.728  -0.839  23.866  1.00  0.00           H  
ATOM   4188  HD2 ARG A 288       8.523  -2.257  24.491  1.00  0.00           H  
ATOM   4189  HD3 ARG A 288       8.946  -3.180  23.067  1.00  0.00           H  
ATOM   4190  HE  ARG A 288      10.354  -3.256  25.538  1.00  0.00           H  
ATOM   4191 HH12 ARG A 288      12.233  -4.653  22.196  1.00  0.00           H  
ATOM   4192 HH11 ARG A 288      10.739  -3.790  22.008  1.00  0.00           H  
ATOM   4193 HH22 ARG A 288      13.088  -5.069  24.303  1.00  0.00           H  
ATOM   4194 HH21 ARG A 288      12.278  -4.465  25.724  1.00  0.00           H  
ATOM   4195  H   ARG A 288      10.625   1.369  23.608  1.00113.98           H  
ATOM   4196  HA  ARG A 288      10.160   0.375  20.979  1.00109.71           H  
ATOM   4197  N   PHE A 289       8.149   2.789  22.020  1.00103.46           N  
ATOM   4198  CA  PHE A 289       7.314   3.908  21.577  1.00101.69           C  
ATOM   4199  C   PHE A 289       8.052   5.014  20.794  1.00103.42           C  
ATOM   4200  O   PHE A 289       7.370   5.879  20.250  1.00102.44           O  
ATOM   4201  CB  PHE A 289       6.470   4.474  22.748  1.00  0.00           C  
ATOM   4202  CG  PHE A 289       5.143   3.804  23.111  1.00  0.00           C  
ATOM   4203  CD1 PHE A 289       4.509   4.195  24.311  1.00  0.00           C  
ATOM   4204  CD2 PHE A 289       4.412   2.990  22.211  1.00  0.00           C  
ATOM   4205  CE1 PHE A 289       3.231   3.746  24.619  1.00  0.00           C  
ATOM   4206  CE2 PHE A 289       3.128   2.567  22.529  1.00  0.00           C  
ATOM   4207  CZ  PHE A 289       2.543   2.932  23.731  1.00  0.00           C  
ATOM   4208  HB2 PHE A 289       7.084   4.522  23.648  1.00  0.00           H  
ATOM   4209  HB3 PHE A 289       6.209   5.509  22.534  1.00  0.00           H  
ATOM   4210  HD1 PHE A 289       5.014   4.859  24.997  1.00  0.00           H  
ATOM   4211  HD2 PHE A 289       4.810   2.697  21.254  1.00  0.00           H  
ATOM   4212  HE1 PHE A 289       2.762   4.052  25.543  1.00  0.00           H  
ATOM   4213  HE2 PHE A 289       2.563   1.974  21.827  1.00  0.00           H  
ATOM   4214  HZ  PHE A 289       1.539   2.607  23.964  1.00  0.00           H  
ATOM   4215  H   PHE A 289       8.454   2.819  22.985  1.00103.46           H  
ATOM   4216  HA  PHE A 289       6.633   3.533  20.823  1.00101.69           H  
ATOM   4217  N   TYR A 290       9.394   4.962  20.690  1.00 98.75           N  
ATOM   4218  CA  TYR A 290      10.158   5.791  19.748  1.00 98.11           C  
ATOM   4219  C   TYR A 290      10.347   5.055  18.414  1.00 97.94           C  
ATOM   4220  O   TYR A 290      10.109   5.647  17.364  1.00 96.90           O  
ATOM   4221  CB  TYR A 290      11.506   6.224  20.367  1.00  0.00           C  
ATOM   4222  CG  TYR A 290      12.460   7.016  19.473  1.00  0.00           C  
ATOM   4223  CD1 TYR A 290      11.980   7.961  18.536  1.00  0.00           C  
ATOM   4224  CD2 TYR A 290      13.852   6.829  19.606  1.00  0.00           C  
ATOM   4225  CE1 TYR A 290      12.877   8.695  17.736  1.00  0.00           C  
ATOM   4226  CE2 TYR A 290      14.751   7.568  18.811  1.00  0.00           C  
ATOM   4227  CZ  TYR A 290      14.263   8.499  17.873  1.00  0.00           C  
ATOM   4228  OH  TYR A 290      15.131   9.206  17.093  1.00  0.00           O  
ATOM   4229  HB2 TYR A 290      11.314   6.818  21.261  1.00  0.00           H  
ATOM   4230  HB3 TYR A 290      12.036   5.336  20.711  1.00  0.00           H  
ATOM   4231  HD1 TYR A 290      10.921   8.137  18.422  1.00  0.00           H  
ATOM   4232  HD2 TYR A 290      14.239   6.118  20.321  1.00  0.00           H  
ATOM   4233  HE1 TYR A 290      12.498   9.411  17.022  1.00  0.00           H  
ATOM   4234  HE2 TYR A 290      15.814   7.413  18.922  1.00  0.00           H  
ATOM   4235  HH  TYR A 290      16.051   9.002  17.271  1.00  0.00           H  
ATOM   4236  H   TYR A 290       9.903   4.228  21.160  1.00 98.75           H  
ATOM   4237  HA  TYR A 290       9.595   6.704  19.544  1.00 98.11           H  
ATOM   4238  N   ALA A 291      10.748   3.775  18.481  1.00 92.18           N  
ATOM   4239  CA  ALA A 291      10.945   2.896  17.333  1.00 89.86           C  
ATOM   4240  C   ALA A 291       9.664   2.684  16.517  1.00 91.81           C  
ATOM   4241  O   ALA A 291       9.732   2.755  15.297  1.00 90.49           O  
ATOM   4242  CB  ALA A 291      11.526   1.563  17.812  1.00  0.00           C  
ATOM   4243  HB1 ALA A 291      10.896   1.118  18.583  1.00  0.00           H  
ATOM   4244  HB2 ALA A 291      11.619   0.848  16.994  1.00  0.00           H  
ATOM   4245  HB3 ALA A 291      12.519   1.701  18.241  1.00  0.00           H  
ATOM   4246  H   ALA A 291      10.948   3.364  19.384  1.00 92.18           H  
ATOM   4247  HA  ALA A 291      11.680   3.368  16.677  1.00 89.86           H  
ATOM   4248  N   SER A 292       8.517   2.510  17.193  1.00 87.59           N  
ATOM   4249  CA  SER A 292       7.197   2.432  16.566  1.00 86.01           C  
ATOM   4250  C   SER A 292       6.623   3.783  16.083  1.00 90.87           C  
ATOM   4251  O   SER A 292       5.571   3.754  15.450  1.00 89.41           O  
ATOM   4252  CB  SER A 292       6.235   1.669  17.494  1.00  0.00           C  
ATOM   4253  OG  SER A 292       5.918   2.379  18.670  1.00  0.00           O  
ATOM   4254  HB2 SER A 292       5.302   1.482  16.971  1.00  0.00           H  
ATOM   4255  HB3 SER A 292       6.643   0.694  17.757  1.00  0.00           H  
ATOM   4256  HG  SER A 292       6.654   2.272  19.282  1.00  0.00           H  
ATOM   4257  H   SER A 292       8.537   2.455  18.202  1.00 87.59           H  
ATOM   4258  HA  SER A 292       7.302   1.818  15.670  1.00 86.01           H  
ATOM   4259  N   VAL A 293       7.301   4.915  16.354  1.00 89.08           N  
ATOM   4260  CA  VAL A 293       6.980   6.243  15.810  1.00 89.30           C  
ATOM   4261  C   VAL A 293       7.846   6.574  14.579  1.00 93.70           C  
ATOM   4262  O   VAL A 293       7.320   7.141  13.623  1.00 93.65           O  
ATOM   4263  CB  VAL A 293       7.132   7.358  16.886  1.00  0.00           C  
ATOM   4264  CG1 VAL A 293       7.284   8.800  16.361  1.00  0.00           C  
ATOM   4265  CG2 VAL A 293       5.951   7.294  17.863  1.00  0.00           C  
ATOM   4266  HB  VAL A 293       8.026   7.147  17.471  1.00  0.00           H  
ATOM   4267 HG11 VAL A 293       7.293   9.498  17.194  1.00  0.00           H  
ATOM   4268 HG12 VAL A 293       8.222   8.952  15.827  1.00  0.00           H  
ATOM   4269 HG13 VAL A 293       6.465   9.078  15.698  1.00  0.00           H  
ATOM   4270 HG21 VAL A 293       6.076   7.985  18.697  1.00  0.00           H  
ATOM   4271 HG22 VAL A 293       5.010   7.528  17.369  1.00  0.00           H  
ATOM   4272 HG23 VAL A 293       5.851   6.292  18.273  1.00  0.00           H  
ATOM   4273  H   VAL A 293       8.152   4.860  16.897  1.00 89.08           H  
ATOM   4274  HA  VAL A 293       5.942   6.250  15.477  1.00 89.30           H  
ATOM   4275  N   ILE A 294       9.127   6.159  14.585  1.00 90.22           N  
ATOM   4276  CA  ILE A 294       9.998   6.121  13.400  1.00 90.17           C  
ATOM   4277  C   ILE A 294       9.415   5.161  12.340  1.00 94.54           C  
ATOM   4278  O   ILE A 294       9.371   5.491  11.155  1.00 93.75           O  
ATOM   4279  CB  ILE A 294      11.434   5.628  13.764  1.00  0.00           C  
ATOM   4280  CG1 ILE A 294      12.139   6.581  14.757  1.00  0.00           C  
ATOM   4281  CG2 ILE A 294      12.355   5.373  12.546  1.00  0.00           C  
ATOM   4282  CD1 ILE A 294      13.251   5.900  15.574  1.00  0.00           C  
ATOM   4283  HB  ILE A 294      11.322   4.672  14.279  1.00  0.00           H  
ATOM   4284 HG12 ILE A 294      12.543   7.441  14.222  1.00  0.00           H  
ATOM   4285 HG13 ILE A 294      11.422   6.998  15.463  1.00  0.00           H  
ATOM   4286 HG21 ILE A 294      13.365   5.108  12.856  1.00  0.00           H  
ATOM   4287 HG22 ILE A 294      12.004   4.550  11.922  1.00  0.00           H  
ATOM   4288 HG23 ILE A 294      12.429   6.261  11.918  1.00  0.00           H  
ATOM   4289 HD11 ILE A 294      14.165   6.494  15.556  1.00  0.00           H  
ATOM   4290 HD12 ILE A 294      12.954   5.787  16.617  1.00  0.00           H  
ATOM   4291 HD13 ILE A 294      13.498   4.906  15.201  1.00  0.00           H  
ATOM   4292  H   ILE A 294       9.504   5.736  15.423  1.00 90.22           H  
ATOM   4293  HA  ILE A 294      10.054   7.125  12.974  1.00 90.17           H  
ATOM   4294  N   ILE A 295       8.922   4.019  12.840  1.00 91.59           N  
ATOM   4295  CA  ILE A 295       8.199   2.986  12.114  1.00 90.43           C  
ATOM   4296  C   ILE A 295       6.673   3.172  12.360  1.00 91.56           C  
ATOM   4297  O   ILE A 295       5.897   2.220  12.408  1.00 90.66           O  
ATOM   4298  CB  ILE A 295       8.702   1.571  12.522  1.00  0.00           C  
ATOM   4299  CG1 ILE A 295      10.255   1.475  12.520  1.00  0.00           C  
ATOM   4300  CG2 ILE A 295       8.169   0.457  11.609  1.00  0.00           C  
ATOM   4301  CD1 ILE A 295      10.801   0.218  13.211  1.00  0.00           C  
ATOM   4302  HB  ILE A 295       8.344   1.366  13.531  1.00  0.00           H  
ATOM   4303 HG12 ILE A 295      10.622   1.524  11.495  1.00  0.00           H  
ATOM   4304 HG13 ILE A 295      10.723   2.325  13.012  1.00  0.00           H  
ATOM   4305 HG21 ILE A 295       8.455  -0.503  12.026  1.00  0.00           H  
ATOM   4306 HG22 ILE A 295       7.092   0.420  11.493  1.00  0.00           H  
ATOM   4307 HG23 ILE A 295       8.579   0.543  10.604  1.00  0.00           H  
ATOM   4308 HD11 ILE A 295      11.818   0.382  13.569  1.00  0.00           H  
ATOM   4309 HD12 ILE A 295      10.193  -0.054  14.073  1.00  0.00           H  
ATOM   4310 HD13 ILE A 295      10.825  -0.631  12.530  1.00  0.00           H  
ATOM   4311  H   ILE A 295       9.034   3.838  13.829  1.00 91.59           H  
ATOM   4312  HA  ILE A 295       8.379   3.105  11.046  1.00 90.43           H  
ATOM   4313  N   GLN A 296       6.259   4.444  12.449  1.00 86.30           N  
ATOM   4314  CA  GLN A 296       4.958   4.913  11.994  1.00 84.57           C  
ATOM   4315  C   GLN A 296       5.220   5.726  10.724  1.00 88.71           C  
ATOM   4316  O   GLN A 296       4.552   5.470   9.731  1.00 87.39           O  
ATOM   4317  CB  GLN A 296       4.215   5.725  13.078  1.00  0.00           C  
ATOM   4318  CG  GLN A 296       2.788   6.172  12.689  1.00  0.00           C  
ATOM   4319  CD  GLN A 296       2.693   7.632  12.237  1.00  0.00           C  
ATOM   4320  OE1 GLN A 296       3.359   8.061  11.301  1.00  0.00           O  
ATOM   4321  NE2 GLN A 296       1.829   8.410  12.882  1.00  0.00           N  
ATOM   4322  HB2 GLN A 296       4.115   5.093  13.958  1.00  0.00           H  
ATOM   4323  HB3 GLN A 296       4.805   6.582  13.403  1.00  0.00           H  
ATOM   4324  HG2 GLN A 296       2.368   5.525  11.918  1.00  0.00           H  
ATOM   4325  HG3 GLN A 296       2.145   6.046  13.559  1.00  0.00           H  
ATOM   4326 HE22 GLN A 296       1.729   9.377  12.611  1.00  0.00           H  
ATOM   4327 HE21 GLN A 296       1.241   8.042  13.615  1.00  0.00           H  
ATOM   4328  H   GLN A 296       6.965   5.163  12.512  1.00 86.30           H  
ATOM   4329  HA  GLN A 296       4.323   4.065  11.727  1.00 84.57           H  
ATOM   4330  N   ASN A 297       6.191   6.660  10.767  1.00 86.67           N  
ATOM   4331  CA  ASN A 297       6.529   7.596   9.686  1.00 87.16           C  
ATOM   4332  C   ASN A 297       6.900   6.906   8.359  1.00 90.66           C  
ATOM   4333  O   ASN A 297       6.326   7.271   7.336  1.00 90.10           O  
ATOM   4334  CB  ASN A 297       7.664   8.550  10.137  1.00  0.00           C  
ATOM   4335  CG  ASN A 297       7.314   9.479  11.308  1.00  0.00           C  
ATOM   4336  OD1 ASN A 297       6.149   9.730  11.607  1.00  0.00           O  
ATOM   4337  ND2 ASN A 297       8.340  10.015  11.973  1.00  0.00           N  
ATOM   4338  HB2 ASN A 297       8.554   7.975  10.394  1.00  0.00           H  
ATOM   4339  HB3 ASN A 297       7.945   9.196   9.303  1.00  0.00           H  
ATOM   4340 HD22 ASN A 297       8.165  10.633  12.752  1.00  0.00           H  
ATOM   4341 HD21 ASN A 297       9.291   9.802  11.711  1.00  0.00           H  
ATOM   4342  H   ASN A 297       6.678   6.817  11.639  1.00 86.67           H  
ATOM   4343  HA  ASN A 297       5.627   8.187   9.514  1.00 87.16           H  
ATOM   4344  N   LEU A 298       7.814   5.919   8.399  1.00 87.08           N  
ATOM   4345  CA  LEU A 298       8.230   5.104   7.246  1.00 86.53           C  
ATOM   4346  C   LEU A 298       7.080   4.288   6.604  1.00 90.38           C  
ATOM   4347  O   LEU A 298       6.869   4.448   5.405  1.00 90.67           O  
ATOM   4348  CB  LEU A 298       9.427   4.205   7.649  1.00  0.00           C  
ATOM   4349  CG  LEU A 298      10.799   4.904   7.559  1.00  0.00           C  
ATOM   4350  CD1 LEU A 298      11.870   4.140   8.371  1.00  0.00           C  
ATOM   4351  CD2 LEU A 298      11.223   5.146   6.092  1.00  0.00           C  
ATOM   4352  HB2 LEU A 298       9.277   3.853   8.670  1.00  0.00           H  
ATOM   4353  HB3 LEU A 298       9.459   3.303   7.033  1.00  0.00           H  
ATOM   4354  HG  LEU A 298      10.692   5.880   8.035  1.00  0.00           H  
ATOM   4355 HD11 LEU A 298      12.738   3.860   7.776  1.00  0.00           H  
ATOM   4356 HD12 LEU A 298      12.233   4.753   9.196  1.00  0.00           H  
ATOM   4357 HD13 LEU A 298      11.478   3.220   8.806  1.00  0.00           H  
ATOM   4358 HD21 LEU A 298      11.311   6.215   5.891  1.00  0.00           H  
ATOM   4359 HD22 LEU A 298      12.183   4.695   5.844  1.00  0.00           H  
ATOM   4360 HD23 LEU A 298      10.496   4.747   5.383  1.00  0.00           H  
ATOM   4361  H   LEU A 298       8.243   5.684   9.285  1.00 87.08           H  
ATOM   4362  HA  LEU A 298       8.568   5.802   6.478  1.00 86.53           H  
ATOM   4363  N   PRO A 299       6.333   3.461   7.371  1.00 85.71           N  
ATOM   4364  CA  PRO A 299       5.149   2.750   6.848  1.00 83.82           C  
ATOM   4365  C   PRO A 299       3.974   3.637   6.409  1.00 87.84           C  
ATOM   4366  O   PRO A 299       3.333   3.310   5.412  1.00 87.20           O  
ATOM   4367  CD  PRO A 299       6.697   2.978   8.696  1.00  0.00           C  
ATOM   4368  CB  PRO A 299       4.779   1.754   7.953  1.00  0.00           C  
ATOM   4369  CG  PRO A 299       5.481   2.242   9.203  1.00  0.00           C  
ATOM   4370  HD3 PRO A 299       7.532   2.283   8.600  1.00  0.00           H  
ATOM   4371  HD2 PRO A 299       6.975   3.762   9.394  1.00  0.00           H  
ATOM   4372  HB2 PRO A 299       3.706   1.660   8.109  1.00  0.00           H  
ATOM   4373  HB3 PRO A 299       5.161   0.770   7.693  1.00  0.00           H  
ATOM   4374  HG3 PRO A 299       5.776   1.445   9.879  1.00  0.00           H  
ATOM   4375  HG2 PRO A 299       4.820   2.919   9.738  1.00  0.00           H  
ATOM   4376  HA  PRO A 299       5.428   2.180   5.966  1.00 83.82           H  
ATOM   4377  N   ALA A 300       3.745   4.760   7.105  1.00 85.43           N  
ATOM   4378  CA  ALA A 300       2.751   5.764   6.730  1.00 85.98           C  
ATOM   4379  C   ALA A 300       3.104   6.515   5.430  1.00 92.57           C  
ATOM   4380  O   ALA A 300       2.186   6.989   4.768  1.00 92.70           O  
ATOM   4381  CB  ALA A 300       2.531   6.724   7.910  1.00  0.00           C  
ATOM   4382  HB1 ALA A 300       2.248   6.172   8.804  1.00  0.00           H  
ATOM   4383  HB2 ALA A 300       3.432   7.285   8.154  1.00  0.00           H  
ATOM   4384  HB3 ALA A 300       1.727   7.431   7.714  1.00  0.00           H  
ATOM   4385  H   ALA A 300       4.290   4.964   7.934  1.00 85.43           H  
ATOM   4386  HA  ALA A 300       1.807   5.244   6.554  1.00 85.98           H  
ATOM   4387  N   LEU A 301       4.397   6.579   5.057  1.00 90.30           N  
ATOM   4388  CA  LEU A 301       4.891   7.204   3.822  1.00 90.77           C  
ATOM   4389  C   LEU A 301       4.462   6.468   2.537  1.00 95.25           C  
ATOM   4390  O   LEU A 301       4.418   7.110   1.488  1.00 95.51           O  
ATOM   4391  CB  LEU A 301       6.427   7.375   3.915  1.00  0.00           C  
ATOM   4392  CG  LEU A 301       7.136   8.142   2.774  1.00  0.00           C  
ATOM   4393  CD1 LEU A 301       6.665   9.605   2.636  1.00  0.00           C  
ATOM   4394  CD2 LEU A 301       8.665   8.045   2.932  1.00  0.00           C  
ATOM   4395  HB2 LEU A 301       6.679   7.865   4.855  1.00  0.00           H  
ATOM   4396  HB3 LEU A 301       6.872   6.385   3.963  1.00  0.00           H  
ATOM   4397  HG  LEU A 301       6.910   7.633   1.837  1.00  0.00           H  
ATOM   4398 HD11 LEU A 301       7.485  10.314   2.743  1.00  0.00           H  
ATOM   4399 HD12 LEU A 301       6.223   9.774   1.653  1.00  0.00           H  
ATOM   4400 HD13 LEU A 301       5.916   9.876   3.378  1.00  0.00           H  
ATOM   4401 HD21 LEU A 301       9.157   8.103   1.961  1.00  0.00           H  
ATOM   4402 HD22 LEU A 301       9.060   8.847   3.555  1.00  0.00           H  
ATOM   4403 HD23 LEU A 301       8.969   7.102   3.389  1.00  0.00           H  
ATOM   4404  H   LEU A 301       5.102   6.169   5.654  1.00 90.30           H  
ATOM   4405  HA  LEU A 301       4.435   8.193   3.771  1.00 90.77           H  
ATOM   4406  N   ASN A 302       4.087   5.174   2.633  1.00 91.88           N  
ATOM   4407  CA  ASN A 302       3.443   4.408   1.551  1.00 91.69           C  
ATOM   4408  C   ASN A 302       2.145   5.072   1.055  1.00 97.08           C  
ATOM   4409  O   ASN A 302       1.826   4.995  -0.130  1.00 96.18           O  
ATOM   4410  CB  ASN A 302       3.150   2.970   2.046  1.00  0.00           C  
ATOM   4411  CG  ASN A 302       2.362   2.096   1.058  1.00  0.00           C  
ATOM   4412  OD1 ASN A 302       1.349   1.508   1.425  1.00  0.00           O  
ATOM   4413  ND2 ASN A 302       2.797   2.038  -0.201  1.00  0.00           N  
ATOM   4414  HB2 ASN A 302       4.067   2.452   2.302  1.00  0.00           H  
ATOM   4415  HB3 ASN A 302       2.564   3.025   2.963  1.00  0.00           H  
ATOM   4416 HD22 ASN A 302       2.273   1.511  -0.885  1.00  0.00           H  
ATOM   4417 HD21 ASN A 302       3.616   2.551  -0.491  1.00  0.00           H  
ATOM   4418  H   ASN A 302       4.142   4.713   3.531  1.00 91.88           H  
ATOM   4419  HA  ASN A 302       4.170   4.366   0.738  1.00 91.69           H  
ATOM   4420  N   SER A 303       1.433   5.719   1.981  1.00 95.53           N  
ATOM   4421  CA  SER A 303       0.200   6.433   1.720  1.00 96.71           C  
ATOM   4422  C   SER A 303       0.418   7.600   0.722  1.00104.42           C  
ATOM   4423  O   SER A 303      -0.435   7.818  -0.136  1.00105.08           O  
ATOM   4424  CB  SER A 303      -0.358   6.823   3.106  1.00  0.00           C  
ATOM   4425  OG  SER A 303      -1.746   7.014   3.105  1.00  0.00           O  
ATOM   4426  HB2 SER A 303      -0.161   6.040   3.840  1.00  0.00           H  
ATOM   4427  HB3 SER A 303       0.116   7.733   3.474  1.00  0.00           H  
ATOM   4428  HG  SER A 303      -2.086   6.865   3.991  1.00  0.00           H  
ATOM   4429  H   SER A 303       1.770   5.748   2.934  1.00 95.53           H  
ATOM   4430  HA  SER A 303      -0.474   5.714   1.254  1.00 96.71           H  
ATOM   4431  N   ALA A 304       1.589   8.260   0.796  1.00102.88           N  
ATOM   4432  CA  ALA A 304       2.005   9.341  -0.099  1.00104.22           C  
ATOM   4433  C   ALA A 304       2.749   8.875  -1.367  1.00109.32           C  
ATOM   4434  O   ALA A 304       2.805   9.658  -2.315  1.00109.62           O  
ATOM   4435  CB  ALA A 304       2.877  10.327   0.694  1.00  0.00           C  
ATOM   4436  HB1 ALA A 304       2.328  10.738   1.542  1.00  0.00           H  
ATOM   4437  HB2 ALA A 304       3.775   9.848   1.084  1.00  0.00           H  
ATOM   4438  HB3 ALA A 304       3.188  11.168   0.074  1.00  0.00           H  
ATOM   4439  H   ALA A 304       2.263   7.985   1.497  1.00102.88           H  
ATOM   4440  HA  ALA A 304       1.116   9.883  -0.428  1.00104.22           H  
ATOM   4441  N   ILE A 305       3.301   7.645  -1.401  1.00106.72           N  
ATOM   4442  CA  ILE A 305       4.058   7.160  -2.565  1.00107.15           C  
ATOM   4443  C   ILE A 305       3.158   6.697  -3.727  1.00112.68           C  
ATOM   4444  O   ILE A 305       3.624   6.703  -4.864  1.00112.23           O  
ATOM   4445  CB  ILE A 305       5.085   6.040  -2.196  1.00  0.00           C  
ATOM   4446  CG1 ILE A 305       6.368   6.073  -3.065  1.00  0.00           C  
ATOM   4447  CG2 ILE A 305       4.524   4.597  -2.206  1.00  0.00           C  
ATOM   4448  CD1 ILE A 305       7.046   7.439  -3.241  1.00  0.00           C  
ATOM   4449  HB  ILE A 305       5.398   6.238  -1.169  1.00  0.00           H  
ATOM   4450 HG12 ILE A 305       7.115   5.435  -2.607  1.00  0.00           H  
ATOM   4451 HG13 ILE A 305       6.162   5.637  -4.041  1.00  0.00           H  
ATOM   4452 HG21 ILE A 305       5.174   3.920  -1.654  1.00  0.00           H  
ATOM   4453 HG22 ILE A 305       3.545   4.538  -1.747  1.00  0.00           H  
ATOM   4454 HG23 ILE A 305       4.426   4.203  -3.218  1.00  0.00           H  
ATOM   4455 HD11 ILE A 305       8.109   7.317  -3.446  1.00  0.00           H  
ATOM   4456 HD12 ILE A 305       6.617   7.997  -4.074  1.00  0.00           H  
ATOM   4457 HD13 ILE A 305       6.953   8.048  -2.341  1.00  0.00           H  
ATOM   4458  H   ILE A 305       3.235   7.030  -0.602  1.00106.72           H  
ATOM   4459  HA  ILE A 305       4.605   8.020  -2.947  1.00107.15           H  
ATOM   4460  N   ASN A 306       1.888   6.352  -3.448  1.00110.39           N  
ATOM   4461  CA  ASN A 306       0.905   6.035  -4.483  1.00110.35           C  
ATOM   4462  C   ASN A 306       0.616   7.249  -5.404  1.00115.22           C  
ATOM   4463  O   ASN A 306       0.854   7.102  -6.600  1.00114.52           O  
ATOM   4464  CB  ASN A 306      -0.355   5.380  -3.861  1.00111.39           C  
ATOM   4465  CG  ASN A 306      -1.244   4.640  -4.872  1.00132.14           C  
ATOM   4466  OD1 ASN A 306      -0.781   4.159  -5.905  1.00125.83           O  
ATOM   4467  ND2 ASN A 306      -2.535   4.529  -4.565  1.00123.12           N  
ATOM   4468  H   ASN A 306       1.558   6.357  -2.493  1.00110.39           H  
ATOM   4469  HA  ASN A 306       1.370   5.285  -5.127  1.00110.35           H  
ATOM   4470  HB3 ASN A 306      -0.944   6.090  -3.282  1.00111.39           H  
ATOM   4471  HB2 ASN A 306      -0.035   4.621  -3.145  1.00111.39           H  
ATOM   4472 HD22 ASN A 306      -3.170   4.059  -5.194  1.00123.12           H  
ATOM   4473 HD21 ASN A 306      -2.886   4.906  -3.695  1.00123.12           H  
ATOM   4474  N   PRO A 307       0.221   8.438  -4.882  1.00113.21           N  
ATOM   4475  CA  PRO A 307       0.039   9.624  -5.736  1.00114.82           C  
ATOM   4476  C   PRO A 307       1.331  10.239  -6.300  1.00120.60           C  
ATOM   4477  O   PRO A 307       1.264  10.745  -7.414  1.00120.49           O  
ATOM   4478  CB  PRO A 307      -0.736  10.614  -4.858  1.00117.53           C  
ATOM   4479  CG  PRO A 307      -0.360  10.233  -3.437  1.00121.06           C  
ATOM   4480  CD  PRO A 307      -0.247   8.716  -3.525  1.00114.86           C  
ATOM   4481  HA  PRO A 307      -0.591   9.358  -6.588  1.00114.82           H  
ATOM   4482  HB3 PRO A 307      -1.802  10.447  -5.011  1.00117.53           H  
ATOM   4483  HB2 PRO A 307      -0.533  11.664  -5.078  1.00117.53           H  
ATOM   4484  HG3 PRO A 307      -1.080  10.562  -2.687  1.00121.06           H  
ATOM   4485  HG2 PRO A 307       0.606  10.673  -3.189  1.00121.06           H  
ATOM   4486  HD2 PRO A 307       0.376   8.309  -2.734  1.00114.86           H  
ATOM   4487  HD3 PRO A 307      -1.238   8.282  -3.430  1.00114.86           H  
ATOM   4488  N   LEU A 308       2.467  10.186  -5.576  1.00118.48           N  
ATOM   4489  CA  LEU A 308       3.738  10.749  -6.056  1.00119.56           C  
ATOM   4490  C   LEU A 308       4.328   9.971  -7.241  1.00125.03           C  
ATOM   4491  O   LEU A 308       4.719  10.610  -8.215  1.00125.28           O  
ATOM   4492  CB  LEU A 308       4.770  10.880  -4.914  1.00  0.00           C  
ATOM   4493  CG  LEU A 308       4.495  12.044  -3.935  1.00  0.00           C  
ATOM   4494  CD1 LEU A 308       5.431  11.963  -2.708  1.00  0.00           C  
ATOM   4495  CD2 LEU A 308       4.557  13.427  -4.621  1.00  0.00           C  
ATOM   4496  HB2 LEU A 308       4.812   9.935  -4.370  1.00  0.00           H  
ATOM   4497  HB3 LEU A 308       5.769  11.022  -5.331  1.00  0.00           H  
ATOM   4498  HG  LEU A 308       3.478  11.921  -3.560  1.00  0.00           H  
ATOM   4499 HD11 LEU A 308       4.849  11.939  -1.786  1.00  0.00           H  
ATOM   4500 HD12 LEU A 308       6.045  11.062  -2.719  1.00  0.00           H  
ATOM   4501 HD13 LEU A 308       6.114  12.809  -2.637  1.00  0.00           H  
ATOM   4502 HD21 LEU A 308       5.080  14.173  -4.024  1.00  0.00           H  
ATOM   4503 HD22 LEU A 308       5.062  13.379  -5.587  1.00  0.00           H  
ATOM   4504 HD23 LEU A 308       3.553  13.812  -4.798  1.00  0.00           H  
ATOM   4505  H   LEU A 308       2.471   9.764  -4.658  1.00118.48           H  
ATOM   4506  HA  LEU A 308       3.522  11.750  -6.433  1.00119.56           H  
ATOM   4507  N   ILE A 309       4.342   8.626  -7.179  1.00122.34           N  
ATOM   4508  CA  ILE A 309       4.791   7.799  -8.305  1.00122.26           C  
ATOM   4509  C   ILE A 309       3.791   7.822  -9.478  1.00128.92           C  
ATOM   4510  O   ILE A 309       4.217   7.775 -10.630  1.00128.36           O  
ATOM   4511  CB  ILE A 309       5.109   6.327  -7.913  1.00  0.00           C  
ATOM   4512  CG1 ILE A 309       6.185   6.247  -6.807  1.00  0.00           C  
ATOM   4513  CG2 ILE A 309       5.511   5.429  -9.108  1.00  0.00           C  
ATOM   4514  CD1 ILE A 309       7.567   6.806  -7.171  1.00  0.00           C  
ATOM   4515  HB  ILE A 309       4.202   5.900  -7.484  1.00  0.00           H  
ATOM   4516 HG12 ILE A 309       5.842   6.806  -5.942  1.00  0.00           H  
ATOM   4517 HG13 ILE A 309       6.284   5.216  -6.467  1.00  0.00           H  
ATOM   4518 HG21 ILE A 309       5.920   4.479  -8.771  1.00  0.00           H  
ATOM   4519 HG22 ILE A 309       4.661   5.197  -9.751  1.00  0.00           H  
ATOM   4520 HG23 ILE A 309       6.272   5.902  -9.729  1.00  0.00           H  
ATOM   4521 HD11 ILE A 309       8.332   6.392  -6.513  1.00  0.00           H  
ATOM   4522 HD12 ILE A 309       7.856   6.573  -8.194  1.00  0.00           H  
ATOM   4523 HD13 ILE A 309       7.588   7.890  -7.052  1.00  0.00           H  
ATOM   4524  H   ILE A 309       4.004   8.140  -6.358  1.00122.34           H  
ATOM   4525  HA  ILE A 309       5.719   8.231  -8.661  1.00122.26           H  
ATOM   4526  N   TYR A 310       2.492   7.957  -9.170  1.00127.99           N  
ATOM   4527  CA  TYR A 310       1.426   8.039 -10.165  1.00129.26           C  
ATOM   4528  C   TYR A 310       1.136   9.488 -10.616  1.00136.33           C  
ATOM   4529  O   TYR A 310       0.103   9.699 -11.245  1.00136.35           O  
ATOM   4530  CB  TYR A 310       0.176   7.307  -9.621  1.00130.41           C  
ATOM   4531  CG  TYR A 310      -0.585   6.490 -10.645  1.00132.33           C  
ATOM   4532  CD1 TYR A 310      -0.019   5.284 -11.105  1.00133.01           C  
ATOM   4533  CD2 TYR A 310      -1.849   6.894 -11.115  1.00134.38           C  
ATOM   4534  CE1 TYR A 310      -0.703   4.491 -12.041  1.00133.67           C  
ATOM   4535  CE2 TYR A 310      -2.531   6.107 -12.067  1.00135.27           C  
ATOM   4536  CZ  TYR A 310      -1.954   4.906 -12.529  1.00142.14           C  
ATOM   4537  OH  TYR A 310      -2.597   4.126 -13.443  1.00144.28           O  
ATOM   4538  H   TYR A 310       2.206   8.001  -8.201  1.00127.99           H  
ATOM   4539  HA  TYR A 310       1.751   7.506 -11.059  1.00129.26           H  
ATOM   4540  HB3 TYR A 310      -0.482   7.976  -9.063  1.00130.41           H  
ATOM   4541  HB2 TYR A 310       0.495   6.546  -8.911  1.00130.41           H  
ATOM   4542  HD1 TYR A 310       0.945   4.965 -10.740  1.00133.01           H  
ATOM   4543  HD2 TYR A 310      -2.297   7.804 -10.743  1.00134.38           H  
ATOM   4544  HE1 TYR A 310      -0.263   3.567 -12.386  1.00133.67           H  
ATOM   4545  HE2 TYR A 310      -3.497   6.424 -12.429  1.00135.27           H  
ATOM   4546  HH  TYR A 310      -3.433   4.495 -13.735  1.00144.28           H  
ATOM   4547  N   CYS A 311       2.039  10.447 -10.330  1.00135.38           N  
ATOM   4548  CA  CYS A 311       1.923  11.850 -10.737  1.00137.68           C  
ATOM   4549  C   CYS A 311       3.229  12.347 -11.365  1.00143.85           C  
ATOM   4550  O   CYS A 311       3.187  12.804 -12.504  1.00144.28           O  
ATOM   4551  CB  CYS A 311       1.435  12.774  -9.597  1.00  0.00           C  
ATOM   4552  SG  CYS A 311       1.252  14.513 -10.098  1.00  0.00           S  
ATOM   4553  HB2 CYS A 311       0.465  12.432  -9.234  1.00  0.00           H  
ATOM   4554  HB3 CYS A 311       2.128  12.741  -8.756  1.00  0.00           H  
ATOM   4555  HG  CYS A 311       0.823  14.952  -8.912  1.00  0.00           H  
ATOM   4556  H   CYS A 311       2.863  10.204  -9.798  1.00135.38           H  
ATOM   4557  HA  CYS A 311       1.182  11.918 -11.534  1.00137.68           H  
ATOM   4558  N   VAL A 312       4.355  12.278 -10.632  1.00141.47           N  
ATOM   4559  CA  VAL A 312       5.628  12.863 -11.078  1.00142.74           C  
ATOM   4560  C   VAL A 312       6.368  11.995 -12.122  1.00147.50           C  
ATOM   4561  O   VAL A 312       7.244  12.525 -12.805  1.00147.54           O  
ATOM   4562  CB  VAL A 312       6.587  13.224  -9.899  1.00  0.00           C  
ATOM   4563  CG1 VAL A 312       5.847  13.907  -8.733  1.00  0.00           C  
ATOM   4564  CG2 VAL A 312       7.522  12.113  -9.382  1.00  0.00           C  
ATOM   4565  HB  VAL A 312       7.256  13.993 -10.291  1.00  0.00           H  
ATOM   4566 HG11 VAL A 312       6.550  14.285  -7.990  1.00  0.00           H  
ATOM   4567 HG12 VAL A 312       5.257  14.754  -9.085  1.00  0.00           H  
ATOM   4568 HG13 VAL A 312       5.172  13.223  -8.220  1.00  0.00           H  
ATOM   4569 HG21 VAL A 312       8.095  12.452  -8.519  1.00  0.00           H  
ATOM   4570 HG22 VAL A 312       6.965  11.232  -9.076  1.00  0.00           H  
ATOM   4571 HG23 VAL A 312       8.247  11.808 -10.136  1.00  0.00           H  
ATOM   4572  H   VAL A 312       4.346  11.878  -9.702  1.00141.47           H  
ATOM   4573  HA  VAL A 312       5.393  13.805 -11.579  1.00142.74           H  
ATOM   4574  N   PHE A 313       5.991  10.710 -12.252  1.00144.61           N  
ATOM   4575  CA  PHE A 313       6.491   9.806 -13.292  1.00144.45           C  
ATOM   4576  C   PHE A 313       5.445   9.583 -14.400  1.00149.99           C  
ATOM   4577  O   PHE A 313       5.839   9.399 -15.551  1.00149.24           O  
ATOM   4578  CB  PHE A 313       6.921   8.459 -12.678  1.00  0.00           C  
ATOM   4579  CG  PHE A 313       8.108   8.507 -11.732  1.00  0.00           C  
ATOM   4580  CD1 PHE A 313       7.925   8.889 -10.390  1.00  0.00           C  
ATOM   4581  CD2 PHE A 313       9.420   8.314 -12.211  1.00  0.00           C  
ATOM   4582  CE1 PHE A 313       9.012   8.996  -9.535  1.00  0.00           C  
ATOM   4583  CE2 PHE A 313      10.498   8.426 -11.342  1.00  0.00           C  
ATOM   4584  CZ  PHE A 313      10.295   8.756 -10.007  1.00  0.00           C  
ATOM   4585  HB2 PHE A 313       6.087   8.000 -12.158  1.00  0.00           H  
ATOM   4586  HB3 PHE A 313       7.170   7.770 -13.479  1.00  0.00           H  
ATOM   4587  HD1 PHE A 313       6.935   9.126 -10.043  1.00  0.00           H  
ATOM   4588  HD2 PHE A 313       9.589   8.071 -13.250  1.00  0.00           H  
ATOM   4589  HE1 PHE A 313       8.863   9.287  -8.506  1.00  0.00           H  
ATOM   4590  HE2 PHE A 313      11.501   8.260 -11.708  1.00  0.00           H  
ATOM   4591  HZ  PHE A 313      11.140   8.846  -9.341  1.00  0.00           H  
ATOM   4592  H   PHE A 313       5.276  10.340 -11.643  1.00144.61           H  
ATOM   4593  HA  PHE A 313       7.370  10.234 -13.776  1.00144.45           H  
ATOM   4594  N   SER A 314       4.145   9.617 -14.054  1.00148.20           N  
ATOM   4595  CA  SER A 314       3.036   9.463 -14.997  1.00148.81           C  
ATOM   4596  C   SER A 314       2.808  10.771 -15.770  1.00157.43           C  
ATOM   4597  O   SER A 314       2.322  11.741 -15.187  1.00158.35           O  
ATOM   4598  CB  SER A 314       1.764   9.070 -14.226  1.00  0.00           C  
ATOM   4599  OG  SER A 314       1.878   7.762 -13.707  1.00  0.00           O  
ATOM   4600  HB2 SER A 314       1.574   9.773 -13.417  1.00  0.00           H  
ATOM   4601  HB3 SER A 314       0.892   9.097 -14.882  1.00  0.00           H  
ATOM   4602  HG  SER A 314       1.074   7.552 -13.226  1.00  0.00           H  
ATOM   4603  H   SER A 314       3.887   9.766 -13.090  1.00148.20           H  
ATOM   4604  HA  SER A 314       3.270   8.665 -15.706  1.00148.81           H  
ATOM   4605  N   SER A 315       3.153  10.766 -17.069  1.00156.18           N  
ATOM   4606  CA  SER A 315       3.037  11.915 -17.976  1.00158.46           C  
ATOM   4607  C   SER A 315       1.597  12.436 -18.125  1.00165.40           C  
ATOM   4608  O   SER A 315       1.388  13.648 -18.179  1.00166.69           O  
ATOM   4609  CB  SER A 315       3.582  11.525 -19.364  1.00  0.00           C  
ATOM   4610  OG  SER A 315       4.980  11.333 -19.320  1.00  0.00           O  
ATOM   4611  HB2 SER A 315       3.105  10.618 -19.738  1.00  0.00           H  
ATOM   4612  HB3 SER A 315       3.380  12.314 -20.090  1.00  0.00           H  
ATOM   4613  HG  SER A 315       5.298  11.217 -20.218  1.00  0.00           H  
ATOM   4614  H   SER A 315       3.570   9.936 -17.466  1.00156.18           H  
ATOM   4615  HA  SER A 315       3.642  12.728 -17.570  1.00158.46           H  
ATOM   4616  N   SER A 316       0.643  11.493 -18.167  1.00162.63           N  
ATOM   4617  CA  SER A 316      -0.787  11.736 -18.310  1.00164.17           C  
ATOM   4618  C   SER A 316      -1.473  12.332 -17.069  1.00169.52           C  
ATOM   4619  O   SER A 316      -2.619  12.739 -17.224  1.00170.62           O  
ATOM   4620  CB  SER A 316      -1.461  10.420 -18.757  1.00  0.00           C  
ATOM   4621  OG  SER A 316      -1.434   9.437 -17.737  1.00  0.00           O  
ATOM   4622  HB2 SER A 316      -2.502  10.600 -19.030  1.00  0.00           H  
ATOM   4623  HB3 SER A 316      -0.974  10.019 -19.647  1.00  0.00           H  
ATOM   4624  HG  SER A 316      -1.854   8.639 -18.069  1.00  0.00           H  
ATOM   4625  H   SER A 316       0.908  10.522 -18.092  1.00162.63           H  
ATOM   4626  HA  SER A 316      -0.914  12.459 -19.118  1.00164.17           H  
ATOM   4627  N   ILE A 317      -0.810  12.361 -15.894  1.00165.60           N  
ATOM   4628  CA  ILE A 317      -1.384  12.853 -14.632  1.00166.10           C  
ATOM   4629  C   ILE A 317      -0.703  14.135 -14.118  1.00170.94           C  
ATOM   4630  O   ILE A 317      -1.370  14.920 -13.442  1.00171.59           O  
ATOM   4631  CB  ILE A 317      -1.414  11.751 -13.530  1.00  0.00           C  
ATOM   4632  CG1 ILE A 317      -2.452  10.687 -13.955  1.00  0.00           C  
ATOM   4633  CG2 ILE A 317      -1.730  12.262 -12.099  1.00  0.00           C  
ATOM   4634  CD1 ILE A 317      -2.443   9.394 -13.144  1.00  0.00           C  
ATOM   4635  HB  ILE A 317      -0.433  11.273 -13.504  1.00  0.00           H  
ATOM   4636 HG12 ILE A 317      -3.445  11.125 -13.914  1.00  0.00           H  
ATOM   4637 HG13 ILE A 317      -2.300  10.403 -14.996  1.00  0.00           H  
ATOM   4638 HG21 ILE A 317      -1.821  11.450 -11.380  1.00  0.00           H  
ATOM   4639 HG22 ILE A 317      -0.952  12.917 -11.710  1.00  0.00           H  
ATOM   4640 HG23 ILE A 317      -2.670  12.814 -12.080  1.00  0.00           H  
ATOM   4641 HD11 ILE A 317      -3.131   8.669 -13.579  1.00  0.00           H  
ATOM   4642 HD12 ILE A 317      -1.454   8.938 -13.147  1.00  0.00           H  
ATOM   4643 HD13 ILE A 317      -2.753   9.559 -12.113  1.00  0.00           H  
ATOM   4644  H   ILE A 317       0.133  12.001 -15.847  1.00165.60           H  
ATOM   4645  HA  ILE A 317      -2.425  13.127 -14.798  1.00166.10           H  
ATOM   4646  N   SER A 318       0.566  14.372 -14.490  1.00167.31           N  
ATOM   4647  CA  SER A 318       1.304  15.576 -14.101  1.00168.60           C  
ATOM   4648  C   SER A 318       0.707  16.867 -14.707  1.00175.35           C  
ATOM   4649  O   SER A 318       0.616  17.875 -14.006  1.00176.35           O  
ATOM   4650  CB  SER A 318       2.793  15.403 -14.468  1.00  0.00           C  
ATOM   4651  OG  SER A 318       3.607  16.174 -13.607  1.00  0.00           O  
ATOM   4652  HB2 SER A 318       3.107  14.365 -14.392  1.00  0.00           H  
ATOM   4653  HB3 SER A 318       2.983  15.693 -15.502  1.00  0.00           H  
ATOM   4654  HG  SER A 318       3.624  15.750 -12.746  1.00  0.00           H  
ATOM   4655  H   SER A 318       1.068  13.695 -15.048  1.00167.31           H  
ATOM   4656  HA  SER A 318       1.226  15.647 -13.014  1.00168.60           H  
ATOM   4657  N   PHE A 319       0.280  16.793 -15.982  1.00172.85           N  
ATOM   4658  CA  PHE A 319      -0.346  17.898 -16.710  1.00175.13           C  
ATOM   4659  C   PHE A 319      -1.812  18.208 -16.326  1.00180.17           C  
ATOM   4660  O   PHE A 319      -2.089  19.392 -16.138  1.00181.79           O  
ATOM   4661  CB  PHE A 319      -0.170  17.719 -18.235  1.00  0.00           C  
ATOM   4662  CG  PHE A 319       1.257  17.686 -18.777  1.00  0.00           C  
ATOM   4663  CD1 PHE A 319       2.322  18.367 -18.140  1.00  0.00           C  
ATOM   4664  CD2 PHE A 319       1.493  17.104 -20.041  1.00  0.00           C  
ATOM   4665  CE1 PHE A 319       3.586  18.383 -18.715  1.00  0.00           C  
ATOM   4666  CE2 PHE A 319       2.762  17.140 -20.605  1.00  0.00           C  
ATOM   4667  CZ  PHE A 319       3.806  17.768 -19.940  1.00  0.00           C  
ATOM   4668  HB2 PHE A 319      -0.655  16.791 -18.540  1.00  0.00           H  
ATOM   4669  HB3 PHE A 319      -0.700  18.517 -18.758  1.00  0.00           H  
ATOM   4670  HD1 PHE A 319       2.183  18.876 -17.200  1.00  0.00           H  
ATOM   4671  HD2 PHE A 319       0.687  16.625 -20.576  1.00  0.00           H  
ATOM   4672  HE1 PHE A 319       4.399  18.887 -18.214  1.00  0.00           H  
ATOM   4673  HE2 PHE A 319       2.935  16.680 -21.566  1.00  0.00           H  
ATOM   4674  HZ  PHE A 319       4.791  17.788 -20.383  1.00  0.00           H  
ATOM   4675  H   PHE A 319       0.395  15.930 -16.495  1.00172.85           H  
ATOM   4676  HA  PHE A 319       0.194  18.805 -16.434  1.00175.13           H  
ATOM   4677  N   PRO A 320      -2.723  17.215 -16.147  1.00175.52           N  
ATOM   4678  CA  PRO A 320      -4.087  17.515 -15.669  1.00175.98           C  
ATOM   4679  C   PRO A 320      -4.202  17.882 -14.184  1.00180.93           C  
ATOM   4680  O   PRO A 320      -5.198  18.507 -13.833  1.00181.86           O  
ATOM   4681  CD  PRO A 320      -2.653  15.817 -16.573  1.00  0.00           C  
ATOM   4682  CB  PRO A 320      -4.907  16.266 -15.985  1.00  0.00           C  
ATOM   4683  CG  PRO A 320      -3.883  15.165 -15.933  1.00  0.00           C  
ATOM   4684  HD3 PRO A 320      -2.736  15.782 -17.661  1.00  0.00           H  
ATOM   4685  HD2 PRO A 320      -1.738  15.304 -16.303  1.00  0.00           H  
ATOM   4686  HB2 PRO A 320      -5.742  16.093 -15.303  1.00  0.00           H  
ATOM   4687  HB3 PRO A 320      -5.319  16.342 -16.992  1.00  0.00           H  
ATOM   4688  HG3 PRO A 320      -4.252  14.274 -16.431  1.00  0.00           H  
ATOM   4689  HG2 PRO A 320      -3.688  14.922 -14.889  1.00  0.00           H  
ATOM   4690  HA  PRO A 320      -4.496  18.330 -16.257  1.00175.98           H  
ATOM   4691  N   CYS A 321      -3.208  17.527 -13.348  1.00177.02           N  
ATOM   4692  CA  CYS A 321      -3.151  17.970 -11.952  1.00177.58           C  
ATOM   4693  C   CYS A 321      -2.806  19.471 -11.854  1.00184.80           C  
ATOM   4694  O   CYS A 321      -3.359  20.158 -10.997  1.00185.45           O  
ATOM   4695  CB  CYS A 321      -2.236  17.077 -11.089  1.00  0.00           C  
ATOM   4696  SG  CYS A 321      -2.370  17.476  -9.318  1.00  0.00           S  
ATOM   4697  HB2 CYS A 321      -2.516  16.030 -11.207  1.00  0.00           H  
ATOM   4698  HB3 CYS A 321      -1.195  17.166 -11.404  1.00  0.00           H  
ATOM   4699  HG  CYS A 321      -1.485  16.564  -8.904  1.00  0.00           H  
ATOM   4700  H   CYS A 321      -2.428  16.978 -13.684  1.00177.02           H  
ATOM   4701  HA  CYS A 321      -4.155  17.854 -11.547  1.00177.58           H  
ATOM   4702  N   ARG A 322      -1.974  19.975 -12.783  1.00182.87           N  
ATOM   4703  CA  ARG A 322      -1.742  21.408 -12.972  1.00185.26           C  
ATOM   4704  C   ARG A 322      -2.955  22.116 -13.606  1.00192.35           C  
ATOM   4705  O   ARG A 322      -3.263  23.231 -13.189  1.00193.94           O  
ATOM   4706  CB  ARG A 322      -0.458  21.634 -13.798  1.00  0.00           C  
ATOM   4707  CG  ARG A 322       0.829  21.298 -13.025  1.00  0.00           C  
ATOM   4708  CD  ARG A 322       2.095  21.453 -13.881  1.00  0.00           C  
ATOM   4709  NE  ARG A 322       3.317  21.416 -13.065  1.00  0.00           N  
ATOM   4710  CZ  ARG A 322       3.894  22.475 -12.469  1.00  0.00           C  
ATOM   4711  NH1 ARG A 322       3.393  23.712 -12.606  1.00  0.00           N  
ATOM   4712  NH2 ARG A 322       4.994  22.294 -11.726  1.00  0.00           N1+
ATOM   4713  HB2 ARG A 322      -0.502  21.065 -14.727  1.00  0.00           H  
ATOM   4714  HB3 ARG A 322      -0.405  22.684 -14.089  1.00  0.00           H  
ATOM   4715  HG2 ARG A 322       0.910  21.856 -12.091  1.00  0.00           H  
ATOM   4716  HG3 ARG A 322       0.753  20.248 -12.741  1.00  0.00           H  
ATOM   4717  HD2 ARG A 322       2.176  20.540 -14.472  1.00  0.00           H  
ATOM   4718  HD3 ARG A 322       2.054  22.269 -14.604  1.00  0.00           H  
ATOM   4719  HE  ARG A 322       3.706  20.498 -12.902  1.00  0.00           H  
ATOM   4720 HH12 ARG A 322       3.834  24.501 -12.157  1.00  0.00           H  
ATOM   4721 HH11 ARG A 322       2.566  23.859 -13.165  1.00  0.00           H  
ATOM   4722 HH22 ARG A 322       5.442  23.079 -11.274  1.00  0.00           H  
ATOM   4723 HH21 ARG A 322       5.390  21.372 -11.616  1.00  0.00           H  
ATOM   4724  H   ARG A 322      -1.558  19.359 -13.467  1.00182.87           H  
ATOM   4725  HA  ARG A 322      -1.588  21.854 -11.987  1.00185.26           H  
ATOM   4726  N   GLU A 323      -3.642  21.456 -14.557  1.00189.45           N  
ATOM   4727  CA  GLU A 323      -4.836  21.971 -15.241  1.00191.54           C  
ATOM   4728  C   GLU A 323      -6.128  21.869 -14.393  1.00196.64           C  
ATOM   4729  O   GLU A 323      -7.160  22.348 -14.854  1.00197.50           O  
ATOM   4730  CB  GLU A 323      -4.961  21.271 -16.617  1.00  0.00           C  
ATOM   4731  CG  GLU A 323      -5.933  21.920 -17.631  1.00  0.00           C  
ATOM   4732  CD  GLU A 323      -5.992  21.212 -18.990  1.00  0.00           C  
ATOM   4733  OE1 GLU A 323      -5.190  20.278 -19.213  1.00  0.00           O  
ATOM   4734  OE2 GLU A 323      -6.859  21.622 -19.791  1.00  0.00           O1-
ATOM   4735  HB2 GLU A 323      -3.971  21.192 -17.069  1.00  0.00           H  
ATOM   4736  HB3 GLU A 323      -5.305  20.255 -16.447  1.00  0.00           H  
ATOM   4737  HG2 GLU A 323      -6.951  21.928 -17.248  1.00  0.00           H  
ATOM   4738  HG3 GLU A 323      -5.653  22.960 -17.799  1.00  0.00           H  
ATOM   4739  H   GLU A 323      -3.319  20.548 -14.861  1.00189.45           H  
ATOM   4740  HA  GLU A 323      -4.668  23.033 -15.433  1.00191.54           H  
ATOM   4741  N   GLN A 324      -6.074  21.289 -13.177  1.00192.73           N  
ATOM   4742  CA  GLN A 324      -7.190  21.297 -12.220  1.00192.80           C  
ATOM   4743  C   GLN A 324      -6.901  22.289 -11.079  1.00198.76           C  
ATOM   4744  O   GLN A 324      -7.832  22.952 -10.623  1.00199.77           O  
ATOM   4745  CB  GLN A 324      -7.504  19.858 -11.719  1.00  0.00           C  
ATOM   4746  CG  GLN A 324      -6.787  19.376 -10.436  1.00  0.00           C  
ATOM   4747  CD  GLN A 324      -7.076  17.912 -10.105  1.00  0.00           C  
ATOM   4748  OE1 GLN A 324      -6.223  17.049 -10.294  1.00  0.00           O  
ATOM   4749  NE2 GLN A 324      -8.276  17.624  -9.595  1.00  0.00           N  
ATOM   4750  HB2 GLN A 324      -8.577  19.808 -11.528  1.00  0.00           H  
ATOM   4751  HB3 GLN A 324      -7.337  19.148 -12.529  1.00  0.00           H  
ATOM   4752  HG2 GLN A 324      -5.713  19.486 -10.553  1.00  0.00           H  
ATOM   4753  HG3 GLN A 324      -7.071  19.981  -9.575  1.00  0.00           H  
ATOM   4754 HE22 GLN A 324      -8.508  16.668  -9.369  1.00  0.00           H  
ATOM   4755 HE21 GLN A 324      -8.959  18.352  -9.446  1.00  0.00           H  
ATOM   4756  H   GLN A 324      -5.213  20.864 -12.866  1.00192.73           H  
ATOM   4757  HA  GLN A 324      -8.097  21.648 -12.715  1.00192.80           H  
ATOM   4758  N   ARG A 325      -5.633  22.371 -10.635  1.00195.41           N  
ATOM   4759  CA  ARG A 325      -5.217  23.170  -9.482  1.00196.53           C  
ATOM   4760  C   ARG A 325      -5.117  24.672  -9.808  1.00204.24           C  
ATOM   4761  O   ARG A 325      -5.485  25.486  -8.963  1.00205.12           O  
ATOM   4762  CB  ARG A 325      -3.907  22.580  -8.919  1.00  0.00           C  
ATOM   4763  CG  ARG A 325      -3.528  23.062  -7.507  1.00  0.00           C  
ATOM   4764  CD  ARG A 325      -2.266  22.356  -6.980  1.00  0.00           C  
ATOM   4765  NE  ARG A 325      -2.097  22.528  -5.528  1.00  0.00           N  
ATOM   4766  CZ  ARG A 325      -1.735  23.647  -4.877  1.00  0.00           C  
ATOM   4767  NH1 ARG A 325      -1.435  24.778  -5.533  1.00  0.00           N  
ATOM   4768  NH2 ARG A 325      -1.671  23.630  -3.540  1.00  0.00           N1+
ATOM   4769  HB2 ARG A 325      -4.032  21.498  -8.857  1.00  0.00           H  
ATOM   4770  HB3 ARG A 325      -3.083  22.751  -9.614  1.00  0.00           H  
ATOM   4771  HG2 ARG A 325      -3.324  24.130  -7.578  1.00  0.00           H  
ATOM   4772  HG3 ARG A 325      -4.354  22.953  -6.804  1.00  0.00           H  
ATOM   4773  HD2 ARG A 325      -2.251  21.303  -7.266  1.00  0.00           H  
ATOM   4774  HD3 ARG A 325      -1.383  22.807  -7.432  1.00  0.00           H  
ATOM   4775  HE  ARG A 325      -2.336  21.718  -4.974  1.00  0.00           H  
ATOM   4776 HH12 ARG A 325      -1.172  25.613  -5.030  1.00  0.00           H  
ATOM   4777 HH11 ARG A 325      -1.485  24.802  -6.541  1.00  0.00           H  
ATOM   4778 HH22 ARG A 325      -1.408  24.460  -3.029  1.00  0.00           H  
ATOM   4779 HH21 ARG A 325      -1.895  22.789  -3.028  1.00  0.00           H  
ATOM   4780  H   ARG A 325      -4.919  21.791 -11.053  1.00195.41           H  
ATOM   4781  HA  ARG A 325      -5.982  23.060  -8.710  1.00196.53           H  
ATOM   4782  N   SER A 326      -4.677  25.008 -11.034  1.00202.47           N  
ATOM   4783  CA  SER A 326      -4.663  26.382 -11.549  1.00205.59           C  
ATOM   4784  C   SER A 326      -6.037  26.828 -12.086  1.00211.67           C  
ATOM   4785  O   SER A 326      -6.310  28.027 -12.087  1.00213.41           O  
ATOM   4786  CB  SER A 326      -3.590  26.515 -12.646  1.00  0.00           C  
ATOM   4787  OG  SER A 326      -2.295  26.442 -12.084  1.00  0.00           O  
ATOM   4788  HB2 SER A 326      -3.709  25.757 -13.420  1.00  0.00           H  
ATOM   4789  HB3 SER A 326      -3.673  27.483 -13.144  1.00  0.00           H  
ATOM   4790  HG  SER A 326      -1.652  26.527 -12.791  1.00  0.00           H  
ATOM   4791  H   SER A 326      -4.369  24.289 -11.674  1.00202.47           H  
ATOM   4792  HA  SER A 326      -4.403  27.065 -10.737  1.00205.59           H  
ATOM   4793  N   GLN A 327      -6.877  25.865 -12.511  1.00206.83           N  
ATOM   4794  CA  GLN A 327      -8.244  26.087 -12.997  1.00208.03           C  
ATOM   4795  C   GLN A 327      -9.232  26.449 -11.870  1.00212.75           C  
ATOM   4796  O   GLN A 327     -10.207  27.152 -12.137  1.00213.47           O  
ATOM   4797  CB  GLN A 327      -8.678  24.827 -13.774  1.00  0.00           C  
ATOM   4798  CG  GLN A 327     -10.074  24.841 -14.431  1.00  0.00           C  
ATOM   4799  CD  GLN A 327     -10.191  25.861 -15.566  1.00  0.00           C  
ATOM   4800  OE1 GLN A 327      -9.340  25.914 -16.451  1.00  0.00           O  
ATOM   4801  NE2 GLN A 327     -11.261  26.658 -15.562  1.00  0.00           N  
ATOM   4802  HB2 GLN A 327      -7.939  24.660 -14.557  1.00  0.00           H  
ATOM   4803  HB3 GLN A 327      -8.621  23.963 -13.113  1.00  0.00           H  
ATOM   4804  HG2 GLN A 327     -10.268  23.858 -14.861  1.00  0.00           H  
ATOM   4805  HG3 GLN A 327     -10.856  24.999 -13.687  1.00  0.00           H  
ATOM   4806 HE22 GLN A 327     -11.385  27.339 -16.296  1.00  0.00           H  
ATOM   4807 HE21 GLN A 327     -11.940  26.597 -14.817  1.00  0.00           H  
ATOM   4808  H   GLN A 327      -6.577  24.902 -12.475  1.00206.83           H  
ATOM   4809  HA  GLN A 327      -8.216  26.929 -13.691  1.00208.03           H  
ATOM   4810  N   ASP A 328      -8.939  25.994 -10.638  1.00207.03           N  
ATOM   4811  CA  ASP A 328      -9.640  26.327  -9.394  1.00206.82           C  
ATOM   4812  C   ASP A 328      -9.606  27.841  -9.073  1.00212.21           C  
ATOM   4813  O   ASP A 328     -10.578  28.361  -8.524  1.00211.57           O  
ATOM   4814  CB  ASP A 328      -9.065  25.472  -8.237  1.00  0.00           C  
ATOM   4815  CG  ASP A 328      -9.635  25.754  -6.843  1.00  0.00           C  
ATOM   4816  OD1 ASP A 328     -10.825  25.433  -6.634  1.00  0.00           O  
ATOM   4817  OD2 ASP A 328      -8.851  26.240  -6.000  1.00  0.00           O1-
ATOM   4818  HB2 ASP A 328      -9.183  24.407  -8.443  1.00  0.00           H  
ATOM   4819  HB3 ASP A 328      -7.986  25.619  -8.188  1.00  0.00           H  
ATOM   4820  H   ASP A 328      -8.130  25.400 -10.526  1.00207.03           H  
ATOM   4821  HA  ASP A 328     -10.686  26.048  -9.531  1.00206.82           H  
ATOM   4822  N   SER A 329      -8.504  28.519  -9.447  1.00209.56           N  
ATOM   4823  CA  SER A 329      -8.277  29.959  -9.253  1.00221.92           C  
ATOM   4824  C   SER A 329      -8.827  30.732 -10.441  1.00232.48           C  
ATOM   4825  O   SER A 329      -9.064  30.246 -11.548  1.00201.40           O  
ATOM   4826  CB  SER A 329      -6.763  30.243  -9.098  1.00  0.00           C  
ATOM   4827  OG  SER A 329      -6.324  29.941  -7.789  1.00  0.00           O  
ATOM   4828  HB2 SER A 329      -6.170  29.676  -9.817  1.00  0.00           H  
ATOM   4829  HB3 SER A 329      -6.534  31.297  -9.266  1.00  0.00           H  
ATOM   4830  HG  SER A 329      -5.373  30.063  -7.748  1.00  0.00           H  
ATOM   4831  H   SER A 329      -7.760  28.016  -9.908  1.00209.56           H  
ATOM   4832  HA  SER A 329      -8.797  30.310  -8.358  1.00221.92           H  
ATOM   4833  HXT SER A 329      -8.985  31.793 -10.248  1.00232.48           H  
TER    4834      SER A 329
HETATM 4835  C1  SHA     0       1.868  -3.606  15.879  1.00  0.00           C  
HETATM 4836  N1  SHA     0       0.556  -4.301  15.928  1.00  0.00           N  
HETATM 4837  C2  SHA     0       0.035  -4.744  17.236  1.00  0.00           C  
HETATM 4838  C3  SHA     0       1.196  -5.459  17.967  1.00  0.00           C  
HETATM 4839  N2  SHA     0       2.341  -4.544  18.079  1.00  0.00           N  
HETATM 4840  C4  SHA     0       2.395  -3.307  17.315  1.00  0.00           C  
HETATM 4841  C5  SHA     0       3.863  -2.845  17.489  1.00  0.00           C  
HETATM 4842  O1  SHA     0       4.458  -4.128  17.709  1.00  0.00           O  
HETATM 4843  C6  SHA     0       3.622  -5.058  18.233  1.00  0.00           C  
HETATM 4844  O2  SHA     0       4.009  -6.126  18.702  1.00  0.00           O  
HETATM 4845  C7  SHA     0       4.442  -2.123  16.252  1.00  0.00           C  
HETATM 4846  C8  SHA     0       4.165  -1.962  18.724  1.00  0.00           C  
HETATM 4847  C9  SHA     0       4.060  -0.805  15.978  1.00  0.00           C  
HETATM 4848  C10 SHA     0       4.656  -0.094  14.941  1.00  0.00           C  
HETATM 4849  C11 SHA     0       5.614  -0.715  14.148  1.00  0.00           C  
HETATM 4850  C12 SHA     0       5.972  -2.038  14.376  1.00  0.00           C  
HETATM 4851  C13 SHA     0       5.396  -2.733  15.432  1.00  0.00           C  
HETATM 4852  C14 SHA     0       3.167  -1.321  19.470  1.00  0.00           C  
HETATM 4853  C15 SHA     0       3.508  -0.508  20.546  1.00  0.00           C  
HETATM 4854  C16 SHA     0       4.845  -0.326  20.885  1.00  0.00           C  
HETATM 4855  C17 SHA     0       5.844  -0.953  20.152  1.00  0.00           C  
HETATM 4856  C18 SHA     0       5.505  -1.776  19.086  1.00  0.00           C  
HETATM 4857  C19 SHA     0      -0.251  -4.367  14.841  1.00  0.00           C  
HETATM 4858  O3  SHA     0      -1.479  -4.272  14.912  1.00  0.00           O  
HETATM 4859  N3  SHA     0       0.375  -4.684  13.691  1.00  0.00           N  
HETATM 4860  C20 SHA     0      -0.302  -5.033  12.441  1.00  0.00           C  
HETATM 4861  C21 SHA     0       0.503  -4.714  11.189  1.00  0.00           C  
HETATM 4862  C22 SHA     0       1.793  -5.228  11.036  1.00  0.00           C  
HETATM 4863  C23 SHA     0       2.542  -4.910   9.911  1.00  0.00           C  
HETATM 4864  C24 SHA     0       1.996  -4.095   8.926  1.00  0.00           C  
HETATM 4865  C25 SHA     0       0.698  -3.606   9.048  1.00  0.00           C  
HETATM 4866  C26 SHA     0      -0.050  -3.918  10.181  1.00  0.00           C  
HETATM 4867  F1  SHA     0       2.737  -3.788   7.840  1.00  0.00           F  
HETATM 4868  H11 SHA     0       1.768  -2.654  15.362  1.00  0.00           H  
HETATM 4869  H12 SHA     0       2.604  -4.214  15.357  1.00  0.00           H  
HETATM 4870  H21 SHA     0      -0.794  -5.448  17.133  1.00  0.00           H  
HETATM 4871  H22 SHA     0      -0.272  -3.873  17.815  1.00  0.00           H  
HETATM 4872  H31 SHA     0       1.515  -6.327  17.388  1.00  0.00           H  
HETATM 4873  H32 SHA     0       0.915  -5.805  18.962  1.00  0.00           H  
HETATM 4874  H4  SHA     0       1.697  -2.584  17.726  1.00  0.00           H  
HETATM 4875  H9  SHA     0       3.317  -0.324  16.591  1.00  0.00           H  
HETATM 4876  H10 SHA     0       4.371   0.929  14.743  1.00  0.00           H  
HETATM 4877  H11 SHA     0       6.068  -0.172  13.338  1.00  0.00           H  
HETATM 4878  H12 SHA     0       6.709  -2.517  13.753  1.00  0.00           H  
HETATM 4879  H13 SHA     0       5.720  -3.737  15.627  1.00  0.00           H  
HETATM 4880  H14 SHA     0       2.122  -1.435  19.249  1.00  0.00           H  
HETATM 4881  H15 SHA     0       2.729  -0.042  21.127  1.00  0.00           H  
HETATM 4882  H16 SHA     0       5.111   0.296  21.726  1.00  0.00           H  
HETATM 4883  H17 SHA     0       6.882  -0.807  20.400  1.00  0.00           H  
HETATM 4884  H18 SHA     0       6.292  -2.263  18.527  1.00  0.00           H  
HETATM 4885  HN3 SHA     0       1.344  -4.974  13.760  1.00  0.00           H  
HETATM 4886 H201 SHA     0      -1.275  -4.543  12.389  1.00  0.00           H  
HETATM 4887 H202 SHA     0      -0.498  -6.107  12.452  1.00  0.00           H  
HETATM 4888  H22 SHA     0       2.229  -5.865  11.785  1.00  0.00           H  
HETATM 4889  H23 SHA     0       3.548  -5.290   9.810  1.00  0.00           H  
HETATM 4890  H25 SHA     0       0.275  -2.984   8.272  1.00  0.00           H  
HETATM 4891  H26 SHA     0      -1.056  -3.540  10.278  1.00  0.00           H  
END   
