# Supplementary material for: Structure–Activity Relationship Studies on Oxazolo[3,4-a]pyrazine Derivatives Leading to the Discovery of a Novel Neuropeptide S Receptor Antagonist with Potent In Vivo Activity
Source: J Med Chem. 2021 Mar 18;64(7):4089–108. doi: 10.1021/acs.jmedchem.0c02223 (PMC8041306; doi:10.1021/acs.jmedchem.0c02223)
Supplement: Supplementary file 4 — jm0c02223_si_004.pdb [file jm0c02223_si_004.pdb]

ATOM      1  N   GLU A  40      10.894   4.894  36.316  1.00147.75           N  
ATOM      2  CA  GLU A  40      10.793   4.863  34.845  1.00146.31           C  
ATOM      3  C   GLU A  40      12.152   5.295  34.245  1.00151.49           C  
ATOM      4  O   GLU A  40      12.662   4.594  33.369  1.00150.45           O  
ATOM      5  CB  GLU A  40       9.624   5.736  34.324  1.00  0.00           C  
ATOM      6  CG  GLU A  40       9.353   5.620  32.809  1.00  0.00           C  
ATOM      7  CD  GLU A  40       8.289   6.613  32.349  1.00  0.00           C  
ATOM      8  OE1 GLU A  40       8.695   7.679  31.834  1.00  0.00           O  
ATOM      9  OE2 GLU A  40       7.093   6.298  32.530  1.00  0.00           O1-
ATOM     10  HB2 GLU A  40       8.711   5.459  34.855  1.00  0.00           H  
ATOM     11  HB3 GLU A  40       9.801   6.783  34.582  1.00  0.00           H  
ATOM     12  HG2 GLU A  40      10.261   5.795  32.230  1.00  0.00           H  
ATOM     13  HG3 GLU A  40       9.025   4.609  32.565  1.00  0.00           H  
ATOM     14  H1  GLU A  40       9.993   4.697  36.728  1.00147.75           H  
ATOM     15  H2  GLU A  40      11.507   4.160  36.641  1.00147.75           H  
ATOM     16  HA  GLU A  40      10.595   3.835  34.535  1.00146.31           H  
ATOM     17  N   TRP A  41      12.673   6.467  34.670  1.00149.52           N  
ATOM     18  CA  TRP A  41      13.844   7.164  34.113  1.00150.58           C  
ATOM     19  C   TRP A  41      13.681   7.576  32.627  1.00152.69           C  
ATOM     20  O   TRP A  41      14.684   7.723  31.928  1.00152.92           O  
ATOM     21  CB  TRP A  41      15.159   6.383  34.388  1.00  0.00           C  
ATOM     22  CG  TRP A  41      15.591   6.256  35.821  1.00  0.00           C  
ATOM     23  CD1 TRP A  41      15.212   5.286  36.685  1.00  0.00           C  
ATOM     24  CD2 TRP A  41      16.463   7.149  36.584  1.00  0.00           C  
ATOM     25  NE1 TRP A  41      15.811   5.497  37.911  1.00  0.00           N  
ATOM     26  CE2 TRP A  41      16.596   6.632  37.909  1.00  0.00           C  
ATOM     27  CE3 TRP A  41      17.168   8.340  36.288  1.00  0.00           C  
ATOM     28  CZ2 TRP A  41      17.390   7.260  38.886  1.00  0.00           C  
ATOM     29  CZ3 TRP A  41      17.966   8.979  37.259  1.00  0.00           C  
ATOM     30  CH2 TRP A  41      18.080   8.441  38.556  1.00  0.00           C  
ATOM     31  HB2 TRP A  41      15.107   5.383  33.956  1.00  0.00           H  
ATOM     32  HB3 TRP A  41      15.992   6.870  33.880  1.00  0.00           H  
ATOM     33  HD1 TRP A  41      14.548   4.472  36.434  1.00  0.00           H  
ATOM     34  HE1 TRP A  41      15.672   4.879  38.698  1.00  0.00           H  
ATOM     35  HE3 TRP A  41      17.096   8.765  35.298  1.00  0.00           H  
ATOM     36  HZ2 TRP A  41      17.468   6.841  39.879  1.00  0.00           H  
ATOM     37  HZ3 TRP A  41      18.496   9.886  37.007  1.00  0.00           H  
ATOM     38  HH2 TRP A  41      18.693   8.934  39.296  1.00  0.00           H  
ATOM     39  H   TRP A  41      12.185   6.958  35.405  1.00149.52           H  
ATOM     40  HA  TRP A  41      13.916   8.111  34.650  1.00150.58           H  
ATOM     41  N   GLY A  42      12.430   7.768  32.168  1.00147.09           N  
ATOM     42  CA  GLY A  42      12.105   8.130  30.788  1.00145.23           C  
ATOM     43  C   GLY A  42      12.073   9.657  30.636  1.00150.74           C  
ATOM     44  O   GLY A  42      11.604  10.362  31.530  1.00151.77           O  
ATOM     45  HA3 GLY A  42      11.120   7.731  30.543  1.00145.23           H  
ATOM     46  H   GLY A  42      11.648   7.654  32.798  1.00147.09           H  
ATOM     47  HA2 GLY A  42      12.809   7.680  30.086  1.00145.23           H  
ATOM     48  N   SER A  43      12.542  10.148  29.476  1.00146.76           N  
ATOM     49  CA  SER A  43      12.630  11.568  29.134  1.00147.66           C  
ATOM     50  C   SER A  43      12.753  11.707  27.610  1.00149.73           C  
ATOM     51  O   SER A  43      13.853  11.540  27.085  1.00149.72           O  
ATOM     52  CB  SER A  43      13.840  12.223  29.847  1.00  0.00           C  
ATOM     53  OG  SER A  43      13.492  12.703  31.129  1.00  0.00           O  
ATOM     54  HB2 SER A  43      14.680  11.531  29.927  1.00  0.00           H  
ATOM     55  HB3 SER A  43      14.200  13.087  29.286  1.00  0.00           H  
ATOM     56  HG  SER A  43      14.287  13.015  31.564  1.00  0.00           H  
ATOM     57  H   SER A  43      12.906   9.513  28.780  1.00146.76           H  
ATOM     58  HA  SER A  43      11.711  12.077  29.436  1.00147.66           H  
ATOM     59  N   PHE A  44      11.634  12.006  26.929  1.00144.30           N  
ATOM     60  CA  PHE A  44      11.591  12.193  25.476  1.00142.84           C  
ATOM     61  C   PHE A  44      11.569  13.699  25.174  1.00147.76           C  
ATOM     62  O   PHE A  44      10.728  14.414  25.721  1.00148.68           O  
ATOM     63  CB  PHE A  44      10.339  11.481  24.927  1.00  0.00           C  
ATOM     64  CG  PHE A  44      10.452  11.089  23.469  1.00  0.00           C  
ATOM     65  CD1 PHE A  44      11.354  10.070  23.114  1.00  0.00           C  
ATOM     66  CD2 PHE A  44       9.763  11.781  22.453  1.00  0.00           C  
ATOM     67  CE1 PHE A  44      11.505   9.704  21.790  1.00  0.00           C  
ATOM     68  CE2 PHE A  44       9.924  11.395  21.129  1.00  0.00           C  
ATOM     69  CZ  PHE A  44      10.783  10.355  20.797  1.00  0.00           C  
ATOM     70  HB2 PHE A  44      10.181  10.555  25.484  1.00  0.00           H  
ATOM     71  HB3 PHE A  44       9.436  12.074  25.085  1.00  0.00           H  
ATOM     72  HD1 PHE A  44      11.930   9.574  23.877  1.00  0.00           H  
ATOM     73  HD2 PHE A  44       9.113  12.608  22.693  1.00  0.00           H  
ATOM     74  HE1 PHE A  44      12.180   8.897  21.562  1.00  0.00           H  
ATOM     75  HE2 PHE A  44       9.387  11.924  20.359  1.00  0.00           H  
ATOM     76  HZ  PHE A  44      10.901  10.068  19.763  1.00  0.00           H  
ATOM     77  H   PHE A  44      10.764  12.143  27.423  1.00144.30           H  
ATOM     78  HA  PHE A  44      12.478  11.746  25.021  1.00142.84           H  
ATOM     79  N   TYR A  45      12.506  14.152  24.325  1.00143.58           N  
ATOM     80  CA  TYR A  45      12.722  15.571  24.029  1.00144.75           C  
ATOM     81  C   TYR A  45      11.647  16.164  23.107  1.00145.99           C  
ATOM     82  O   TYR A  45      11.146  15.483  22.210  1.00144.35           O  
ATOM     83  CB  TYR A  45      14.108  15.768  23.391  1.00  0.00           C  
ATOM     84  CG  TYR A  45      15.281  15.360  24.260  1.00  0.00           C  
ATOM     85  CD1 TYR A  45      15.851  14.075  24.139  1.00  0.00           C  
ATOM     86  CD2 TYR A  45      15.809  16.277  25.192  1.00  0.00           C  
ATOM     87  CE1 TYR A  45      16.944  13.710  24.950  1.00  0.00           C  
ATOM     88  CE2 TYR A  45      16.905  15.913  25.998  1.00  0.00           C  
ATOM     89  CZ  TYR A  45      17.473  14.630  25.875  1.00  0.00           C  
ATOM     90  OH  TYR A  45      18.539  14.281  26.653  1.00  0.00           O  
ATOM     91  HB2 TYR A  45      14.160  15.231  22.449  1.00  0.00           H  
ATOM     92  HB3 TYR A  45      14.246  16.819  23.135  1.00  0.00           H  
ATOM     93  HD1 TYR A  45      15.453  13.364  23.429  1.00  0.00           H  
ATOM     94  HD2 TYR A  45      15.377  17.262  25.290  1.00  0.00           H  
ATOM     95  HE1 TYR A  45      17.373  12.722  24.858  1.00  0.00           H  
ATOM     96  HE2 TYR A  45      17.305  16.622  26.708  1.00  0.00           H  
ATOM     97  HH  TYR A  45      18.826  14.985  27.238  1.00  0.00           H  
ATOM     98  H   TYR A  45      13.159  13.505  23.908  1.00143.58           H  
ATOM     99  HA  TYR A  45      12.704  16.116  24.976  1.00144.75           H  
ATOM    100  N   TYR A  46      11.372  17.461  23.325  1.00141.94           N  
ATOM    101  CA  TYR A  46      10.446  18.274  22.531  1.00140.59           C  
ATOM    102  C   TYR A  46      10.974  18.556  21.114  1.00143.36           C  
ATOM    103  O   TYR A  46      10.174  18.738  20.201  1.00142.49           O  
ATOM    104  CB  TYR A  46      10.147  19.610  23.242  1.00  0.00           C  
ATOM    105  CG  TYR A  46      10.073  19.537  24.756  1.00  0.00           C  
ATOM    106  CD1 TYR A  46       8.955  18.967  25.399  1.00  0.00           C  
ATOM    107  CD2 TYR A  46      11.155  20.018  25.522  1.00  0.00           C  
ATOM    108  CE1 TYR A  46       8.924  18.880  26.806  1.00  0.00           C  
ATOM    109  CE2 TYR A  46      11.124  19.930  26.924  1.00  0.00           C  
ATOM    110  CZ  TYR A  46      10.008  19.362  27.567  1.00  0.00           C  
ATOM    111  OH  TYR A  46       9.979  19.277  28.928  1.00  0.00           O  
ATOM    112  HB2 TYR A  46      10.931  20.332  23.001  1.00  0.00           H  
ATOM    113  HB3 TYR A  46       9.226  20.044  22.852  1.00  0.00           H  
ATOM    114  HD1 TYR A  46       8.127  18.589  24.817  1.00  0.00           H  
ATOM    115  HD2 TYR A  46      12.020  20.448  25.039  1.00  0.00           H  
ATOM    116  HE1 TYR A  46       8.069  18.440  27.297  1.00  0.00           H  
ATOM    117  HE2 TYR A  46      11.959  20.298  27.503  1.00  0.00           H  
ATOM    118  HH  TYR A  46      10.763  19.638  29.347  1.00  0.00           H  
ATOM    119  H   TYR A  46      11.828  17.942  24.087  1.00141.94           H  
ATOM    120  HA  TYR A  46       9.512  17.723  22.458  1.00140.59           H  
ATOM    121  N   SER A  47      12.308  18.564  20.961  1.00139.49           N  
ATOM    122  CA  SER A  47      13.027  18.701  19.696  1.00138.84           C  
ATOM    123  C   SER A  47      12.816  17.518  18.729  1.00138.15           C  
ATOM    124  O   SER A  47      12.847  17.746  17.521  1.00137.65           O  
ATOM    125  CB  SER A  47      14.509  18.989  20.006  1.00  0.00           C  
ATOM    126  OG  SER A  47      15.092  17.972  20.798  1.00  0.00           O  
ATOM    127  HB2 SER A  47      15.081  19.087  19.082  1.00  0.00           H  
ATOM    128  HB3 SER A  47      14.603  19.937  20.537  1.00  0.00           H  
ATOM    129  HG  SER A  47      16.026  18.164  20.906  1.00  0.00           H  
ATOM    130  H   SER A  47      12.895  18.390  21.764  1.00139.49           H  
ATOM    131  HA  SER A  47      12.624  19.581  19.192  1.00138.84           H  
ATOM    132  N   PHE A  48      12.535  16.312  19.259  1.00131.05           N  
ATOM    133  CA  PHE A  48      12.022  15.184  18.477  1.00127.69           C  
ATOM    134  C   PHE A  48      10.499  15.245  18.287  1.00126.72           C  
ATOM    135  O   PHE A  48      10.033  14.880  17.210  1.00124.34           O  
ATOM    136  CB  PHE A  48      12.436  13.833  19.100  1.00  0.00           C  
ATOM    137  CG  PHE A  48      13.882  13.443  18.850  1.00  0.00           C  
ATOM    138  CD1 PHE A  48      14.872  13.679  19.824  1.00  0.00           C  
ATOM    139  CD2 PHE A  48      14.275  12.972  17.580  1.00  0.00           C  
ATOM    140  CE1 PHE A  48      16.204  13.393  19.554  1.00  0.00           C  
ATOM    141  CE2 PHE A  48      15.613  12.698  17.325  1.00  0.00           C  
ATOM    142  CZ  PHE A  48      16.571  12.898  18.310  1.00  0.00           C  
ATOM    143  HB2 PHE A  48      12.242  13.832  20.174  1.00  0.00           H  
ATOM    144  HB3 PHE A  48      11.817  13.032  18.689  1.00  0.00           H  
ATOM    145  HD1 PHE A  48      14.598  14.065  20.789  1.00  0.00           H  
ATOM    146  HD2 PHE A  48      13.540  12.829  16.802  1.00  0.00           H  
ATOM    147  HE1 PHE A  48      16.955  13.560  20.311  1.00  0.00           H  
ATOM    148  HE2 PHE A  48      15.911  12.337  16.351  1.00  0.00           H  
ATOM    149  HZ  PHE A  48      17.608  12.681  18.101  1.00  0.00           H  
ATOM    150  H   PHE A  48      12.543  16.195  20.262  1.00131.05           H  
ATOM    151  HA  PHE A  48      12.453  15.222  17.474  1.00127.69           H  
ATOM    152  N   LYS A  49       9.752  15.688  19.316  1.00122.11           N  
ATOM    153  CA  LYS A  49       8.285  15.694  19.326  1.00120.30           C  
ATOM    154  C   LYS A  49       7.645  16.702  18.349  1.00123.76           C  
ATOM    155  O   LYS A  49       6.629  16.368  17.744  1.00121.81           O  
ATOM    156  CB  LYS A  49       7.759  15.859  20.768  1.00  0.00           C  
ATOM    157  CG  LYS A  49       6.227  15.796  20.944  1.00  0.00           C  
ATOM    158  CD  LYS A  49       5.584  14.488  20.453  1.00  0.00           C  
ATOM    159  CE  LYS A  49       4.070  14.452  20.697  1.00  0.00           C  
ATOM    160  NZ  LYS A  49       3.483  13.205  20.181  1.00  0.00           N1+
ATOM    161  HB2 LYS A  49       8.213  15.095  21.402  1.00  0.00           H  
ATOM    162  HB3 LYS A  49       8.097  16.817  21.153  1.00  0.00           H  
ATOM    163  HG2 LYS A  49       6.000  15.919  22.004  1.00  0.00           H  
ATOM    164  HG3 LYS A  49       5.759  16.646  20.447  1.00  0.00           H  
ATOM    165  HD2 LYS A  49       5.774  14.354  19.389  1.00  0.00           H  
ATOM    166  HD3 LYS A  49       6.059  13.642  20.951  1.00  0.00           H  
ATOM    167  HE2 LYS A  49       3.857  14.536  21.760  1.00  0.00           H  
ATOM    168  HE3 LYS A  49       3.576  15.299  20.224  1.00  0.00           H  
ATOM    169  HZ1 LYS A  49       2.490  13.202  20.368  1.00  0.00           H  
ATOM    170  HZ2 LYS A  49       3.636  13.142  19.185  1.00  0.00           H  
ATOM    171  HZ3 LYS A  49       3.912  12.416  20.643  1.00  0.00           H  
ATOM    172  H   LYS A  49      10.205  15.969  20.175  1.00122.11           H  
ATOM    173  HA  LYS A  49       7.994  14.696  19.010  1.00120.30           H  
ATOM    174  N   THR A  50       8.229  17.899  18.185  1.00122.01           N  
ATOM    175  CA  THR A  50       7.761  18.883  17.201  1.00122.34           C  
ATOM    176  C   THR A  50       8.208  18.515  15.772  1.00122.44           C  
ATOM    177  O   THR A  50       7.442  18.748  14.839  1.00121.32           O  
ATOM    178  CB  THR A  50       8.241  20.325  17.514  1.00  0.00           C  
ATOM    179  OG1 THR A  50       9.629  20.517  17.309  1.00  0.00           O  
ATOM    180  CG2 THR A  50       7.827  20.824  18.907  1.00  0.00           C  
ATOM    181  HB  THR A  50       7.762  20.992  16.794  1.00  0.00           H  
ATOM    182  HG1 THR A  50       9.855  21.415  17.561  1.00  0.00           H  
ATOM    183 HG21 THR A  50       8.285  21.786  19.138  1.00  0.00           H  
ATOM    184 HG22 THR A  50       6.746  20.962  18.951  1.00  0.00           H  
ATOM    185 HG23 THR A  50       8.094  20.129  19.700  1.00  0.00           H  
ATOM    186  H   THR A  50       9.050  18.150  18.723  1.00122.01           H  
ATOM    187  HA  THR A  50       6.671  18.900  17.219  1.00122.34           H  
ATOM    188  N   GLU A  51       9.400  17.904  15.637  1.00116.65           N  
ATOM    189  CA  GLU A  51       9.939  17.406  14.373  1.00114.26           C  
ATOM    190  C   GLU A  51       9.110  16.240  13.807  1.00113.53           C  
ATOM    191  O   GLU A  51       8.841  16.245  12.607  1.00112.50           O  
ATOM    192  CB  GLU A  51      11.434  17.065  14.548  1.00  0.00           C  
ATOM    193  CG  GLU A  51      12.130  16.539  13.272  1.00  0.00           C  
ATOM    194  CD  GLU A  51      13.631  16.278  13.435  1.00  0.00           C  
ATOM    195  OE1 GLU A  51      14.126  16.332  14.583  1.00  0.00           O  
ATOM    196  OE2 GLU A  51      14.264  16.017  12.389  1.00  0.00           O1-
ATOM    197  HB2 GLU A  51      11.955  17.960  14.891  1.00  0.00           H  
ATOM    198  HB3 GLU A  51      11.545  16.331  15.348  1.00  0.00           H  
ATOM    199  HG2 GLU A  51      11.674  15.604  12.946  1.00  0.00           H  
ATOM    200  HG3 GLU A  51      11.993  17.254  12.461  1.00  0.00           H  
ATOM    201  H   GLU A  51       9.976  17.759  16.454  1.00116.65           H  
ATOM    202  HA  GLU A  51       9.875  18.224  13.653  1.00114.26           H  
ATOM    203  N   GLN A  52       8.685  15.305  14.682  1.00107.20           N  
ATOM    204  CA  GLN A  52       7.824  14.174  14.331  1.00103.98           C  
ATOM    205  C   GLN A  52       6.373  14.616  14.028  1.00106.04           C  
ATOM    206  O   GLN A  52       5.731  13.987  13.190  1.00104.16           O  
ATOM    207  CB  GLN A  52       7.931  13.038  15.369  1.00  0.00           C  
ATOM    208  CG  GLN A  52       7.065  13.196  16.625  1.00  0.00           C  
ATOM    209  CD  GLN A  52       7.411  12.204  17.732  1.00  0.00           C  
ATOM    210  OE1 GLN A  52       8.580  11.974  18.030  1.00  0.00           O  
ATOM    211  NE2 GLN A  52       6.388  11.628  18.365  1.00  0.00           N  
ATOM    212  HB2 GLN A  52       7.647  12.105  14.880  1.00  0.00           H  
ATOM    213  HB3 GLN A  52       8.982  12.911  15.635  1.00  0.00           H  
ATOM    214  HG2 GLN A  52       7.220  14.188  17.020  1.00  0.00           H  
ATOM    215  HG3 GLN A  52       6.008  13.115  16.371  1.00  0.00           H  
ATOM    216 HE22 GLN A  52       6.568  10.962  19.104  1.00  0.00           H  
ATOM    217 HE21 GLN A  52       5.440  11.805  18.073  1.00  0.00           H  
ATOM    218  H   GLN A  52       8.972  15.363  15.652  1.00107.20           H  
ATOM    219  HA  GLN A  52       8.261  13.724  13.450  1.00103.98           H  
ATOM    220  N   LEU A  53       5.899  15.700  14.676  1.00102.99           N  
ATOM    221  CA  LEU A  53       4.597  16.331  14.418  1.00102.78           C  
ATOM    222  C   LEU A  53       4.555  17.053  13.063  1.00108.09           C  
ATOM    223  O   LEU A  53       3.505  17.045  12.427  1.00107.02           O  
ATOM    224  CB  LEU A  53       4.228  17.304  15.564  1.00  0.00           C  
ATOM    225  CG  LEU A  53       3.244  16.752  16.621  1.00  0.00           C  
ATOM    226  CD1 LEU A  53       3.637  15.382  17.207  1.00  0.00           C  
ATOM    227  CD2 LEU A  53       2.972  17.794  17.728  1.00  0.00           C  
ATOM    228  HB2 LEU A  53       5.134  17.658  16.050  1.00  0.00           H  
ATOM    229  HB3 LEU A  53       3.769  18.205  15.153  1.00  0.00           H  
ATOM    230  HG  LEU A  53       2.303  16.598  16.092  1.00  0.00           H  
ATOM    231 HD11 LEU A  53       2.750  14.783  17.419  1.00  0.00           H  
ATOM    232 HD12 LEU A  53       4.265  14.790  16.547  1.00  0.00           H  
ATOM    233 HD13 LEU A  53       4.193  15.497  18.130  1.00  0.00           H  
ATOM    234 HD21 LEU A  53       1.900  17.940  17.866  1.00  0.00           H  
ATOM    235 HD22 LEU A  53       3.384  17.497  18.693  1.00  0.00           H  
ATOM    236 HD23 LEU A  53       3.403  18.767  17.488  1.00  0.00           H  
ATOM    237  H   LEU A  53       6.484  16.160  15.359  1.00102.99           H  
ATOM    238  HA  LEU A  53       3.842  15.548  14.377  1.00102.78           H  
ATOM    239  N   ILE A  54       5.686  17.639  12.637  1.00106.44           N  
ATOM    240  CA  ILE A  54       5.841  18.262  11.324  1.00107.15           C  
ATOM    241  C   ILE A  54       5.838  17.223  10.189  1.00109.56           C  
ATOM    242  O   ILE A  54       5.075  17.406   9.246  1.00109.09           O  
ATOM    243  CB  ILE A  54       7.101  19.181  11.253  1.00  0.00           C  
ATOM    244  CG1 ILE A  54       6.806  20.516  11.974  1.00  0.00           C  
ATOM    245  CG2 ILE A  54       7.658  19.463   9.835  1.00  0.00           C  
ATOM    246  CD1 ILE A  54       8.055  21.364  12.260  1.00  0.00           C  
ATOM    247  HB  ILE A  54       7.897  18.684  11.809  1.00  0.00           H  
ATOM    248 HG12 ILE A  54       6.105  21.103  11.379  1.00  0.00           H  
ATOM    249 HG13 ILE A  54       6.298  20.325  12.921  1.00  0.00           H  
ATOM    250 HG21 ILE A  54       8.511  20.141   9.870  1.00  0.00           H  
ATOM    251 HG22 ILE A  54       8.016  18.560   9.342  1.00  0.00           H  
ATOM    252 HG23 ILE A  54       6.901  19.921   9.197  1.00  0.00           H  
ATOM    253 HD11 ILE A  54       7.900  22.004  13.128  1.00  0.00           H  
ATOM    254 HD12 ILE A  54       8.924  20.739  12.469  1.00  0.00           H  
ATOM    255 HD13 ILE A  54       8.299  22.007  11.414  1.00  0.00           H  
ATOM    256  H   ILE A  54       6.505  17.636  13.231  1.00106.44           H  
ATOM    257  HA  ILE A  54       4.965  18.896  11.167  1.00107.15           H  
ATOM    258  N   THR A  55       6.647  16.153  10.305  1.00104.93           N  
ATOM    259  CA  THR A  55       6.718  15.084   9.298  1.00102.80           C  
ATOM    260  C   THR A  55       5.431  14.241   9.204  1.00105.48           C  
ATOM    261  O   THR A  55       5.071  13.881   8.085  1.00104.53           O  
ATOM    262  CB  THR A  55       7.959  14.160   9.459  1.00  0.00           C  
ATOM    263  OG1 THR A  55       7.991  13.112   8.508  1.00  0.00           O  
ATOM    264  CG2 THR A  55       8.040  13.470  10.811  1.00  0.00           C  
ATOM    265  HB  THR A  55       8.856  14.763   9.314  1.00  0.00           H  
ATOM    266  HG1 THR A  55       8.672  12.486   8.761  1.00  0.00           H  
ATOM    267 HG21 THR A  55       9.014  13.008  10.977  1.00  0.00           H  
ATOM    268 HG22 THR A  55       7.888  14.233  11.555  1.00  0.00           H  
ATOM    269 HG23 THR A  55       7.266  12.713  10.940  1.00  0.00           H  
ATOM    270  H   THR A  55       7.256  16.063  11.107  1.00104.93           H  
ATOM    271  HA  THR A  55       6.841  15.582   8.335  1.00102.80           H  
ATOM    272  N   LEU A  56       4.722  14.002  10.329  1.00102.07           N  
ATOM    273  CA  LEU A  56       3.392  13.385  10.292  1.00100.46           C  
ATOM    274  C   LEU A  56       2.381  14.310   9.600  1.00104.76           C  
ATOM    275  O   LEU A  56       1.681  13.838   8.715  1.00103.10           O  
ATOM    276  CB  LEU A  56       2.946  12.831  11.674  1.00  0.00           C  
ATOM    277  CG  LEU A  56       2.167  13.756  12.644  1.00  0.00           C  
ATOM    278  CD1 LEU A  56       0.689  13.974  12.266  1.00  0.00           C  
ATOM    279  CD2 LEU A  56       2.259  13.244  14.088  1.00  0.00           C  
ATOM    280  HB2 LEU A  56       2.327  11.952  11.495  1.00  0.00           H  
ATOM    281  HB3 LEU A  56       3.836  12.446  12.173  1.00  0.00           H  
ATOM    282  HG  LEU A  56       2.660  14.722  12.628  1.00  0.00           H  
ATOM    283 HD11 LEU A  56       0.024  13.713  13.086  1.00  0.00           H  
ATOM    284 HD12 LEU A  56       0.492  15.016  12.013  1.00  0.00           H  
ATOM    285 HD13 LEU A  56       0.390  13.363  11.416  1.00  0.00           H  
ATOM    286 HD21 LEU A  56       1.826  13.961  14.787  1.00  0.00           H  
ATOM    287 HD22 LEU A  56       1.730  12.298  14.211  1.00  0.00           H  
ATOM    288 HD23 LEU A  56       3.297  13.097  14.385  1.00  0.00           H  
ATOM    289  H   LEU A  56       5.064  14.301  11.233  1.00102.07           H  
ATOM    290  HA  LEU A  56       3.498  12.504   9.654  1.00100.46           H  
ATOM    291  N   TRP A  57       2.361  15.607   9.955  1.00103.25           N  
ATOM    292  CA  TRP A  57       1.461  16.605   9.373  1.00103.84           C  
ATOM    293  C   TRP A  57       1.687  16.838   7.867  1.00106.19           C  
ATOM    294  O   TRP A  57       0.710  16.952   7.129  1.00105.83           O  
ATOM    295  CB  TRP A  57       1.546  17.910  10.181  1.00  0.00           C  
ATOM    296  CG  TRP A  57       0.635  19.015   9.742  1.00  0.00           C  
ATOM    297  CD1 TRP A  57       0.985  20.058   8.955  1.00  0.00           C  
ATOM    298  CD2 TRP A  57      -0.796  19.156   9.986  1.00  0.00           C  
ATOM    299  NE1 TRP A  57      -0.120  20.851   8.726  1.00  0.00           N  
ATOM    300  CE2 TRP A  57      -1.247  20.347   9.340  1.00  0.00           C  
ATOM    301  CE3 TRP A  57      -1.762  18.400  10.691  1.00  0.00           C  
ATOM    302  CZ2 TRP A  57      -2.584  20.776   9.406  1.00  0.00           C  
ATOM    303  CZ3 TRP A  57      -3.107  18.818  10.762  1.00  0.00           C  
ATOM    304  CH2 TRP A  57      -3.518  20.006  10.124  1.00  0.00           C  
ATOM    305  HB2 TRP A  57       1.294  17.699  11.221  1.00  0.00           H  
ATOM    306  HB3 TRP A  57       2.570  18.286  10.184  1.00  0.00           H  
ATOM    307  HD1 TRP A  57       1.981  20.227   8.572  1.00  0.00           H  
ATOM    308  HE1 TRP A  57      -0.080  21.692   8.167  1.00  0.00           H  
ATOM    309  HE3 TRP A  57      -1.462  17.489  11.188  1.00  0.00           H  
ATOM    310  HZ2 TRP A  57      -2.893  21.683   8.908  1.00  0.00           H  
ATOM    311  HZ3 TRP A  57      -3.825  18.225  11.309  1.00  0.00           H  
ATOM    312  HH2 TRP A  57      -4.549  20.322  10.182  1.00  0.00           H  
ATOM    313  H   TRP A  57       2.982  15.936  10.682  1.00103.25           H  
ATOM    314  HA  TRP A  57       0.448  16.222   9.494  1.00103.84           H  
ATOM    315  N   VAL A  58       2.960  16.839   7.434  1.00101.54           N  
ATOM    316  CA  VAL A  58       3.373  16.832   6.029  1.00101.19           C  
ATOM    317  C   VAL A  58       2.859  15.583   5.300  1.00102.69           C  
ATOM    318  O   VAL A  58       2.306  15.711   4.214  1.00102.18           O  
ATOM    319  CB  VAL A  58       4.922  16.932   5.884  1.00  0.00           C  
ATOM    320  CG1 VAL A  58       5.528  16.426   4.553  1.00  0.00           C  
ATOM    321  CG2 VAL A  58       5.385  18.378   6.128  1.00  0.00           C  
ATOM    322  HB  VAL A  58       5.365  16.323   6.671  1.00  0.00           H  
ATOM    323 HG11 VAL A  58       6.596  16.640   4.505  1.00  0.00           H  
ATOM    324 HG12 VAL A  58       5.425  15.347   4.433  1.00  0.00           H  
ATOM    325 HG13 VAL A  58       5.061  16.911   3.694  1.00  0.00           H  
ATOM    326 HG21 VAL A  58       6.473  18.442   6.171  1.00  0.00           H  
ATOM    327 HG22 VAL A  58       5.045  19.039   5.329  1.00  0.00           H  
ATOM    328 HG23 VAL A  58       4.998  18.777   7.065  1.00  0.00           H  
ATOM    329  H   VAL A  58       3.710  16.777   8.111  1.00101.54           H  
ATOM    330  HA  VAL A  58       2.926  17.706   5.553  1.00101.19           H  
ATOM    331  N   LEU A  59       3.001  14.414   5.939  1.00 97.29           N  
ATOM    332  CA  LEU A  59       2.512  13.138   5.436  1.00 94.94           C  
ATOM    333  C   LEU A  59       0.976  13.102   5.332  1.00 99.05           C  
ATOM    334  O   LEU A  59       0.501  12.545   4.353  1.00 97.64           O  
ATOM    335  CB  LEU A  59       3.143  12.018   6.286  1.00  0.00           C  
ATOM    336  CG  LEU A  59       3.096  10.591   5.716  1.00  0.00           C  
ATOM    337  CD1 LEU A  59       4.194   9.744   6.398  1.00  0.00           C  
ATOM    338  CD2 LEU A  59       1.691   9.957   5.821  1.00  0.00           C  
ATOM    339  HB2 LEU A  59       4.200  12.274   6.368  1.00  0.00           H  
ATOM    340  HB3 LEU A  59       2.759  12.024   7.305  1.00  0.00           H  
ATOM    341  HG  LEU A  59       3.353  10.646   4.658  1.00  0.00           H  
ATOM    342 HD11 LEU A  59       4.956   9.443   5.684  1.00  0.00           H  
ATOM    343 HD12 LEU A  59       4.709  10.282   7.195  1.00  0.00           H  
ATOM    344 HD13 LEU A  59       3.805   8.844   6.856  1.00  0.00           H  
ATOM    345 HD21 LEU A  59       1.274   9.771   4.831  1.00  0.00           H  
ATOM    346 HD22 LEU A  59       1.692   9.013   6.353  1.00  0.00           H  
ATOM    347 HD23 LEU A  59       0.988  10.589   6.362  1.00  0.00           H  
ATOM    348  H   LEU A  59       3.469  14.386   6.836  1.00 97.29           H  
ATOM    349  HA  LEU A  59       2.906  13.034   4.423  1.00 94.94           H  
ATOM    350  N   PHE A  60       0.244  13.747   6.264  1.00 97.20           N  
ATOM    351  CA  PHE A  60      -1.207  13.980   6.218  1.00 97.14           C  
ATOM    352  C   PHE A  60      -1.660  14.793   4.995  1.00103.36           C  
ATOM    353  O   PHE A  60      -2.522  14.319   4.257  1.00102.81           O  
ATOM    354  CB  PHE A  60      -1.718  14.633   7.527  1.00  0.00           C  
ATOM    355  CG  PHE A  60      -2.272  13.670   8.560  1.00  0.00           C  
ATOM    356  CD1 PHE A  60      -3.664  13.522   8.731  1.00  0.00           C  
ATOM    357  CD2 PHE A  60      -1.406  12.828   9.280  1.00  0.00           C  
ATOM    358  CE1 PHE A  60      -4.157  12.556   9.597  1.00  0.00           C  
ATOM    359  CE2 PHE A  60      -1.914  11.898  10.165  1.00  0.00           C  
ATOM    360  CZ  PHE A  60      -3.281  11.744  10.301  1.00  0.00           C  
ATOM    361  HB2 PHE A  60      -0.913  15.186   8.003  1.00  0.00           H  
ATOM    362  HB3 PHE A  60      -2.492  15.374   7.325  1.00  0.00           H  
ATOM    363  HD1 PHE A  60      -4.350  14.156   8.192  1.00  0.00           H  
ATOM    364  HD2 PHE A  60      -0.347  12.876   9.142  1.00  0.00           H  
ATOM    365  HE1 PHE A  60      -5.223  12.426   9.712  1.00  0.00           H  
ATOM    366  HE2 PHE A  60      -1.245  11.281  10.734  1.00  0.00           H  
ATOM    367  HZ  PHE A  60      -3.662  10.962  10.932  1.00  0.00           H  
ATOM    368  H   PHE A  60       0.728  14.157   7.052  1.00 97.20           H  
ATOM    369  HA  PHE A  60      -1.685  13.004   6.142  1.00 97.14           H  
ATOM    370  N   VAL A  61      -1.083  15.993   4.802  1.00102.43           N  
ATOM    371  CA  VAL A  61      -1.485  16.910   3.728  1.00104.08           C  
ATOM    372  C   VAL A  61      -0.966  16.480   2.338  1.00106.94           C  
ATOM    373  O   VAL A  61      -1.578  16.866   1.347  1.00106.85           O  
ATOM    374  CB  VAL A  61      -1.077  18.390   3.998  1.00  0.00           C  
ATOM    375  CG1 VAL A  61      -1.578  18.895   5.363  1.00  0.00           C  
ATOM    376  CG2 VAL A  61       0.406  18.735   3.782  1.00  0.00           C  
ATOM    377  HB  VAL A  61      -1.614  18.996   3.266  1.00  0.00           H  
ATOM    378 HG11 VAL A  61      -1.259  19.921   5.551  1.00  0.00           H  
ATOM    379 HG12 VAL A  61      -2.668  18.887   5.396  1.00  0.00           H  
ATOM    380 HG13 VAL A  61      -1.226  18.287   6.194  1.00  0.00           H  
ATOM    381 HG21 VAL A  61       0.628  19.752   4.107  1.00  0.00           H  
ATOM    382 HG22 VAL A  61       1.045  18.062   4.349  1.00  0.00           H  
ATOM    383 HG23 VAL A  61       0.684  18.677   2.730  1.00  0.00           H  
ATOM    384  H   VAL A  61      -0.377  16.327   5.445  1.00102.43           H  
ATOM    385  HA  VAL A  61      -2.576  16.890   3.672  1.00104.08           H  
ATOM    386  N   PHE A  62       0.107  15.669   2.281  1.00102.79           N  
ATOM    387  CA  PHE A  62       0.574  15.017   1.055  1.00102.17           C  
ATOM    388  C   PHE A  62      -0.231  13.752   0.729  1.00105.48           C  
ATOM    389  O   PHE A  62      -0.501  13.524  -0.451  1.00105.09           O  
ATOM    390  CB  PHE A  62       2.090  14.711   1.105  1.00  0.00           C  
ATOM    391  CG  PHE A  62       3.010  15.867   0.727  1.00  0.00           C  
ATOM    392  CD1 PHE A  62       2.986  17.086   1.439  1.00  0.00           C  
ATOM    393  CD2 PHE A  62       3.926  15.723  -0.338  1.00  0.00           C  
ATOM    394  CE1 PHE A  62       3.841  18.121   1.090  1.00  0.00           C  
ATOM    395  CE2 PHE A  62       4.776  16.770  -0.672  1.00  0.00           C  
ATOM    396  CZ  PHE A  62       4.734  17.963   0.038  1.00  0.00           C  
ATOM    397  HB2 PHE A  62       2.374  14.340   2.089  1.00  0.00           H  
ATOM    398  HB3 PHE A  62       2.314  13.886   0.427  1.00  0.00           H  
ATOM    399  HD1 PHE A  62       2.304  17.225   2.260  1.00  0.00           H  
ATOM    400  HD2 PHE A  62       3.973  14.801  -0.899  1.00  0.00           H  
ATOM    401  HE1 PHE A  62       3.814  19.050   1.640  1.00  0.00           H  
ATOM    402  HE2 PHE A  62       5.475  16.654  -1.488  1.00  0.00           H  
ATOM    403  HZ  PHE A  62       5.400  18.771  -0.228  1.00  0.00           H  
ATOM    404  H   PHE A  62       0.595  15.424   3.132  1.00102.79           H  
ATOM    405  HA  PHE A  62       0.417  15.699   0.217  1.00102.17           H  
ATOM    406  N   THR A  63      -0.597  12.954   1.752  1.00101.39           N  
ATOM    407  CA  THR A  63      -1.294  11.688   1.542  1.00 99.89           C  
ATOM    408  C   THR A  63      -2.797  11.862   1.289  1.00104.84           C  
ATOM    409  O   THR A  63      -3.252  11.402   0.250  1.00104.64           O  
ATOM    410  CB  THR A  63      -1.078  10.611   2.644  1.00  0.00           C  
ATOM    411  OG1 THR A  63      -1.620   9.438   2.112  1.00  0.00           O  
ATOM    412  CG2 THR A  63      -1.807  10.747   3.996  1.00  0.00           C  
ATOM    413  HB  THR A  63      -0.010  10.459   2.799  1.00  0.00           H  
ATOM    414  HG1 THR A  63      -1.587   8.730   2.764  1.00  0.00           H  
ATOM    415 HG21 THR A  63      -1.305  10.167   4.771  1.00  0.00           H  
ATOM    416 HG22 THR A  63      -1.847  11.779   4.324  1.00  0.00           H  
ATOM    417 HG23 THR A  63      -2.836  10.389   3.946  1.00  0.00           H  
ATOM    418  H   THR A  63      -0.333  13.177   2.703  1.00101.39           H  
ATOM    419  HA  THR A  63      -0.874  11.254   0.629  1.00 99.89           H  
ATOM    420  N   ILE A  64      -3.538  12.488   2.219  1.00102.12           N  
ATOM    421  CA  ILE A  64      -5.000  12.580   2.167  1.00102.75           C  
ATOM    422  C   ILE A  64      -5.479  13.376   0.946  1.00109.75           C  
ATOM    423  O   ILE A  64      -6.401  12.920   0.273  1.00109.75           O  
ATOM    424  CB  ILE A  64      -5.613  13.182   3.468  1.00  0.00           C  
ATOM    425  CG1 ILE A  64      -5.406  12.213   4.654  1.00  0.00           C  
ATOM    426  CG2 ILE A  64      -7.108  13.574   3.369  1.00  0.00           C  
ATOM    427  CD1 ILE A  64      -5.616  12.861   6.023  1.00  0.00           C  
ATOM    428  HB  ILE A  64      -5.065  14.097   3.692  1.00  0.00           H  
ATOM    429 HG12 ILE A  64      -6.066  11.351   4.552  1.00  0.00           H  
ATOM    430 HG13 ILE A  64      -4.394  11.817   4.644  1.00  0.00           H  
ATOM    431 HG21 ILE A  64      -7.488  13.966   4.311  1.00  0.00           H  
ATOM    432 HG22 ILE A  64      -7.288  14.358   2.634  1.00  0.00           H  
ATOM    433 HG23 ILE A  64      -7.722  12.714   3.099  1.00  0.00           H  
ATOM    434 HD11 ILE A  64      -5.298  12.186   6.818  1.00  0.00           H  
ATOM    435 HD12 ILE A  64      -5.040  13.782   6.102  1.00  0.00           H  
ATOM    436 HD13 ILE A  64      -6.661  13.106   6.201  1.00  0.00           H  
ATOM    437  H   ILE A  64      -3.094  12.881   3.040  1.00102.12           H  
ATOM    438  HA  ILE A  64      -5.380  11.562   2.059  1.00102.75           H  
ATOM    439  N   VAL A  65      -4.802  14.499   0.654  1.00107.96           N  
ATOM    440  CA  VAL A  65      -5.056  15.304  -0.537  1.00108.86           C  
ATOM    441  C   VAL A  65      -4.593  14.580  -1.815  1.00111.67           C  
ATOM    442  O   VAL A  65      -5.338  14.602  -2.787  1.00111.68           O  
ATOM    443  CB  VAL A  65      -4.365  16.695  -0.473  1.00  0.00           C  
ATOM    444  CG1 VAL A  65      -4.597  17.573  -1.722  1.00  0.00           C  
ATOM    445  CG2 VAL A  65      -4.785  17.476   0.787  1.00  0.00           C  
ATOM    446  HB  VAL A  65      -3.290  16.530  -0.414  1.00  0.00           H  
ATOM    447 HG11 VAL A  65      -4.175  18.569  -1.584  1.00  0.00           H  
ATOM    448 HG12 VAL A  65      -4.129  17.158  -2.614  1.00  0.00           H  
ATOM    449 HG13 VAL A  65      -5.662  17.692  -1.926  1.00  0.00           H  
ATOM    450 HG21 VAL A  65      -4.299  18.451   0.825  1.00  0.00           H  
ATOM    451 HG22 VAL A  65      -5.864  17.639   0.807  1.00  0.00           H  
ATOM    452 HG23 VAL A  65      -4.509  16.948   1.700  1.00  0.00           H  
ATOM    453  H   VAL A  65      -4.044  14.800   1.249  1.00107.96           H  
ATOM    454  HA  VAL A  65      -6.134  15.463  -0.612  1.00108.86           H  
ATOM    455  N   GLY A  66      -3.416  13.926  -1.784  1.00107.04           N  
ATOM    456  CA  GLY A  66      -2.839  13.212  -2.925  1.00105.90           C  
ATOM    457  C   GLY A  66      -3.682  11.993  -3.329  1.00108.36           C  
ATOM    458  O   GLY A  66      -3.985  11.847  -4.511  1.00107.75           O  
ATOM    459  H   GLY A  66      -2.868  13.935  -0.935  1.00107.04           H  
ATOM    460  HA3 GLY A  66      -1.835  12.877  -2.667  1.00105.90           H  
ATOM    461  HA2 GLY A  66      -2.736  13.892  -3.772  1.00105.90           H  
ATOM    462  N   ASN A  67      -4.078  11.154  -2.352  1.00104.16           N  
ATOM    463  CA  ASN A  67      -4.950   9.980  -2.504  1.00102.69           C  
ATOM    464  C   ASN A  67      -6.384  10.344  -2.904  1.00107.44           C  
ATOM    465  O   ASN A  67      -7.008   9.552  -3.606  1.00107.35           O  
ATOM    466  CB  ASN A  67      -4.997   9.147  -1.204  1.00100.62           C  
ATOM    467  CG  ASN A  67      -3.777   8.258  -0.969  1.00118.00           C  
ATOM    468  OD1 ASN A  67      -3.173   7.737  -1.903  1.00109.87           O  
ATOM    469  ND2 ASN A  67      -3.448   8.032   0.299  1.00109.87           N  
ATOM    470  H   ASN A  67      -3.772  11.337  -1.402  1.00104.16           H  
ATOM    471  HA  ASN A  67      -4.472   9.383  -3.277  1.00102.69           H  
ATOM    472  HB3 ASN A  67      -5.836   8.453  -1.251  1.00100.62           H  
ATOM    473  HB2 ASN A  67      -5.197   9.783  -0.340  1.00100.62           H  
ATOM    474 HD22 ASN A  67      -2.637   7.468   0.512  1.00109.87           H  
ATOM    475 HD21 ASN A  67      -3.966   8.458   1.053  1.00109.87           H  
ATOM    476  N   SER A  68      -6.881  11.514  -2.472  1.00104.20           N  
ATOM    477  CA  SER A  68      -8.185  12.021  -2.892  1.00104.94           C  
ATOM    478  C   SER A  68      -8.133  12.589  -4.320  1.00111.87           C  
ATOM    479  O   SER A  68      -9.047  12.311  -5.092  1.00112.44           O  
ATOM    480  CB  SER A  68      -8.707  13.056  -1.883  1.00  0.00           C  
ATOM    481  OG  SER A  68      -9.103  12.411  -0.689  1.00  0.00           O  
ATOM    482  HB2 SER A  68      -7.961  13.822  -1.671  1.00  0.00           H  
ATOM    483  HB3 SER A  68      -9.582  13.568  -2.278  1.00  0.00           H  
ATOM    484  HG  SER A  68      -8.309  12.200  -0.189  1.00  0.00           H  
ATOM    485  H   SER A  68      -6.330  12.109  -1.869  1.00104.20           H  
ATOM    486  HA  SER A  68      -8.897  11.193  -2.909  1.00104.94           H  
ATOM    487  N   VAL A  69      -7.052  13.315  -4.665  1.00109.61           N  
ATOM    488  CA  VAL A  69      -6.797  13.875  -5.996  1.00110.90           C  
ATOM    489  C   VAL A  69      -6.686  12.803  -7.091  1.00114.36           C  
ATOM    490  O   VAL A  69      -7.323  12.978  -8.129  1.00115.11           O  
ATOM    491  CB  VAL A  69      -5.546  14.812  -6.020  1.00  0.00           C  
ATOM    492  CG1 VAL A  69      -4.827  14.988  -7.379  1.00  0.00           C  
ATOM    493  CG2 VAL A  69      -5.915  16.203  -5.473  1.00  0.00           C  
ATOM    494  HB  VAL A  69      -4.804  14.389  -5.342  1.00  0.00           H  
ATOM    495 HG11 VAL A  69      -4.036  15.735  -7.304  1.00  0.00           H  
ATOM    496 HG12 VAL A  69      -4.348  14.067  -7.714  1.00  0.00           H  
ATOM    497 HG13 VAL A  69      -5.516  15.318  -8.157  1.00  0.00           H  
ATOM    498 HG21 VAL A  69      -5.028  16.824  -5.342  1.00  0.00           H  
ATOM    499 HG22 VAL A  69      -6.587  16.726  -6.155  1.00  0.00           H  
ATOM    500 HG23 VAL A  69      -6.417  16.143  -4.508  1.00  0.00           H  
ATOM    501  H   VAL A  69      -6.344  13.509  -3.968  1.00109.61           H  
ATOM    502  HA  VAL A  69      -7.673  14.479  -6.243  1.00110.90           H  
ATOM    503  N   VAL A  70      -5.938  11.709  -6.836  1.00109.21           N  
ATOM    504  CA  VAL A  70      -5.863  10.563  -7.748  1.00107.63           C  
ATOM    505  C   VAL A  70      -7.243   9.920  -7.974  1.00110.95           C  
ATOM    506  O   VAL A  70      -7.618   9.799  -9.135  1.00109.96           O  
ATOM    507  CB  VAL A  70      -4.789   9.498  -7.360  1.00  0.00           C  
ATOM    508  CG1 VAL A  70      -4.950   8.924  -5.954  1.00  0.00           C  
ATOM    509  CG2 VAL A  70      -4.684   8.325  -8.352  1.00  0.00           C  
ATOM    510  HB  VAL A  70      -3.829  10.017  -7.380  1.00  0.00           H  
ATOM    511 HG11 VAL A  70      -4.062   8.371  -5.644  1.00  0.00           H  
ATOM    512 HG12 VAL A  70      -5.090   9.742  -5.265  1.00  0.00           H  
ATOM    513 HG13 VAL A  70      -5.809   8.258  -5.872  1.00  0.00           H  
ATOM    514 HG21 VAL A  70      -3.833   7.688  -8.105  1.00  0.00           H  
ATOM    515 HG22 VAL A  70      -5.573   7.694  -8.347  1.00  0.00           H  
ATOM    516 HG23 VAL A  70      -4.534   8.684  -9.371  1.00  0.00           H  
ATOM    517  H   VAL A  70      -5.429  11.634  -5.965  1.00109.21           H  
ATOM    518  HA  VAL A  70      -5.546  10.972  -8.710  1.00107.63           H  
ATOM    519  N   LEU A  71      -8.008   9.642  -6.899  1.00107.98           N  
ATOM    520  CA  LEU A  71      -9.381   9.116  -6.956  1.00108.06           C  
ATOM    521  C   LEU A  71     -10.319   9.978  -7.822  1.00114.33           C  
ATOM    522  O   LEU A  71     -10.927   9.435  -8.743  1.00113.69           O  
ATOM    523  CB  LEU A  71      -9.898   8.786  -5.520  1.00  0.00           C  
ATOM    524  CG  LEU A  71     -11.161   9.503  -4.962  1.00  0.00           C  
ATOM    525  CD1 LEU A  71     -12.463   9.071  -5.677  1.00  0.00           C  
ATOM    526  CD2 LEU A  71     -11.264   9.332  -3.430  1.00  0.00           C  
ATOM    527  HB2 LEU A  71     -10.063   7.709  -5.451  1.00  0.00           H  
ATOM    528  HB3 LEU A  71      -9.084   8.971  -4.825  1.00  0.00           H  
ATOM    529  HG  LEU A  71     -11.034  10.572  -5.117  1.00  0.00           H  
ATOM    530 HD11 LEU A  71     -13.241   8.744  -4.989  1.00  0.00           H  
ATOM    531 HD12 LEU A  71     -12.882   9.889  -6.260  1.00  0.00           H  
ATOM    532 HD13 LEU A  71     -12.286   8.247  -6.368  1.00  0.00           H  
ATOM    533 HD21 LEU A  71     -11.356  10.302  -2.940  1.00  0.00           H  
ATOM    534 HD22 LEU A  71     -12.122   8.734  -3.126  1.00  0.00           H  
ATOM    535 HD23 LEU A  71     -10.385   8.845  -3.006  1.00  0.00           H  
ATOM    536  H   LEU A  71      -7.642   9.820  -5.973  1.00107.98           H  
ATOM    537  HA  LEU A  71      -9.293   8.159  -7.474  1.00108.06           H  
ATOM    538  N   PHE A  72     -10.384  11.293  -7.541  1.00113.10           N  
ATOM    539  CA  PHE A  72     -11.256  12.250  -8.229  1.00115.24           C  
ATOM    540  C   PHE A  72     -10.879  12.474  -9.704  1.00120.57           C  
ATOM    541  O   PHE A  72     -11.764  12.786 -10.499  1.00121.30           O  
ATOM    542  CB  PHE A  72     -11.271  13.601  -7.472  1.00  0.00           C  
ATOM    543  CG  PHE A  72     -11.756  13.582  -6.026  1.00  0.00           C  
ATOM    544  CD1 PHE A  72     -11.199  14.483  -5.092  1.00  0.00           C  
ATOM    545  CD2 PHE A  72     -12.853  12.787  -5.625  1.00  0.00           C  
ATOM    546  CE1 PHE A  72     -11.654  14.500  -3.780  1.00  0.00           C  
ATOM    547  CE2 PHE A  72     -13.283  12.807  -4.305  1.00  0.00           C  
ATOM    548  CZ  PHE A  72     -12.677  13.650  -3.383  1.00  0.00           C  
ATOM    549  HB2 PHE A  72     -10.259  14.009  -7.477  1.00  0.00           H  
ATOM    550  HB3 PHE A  72     -11.887  14.321  -8.013  1.00  0.00           H  
ATOM    551  HD1 PHE A  72     -10.398  15.146  -5.386  1.00  0.00           H  
ATOM    552  HD2 PHE A  72     -13.356  12.143  -6.329  1.00  0.00           H  
ATOM    553  HE1 PHE A  72     -11.207  15.174  -3.064  1.00  0.00           H  
ATOM    554  HE2 PHE A  72     -14.098  12.169  -3.995  1.00  0.00           H  
ATOM    555  HZ  PHE A  72     -13.018  13.661  -2.358  1.00  0.00           H  
ATOM    556  H   PHE A  72      -9.844  11.662  -6.768  1.00113.10           H  
ATOM    557  HA  PHE A  72     -12.264  11.835  -8.230  1.00115.24           H  
ATOM    558  N   SER A  73      -9.591  12.305 -10.046  1.00117.16           N  
ATOM    559  CA  SER A  73      -9.082  12.514 -11.397  1.00117.65           C  
ATOM    560  C   SER A  73      -9.360  11.321 -12.335  1.00122.10           C  
ATOM    561  O   SER A  73      -9.774  11.571 -13.466  1.00122.66           O  
ATOM    562  CB  SER A  73      -7.587  12.874 -11.351  1.00  0.00           C  
ATOM    563  OG  SER A  73      -7.388  14.130 -10.743  1.00  0.00           O  
ATOM    564  HB2 SER A  73      -7.003  12.110 -10.836  1.00  0.00           H  
ATOM    565  HB3 SER A  73      -7.198  12.972 -12.360  1.00  0.00           H  
ATOM    566  HG  SER A  73      -7.438  14.013  -9.788  1.00  0.00           H  
ATOM    567  H   SER A  73      -8.913  12.047  -9.341  1.00117.16           H  
ATOM    568  HA  SER A  73      -9.600  13.375 -11.827  1.00117.65           H  
ATOM    569  N   THR A  74      -9.154  10.065 -11.878  1.00118.01           N  
ATOM    570  CA  THR A  74      -9.520   8.859 -12.651  1.00117.43           C  
ATOM    571  C   THR A  74     -11.037   8.616 -12.752  1.00124.64           C  
ATOM    572  O   THR A  74     -11.491   8.198 -13.817  1.00124.88           O  
ATOM    573  CB  THR A  74      -8.749   7.539 -12.286  1.00  0.00           C  
ATOM    574  OG1 THR A  74      -9.491   6.337 -12.417  1.00  0.00           O  
ATOM    575  CG2 THR A  74      -8.040   7.510 -10.937  1.00  0.00           C  
ATOM    576  HB  THR A  74      -7.961   7.421 -13.029  1.00  0.00           H  
ATOM    577  HG1 THR A  74      -8.993   5.621 -12.016  1.00  0.00           H  
ATOM    578 HG21 THR A  74      -7.586   6.536 -10.751  1.00  0.00           H  
ATOM    579 HG22 THR A  74      -7.221   8.226 -10.930  1.00  0.00           H  
ATOM    580 HG23 THR A  74      -8.730   7.731 -10.124  1.00  0.00           H  
ATOM    581  H   THR A  74      -8.818   9.916 -10.936  1.00118.01           H  
ATOM    582  HA  THR A  74      -9.223   9.072 -13.677  1.00117.43           H  
ATOM    583  N   TRP A  75     -11.783   8.922 -11.676  1.00123.06           N  
ATOM    584  CA  TRP A  75     -13.245   8.889 -11.638  1.00124.40           C  
ATOM    585  C   TRP A  75     -13.874   9.796 -12.718  1.00132.17           C  
ATOM    586  O   TRP A  75     -13.753  11.018 -12.640  1.00132.49           O  
ATOM    587  CB  TRP A  75     -13.717   9.208 -10.202  1.00  0.00           C  
ATOM    588  CG  TRP A  75     -15.162   9.548  -9.993  1.00  0.00           C  
ATOM    589  CD1 TRP A  75     -16.203   8.683  -9.986  1.00  0.00           C  
ATOM    590  CD2 TRP A  75     -15.741  10.875  -9.823  1.00  0.00           C  
ATOM    591  NE1 TRP A  75     -17.380   9.385  -9.812  1.00  0.00           N  
ATOM    592  CE2 TRP A  75     -17.156  10.744  -9.706  1.00  0.00           C  
ATOM    593  CE3 TRP A  75     -15.208  12.184  -9.762  1.00  0.00           C  
ATOM    594  CZ2 TRP A  75     -17.999  11.856  -9.536  1.00  0.00           C  
ATOM    595  CZ3 TRP A  75     -16.040  13.307  -9.595  1.00  0.00           C  
ATOM    596  CH2 TRP A  75     -17.434  13.145  -9.480  1.00  0.00           C  
ATOM    597  HB2 TRP A  75     -13.454   8.385  -9.535  1.00  0.00           H  
ATOM    598  HB3 TRP A  75     -13.162  10.073  -9.840  1.00  0.00           H  
ATOM    599  HD1 TRP A  75     -16.109   7.613 -10.102  1.00  0.00           H  
ATOM    600  HE1 TRP A  75     -18.282   8.932  -9.765  1.00  0.00           H  
ATOM    601  HE3 TRP A  75     -14.144  12.324  -9.850  1.00  0.00           H  
ATOM    602  HZ2 TRP A  75     -19.068  11.725  -9.452  1.00  0.00           H  
ATOM    603  HZ3 TRP A  75     -15.607  14.295  -9.552  1.00  0.00           H  
ATOM    604  HH2 TRP A  75     -18.071  14.007  -9.349  1.00  0.00           H  
ATOM    605  H   TRP A  75     -11.330   9.256 -10.836  1.00123.06           H  
ATOM    606  HA  TRP A  75     -13.561   7.865 -11.851  1.00124.40           H  
ATOM    607  N   ARG A  76     -14.528   9.136 -13.689  1.00 31.02           N  
ATOM    608  CA  ARG A  76     -15.249   9.652 -14.858  1.00 32.28           C  
ATOM    609  C   ARG A  76     -14.395   9.803 -16.135  1.00 31.44           C  
ATOM    610  O   ARG A  76     -13.210  10.128 -16.078  1.00 32.07           O  
ATOM    611  CB  ARG A  76     -16.147  10.880 -14.565  1.00  0.00           C  
ATOM    612  CG  ARG A  76     -17.162  10.620 -13.433  1.00  0.00           C  
ATOM    613  CD  ARG A  76     -18.314  11.632 -13.356  1.00  0.00           C  
ATOM    614  NE  ARG A  76     -17.887  12.948 -12.864  1.00  0.00           N  
ATOM    615  CZ  ARG A  76     -18.682  14.029 -12.773  1.00  0.00           C  
ATOM    616  NH1 ARG A  76     -19.965  13.987 -13.162  1.00  0.00           N  
ATOM    617  NH2 ARG A  76     -18.186  15.170 -12.279  1.00  0.00           N1+
ATOM    618  HB2 ARG A  76     -15.556  11.772 -14.355  1.00  0.00           H  
ATOM    619  HB3 ARG A  76     -16.706  11.104 -15.474  1.00  0.00           H  
ATOM    620  HG2 ARG A  76     -17.591   9.619 -13.502  1.00  0.00           H  
ATOM    621  HG3 ARG A  76     -16.612  10.640 -12.495  1.00  0.00           H  
ATOM    622  HD2 ARG A  76     -18.676  11.814 -14.368  1.00  0.00           H  
ATOM    623  HD3 ARG A  76     -19.157  11.232 -12.792  1.00  0.00           H  
ATOM    624  HE  ARG A  76     -16.935  13.010 -12.530  1.00  0.00           H  
ATOM    625 HH12 ARG A  76     -20.553  14.804 -13.085  1.00  0.00           H  
ATOM    626 HH11 ARG A  76     -20.352  13.132 -13.531  1.00  0.00           H  
ATOM    627 HH22 ARG A  76     -18.767  15.992 -12.202  1.00  0.00           H  
ATOM    628 HH21 ARG A  76     -17.223  15.219 -11.980  1.00  0.00           H  
ATOM    629  H   ARG A  76     -14.505   8.129 -13.634  1.00  0.00           H  
ATOM    630  HA  ARG A  76     -15.938   8.835 -15.077  1.00  0.00           H  
ATOM    631  N   ARG A  77     -15.085   9.529 -17.259  1.00 31.02           N  
ATOM    632  CA  ARG A  77     -14.689   9.452 -18.670  1.00 30.54           C  
ATOM    633  C   ARG A  77     -13.331   8.794 -18.997  1.00 30.29           C  
ATOM    634  O   ARG A  77     -13.306   7.631 -19.395  1.00 30.82           O  
ATOM    635  CB  ARG A  77     -14.897  10.807 -19.402  1.00  0.00           C  
ATOM    636  CG  ARG A  77     -14.763  10.680 -20.939  1.00  0.00           C  
ATOM    637  CD  ARG A  77     -14.939  11.988 -21.718  1.00  0.00           C  
ATOM    638  NE  ARG A  77     -14.620  11.773 -23.140  1.00  0.00           N  
ATOM    639  CZ  ARG A  77     -14.418  12.722 -24.070  1.00  0.00           C  
ATOM    640  NH1 ARG A  77     -14.472  14.025 -23.762  1.00  0.00           N  
ATOM    641  NH2 ARG A  77     -14.152  12.357 -25.331  1.00  0.00           N1+
ATOM    642  HB2 ARG A  77     -15.886  11.203 -19.166  1.00  0.00           H  
ATOM    643  HB3 ARG A  77     -14.185  11.544 -19.028  1.00  0.00           H  
ATOM    644  HG2 ARG A  77     -13.825  10.216 -21.244  1.00  0.00           H  
ATOM    645  HG3 ARG A  77     -15.548   9.993 -21.260  1.00  0.00           H  
ATOM    646  HD2 ARG A  77     -15.983  12.300 -21.691  1.00  0.00           H  
ATOM    647  HD3 ARG A  77     -14.347  12.788 -21.272  1.00  0.00           H  
ATOM    648  HE  ARG A  77     -14.606  10.809 -23.439  1.00  0.00           H  
ATOM    649 HH12 ARG A  77     -14.321  14.729 -24.470  1.00  0.00           H  
ATOM    650 HH11 ARG A  77     -14.682  14.312 -22.816  1.00  0.00           H  
ATOM    651 HH22 ARG A  77     -13.999  13.055 -26.044  1.00  0.00           H  
ATOM    652 HH21 ARG A  77     -14.105  11.380 -25.583  1.00  0.00           H  
ATOM    653  H   ARG A  77     -16.061   9.309 -17.126  1.00  0.00           H  
ATOM    654  HA  ARG A  77     -15.431   8.774 -19.095  1.00  0.00           H  
ATOM    655  N   LYS A  78     -12.270   9.615 -18.959  1.00 27.98           N  
ATOM    656  CA  LYS A  78     -11.111   9.585 -19.858  1.00 27.56           C  
ATOM    657  C   LYS A  78     -10.183   8.359 -19.767  1.00 27.51           C  
ATOM    658  O   LYS A  78      -9.357   8.172 -20.660  1.00 28.08           O  
ATOM    659  CB  LYS A  78     -10.255  10.842 -19.560  1.00  0.00           C  
ATOM    660  CG  LYS A  78     -11.003  12.188 -19.521  1.00  0.00           C  
ATOM    661  CD  LYS A  78     -10.044  13.353 -19.226  1.00  0.00           C  
ATOM    662  CE  LYS A  78     -10.767  14.683 -18.972  1.00  0.00           C  
ATOM    663  NZ  LYS A  78      -9.808  15.781 -18.758  1.00  0.00           N1+
ATOM    664  HB2 LYS A  78      -9.781  10.722 -18.586  1.00  0.00           H  
ATOM    665  HB3 LYS A  78      -9.441  10.908 -20.284  1.00  0.00           H  
ATOM    666  HG2 LYS A  78     -11.517  12.355 -20.470  1.00  0.00           H  
ATOM    667  HG3 LYS A  78     -11.774  12.169 -18.749  1.00  0.00           H  
ATOM    668  HD2 LYS A  78      -9.426  13.107 -18.361  1.00  0.00           H  
ATOM    669  HD3 LYS A  78      -9.357  13.468 -20.067  1.00  0.00           H  
ATOM    670  HE2 LYS A  78     -11.404  14.936 -19.820  1.00  0.00           H  
ATOM    671  HE3 LYS A  78     -11.412  14.601 -18.097  1.00  0.00           H  
ATOM    672  HZ1 LYS A  78     -10.311  16.641 -18.587  1.00  0.00           H  
ATOM    673  HZ2 LYS A  78      -9.223  15.573 -17.961  1.00  0.00           H  
ATOM    674  HZ3 LYS A  78      -9.229  15.892 -19.578  1.00  0.00           H  
ATOM    675  H   LYS A  78     -12.405  10.508 -18.508  1.00  0.00           H  
ATOM    676  HA  LYS A  78     -11.479   9.641 -20.883  1.00  0.00           H  
ATOM    677  N   LYS A  79     -10.232   7.656 -18.628  1.00134.08           N  
ATOM    678  CA  LYS A  79      -9.005   7.255 -17.939  1.00131.86           C  
ATOM    679  C   LYS A  79      -9.193   6.052 -17.003  1.00132.39           C  
ATOM    680  O   LYS A  79      -8.193   5.483 -16.574  1.00130.35           O  
ATOM    681  CB  LYS A  79      -8.509   8.541 -17.231  1.00  0.00           C  
ATOM    682  CG  LYS A  79      -7.494   8.440 -16.090  1.00  0.00           C  
ATOM    683  CD  LYS A  79      -7.191   9.849 -15.563  1.00  0.00           C  
ATOM    684  CE  LYS A  79      -6.288   9.863 -14.331  1.00  0.00           C  
ATOM    685  NZ  LYS A  79      -6.075  11.243 -13.880  1.00  0.00           N1+
ATOM    686  HB2 LYS A  79      -8.111   9.221 -17.986  1.00  0.00           H  
ATOM    687  HB3 LYS A  79      -9.380   9.044 -16.805  1.00  0.00           H  
ATOM    688  HG2 LYS A  79      -7.891   7.828 -15.282  1.00  0.00           H  
ATOM    689  HG3 LYS A  79      -6.580   7.958 -16.438  1.00  0.00           H  
ATOM    690  HD2 LYS A  79      -6.714  10.426 -16.357  1.00  0.00           H  
ATOM    691  HD3 LYS A  79      -8.123  10.368 -15.337  1.00  0.00           H  
ATOM    692  HE2 LYS A  79      -6.730   9.297 -13.513  1.00  0.00           H  
ATOM    693  HE3 LYS A  79      -5.324   9.405 -14.558  1.00  0.00           H  
ATOM    694  HZ1 LYS A  79      -5.497  11.245 -13.051  1.00  0.00           H  
ATOM    695  HZ2 LYS A  79      -5.616  11.768 -14.610  1.00  0.00           H  
ATOM    696  HZ3 LYS A  79      -6.968  11.669 -13.672  1.00  0.00           H  
ATOM    697  HA  LYS A  79      -8.257   6.949 -18.673  1.00131.86           H  
ATOM    698  H   LYS A  79     -11.015   7.836 -18.015  1.00  0.00           H  
ATOM    699  N   LYS A  80     -10.451   5.687 -16.713  1.00128.20           N  
ATOM    700  CA  LYS A  80     -10.864   4.608 -15.818  1.00126.38           C  
ATOM    701  C   LYS A  80     -10.838   3.224 -16.505  1.00127.38           C  
ATOM    702  O   LYS A  80     -11.888   2.642 -16.766  1.00127.92           O  
ATOM    703  CB  LYS A  80     -12.233   4.981 -15.201  1.00  0.00           C  
ATOM    704  CG  LYS A  80     -13.315   5.408 -16.214  1.00  0.00           C  
ATOM    705  CD  LYS A  80     -14.661   5.711 -15.551  1.00  0.00           C  
ATOM    706  CE  LYS A  80     -15.748   6.009 -16.591  1.00  0.00           C  
ATOM    707  NZ  LYS A  80     -17.040   6.299 -15.950  1.00  0.00           N1+
ATOM    708  HB2 LYS A  80     -12.597   4.145 -14.600  1.00  0.00           H  
ATOM    709  HB3 LYS A  80     -12.085   5.796 -14.495  1.00  0.00           H  
ATOM    710  HG2 LYS A  80     -12.995   6.299 -16.754  1.00  0.00           H  
ATOM    711  HG3 LYS A  80     -13.456   4.632 -16.966  1.00  0.00           H  
ATOM    712  HD2 LYS A  80     -14.964   4.863 -14.934  1.00  0.00           H  
ATOM    713  HD3 LYS A  80     -14.549   6.560 -14.877  1.00  0.00           H  
ATOM    714  HE2 LYS A  80     -15.459   6.854 -17.214  1.00  0.00           H  
ATOM    715  HE3 LYS A  80     -15.875   5.155 -17.257  1.00  0.00           H  
ATOM    716  HZ1 LYS A  80     -17.735   6.488 -16.660  1.00  0.00           H  
ATOM    717  HZ2 LYS A  80     -17.329   5.496 -15.410  1.00  0.00           H  
ATOM    718  HZ3 LYS A  80     -16.951   7.098 -15.339  1.00  0.00           H  
ATOM    719  H   LYS A  80     -11.210   6.196 -17.139  1.00128.20           H  
ATOM    720  HA  LYS A  80     -10.161   4.568 -14.986  1.00126.38           H  
ATOM    721  N   SER A  81      -9.623   2.714 -16.766  1.00120.24           N  
ATOM    722  CA  SER A  81      -9.347   1.329 -17.151  1.00118.01           C  
ATOM    723  C   SER A  81      -9.271   0.412 -15.913  1.00118.60           C  
ATOM    724  O   SER A  81      -9.359   0.895 -14.783  1.00117.91           O  
ATOM    725  CB  SER A  81      -8.050   1.307 -17.993  1.00  0.00           C  
ATOM    726  OG  SER A  81      -6.874   1.463 -17.218  1.00  0.00           O  
ATOM    727  HB2 SER A  81      -7.969   0.356 -18.521  1.00  0.00           H  
ATOM    728  HB3 SER A  81      -8.077   2.081 -18.761  1.00  0.00           H  
ATOM    729  HG  SER A  81      -6.119   1.496 -17.811  1.00  0.00           H  
ATOM    730  H   SER A  81      -8.807   3.257 -16.526  1.00120.24           H  
ATOM    731  HA  SER A  81     -10.165   0.973 -17.781  1.00118.01           H  
ATOM    732  N   ARG A  82      -9.084  -0.898 -16.147  1.00112.53           N  
ATOM    733  CA  ARG A  82      -8.919  -1.913 -15.102  1.00109.87           C  
ATOM    734  C   ARG A  82      -7.761  -1.607 -14.128  1.00108.81           C  
ATOM    735  O   ARG A  82      -7.969  -1.712 -12.921  1.00107.94           O  
ATOM    736  CB  ARG A  82      -8.817  -3.311 -15.759  1.00  0.00           C  
ATOM    737  CG  ARG A  82      -8.597  -4.462 -14.763  1.00  0.00           C  
ATOM    738  CD  ARG A  82      -8.806  -5.854 -15.366  1.00  0.00           C  
ATOM    739  NE  ARG A  82      -8.500  -6.913 -14.392  1.00  0.00           N  
ATOM    740  CZ  ARG A  82      -8.198  -8.191 -14.678  1.00  0.00           C  
ATOM    741  NH1 ARG A  82      -8.015  -8.596 -15.941  1.00  0.00           N  
ATOM    742  NH2 ARG A  82      -8.074  -9.075 -13.681  1.00  0.00           N1+
ATOM    743  HB2 ARG A  82      -9.735  -3.497 -16.318  1.00  0.00           H  
ATOM    744  HB3 ARG A  82      -8.007  -3.322 -16.490  1.00  0.00           H  
ATOM    745  HG2 ARG A  82      -7.616  -4.391 -14.299  1.00  0.00           H  
ATOM    746  HG3 ARG A  82      -9.331  -4.339 -13.967  1.00  0.00           H  
ATOM    747  HD2 ARG A  82      -9.857  -5.984 -15.625  1.00  0.00           H  
ATOM    748  HD3 ARG A  82      -8.232  -5.954 -16.286  1.00  0.00           H  
ATOM    749  HE  ARG A  82      -8.632  -6.661 -13.424  1.00  0.00           H  
ATOM    750 HH12 ARG A  82      -7.831  -9.565 -16.152  1.00  0.00           H  
ATOM    751 HH11 ARG A  82      -8.061  -7.923 -16.691  1.00  0.00           H  
ATOM    752 HH22 ARG A  82      -7.859 -10.040 -13.883  1.00  0.00           H  
ATOM    753 HH21 ARG A  82      -8.191  -8.784 -12.721  1.00  0.00           H  
ATOM    754  H   ARG A  82      -9.024  -1.231 -17.098  1.00112.53           H  
ATOM    755  HA  ARG A  82      -9.840  -1.898 -14.515  1.00109.87           H  
ATOM    756  N   MET A  83      -6.603  -1.180 -14.663  1.00102.00           N  
ATOM    757  CA  MET A  83      -5.416  -0.807 -13.891  1.00 99.44           C  
ATOM    758  C   MET A  83      -5.639   0.421 -12.986  1.00100.64           C  
ATOM    759  O   MET A  83      -5.303   0.361 -11.806  1.00 99.64           O  
ATOM    760  CB  MET A  83      -4.218  -0.597 -14.843  1.00  0.00           C  
ATOM    761  CG  MET A  83      -2.858  -0.485 -14.131  1.00  0.00           C  
ATOM    762  SD  MET A  83      -1.525   0.196 -15.149  1.00  0.00           S  
ATOM    763  CE  MET A  83      -0.132  -0.076 -14.022  1.00  0.00           C  
ATOM    764  HB2 MET A  83      -4.166  -1.438 -15.536  1.00  0.00           H  
ATOM    765  HB3 MET A  83      -4.383   0.286 -15.462  1.00  0.00           H  
ATOM    766  HG2 MET A  83      -2.925   0.140 -13.242  1.00  0.00           H  
ATOM    767  HG3 MET A  83      -2.554  -1.476 -13.797  1.00  0.00           H  
ATOM    768  HE1 MET A  83       0.792   0.254 -14.497  1.00  0.00           H  
ATOM    769  HE2 MET A  83      -0.270   0.492 -13.102  1.00  0.00           H  
ATOM    770  HE3 MET A  83      -0.033  -1.130 -13.766  1.00  0.00           H  
ATOM    771  H   MET A  83      -6.521  -1.105 -15.666  1.00102.00           H  
ATOM    772  HA  MET A  83      -5.191  -1.661 -13.252  1.00 99.44           H  
ATOM    773  N   THR A  84      -6.208   1.505 -13.537  1.00 95.94           N  
ATOM    774  CA  THR A  84      -6.476   2.738 -12.788  1.00 95.34           C  
ATOM    775  C   THR A  84      -7.646   2.604 -11.791  1.00 96.59           C  
ATOM    776  O   THR A  84      -7.593   3.287 -10.772  1.00 96.06           O  
ATOM    777  CB  THR A  84      -6.797   3.931 -13.716  1.00  0.00           C  
ATOM    778  OG1 THR A  84      -7.780   3.562 -14.645  1.00  0.00           O  
ATOM    779  CG2 THR A  84      -5.593   4.468 -14.494  1.00  0.00           C  
ATOM    780  HB  THR A  84      -7.203   4.762 -13.137  1.00  0.00           H  
ATOM    781  HG1 THR A  84      -7.885   4.286 -15.273  1.00  0.00           H  
ATOM    782 HG21 THR A  84      -5.894   5.198 -15.245  1.00  0.00           H  
ATOM    783 HG22 THR A  84      -4.916   4.982 -13.816  1.00  0.00           H  
ATOM    784 HG23 THR A  84      -5.048   3.671 -15.001  1.00  0.00           H  
ATOM    785  H   THR A  84      -6.503   1.497 -14.505  1.00 95.94           H  
ATOM    786  HA  THR A  84      -5.576   2.987 -12.225  1.00 95.34           H  
ATOM    787  N   PHE A  85      -8.629   1.719 -12.051  1.00 91.62           N  
ATOM    788  CA  PHE A  85      -9.713   1.376 -11.119  1.00 91.11           C  
ATOM    789  C   PHE A  85      -9.194   0.682  -9.845  1.00 93.16           C  
ATOM    790  O   PHE A  85      -9.710   0.934  -8.757  1.00 92.10           O  
ATOM    791  CB  PHE A  85     -10.783   0.537 -11.853  1.00  0.00           C  
ATOM    792  CG  PHE A  85     -12.006   0.137 -11.040  1.00  0.00           C  
ATOM    793  CD1 PHE A  85     -13.011   1.089 -10.766  1.00  0.00           C  
ATOM    794  CD2 PHE A  85     -12.100  -1.143 -10.453  1.00  0.00           C  
ATOM    795  CE1 PHE A  85     -14.108   0.740  -9.989  1.00  0.00           C  
ATOM    796  CE2 PHE A  85     -13.215  -1.477  -9.696  1.00  0.00           C  
ATOM    797  CZ  PHE A  85     -14.216  -0.542  -9.467  1.00  0.00           C  
ATOM    798  HB2 PHE A  85     -11.146   1.115 -12.704  1.00  0.00           H  
ATOM    799  HB3 PHE A  85     -10.331  -0.360 -12.279  1.00  0.00           H  
ATOM    800  HD1 PHE A  85     -12.936   2.087 -11.173  1.00  0.00           H  
ATOM    801  HD2 PHE A  85     -11.316  -1.869 -10.603  1.00  0.00           H  
ATOM    802  HE1 PHE A  85     -14.882   1.468  -9.796  1.00  0.00           H  
ATOM    803  HE2 PHE A  85     -13.307  -2.469  -9.284  1.00  0.00           H  
ATOM    804  HZ  PHE A  85     -15.077  -0.812  -8.873  1.00  0.00           H  
ATOM    805  H   PHE A  85      -8.627   1.221 -12.933  1.00 91.62           H  
ATOM    806  HA  PHE A  85     -10.186   2.309 -10.810  1.00 91.11           H  
ATOM    807  N   PHE A  86      -8.142  -0.135 -10.009  1.00 89.24           N  
ATOM    808  CA  PHE A  86      -7.386  -0.744  -8.920  1.00 88.38           C  
ATOM    809  C   PHE A  86      -6.506   0.267  -8.169  1.00 91.90           C  
ATOM    810  O   PHE A  86      -6.372   0.141  -6.958  1.00 90.43           O  
ATOM    811  CB  PHE A  86      -6.563  -1.920  -9.477  1.00  0.00           C  
ATOM    812  CG  PHE A  86      -7.361  -3.057 -10.091  1.00  0.00           C  
ATOM    813  CD1 PHE A  86      -6.780  -3.822 -11.124  1.00  0.00           C  
ATOM    814  CD2 PHE A  86      -8.603  -3.469  -9.556  1.00  0.00           C  
ATOM    815  CE1 PHE A  86      -7.469  -4.893 -11.669  1.00  0.00           C  
ATOM    816  CE2 PHE A  86      -9.277  -4.541 -10.117  1.00  0.00           C  
ATOM    817  CZ  PHE A  86      -8.725  -5.232 -11.187  1.00  0.00           C  
ATOM    818  HB2 PHE A  86      -5.903  -1.541 -10.253  1.00  0.00           H  
ATOM    819  HB3 PHE A  86      -5.901  -2.333  -8.720  1.00  0.00           H  
ATOM    820  HD1 PHE A  86      -5.801  -3.575 -11.506  1.00  0.00           H  
ATOM    821  HD2 PHE A  86      -9.051  -2.956  -8.720  1.00  0.00           H  
ATOM    822  HE1 PHE A  86      -7.009  -5.476 -12.452  1.00  0.00           H  
ATOM    823  HE2 PHE A  86     -10.229  -4.842  -9.710  1.00  0.00           H  
ATOM    824  HZ  PHE A  86      -9.252  -6.067 -11.618  1.00  0.00           H  
ATOM    825  H   PHE A  86      -7.788  -0.302 -10.941  1.00 89.24           H  
ATOM    826  HA  PHE A  86      -8.091  -1.126  -8.183  1.00 88.38           H  
ATOM    827  N   VAL A  87      -5.972   1.292  -8.853  1.00 89.29           N  
ATOM    828  CA  VAL A  87      -5.243   2.384  -8.199  1.00 88.98           C  
ATOM    829  C   VAL A  87      -6.152   3.284  -7.326  1.00 93.87           C  
ATOM    830  O   VAL A  87      -5.671   3.758  -6.296  1.00 93.58           O  
ATOM    831  CB  VAL A  87      -4.417   3.223  -9.219  1.00  0.00           C  
ATOM    832  CG1 VAL A  87      -3.893   4.581  -8.706  1.00  0.00           C  
ATOM    833  CG2 VAL A  87      -3.233   2.397  -9.753  1.00  0.00           C  
ATOM    834  HB  VAL A  87      -5.060   3.447 -10.067  1.00  0.00           H  
ATOM    835 HG11 VAL A  87      -3.239   5.049  -9.439  1.00  0.00           H  
ATOM    836 HG12 VAL A  87      -4.701   5.287  -8.513  1.00  0.00           H  
ATOM    837 HG13 VAL A  87      -3.317   4.464  -7.787  1.00  0.00           H  
ATOM    838 HG21 VAL A  87      -2.689   2.941 -10.524  1.00  0.00           H  
ATOM    839 HG22 VAL A  87      -2.527   2.157  -8.957  1.00  0.00           H  
ATOM    840 HG23 VAL A  87      -3.562   1.459 -10.194  1.00  0.00           H  
ATOM    841  H   VAL A  87      -6.101   1.360  -9.853  1.00 89.29           H  
ATOM    842  HA  VAL A  87      -4.526   1.925  -7.515  1.00 88.98           H  
ATOM    843  N   THR A  88      -7.444   3.448  -7.690  1.00 91.06           N  
ATOM    844  CA  THR A  88      -8.438   4.123  -6.840  1.00 91.45           C  
ATOM    845  C   THR A  88      -8.767   3.325  -5.566  1.00 95.63           C  
ATOM    846  O   THR A  88      -8.864   3.937  -4.506  1.00 95.63           O  
ATOM    847  CB  THR A  88      -9.774   4.500  -7.552  1.00  0.00           C  
ATOM    848  OG1 THR A  88     -10.784   3.507  -7.547  1.00  0.00           O  
ATOM    849  CG2 THR A  88      -9.619   5.069  -8.960  1.00  0.00           C  
ATOM    850  HB  THR A  88     -10.194   5.313  -6.955  1.00  0.00           H  
ATOM    851  HG1 THR A  88     -11.477   3.766  -8.159  1.00  0.00           H  
ATOM    852 HG21 THR A  88     -10.475   5.683  -9.237  1.00  0.00           H  
ATOM    853 HG22 THR A  88      -8.731   5.693  -9.009  1.00  0.00           H  
ATOM    854 HG23 THR A  88      -9.536   4.280  -9.701  1.00  0.00           H  
ATOM    855  H   THR A  88      -7.785   3.040  -8.550  1.00 91.06           H  
ATOM    856  HA  THR A  88      -7.983   5.062  -6.519  1.00 91.45           H  
ATOM    857  N   GLN A  89      -8.876   1.987  -5.683  1.00 91.92           N  
ATOM    858  CA  GLN A  89      -9.015   1.049  -4.565  1.00 90.97           C  
ATOM    859  C   GLN A  89      -7.844   1.131  -3.572  1.00 94.68           C  
ATOM    860  O   GLN A  89      -8.077   1.186  -2.365  1.00 94.31           O  
ATOM    861  CB  GLN A  89      -9.222  -0.385  -5.117  1.00  0.00           C  
ATOM    862  CG  GLN A  89      -9.004  -1.526  -4.095  1.00  0.00           C  
ATOM    863  CD  GLN A  89      -9.033  -2.918  -4.714  1.00  0.00           C  
ATOM    864  OE1 GLN A  89      -8.618  -3.120  -5.850  1.00  0.00           O  
ATOM    865  NE2 GLN A  89      -9.473  -3.903  -3.935  1.00  0.00           N  
ATOM    866  HB2 GLN A  89     -10.226  -0.462  -5.535  1.00  0.00           H  
ATOM    867  HB3 GLN A  89      -8.547  -0.537  -5.955  1.00  0.00           H  
ATOM    868  HG2 GLN A  89      -8.027  -1.463  -3.618  1.00  0.00           H  
ATOM    869  HG3 GLN A  89      -9.746  -1.452  -3.299  1.00  0.00           H  
ATOM    870 HE22 GLN A  89      -9.474  -4.852  -4.278  1.00  0.00           H  
ATOM    871 HE21 GLN A  89      -9.787  -3.714  -2.994  1.00  0.00           H  
ATOM    872  H   GLN A  89      -8.813   1.572  -6.603  1.00 91.92           H  
ATOM    873  HA  GLN A  89      -9.919   1.327  -4.020  1.00 90.97           H  
ATOM    874  N   LEU A  90      -6.618   1.126  -4.120  1.00 91.18           N  
ATOM    875  CA  LEU A  90      -5.351   1.200  -3.394  1.00 90.76           C  
ATOM    876  C   LEU A  90      -5.243   2.517  -2.604  1.00 96.29           C  
ATOM    877  O   LEU A  90      -4.947   2.471  -1.413  1.00 95.89           O  
ATOM    878  CB  LEU A  90      -4.201   1.007  -4.415  1.00 90.66           C  
ATOM    879  CG  LEU A  90      -2.889   0.393  -3.877  1.00 94.83           C  
ATOM    880  CD1 LEU A  90      -2.001  -0.029  -5.060  1.00 94.71           C  
ATOM    881  CD2 LEU A  90      -2.117   1.301  -2.904  1.00 98.36           C  
ATOM    882  H   LEU A  90      -6.539   1.050  -5.125  1.00 91.18           H  
ATOM    883  HA  LEU A  90      -5.336   0.370  -2.686  1.00 90.76           H  
ATOM    884  HB3 LEU A  90      -3.995   1.936  -4.949  1.00 90.66           H  
ATOM    885  HB2 LEU A  90      -4.551   0.311  -5.178  1.00 90.66           H  
ATOM    886  HG  LEU A  90      -3.132  -0.509  -3.321  1.00 94.83           H  
ATOM    887 HD11 LEU A  90      -0.975  -0.210  -4.742  1.00 94.71           H  
ATOM    888 HD12 LEU A  90      -2.364  -0.943  -5.526  1.00 94.71           H  
ATOM    889 HD13 LEU A  90      -1.975   0.740  -5.834  1.00 94.71           H  
ATOM    890 HD21 LEU A  90      -2.194   0.927  -1.882  1.00 98.36           H  
ATOM    891 HD22 LEU A  90      -1.055   1.370  -3.141  1.00 98.36           H  
ATOM    892 HD23 LEU A  90      -2.497   2.320  -2.903  1.00 98.36           H  
ATOM    893  N   ALA A  91      -5.555   3.645  -3.269  1.00 94.07           N  
ATOM    894  CA  ALA A  91      -5.575   4.986  -2.685  1.00 94.77           C  
ATOM    895  C   ALA A  91      -6.690   5.201  -1.644  1.00100.13           C  
ATOM    896  O   ALA A  91      -6.466   5.958  -0.704  1.00100.51           O  
ATOM    897  CB  ALA A  91      -5.684   6.029  -3.808  1.00  0.00           C  
ATOM    898  HB1 ALA A  91      -4.863   5.941  -4.519  1.00  0.00           H  
ATOM    899  HB2 ALA A  91      -6.615   5.920  -4.366  1.00  0.00           H  
ATOM    900  HB3 ALA A  91      -5.654   7.043  -3.411  1.00  0.00           H  
ATOM    901  H   ALA A  91      -5.806   3.587  -4.247  1.00 94.07           H  
ATOM    902  HA  ALA A  91      -4.618   5.138  -2.183  1.00 94.77           H  
ATOM    903  N   ILE A  92      -7.846   4.530  -1.801  1.00 97.37           N  
ATOM    904  CA  ILE A  92      -8.960   4.549  -0.842  1.00 98.40           C  
ATOM    905  C   ILE A  92      -8.611   3.850   0.483  1.00100.53           C  
ATOM    906  O   ILE A  92      -8.940   4.382   1.540  1.00 99.95           O  
ATOM    907  CB  ILE A  92     -10.275   3.958  -1.450  1.00  0.00           C  
ATOM    908  CG1 ILE A  92     -10.953   5.016  -2.352  1.00  0.00           C  
ATOM    909  CG2 ILE A  92     -11.312   3.398  -0.444  1.00  0.00           C  
ATOM    910  CD1 ILE A  92     -12.009   4.444  -3.309  1.00  0.00           C  
ATOM    911  HB  ILE A  92      -9.984   3.124  -2.090  1.00  0.00           H  
ATOM    912 HG12 ILE A  92     -11.414   5.782  -1.727  1.00  0.00           H  
ATOM    913 HG13 ILE A  92     -10.203   5.543  -2.942  1.00  0.00           H  
ATOM    914 HG21 ILE A  92     -12.205   3.038  -0.953  1.00  0.00           H  
ATOM    915 HG22 ILE A  92     -10.928   2.551   0.123  1.00  0.00           H  
ATOM    916 HG23 ILE A  92     -11.627   4.163   0.267  1.00  0.00           H  
ATOM    917 HD11 ILE A  92     -12.108   5.075  -4.193  1.00  0.00           H  
ATOM    918 HD12 ILE A  92     -11.743   3.445  -3.653  1.00  0.00           H  
ATOM    919 HD13 ILE A  92     -12.988   4.388  -2.833  1.00  0.00           H  
ATOM    920  H   ILE A  92      -7.974   3.946  -2.618  1.00 97.37           H  
ATOM    921  HA  ILE A  92      -9.148   5.597  -0.597  1.00 98.40           H  
ATOM    922  N   THR A  93      -7.921   2.702   0.409  1.00 96.35           N  
ATOM    923  CA  THR A  93      -7.398   1.979   1.570  1.00 95.28           C  
ATOM    924  C   THR A  93      -6.316   2.787   2.320  1.00 97.62           C  
ATOM    925  O   THR A  93      -6.286   2.778   3.552  1.00 97.10           O  
ATOM    926  CB  THR A  93      -6.783   0.629   1.127  1.00  0.00           C  
ATOM    927  OG1 THR A  93      -7.772  -0.162   0.506  1.00  0.00           O  
ATOM    928  CG2 THR A  93      -6.192  -0.218   2.251  1.00  0.00           C  
ATOM    929  HB  THR A  93      -6.001   0.810   0.387  1.00  0.00           H  
ATOM    930  HG1 THR A  93      -7.381  -1.004   0.264  1.00  0.00           H  
ATOM    931 HG21 THR A  93      -5.776  -1.145   1.857  1.00  0.00           H  
ATOM    932 HG22 THR A  93      -5.387   0.302   2.762  1.00  0.00           H  
ATOM    933 HG23 THR A  93      -6.950  -0.474   2.992  1.00  0.00           H  
ATOM    934  H   THR A  93      -7.697   2.306  -0.495  1.00 96.35           H  
ATOM    935  HA  THR A  93      -8.223   1.788   2.260  1.00 95.28           H  
ATOM    936  N   ASP A  94      -5.489   3.513   1.552  1.00 93.59           N  
ATOM    937  CA  ASP A  94      -4.499   4.469   2.041  1.00 93.36           C  
ATOM    938  C   ASP A  94      -5.127   5.737   2.668  1.00 97.09           C  
ATOM    939  O   ASP A  94      -4.509   6.330   3.552  1.00 96.91           O  
ATOM    940  CB  ASP A  94      -3.441   4.799   0.965  1.00 95.41           C  
ATOM    941  CG  ASP A  94      -2.632   3.600   0.444  1.00104.55           C  
ATOM    942  OD1 ASP A  94      -2.577   2.564   1.146  1.00104.15           O  
ATOM    943  OD2 ASP A  94      -2.021   3.772  -0.633  1.00110.57           O1-
ATOM    944  H   ASP A  94      -5.561   3.439   0.546  1.00 93.59           H  
ATOM    945  HA  ASP A  94      -3.968   3.963   2.846  1.00 93.36           H  
ATOM    946  HB3 ASP A  94      -2.743   5.538   1.339  1.00 95.41           H  
ATOM    947  HB2 ASP A  94      -3.958   5.240   0.113  1.00 95.41           H  
ATOM    948  N   SER A  95      -6.361   6.104   2.279  1.00 93.70           N  
ATOM    949  CA  SER A  95      -7.133   7.165   2.936  1.00 94.62           C  
ATOM    950  C   SER A  95      -7.665   6.723   4.314  1.00 97.69           C  
ATOM    951  O   SER A  95      -7.682   7.545   5.231  1.00 98.71           O  
ATOM    952  CB  SER A  95      -8.290   7.641   2.034  1.00  0.00           C  
ATOM    953  OG  SER A  95      -7.796   8.282   0.877  1.00  0.00           O  
ATOM    954  HB2 SER A  95      -8.947   6.827   1.740  1.00  0.00           H  
ATOM    955  HB3 SER A  95      -8.910   8.361   2.570  1.00  0.00           H  
ATOM    956  HG  SER A  95      -8.538   8.519   0.316  1.00  0.00           H  
ATOM    957  H   SER A  95      -6.822   5.608   1.528  1.00 93.70           H  
ATOM    958  HA  SER A  95      -6.471   8.018   3.103  1.00 94.62           H  
ATOM    959  N   PHE A  96      -8.050   5.435   4.443  1.00 91.85           N  
ATOM    960  CA  PHE A  96      -8.484   4.818   5.700  1.00 90.20           C  
ATOM    961  C   PHE A  96      -7.407   4.791   6.789  1.00 91.45           C  
ATOM    962  O   PHE A  96      -7.725   5.173   7.913  1.00 91.28           O  
ATOM    963  CB  PHE A  96      -9.076   3.406   5.493  1.00  0.00           C  
ATOM    964  CG  PHE A  96     -10.567   3.371   5.224  1.00  0.00           C  
ATOM    965  CD1 PHE A  96     -11.059   3.264   3.907  1.00  0.00           C  
ATOM    966  CD2 PHE A  96     -11.477   3.566   6.284  1.00  0.00           C  
ATOM    967  CE1 PHE A  96     -12.426   3.296   3.673  1.00  0.00           C  
ATOM    968  CE2 PHE A  96     -12.842   3.586   6.031  1.00  0.00           C  
ATOM    969  CZ  PHE A  96     -13.314   3.448   4.732  1.00  0.00           C  
ATOM    970  HB2 PHE A  96      -8.559   2.881   4.692  1.00  0.00           H  
ATOM    971  HB3 PHE A  96      -8.919   2.795   6.385  1.00  0.00           H  
ATOM    972  HD1 PHE A  96     -10.380   3.129   3.082  1.00  0.00           H  
ATOM    973  HD2 PHE A  96     -11.116   3.696   7.294  1.00  0.00           H  
ATOM    974  HE1 PHE A  96     -12.800   3.197   2.665  1.00  0.00           H  
ATOM    975  HE2 PHE A  96     -13.538   3.719   6.846  1.00  0.00           H  
ATOM    976  HZ  PHE A  96     -14.377   3.468   4.541  1.00  0.00           H  
ATOM    977  H   PHE A  96      -8.008   4.825   3.638  1.00 91.85           H  
ATOM    978  HA  PHE A  96      -9.282   5.452   6.093  1.00 90.20           H  
ATOM    979  N   THR A  97      -6.167   4.379   6.454  1.00 86.09           N  
ATOM    980  CA  THR A  97      -5.059   4.401   7.417  1.00 85.46           C  
ATOM    981  C   THR A  97      -4.720   5.834   7.858  1.00 91.05           C  
ATOM    982  O   THR A  97      -4.559   6.051   9.054  1.00 91.02           O  
ATOM    983  CB  THR A  97      -3.763   3.686   6.927  1.00  0.00           C  
ATOM    984  OG1 THR A  97      -2.822   3.540   7.973  1.00  0.00           O  
ATOM    985  CG2 THR A  97      -2.982   4.385   5.798  1.00  0.00           C  
ATOM    986  HB  THR A  97      -4.046   2.682   6.613  1.00  0.00           H  
ATOM    987  HG1 THR A  97      -1.983   3.276   7.589  1.00  0.00           H  
ATOM    988 HG21 THR A  97      -2.078   3.841   5.529  1.00  0.00           H  
ATOM    989 HG22 THR A  97      -3.599   4.451   4.911  1.00  0.00           H  
ATOM    990 HG23 THR A  97      -2.650   5.388   6.060  1.00  0.00           H  
ATOM    991  H   THR A  97      -5.964   4.066   5.514  1.00 86.09           H  
ATOM    992  HA  THR A  97      -5.411   3.868   8.301  1.00 85.46           H  
ATOM    993  N   GLY A  98      -4.703   6.778   6.895  1.00 88.22           N  
ATOM    994  CA  GLY A  98      -4.435   8.204   7.078  1.00 89.33           C  
ATOM    995  C   GLY A  98      -5.338   8.824   8.149  1.00 94.73           C  
ATOM    996  O   GLY A  98      -4.840   9.501   9.043  1.00 95.25           O  
ATOM    997  HA3 GLY A  98      -4.620   8.714   6.132  1.00 89.33           H  
ATOM    998  H   GLY A  98      -4.889   6.486   5.945  1.00 88.22           H  
ATOM    999  HA2 GLY A  98      -3.386   8.370   7.318  1.00 89.33           H  
ATOM   1000  N   LEU A  99      -6.649   8.553   8.074  1.00 91.95           N  
ATOM   1001  CA  LEU A  99      -7.657   9.093   8.982  1.00 93.28           C  
ATOM   1002  C   LEU A  99      -7.752   8.306  10.296  1.00 98.85           C  
ATOM   1003  O   LEU A  99      -7.578   8.903  11.358  1.00 99.43           O  
ATOM   1004  CB  LEU A  99      -9.015   9.145   8.248  1.00  0.00           C  
ATOM   1005  CG  LEU A  99      -9.062  10.200   7.120  1.00  0.00           C  
ATOM   1006  CD1 LEU A  99     -10.338  10.048   6.268  1.00  0.00           C  
ATOM   1007  CD2 LEU A  99      -8.904  11.631   7.670  1.00  0.00           C  
ATOM   1008  HB2 LEU A  99      -9.233   8.158   7.835  1.00  0.00           H  
ATOM   1009  HB3 LEU A  99      -9.817   9.356   8.959  1.00  0.00           H  
ATOM   1010  HG  LEU A  99      -8.222  10.019   6.448  1.00  0.00           H  
ATOM   1011 HD11 LEU A  99     -10.084   9.840   5.228  1.00  0.00           H  
ATOM   1012 HD12 LEU A  99     -10.967   9.227   6.613  1.00  0.00           H  
ATOM   1013 HD13 LEU A  99     -10.958  10.945   6.276  1.00  0.00           H  
ATOM   1014 HD21 LEU A  99      -9.410  12.373   7.054  1.00  0.00           H  
ATOM   1015 HD22 LEU A  99      -9.301  11.718   8.682  1.00  0.00           H  
ATOM   1016 HD23 LEU A  99      -7.853  11.912   7.714  1.00  0.00           H  
ATOM   1017  H   LEU A  99      -6.992   7.971   7.321  1.00 91.95           H  
ATOM   1018  HA  LEU A  99      -7.372  10.111   9.252  1.00 93.28           H  
ATOM   1019  N   VAL A 100      -8.049   6.999  10.206  1.00 95.66           N  
ATOM   1020  CA  VAL A 100      -8.312   6.144  11.363  1.00 95.45           C  
ATOM   1021  C   VAL A 100      -7.039   5.851  12.183  1.00 99.08           C  
ATOM   1022  O   VAL A 100      -7.062   6.081  13.391  1.00 98.94           O  
ATOM   1023  CB  VAL A 100      -9.040   4.823  10.959  1.00  0.00           C  
ATOM   1024  CG1 VAL A 100      -9.126   3.752  12.060  1.00  0.00           C  
ATOM   1025  CG2 VAL A 100     -10.455   5.119  10.429  1.00  0.00           C  
ATOM   1026  HB  VAL A 100      -8.480   4.359  10.150  1.00  0.00           H  
ATOM   1027 HG11 VAL A 100      -9.732   2.903  11.748  1.00  0.00           H  
ATOM   1028 HG12 VAL A 100      -8.145   3.354  12.291  1.00  0.00           H  
ATOM   1029 HG13 VAL A 100      -9.557   4.159  12.975  1.00  0.00           H  
ATOM   1030 HG21 VAL A 100     -10.977   4.203  10.151  1.00  0.00           H  
ATOM   1031 HG22 VAL A 100     -11.062   5.628  11.179  1.00  0.00           H  
ATOM   1032 HG23 VAL A 100     -10.422   5.750   9.541  1.00  0.00           H  
ATOM   1033  H   VAL A 100      -8.144   6.562   9.298  1.00 95.66           H  
ATOM   1034  HA  VAL A 100      -8.989   6.694  12.021  1.00 95.45           H  
ATOM   1035  N   ASN A 101      -5.965   5.376  11.525  1.00 95.30           N  
ATOM   1036  CA  ASN A 101      -4.745   4.899  12.189  1.00 94.52           C  
ATOM   1037  C   ASN A 101      -3.772   6.027  12.573  1.00 97.05           C  
ATOM   1038  O   ASN A 101      -3.544   6.194  13.765  1.00 97.18           O  
ATOM   1039  CB  ASN A 101      -4.001   3.810  11.372  1.00  0.00           C  
ATOM   1040  CG  ASN A 101      -4.846   2.606  10.943  1.00  0.00           C  
ATOM   1041  OD1 ASN A 101      -5.876   2.301  11.533  1.00  0.00           O  
ATOM   1042  ND2 ASN A 101      -4.398   1.903   9.904  1.00  0.00           N  
ATOM   1043  HB2 ASN A 101      -3.546   4.242  10.483  1.00  0.00           H  
ATOM   1044  HB3 ASN A 101      -3.173   3.422  11.967  1.00  0.00           H  
ATOM   1045 HD22 ASN A 101      -4.903   1.090   9.582  1.00  0.00           H  
ATOM   1046 HD21 ASN A 101      -3.569   2.204   9.407  1.00  0.00           H  
ATOM   1047  H   ASN A 101      -5.997   5.273  10.520  1.00 95.30           H  
ATOM   1048  HA  ASN A 101      -5.025   4.430  13.132  1.00 94.52           H  
ATOM   1049  N   ILE A 102      -3.168   6.726  11.588  1.00 91.79           N  
ATOM   1050  CA  ILE A 102      -1.907   7.482  11.743  1.00 91.38           C  
ATOM   1051  C   ILE A 102      -1.872   8.500  12.908  1.00 95.24           C  
ATOM   1052  O   ILE A 102      -0.894   8.494  13.658  1.00 94.87           O  
ATOM   1053  CB  ILE A 102      -1.457   8.220  10.437  1.00  0.00           C  
ATOM   1054  CG1 ILE A 102      -1.416   7.316   9.186  1.00  0.00           C  
ATOM   1055  CG2 ILE A 102      -0.088   8.934  10.548  1.00  0.00           C  
ATOM   1056  CD1 ILE A 102      -0.685   5.979   9.347  1.00  0.00           C  
ATOM   1057  HB  ILE A 102      -2.204   8.986  10.226  1.00  0.00           H  
ATOM   1058 HG12 ILE A 102      -2.431   7.103   8.890  1.00  0.00           H  
ATOM   1059 HG13 ILE A 102      -0.995   7.861   8.341  1.00  0.00           H  
ATOM   1060 HG21 ILE A 102       0.139   9.486   9.635  1.00  0.00           H  
ATOM   1061 HG22 ILE A 102      -0.029   9.648  11.367  1.00  0.00           H  
ATOM   1062 HG23 ILE A 102       0.721   8.222  10.699  1.00  0.00           H  
ATOM   1063 HD11 ILE A 102      -0.384   5.581   8.378  1.00  0.00           H  
ATOM   1064 HD12 ILE A 102       0.208   6.079   9.959  1.00  0.00           H  
ATOM   1065 HD13 ILE A 102      -1.327   5.236   9.820  1.00  0.00           H  
ATOM   1066  H   ILE A 102      -3.458   6.557  10.633  1.00 91.79           H  
ATOM   1067  HA  ILE A 102      -1.147   6.734  11.976  1.00 91.38           H  
ATOM   1068  N   LEU A 103      -2.930   9.321  13.062  1.00 91.96           N  
ATOM   1069  CA  LEU A 103      -3.029  10.335  14.124  1.00 92.79           C  
ATOM   1070  C   LEU A 103      -3.165   9.716  15.527  1.00 96.49           C  
ATOM   1071  O   LEU A 103      -2.624  10.274  16.482  1.00 97.64           O  
ATOM   1072  CB  LEU A 103      -4.201  11.311  13.832  1.00  0.00           C  
ATOM   1073  CG  LEU A 103      -3.949  12.787  14.222  1.00  0.00           C  
ATOM   1074  CD1 LEU A 103      -2.745  13.412  13.481  1.00  0.00           C  
ATOM   1075  CD2 LEU A 103      -5.227  13.630  14.033  1.00  0.00           C  
ATOM   1076  HB2 LEU A 103      -4.473  11.289  12.783  1.00  0.00           H  
ATOM   1077  HB3 LEU A 103      -5.100  10.957  14.340  1.00  0.00           H  
ATOM   1078  HG  LEU A 103      -3.710  12.802  15.287  1.00  0.00           H  
ATOM   1079 HD11 LEU A 103      -2.012  13.779  14.200  1.00  0.00           H  
ATOM   1080 HD12 LEU A 103      -2.237  12.700  12.833  1.00  0.00           H  
ATOM   1081 HD13 LEU A 103      -3.022  14.255  12.847  1.00  0.00           H  
ATOM   1082 HD21 LEU A 103      -5.030  14.619  13.618  1.00  0.00           H  
ATOM   1083 HD22 LEU A 103      -5.942  13.141  13.371  1.00  0.00           H  
ATOM   1084 HD23 LEU A 103      -5.726  13.785  14.990  1.00  0.00           H  
ATOM   1085  H   LEU A 103      -3.711   9.255  12.424  1.00 91.96           H  
ATOM   1086  HA  LEU A 103      -2.087  10.884  14.116  1.00 92.79           H  
ATOM   1087  N   THR A 104      -3.843   8.557  15.609  1.00 90.52           N  
ATOM   1088  CA  THR A 104      -3.953   7.750  16.821  1.00 88.77           C  
ATOM   1089  C   THR A 104      -2.618   7.058  17.162  1.00 91.28           C  
ATOM   1090  O   THR A 104      -2.196   7.143  18.312  1.00 91.33           O  
ATOM   1091  CB  THR A 104      -5.064   6.666  16.721  1.00  0.00           C  
ATOM   1092  OG1 THR A 104      -6.293   7.263  16.354  1.00  0.00           O  
ATOM   1093  CG2 THR A 104      -5.305   5.874  18.019  1.00  0.00           C  
ATOM   1094  HB  THR A 104      -4.821   5.948  15.937  1.00  0.00           H  
ATOM   1095  HG1 THR A 104      -6.246   7.523  15.430  1.00  0.00           H  
ATOM   1096 HG21 THR A 104      -6.151   5.195  17.911  1.00  0.00           H  
ATOM   1097 HG22 THR A 104      -4.442   5.264  18.285  1.00  0.00           H  
ATOM   1098 HG23 THR A 104      -5.517   6.538  18.858  1.00  0.00           H  
ATOM   1099  H   THR A 104      -4.221   8.145  14.767  1.00 90.52           H  
ATOM   1100  HA  THR A 104      -4.207   8.419  17.646  1.00 88.77           H  
ATOM   1101  N   ASP A 105      -1.973   6.428  16.161  1.00 86.80           N  
ATOM   1102  CA  ASP A 105      -0.708   5.693  16.277  1.00 86.29           C  
ATOM   1103  C   ASP A 105       0.471   6.504  16.823  1.00 92.11           C  
ATOM   1104  O   ASP A 105       1.049   6.076  17.814  1.00 92.82           O  
ATOM   1105  CB  ASP A 105      -0.258   4.955  14.994  1.00  0.00           C  
ATOM   1106  CG  ASP A 105      -1.112   3.763  14.570  1.00  0.00           C  
ATOM   1107  OD1 ASP A 105      -2.326   3.761  14.860  1.00  0.00           O  
ATOM   1108  OD2 ASP A 105      -0.523   2.843  13.962  1.00  0.00           O1-
ATOM   1109  HB2 ASP A 105      -0.208   5.655  14.159  1.00  0.00           H  
ATOM   1110  HB3 ASP A 105       0.746   4.571  15.156  1.00  0.00           H  
ATOM   1111  H   ASP A 105      -2.405   6.401  15.245  1.00 86.80           H  
ATOM   1112  HA  ASP A 105      -0.907   4.919  17.022  1.00 86.29           H  
ATOM   1113  N   ILE A 106       0.836   7.625  16.181  1.00 89.03           N  
ATOM   1114  CA  ILE A 106       2.041   8.388  16.547  1.00 89.77           C  
ATOM   1115  C   ILE A 106       1.955   9.056  17.939  1.00 95.07           C  
ATOM   1116  O   ILE A 106       2.981   9.174  18.612  1.00 95.80           O  
ATOM   1117  CB  ILE A 106       2.429   9.417  15.444  1.00  0.00           C  
ATOM   1118  CG1 ILE A 106       2.871   8.663  14.168  1.00  0.00           C  
ATOM   1119  CG2 ILE A 106       3.518  10.435  15.857  1.00  0.00           C  
ATOM   1120  CD1 ILE A 106       2.846   9.512  12.894  1.00  0.00           C  
ATOM   1121  HB  ILE A 106       1.530   9.982  15.192  1.00  0.00           H  
ATOM   1122 HG12 ILE A 106       3.871   8.256  14.315  1.00  0.00           H  
ATOM   1123 HG13 ILE A 106       2.224   7.805  13.995  1.00  0.00           H  
ATOM   1124 HG21 ILE A 106       3.888  11.003  15.006  1.00  0.00           H  
ATOM   1125 HG22 ILE A 106       3.145  11.160  16.581  1.00  0.00           H  
ATOM   1126 HG23 ILE A 106       4.378   9.932  16.298  1.00  0.00           H  
ATOM   1127 HD11 ILE A 106       2.919   8.887  12.005  1.00  0.00           H  
ATOM   1128 HD12 ILE A 106       1.921  10.084  12.823  1.00  0.00           H  
ATOM   1129 HD13 ILE A 106       3.684  10.206  12.867  1.00  0.00           H  
ATOM   1130  H   ILE A 106       0.322   7.938  15.368  1.00 89.03           H  
ATOM   1131  HA  ILE A 106       2.859   7.667  16.611  1.00 89.77           H  
ATOM   1132  N   ILE A 107       0.730   9.402  18.371  1.00 91.07           N  
ATOM   1133  CA  ILE A 107       0.437   9.865  19.727  1.00 91.29           C  
ATOM   1134  C   ILE A 107       0.400   8.704  20.744  1.00 93.84           C  
ATOM   1135  O   ILE A 107       0.886   8.890  21.856  1.00 95.38           O  
ATOM   1136  CB  ILE A 107      -0.901  10.664  19.775  1.00  0.00           C  
ATOM   1137  CG1 ILE A 107      -0.834  11.940  18.900  1.00  0.00           C  
ATOM   1138  CG2 ILE A 107      -1.412  11.007  21.195  1.00  0.00           C  
ATOM   1139  CD1 ILE A 107       0.262  12.948  19.283  1.00  0.00           C  
ATOM   1140  H   ILE A 107      -0.067   9.267  17.765  1.00 91.07           H  
ATOM   1141  HA  ILE A 107       1.244  10.529  20.041  1.00 91.29           H  
ATOM   1142  HB  ILE A 107      -1.668  10.033  19.322  1.00  0.00           H  
ATOM   1143 HG12 ILE A 107      -0.677  11.651  17.860  1.00  0.00           H  
ATOM   1144 HG13 ILE A 107      -1.804  12.439  18.909  1.00  0.00           H  
ATOM   1145 HG21 ILE A 107      -2.292  11.648  21.147  1.00  0.00           H  
ATOM   1146 HG22 ILE A 107      -1.709  10.118  21.750  1.00  0.00           H  
ATOM   1147 HG23 ILE A 107      -0.656  11.526  21.783  1.00  0.00           H  
ATOM   1148 HD11 ILE A 107      -0.070  13.969  19.095  1.00  0.00           H  
ATOM   1149 HD12 ILE A 107       0.539  12.883  20.334  1.00  0.00           H  
ATOM   1150 HD13 ILE A 107       1.158  12.781  18.685  1.00  0.00           H  
ATOM   1151  N   TRP A 108      -0.122   7.528  20.347  1.00 87.16           N  
ATOM   1152  CA  TRP A 108      -0.144   6.305  21.159  1.00 85.47           C  
ATOM   1153  C   TRP A 108       1.256   5.729  21.441  1.00 88.53           C  
ATOM   1154  O   TRP A 108       1.493   5.209  22.531  1.00 88.72           O  
ATOM   1155  CB  TRP A 108      -1.063   5.262  20.506  1.00  0.00           C  
ATOM   1156  CG  TRP A 108      -1.204   3.935  21.186  1.00  0.00           C  
ATOM   1157  CD1 TRP A 108      -1.619   3.736  22.458  1.00  0.00           C  
ATOM   1158  CD2 TRP A 108      -0.987   2.608  20.623  1.00  0.00           C  
ATOM   1159  NE1 TRP A 108      -1.750   2.384  22.691  1.00  0.00           N  
ATOM   1160  CE2 TRP A 108      -1.412   1.641  21.582  1.00  0.00           C  
ATOM   1161  CE3 TRP A 108      -0.503   2.120  19.389  1.00  0.00           C  
ATOM   1162  CZ2 TRP A 108      -1.438   0.267  21.299  1.00  0.00           C  
ATOM   1163  CZ3 TRP A 108      -0.528   0.744  19.093  1.00  0.00           C  
ATOM   1164  CH2 TRP A 108      -1.031  -0.176  20.033  1.00  0.00           C  
ATOM   1165  HB2 TRP A 108      -2.070   5.674  20.431  1.00  0.00           H  
ATOM   1166  HB3 TRP A 108      -0.737   5.074  19.484  1.00  0.00           H  
ATOM   1167  HD1 TRP A 108      -1.847   4.527  23.158  1.00  0.00           H  
ATOM   1168  HE1 TRP A 108      -2.074   1.997  23.569  1.00  0.00           H  
ATOM   1169  HE3 TRP A 108      -0.147   2.816  18.642  1.00  0.00           H  
ATOM   1170  HZ2 TRP A 108      -1.781  -0.443  22.031  1.00  0.00           H  
ATOM   1171  HZ3 TRP A 108      -0.193   0.403  18.126  1.00  0.00           H  
ATOM   1172  HH2 TRP A 108      -1.090  -1.228  19.804  1.00  0.00           H  
ATOM   1173  H   TRP A 108      -0.522   7.449  19.421  1.00 87.16           H  
ATOM   1174  HA  TRP A 108      -0.597   6.566  22.109  1.00 85.47           H  
ATOM   1175  N   ARG A 109       2.166   5.890  20.469  1.00 84.11           N  
ATOM   1176  CA  ARG A 109       3.590   5.562  20.537  1.00 84.29           C  
ATOM   1177  C   ARG A 109       4.388   6.699  21.211  1.00 89.72           C  
ATOM   1178  O   ARG A 109       5.478   7.038  20.750  1.00 90.43           O  
ATOM   1179  CB  ARG A 109       4.080   5.229  19.105  1.00  0.00           C  
ATOM   1180  CG  ARG A 109       3.329   4.052  18.447  1.00  0.00           C  
ATOM   1181  CD  ARG A 109       3.657   3.864  16.960  1.00  0.00           C  
ATOM   1182  NE  ARG A 109       2.625   3.082  16.261  1.00  0.00           N  
ATOM   1183  CZ  ARG A 109       2.220   1.826  16.510  1.00  0.00           C  
ATOM   1184  NH1 ARG A 109       2.783   1.078  17.462  1.00  0.00           N  
ATOM   1185  NH2 ARG A 109       1.227   1.306  15.782  1.00  0.00           N1+
ATOM   1186  HB2 ARG A 109       3.944   6.119  18.487  1.00  0.00           H  
ATOM   1187  HB3 ARG A 109       5.149   5.017  19.097  1.00  0.00           H  
ATOM   1188  HG2 ARG A 109       3.663   3.161  18.966  1.00  0.00           H  
ATOM   1189  HG3 ARG A 109       2.252   4.079  18.596  1.00  0.00           H  
ATOM   1190  HD2 ARG A 109       3.879   4.809  16.463  1.00  0.00           H  
ATOM   1191  HD3 ARG A 109       4.555   3.252  16.881  1.00  0.00           H  
ATOM   1192  HE  ARG A 109       2.155   3.575  15.516  1.00  0.00           H  
ATOM   1193 HH12 ARG A 109       2.486   0.124  17.616  1.00  0.00           H  
ATOM   1194 HH11 ARG A 109       3.518   1.461  18.039  1.00  0.00           H  
ATOM   1195 HH22 ARG A 109       0.950   0.343  15.908  1.00  0.00           H  
ATOM   1196 HH21 ARG A 109       0.765   1.851  15.059  1.00  0.00           H  
ATOM   1197  H   ARG A 109       1.865   6.313  19.600  1.00 84.11           H  
ATOM   1198  HA  ARG A 109       3.714   4.682  21.164  1.00 84.29           H  
ATOM   1199  N   PHE A 110       3.816   7.272  22.287  1.00 86.06           N  
ATOM   1200  CA  PHE A 110       4.307   8.438  23.018  1.00 86.69           C  
ATOM   1201  C   PHE A 110       3.564   8.659  24.357  1.00 91.60           C  
ATOM   1202  O   PHE A 110       4.194   9.103  25.316  1.00 93.38           O  
ATOM   1203  CB  PHE A 110       4.318   9.684  22.090  1.00  0.00           C  
ATOM   1204  CG  PHE A 110       4.628  11.016  22.747  1.00  0.00           C  
ATOM   1205  CD1 PHE A 110       5.966  11.375  23.016  1.00  0.00           C  
ATOM   1206  CD2 PHE A 110       3.583  11.820  23.251  1.00  0.00           C  
ATOM   1207  CE1 PHE A 110       6.239  12.545  23.713  1.00  0.00           C  
ATOM   1208  CE2 PHE A 110       3.880  12.981  23.951  1.00  0.00           C  
ATOM   1209  CZ  PHE A 110       5.202  13.348  24.169  1.00  0.00           C  
ATOM   1210  HB2 PHE A 110       5.064   9.545  21.308  1.00  0.00           H  
ATOM   1211  HB3 PHE A 110       3.364   9.770  21.569  1.00  0.00           H  
ATOM   1212  HD1 PHE A 110       6.778  10.742  22.688  1.00  0.00           H  
ATOM   1213  HD2 PHE A 110       2.553  11.528  23.106  1.00  0.00           H  
ATOM   1214  HE1 PHE A 110       7.260  12.828  23.918  1.00  0.00           H  
ATOM   1215  HE2 PHE A 110       3.080  13.598  24.332  1.00  0.00           H  
ATOM   1216  HZ  PHE A 110       5.425  14.252  24.717  1.00  0.00           H  
ATOM   1217  H   PHE A 110       2.939   6.892  22.617  1.00 86.06           H  
ATOM   1218  HA  PHE A 110       5.342   8.236  23.289  1.00 86.69           H  
ATOM   1219  N   THR A 111       2.250   8.371  24.401  1.00 87.06           N  
ATOM   1220  CA  THR A 111       1.352   8.651  25.533  1.00 87.31           C  
ATOM   1221  C   THR A 111       1.478   7.631  26.695  1.00 90.80           C  
ATOM   1222  O   THR A 111       2.097   6.580  26.524  1.00 88.85           O  
ATOM   1223  CB  THR A 111      -0.127   8.666  25.039  1.00  0.00           C  
ATOM   1224  OG1 THR A 111      -0.982   9.273  25.992  1.00  0.00           O  
ATOM   1225  CG2 THR A 111      -0.709   7.274  24.721  1.00  0.00           C  
ATOM   1226  HB  THR A 111      -0.187   9.283  24.143  1.00  0.00           H  
ATOM   1227  HG1 THR A 111      -1.886   8.980  25.833  1.00  0.00           H  
ATOM   1228 HG21 THR A 111      -1.623   7.352  24.133  1.00  0.00           H  
ATOM   1229 HG22 THR A 111       0.008   6.675  24.166  1.00  0.00           H  
ATOM   1230 HG23 THR A 111      -0.947   6.709  25.622  1.00  0.00           H  
ATOM   1231  H   THR A 111       1.793   8.035  23.565  1.00 87.06           H  
ATOM   1232  HA  THR A 111       1.601   9.640  25.925  1.00 87.31           H  
ATOM   1233  N   GLY A 112       0.840   7.956  27.835  1.00 88.88           N  
ATOM   1234  CA  GLY A 112       0.686   7.075  28.994  1.00 88.08           C  
ATOM   1235  C   GLY A 112      -0.734   6.479  29.097  1.00 90.80           C  
ATOM   1236  O   GLY A 112      -0.916   5.536  29.866  1.00 89.65           O  
ATOM   1237  HA3 GLY A 112       0.880   7.656  29.895  1.00 88.08           H  
ATOM   1238  H   GLY A 112       0.347   8.838  27.873  1.00 88.88           H  
ATOM   1239  HA2 GLY A 112       1.417   6.265  28.983  1.00 88.08           H  
ATOM   1240  N   ASP A 113      -1.729   6.996  28.349  1.00 87.32           N  
ATOM   1241  CA  ASP A 113      -3.116   6.502  28.351  1.00 86.37           C  
ATOM   1242  C   ASP A 113      -3.818   6.818  27.017  1.00 90.89           C  
ATOM   1243  O   ASP A 113      -3.391   7.708  26.281  1.00 91.58           O  
ATOM   1244  CB  ASP A 113      -3.975   6.967  29.562  1.00  0.00           C  
ATOM   1245  CG  ASP A 113      -4.062   8.478  29.832  1.00  0.00           C  
ATOM   1246  OD1 ASP A 113      -3.435   9.269  29.092  1.00  0.00           O  
ATOM   1247  OD2 ASP A 113      -4.797   8.820  30.783  1.00  0.00           O1-
ATOM   1248  HB2 ASP A 113      -4.992   6.589  29.447  1.00  0.00           H  
ATOM   1249  HB3 ASP A 113      -3.565   6.502  30.459  1.00  0.00           H  
ATOM   1250  H   ASP A 113      -1.549   7.786  27.744  1.00 87.32           H  
ATOM   1251  HA  ASP A 113      -3.062   5.412  28.394  1.00 86.37           H  
ATOM   1252  N   PHE A 114      -4.895   6.070  26.733  1.00 86.35           N  
ATOM   1253  CA  PHE A 114      -5.622   6.101  25.467  1.00 85.37           C  
ATOM   1254  C   PHE A 114      -6.969   6.814  25.677  1.00 90.20           C  
ATOM   1255  O   PHE A 114      -7.811   6.331  26.435  1.00 90.28           O  
ATOM   1256  CB  PHE A 114      -5.785   4.642  25.012  1.00  0.00           C  
ATOM   1257  CG  PHE A 114      -6.175   4.458  23.564  1.00  0.00           C  
ATOM   1258  CD1 PHE A 114      -5.180   4.440  22.567  1.00  0.00           C  
ATOM   1259  CD2 PHE A 114      -7.529   4.420  23.184  1.00  0.00           C  
ATOM   1260  CE1 PHE A 114      -5.532   4.251  21.239  1.00  0.00           C  
ATOM   1261  CE2 PHE A 114      -7.862   4.220  21.855  1.00  0.00           C  
ATOM   1262  CZ  PHE A 114      -6.869   4.119  20.889  1.00  0.00           C  
ATOM   1263  HB2 PHE A 114      -4.842   4.112  25.157  1.00  0.00           H  
ATOM   1264  HB3 PHE A 114      -6.512   4.119  25.635  1.00  0.00           H  
ATOM   1265  HD1 PHE A 114      -4.142   4.538  22.839  1.00  0.00           H  
ATOM   1266  HD2 PHE A 114      -8.303   4.509  23.929  1.00  0.00           H  
ATOM   1267  HE1 PHE A 114      -4.764   4.194  20.483  1.00  0.00           H  
ATOM   1268  HE2 PHE A 114      -8.899   4.125  21.581  1.00  0.00           H  
ATOM   1269  HZ  PHE A 114      -7.132   3.943  19.858  1.00  0.00           H  
ATOM   1270  H   PHE A 114      -5.232   5.401  27.413  1.00 86.35           H  
ATOM   1271  HA  PHE A 114      -5.039   6.632  24.710  1.00 85.37           H  
ATOM   1272  N   THR A 115      -7.127   7.966  25.009  1.00 87.23           N  
ATOM   1273  CA  THR A 115      -8.173   8.959  25.277  1.00 87.78           C  
ATOM   1274  C   THR A 115      -9.192   9.099  24.117  1.00 92.05           C  
ATOM   1275  O   THR A 115      -9.828  10.147  24.000  1.00 93.28           O  
ATOM   1276  CB  THR A 115      -7.504  10.339  25.548  1.00  0.00           C  
ATOM   1277  OG1 THR A 115      -6.778  10.796  24.419  1.00  0.00           O  
ATOM   1278  CG2 THR A 115      -6.565  10.334  26.766  1.00  0.00           C  
ATOM   1279  HB  THR A 115      -8.278  11.079  25.757  1.00  0.00           H  
ATOM   1280  HG1 THR A 115      -6.287  11.582  24.669  1.00  0.00           H  
ATOM   1281 HG21 THR A 115      -6.183  11.333  26.976  1.00  0.00           H  
ATOM   1282 HG22 THR A 115      -7.087   9.988  27.659  1.00  0.00           H  
ATOM   1283 HG23 THR A 115      -5.705   9.681  26.614  1.00  0.00           H  
ATOM   1284  H   THR A 115      -6.394   8.283  24.391  1.00 87.23           H  
ATOM   1285  HA  THR A 115      -8.744   8.680  26.165  1.00 87.78           H  
ATOM   1286  N   ALA A 116      -9.371   8.042  23.304  1.00 86.76           N  
ATOM   1287  CA  ALA A 116     -10.220   8.072  22.106  1.00 85.86           C  
ATOM   1288  C   ALA A 116     -11.237   6.901  22.023  1.00 88.66           C  
ATOM   1289  O   ALA A 116     -11.593   6.490  20.921  1.00 88.34           O  
ATOM   1290  CB  ALA A 116      -9.298   8.215  20.888  1.00  0.00           C  
ATOM   1291  HB1 ALA A 116      -8.614   7.371  20.804  1.00  0.00           H  
ATOM   1292  HB2 ALA A 116      -9.875   8.314  19.969  1.00  0.00           H  
ATOM   1293  HB3 ALA A 116      -8.690   9.117  20.969  1.00  0.00           H  
ATOM   1294  H   ALA A 116      -8.840   7.198  23.463  1.00 86.76           H  
ATOM   1295  HA  ALA A 116     -10.842   8.967  22.106  1.00 85.86           H  
ATOM   1296  N   PRO A 117     -11.744   6.440  23.192  1.00 84.10           N  
ATOM   1297  CA  PRO A 117     -12.539   5.214  23.423  1.00 83.03           C  
ATOM   1298  C   PRO A 117     -12.295   3.885  22.677  1.00 85.84           C  
ATOM   1299  O   PRO A 117     -11.411   3.764  21.828  1.00 84.42           O  
ATOM   1300  CD  PRO A 117     -12.368   7.414  24.091  1.00  0.00           C  
ATOM   1301  CB  PRO A 117     -13.970   5.749  23.325  1.00  0.00           C  
ATOM   1302  CG  PRO A 117     -13.873   7.130  23.976  1.00  0.00           C  
ATOM   1303  HD3 PRO A 117     -12.011   7.228  25.104  1.00  0.00           H  
ATOM   1304  HD2 PRO A 117     -12.165   8.463  23.872  1.00  0.00           H  
ATOM   1305  HB2 PRO A 117     -14.264   5.844  22.278  1.00  0.00           H  
ATOM   1306  HB3 PRO A 117     -14.701   5.111  23.823  1.00  0.00           H  
ATOM   1307  HG3 PRO A 117     -14.343   7.152  24.960  1.00  0.00           H  
ATOM   1308  HG2 PRO A 117     -14.375   7.872  23.354  1.00  0.00           H  
ATOM   1309  HA  PRO A 117     -12.363   4.958  24.468  1.00 83.03           H  
ATOM   1310  N   ASP A 118     -13.071   2.874  23.113  1.00 83.21           N  
ATOM   1311  CA  ASP A 118     -13.036   1.469  22.683  1.00 82.83           C  
ATOM   1312  C   ASP A 118     -13.292   1.244  21.192  1.00 88.05           C  
ATOM   1313  O   ASP A 118     -12.725   0.298  20.644  1.00 87.53           O  
ATOM   1314  CB  ASP A 118     -13.962   0.553  23.514  1.00  0.00           C  
ATOM   1315  CG  ASP A 118     -13.672   0.566  25.014  1.00  0.00           C  
ATOM   1316  OD1 ASP A 118     -13.935   1.612  25.649  1.00  0.00           O  
ATOM   1317  OD2 ASP A 118     -13.196  -0.484  25.497  1.00  0.00           O1-
ATOM   1318  HB2 ASP A 118     -15.011   0.819  23.371  1.00  0.00           H  
ATOM   1319  HB3 ASP A 118     -13.894  -0.476  23.164  1.00  0.00           H  
ATOM   1320  H   ASP A 118     -13.746   3.065  23.842  1.00 83.21           H  
ATOM   1321  HA  ASP A 118     -12.020   1.112  22.844  1.00 82.83           H  
ATOM   1322  N   LEU A 119     -14.102   2.117  20.566  1.00 85.59           N  
ATOM   1323  CA  LEU A 119     -14.382   2.078  19.131  1.00 85.34           C  
ATOM   1324  C   LEU A 119     -13.107   2.278  18.299  1.00 88.83           C  
ATOM   1325  O   LEU A 119     -12.879   1.492  17.379  1.00 87.30           O  
ATOM   1326  CB  LEU A 119     -15.559   3.030  18.770  1.00  0.00           C  
ATOM   1327  CG  LEU A 119     -15.247   4.511  18.409  1.00  0.00           C  
ATOM   1328  CD1 LEU A 119     -14.696   4.698  16.975  1.00  0.00           C  
ATOM   1329  CD2 LEU A 119     -16.479   5.409  18.629  1.00  0.00           C  
ATOM   1330  HB2 LEU A 119     -16.111   2.596  17.935  1.00  0.00           H  
ATOM   1331  HB3 LEU A 119     -16.264   2.997  19.602  1.00  0.00           H  
ATOM   1332  HG  LEU A 119     -14.495   4.864  19.117  1.00  0.00           H  
ATOM   1333 HD11 LEU A 119     -15.292   5.396  16.388  1.00  0.00           H  
ATOM   1334 HD12 LEU A 119     -13.682   5.098  16.997  1.00  0.00           H  
ATOM   1335 HD13 LEU A 119     -14.666   3.762  16.417  1.00  0.00           H  
ATOM   1336 HD21 LEU A 119     -16.173   6.429  18.867  1.00  0.00           H  
ATOM   1337 HD22 LEU A 119     -17.116   5.456  17.745  1.00  0.00           H  
ATOM   1338 HD23 LEU A 119     -17.101   5.064  19.454  1.00  0.00           H  
ATOM   1339  H   LEU A 119     -14.522   2.872  21.087  1.00 85.59           H  
ATOM   1340  HA  LEU A 119     -14.735   1.064  18.928  1.00 85.34           H  
ATOM   1341  N   VAL A 120     -12.291   3.293  18.652  1.00 86.68           N  
ATOM   1342  CA  VAL A 120     -11.110   3.641  17.871  1.00 86.93           C  
ATOM   1343  C   VAL A 120      -9.917   2.709  18.144  1.00 90.81           C  
ATOM   1344  O   VAL A 120      -9.124   2.531  17.230  1.00 90.72           O  
ATOM   1345  CB  VAL A 120     -10.697   5.141  17.965  1.00  0.00           C  
ATOM   1346  CG1 VAL A 120      -9.509   5.464  18.880  1.00  0.00           C  
ATOM   1347  CG2 VAL A 120     -10.381   5.718  16.574  1.00  0.00           C  
ATOM   1348  HB  VAL A 120     -11.552   5.699  18.348  1.00  0.00           H  
ATOM   1349 HG11 VAL A 120      -9.305   6.528  18.852  1.00  0.00           H  
ATOM   1350 HG12 VAL A 120      -9.702   5.167  19.905  1.00  0.00           H  
ATOM   1351 HG13 VAL A 120      -8.588   4.993  18.543  1.00  0.00           H  
ATOM   1352 HG21 VAL A 120     -10.141   6.780  16.629  1.00  0.00           H  
ATOM   1353 HG22 VAL A 120      -9.534   5.212  16.112  1.00  0.00           H  
ATOM   1354 HG23 VAL A 120     -11.235   5.618  15.903  1.00  0.00           H  
ATOM   1355  H   VAL A 120     -12.509   3.880  19.445  1.00 86.68           H  
ATOM   1356  HA  VAL A 120     -11.397   3.491  16.836  1.00 86.93           H  
ATOM   1357  N   CYS A 121      -9.805   2.108  19.344  1.00 87.21           N  
ATOM   1358  CA  CYS A 121      -8.752   1.125  19.638  1.00 86.58           C  
ATOM   1359  C   CYS A 121      -8.830  -0.097  18.711  1.00 88.56           C  
ATOM   1360  O   CYS A 121      -7.852  -0.421  18.042  1.00 87.92           O  
ATOM   1361  CB  CYS A 121      -8.800   0.690  21.117  1.00 87.16           C  
ATOM   1362  SG  CYS A 121      -7.677  -0.674  21.570  1.00 90.79           S  
ATOM   1363  H   CYS A 121     -10.483   2.295  20.069  1.00 87.21           H  
ATOM   1364  HA  CYS A 121      -7.790   1.609  19.463  1.00 86.58           H  
ATOM   1365  HB3 CYS A 121      -9.811   0.371  21.372  1.00 87.16           H  
ATOM   1366  HB2 CYS A 121      -8.584   1.538  21.763  1.00 87.16           H  
ATOM   1367  N   ARG A 122     -10.009  -0.730  18.696  1.00 83.71           N  
ATOM   1368  CA  ARG A 122     -10.276  -1.980  17.996  1.00 82.49           C  
ATOM   1369  C   ARG A 122     -10.276  -1.800  16.471  1.00 87.08           C  
ATOM   1370  O   ARG A 122      -9.685  -2.631  15.784  1.00 87.16           O  
ATOM   1371  CB  ARG A 122     -11.603  -2.559  18.527  1.00  0.00           C  
ATOM   1372  CG  ARG A 122     -11.589  -2.777  20.056  1.00  0.00           C  
ATOM   1373  CD  ARG A 122     -12.978  -3.037  20.652  1.00  0.00           C  
ATOM   1374  NE  ARG A 122     -12.979  -2.778  22.101  1.00  0.00           N  
ATOM   1375  CZ  ARG A 122     -12.670  -3.627  23.095  1.00  0.00           C  
ATOM   1376  NH1 ARG A 122     -12.367  -4.911  22.853  1.00  0.00           N  
ATOM   1377  NH2 ARG A 122     -12.668  -3.178  24.358  1.00  0.00           N1+
ATOM   1378  HB2 ARG A 122     -12.402  -1.858  18.277  1.00  0.00           H  
ATOM   1379  HB3 ARG A 122     -11.848  -3.494  18.024  1.00  0.00           H  
ATOM   1380  HG2 ARG A 122     -10.955  -3.645  20.234  1.00  0.00           H  
ATOM   1381  HG3 ARG A 122     -11.124  -1.955  20.602  1.00  0.00           H  
ATOM   1382  HD2 ARG A 122     -13.741  -2.448  20.141  1.00  0.00           H  
ATOM   1383  HD3 ARG A 122     -13.255  -4.082  20.516  1.00  0.00           H  
ATOM   1384  HE  ARG A 122     -13.166  -1.818  22.353  1.00  0.00           H  
ATOM   1385 HH12 ARG A 122     -12.165  -5.546  23.611  1.00  0.00           H  
ATOM   1386 HH11 ARG A 122     -12.370  -5.257  21.904  1.00  0.00           H  
ATOM   1387 HH22 ARG A 122     -12.450  -3.797  25.127  1.00  0.00           H  
ATOM   1388 HH21 ARG A 122     -12.900  -2.213  24.580  1.00  0.00           H  
ATOM   1389  H   ARG A 122     -10.770  -0.366  19.252  1.00 83.71           H  
ATOM   1390  HA  ARG A 122      -9.478  -2.683  18.246  1.00 82.49           H  
ATOM   1391  N   VAL A 123     -10.883  -0.704  15.974  1.00 83.52           N  
ATOM   1392  CA  VAL A 123     -10.962  -0.406  14.542  1.00 82.76           C  
ATOM   1393  C   VAL A 123      -9.618   0.068  13.939  1.00 85.13           C  
ATOM   1394  O   VAL A 123      -9.410  -0.151  12.749  1.00 83.78           O  
ATOM   1395  CB  VAL A 123     -12.088   0.622  14.223  1.00  0.00           C  
ATOM   1396  CG1 VAL A 123     -11.687   2.097  14.396  1.00  0.00           C  
ATOM   1397  CG2 VAL A 123     -12.677   0.414  12.818  1.00  0.00           C  
ATOM   1398  HB  VAL A 123     -12.897   0.433  14.930  1.00  0.00           H  
ATOM   1399 HG11 VAL A 123     -12.559   2.734  14.541  1.00  0.00           H  
ATOM   1400 HG12 VAL A 123     -11.030   2.211  15.251  1.00  0.00           H  
ATOM   1401 HG13 VAL A 123     -11.150   2.469  13.526  1.00  0.00           H  
ATOM   1402 HG21 VAL A 123     -13.482   1.123  12.620  1.00  0.00           H  
ATOM   1403 HG22 VAL A 123     -11.924   0.545  12.043  1.00  0.00           H  
ATOM   1404 HG23 VAL A 123     -13.091  -0.589  12.709  1.00  0.00           H  
ATOM   1405  H   VAL A 123     -11.337  -0.049  16.596  1.00 83.52           H  
ATOM   1406  HA  VAL A 123     -11.227  -1.340  14.044  1.00 82.76           H  
ATOM   1407  N   VAL A 124      -8.723   0.667  14.748  1.00 82.21           N  
ATOM   1408  CA  VAL A 124      -7.377   1.057  14.314  1.00 81.77           C  
ATOM   1409  C   VAL A 124      -6.466  -0.153  14.090  1.00 83.38           C  
ATOM   1410  O   VAL A 124      -5.818  -0.237  13.051  1.00 82.09           O  
ATOM   1411  CB  VAL A 124      -6.695   2.049  15.301  1.00  0.00           C  
ATOM   1412  CG1 VAL A 124      -5.164   2.150  15.213  1.00  0.00           C  
ATOM   1413  CG2 VAL A 124      -7.264   3.451  15.095  1.00  0.00           C  
ATOM   1414  HB  VAL A 124      -6.927   1.736  16.319  1.00  0.00           H  
ATOM   1415 HG11 VAL A 124      -4.800   2.981  15.817  1.00  0.00           H  
ATOM   1416 HG12 VAL A 124      -4.696   1.244  15.586  1.00  0.00           H  
ATOM   1417 HG13 VAL A 124      -4.823   2.315  14.191  1.00  0.00           H  
ATOM   1418 HG21 VAL A 124      -6.910   4.165  15.837  1.00  0.00           H  
ATOM   1419 HG22 VAL A 124      -6.945   3.795  14.120  1.00  0.00           H  
ATOM   1420 HG23 VAL A 124      -8.352   3.467  15.086  1.00  0.00           H  
ATOM   1421  H   VAL A 124      -8.949   0.838  15.718  1.00 82.21           H  
ATOM   1422  HA  VAL A 124      -7.485   1.547  13.349  1.00 81.77           H  
ATOM   1423  N   ARG A 125      -6.444  -1.069  15.065  1.00 78.40           N  
ATOM   1424  CA  ARG A 125      -5.620  -2.275  15.025  1.00 77.40           C  
ATOM   1425  C   ARG A 125      -6.152  -3.306  14.017  1.00 81.69           C  
ATOM   1426  O   ARG A 125      -5.364  -4.093  13.500  1.00 81.61           O  
ATOM   1427  CB  ARG A 125      -5.440  -2.809  16.462  1.00  0.00           C  
ATOM   1428  CG  ARG A 125      -4.910  -1.711  17.410  1.00  0.00           C  
ATOM   1429  CD  ARG A 125      -3.443  -1.334  17.164  1.00  0.00           C  
ATOM   1430  NE  ARG A 125      -3.198   0.053  17.566  1.00  0.00           N  
ATOM   1431  CZ  ARG A 125      -2.648   1.004  16.793  1.00  0.00           C  
ATOM   1432  NH1 ARG A 125      -2.117   0.725  15.591  1.00  0.00           N  
ATOM   1433  NH2 ARG A 125      -2.654   2.269  17.225  1.00  0.00           N1+
ATOM   1434  HB2 ARG A 125      -6.402  -3.164  16.835  1.00  0.00           H  
ATOM   1435  HB3 ARG A 125      -4.768  -3.667  16.470  1.00  0.00           H  
ATOM   1436  HG2 ARG A 125      -5.529  -0.819  17.409  1.00  0.00           H  
ATOM   1437  HG3 ARG A 125      -4.990  -2.097  18.423  1.00  0.00           H  
ATOM   1438  HD2 ARG A 125      -2.802  -1.904  17.827  1.00  0.00           H  
ATOM   1439  HD3 ARG A 125      -3.108  -1.575  16.163  1.00  0.00           H  
ATOM   1440  HE  ARG A 125      -3.525   0.308  18.487  1.00  0.00           H  
ATOM   1441 HH12 ARG A 125      -1.767   1.475  15.004  1.00  0.00           H  
ATOM   1442 HH11 ARG A 125      -2.111  -0.224  15.236  1.00  0.00           H  
ATOM   1443 HH22 ARG A 125      -2.379   3.005  16.579  1.00  0.00           H  
ATOM   1444 HH21 ARG A 125      -3.030   2.510  18.129  1.00  0.00           H  
ATOM   1445  H   ARG A 125      -7.011  -0.937  15.892  1.00 78.40           H  
ATOM   1446  HA  ARG A 125      -4.637  -1.989  14.649  1.00 77.40           H  
ATOM   1447  N   TYR A 126      -7.444  -3.191  13.670  1.00 77.53           N  
ATOM   1448  CA  TYR A 126      -8.068  -3.825  12.519  1.00 76.77           C  
ATOM   1449  C   TYR A 126      -7.623  -3.188  11.193  1.00 82.67           C  
ATOM   1450  O   TYR A 126      -7.068  -3.902  10.365  1.00 83.29           O  
ATOM   1451  CB  TYR A 126      -9.590  -3.775  12.709  1.00  0.00           C  
ATOM   1452  CG  TYR A 126     -10.437  -4.446  11.646  1.00  0.00           C  
ATOM   1453  CD1 TYR A 126     -10.221  -5.803  11.332  1.00  0.00           C  
ATOM   1454  CD2 TYR A 126     -11.495  -3.743  11.032  1.00  0.00           C  
ATOM   1455  CE1 TYR A 126     -11.098  -6.472  10.463  1.00  0.00           C  
ATOM   1456  CE2 TYR A 126     -12.368  -4.413  10.154  1.00  0.00           C  
ATOM   1457  CZ  TYR A 126     -12.184  -5.785   9.896  1.00  0.00           C  
ATOM   1458  OH  TYR A 126     -13.069  -6.464   9.119  1.00  0.00           O  
ATOM   1459  HB2 TYR A 126      -9.829  -4.253  13.657  1.00  0.00           H  
ATOM   1460  HB3 TYR A 126      -9.913  -2.741  12.810  1.00  0.00           H  
ATOM   1461  HD1 TYR A 126      -9.417  -6.348  11.802  1.00  0.00           H  
ATOM   1462  HD2 TYR A 126     -11.665  -2.700  11.261  1.00  0.00           H  
ATOM   1463  HE1 TYR A 126     -10.959  -7.520  10.249  1.00  0.00           H  
ATOM   1464  HE2 TYR A 126     -13.195  -3.880   9.708  1.00  0.00           H  
ATOM   1465  HH  TYR A 126     -13.733  -5.896   8.722  1.00  0.00           H  
ATOM   1466  H   TYR A 126      -8.019  -2.524  14.166  1.00 77.53           H  
ATOM   1467  HA  TYR A 126      -7.761  -4.872  12.509  1.00 76.77           H  
ATOM   1468  N   LEU A 127      -7.846  -1.871  11.007  1.00 79.34           N  
ATOM   1469  CA  LEU A 127      -7.530  -1.162   9.758  1.00 79.13           C  
ATOM   1470  C   LEU A 127      -6.030  -1.030   9.431  1.00 84.02           C  
ATOM   1471  O   LEU A 127      -5.694  -0.773   8.275  1.00 84.16           O  
ATOM   1472  CB  LEU A 127      -8.286   0.181   9.650  1.00  0.00           C  
ATOM   1473  CG  LEU A 127      -9.818   0.046   9.454  1.00  0.00           C  
ATOM   1474  CD1 LEU A 127     -10.469   1.440   9.342  1.00  0.00           C  
ATOM   1475  CD2 LEU A 127     -10.209  -0.849   8.257  1.00  0.00           C  
ATOM   1476  HB2 LEU A 127      -8.074   0.787  10.532  1.00  0.00           H  
ATOM   1477  HB3 LEU A 127      -7.891   0.747   8.804  1.00  0.00           H  
ATOM   1478  HG  LEU A 127     -10.232  -0.430  10.342  1.00  0.00           H  
ATOM   1479 HD11 LEU A 127     -11.024   1.573   8.415  1.00  0.00           H  
ATOM   1480 HD12 LEU A 127     -11.166   1.615  10.161  1.00  0.00           H  
ATOM   1481 HD13 LEU A 127      -9.726   2.237   9.375  1.00  0.00           H  
ATOM   1482 HD21 LEU A 127     -11.127  -0.523   7.768  1.00  0.00           H  
ATOM   1483 HD22 LEU A 127      -9.430  -0.866   7.494  1.00  0.00           H  
ATOM   1484 HD23 LEU A 127     -10.378  -1.875   8.583  1.00  0.00           H  
ATOM   1485  H   LEU A 127      -8.300  -1.323  11.728  1.00 79.34           H  
ATOM   1486  HA  LEU A 127      -7.912  -1.797   8.976  1.00 79.13           H  
ATOM   1487  N   GLN A 128      -5.163  -1.270  10.427  1.00 81.02           N  
ATOM   1488  CA  GLN A 128      -3.727  -1.522  10.306  1.00 80.67           C  
ATOM   1489  C   GLN A 128      -3.420  -2.674   9.338  1.00 84.47           C  
ATOM   1490  O   GLN A 128      -2.695  -2.478   8.362  1.00 84.17           O  
ATOM   1491  CB  GLN A 128      -3.178  -1.779  11.731  1.00 81.64           C  
ATOM   1492  CG  GLN A 128      -1.772  -2.409  11.841  1.00 84.52           C  
ATOM   1493  CD  GLN A 128      -1.411  -2.737  13.291  1.00102.61           C  
ATOM   1494  OE1 GLN A 128      -1.686  -1.950  14.192  1.00102.25           O  
ATOM   1495  NE2 GLN A 128      -0.742  -3.867  13.523  1.00 92.32           N  
ATOM   1496  H   GLN A 128      -5.540  -1.402  11.356  1.00 81.02           H  
ATOM   1497  HA  GLN A 128      -3.253  -0.623   9.912  1.00 80.67           H  
ATOM   1498  HB3 GLN A 128      -3.875  -2.434  12.251  1.00 81.64           H  
ATOM   1499  HB2 GLN A 128      -3.196  -0.836  12.280  1.00 81.64           H  
ATOM   1500  HG3 GLN A 128      -1.034  -1.719  11.432  1.00 84.52           H  
ATOM   1501  HG2 GLN A 128      -1.697  -3.330  11.264  1.00 84.52           H  
ATOM   1502 HE22 GLN A 128      -0.459  -4.114  14.461  1.00 92.32           H  
ATOM   1503 HE21 GLN A 128      -0.481  -4.491  12.771  1.00 92.32           H  
ATOM   1504  N   VAL A 129      -3.990  -3.849   9.645  1.00 80.77           N  
ATOM   1505  CA  VAL A 129      -3.798  -5.074   8.883  1.00 80.49           C  
ATOM   1506  C   VAL A 129      -4.746  -5.197   7.672  1.00 84.02           C  
ATOM   1507  O   VAL A 129      -4.320  -5.784   6.679  1.00 83.25           O  
ATOM   1508  CB  VAL A 129      -3.923  -6.332   9.777  1.00  0.00           C  
ATOM   1509  CG1 VAL A 129      -2.713  -6.500  10.710  1.00  0.00           C  
ATOM   1510  CG2 VAL A 129      -5.231  -6.434  10.570  1.00  0.00           C  
ATOM   1511  HB  VAL A 129      -3.921  -7.183   9.106  1.00  0.00           H  
ATOM   1512 HG11 VAL A 129      -2.790  -7.422  11.288  1.00  0.00           H  
ATOM   1513 HG12 VAL A 129      -1.782  -6.546  10.146  1.00  0.00           H  
ATOM   1514 HG13 VAL A 129      -2.637  -5.673  11.417  1.00  0.00           H  
ATOM   1515 HG21 VAL A 129      -5.368  -7.445  10.945  1.00  0.00           H  
ATOM   1516 HG22 VAL A 129      -5.245  -5.750  11.418  1.00  0.00           H  
ATOM   1517 HG23 VAL A 129      -6.089  -6.206   9.950  1.00  0.00           H  
ATOM   1518  H   VAL A 129      -4.589  -3.920  10.456  1.00 80.77           H  
ATOM   1519  HA  VAL A 129      -2.783  -5.066   8.479  1.00 80.49           H  
ATOM   1520  N   VAL A 130      -5.954  -4.592   7.710  1.00 80.48           N  
ATOM   1521  CA  VAL A 130      -6.838  -4.487   6.534  1.00 79.91           C  
ATOM   1522  C   VAL A 130      -6.188  -3.653   5.417  1.00 83.75           C  
ATOM   1523  O   VAL A 130      -6.425  -3.969   4.252  1.00 83.16           O  
ATOM   1524  CB  VAL A 130      -8.245  -3.883   6.838  1.00 83.79           C  
ATOM   1525  CG1 VAL A 130      -9.120  -3.503   5.622  1.00 84.13           C  
ATOM   1526  CG2 VAL A 130      -9.083  -4.782   7.758  1.00 83.32           C  
ATOM   1527  H   VAL A 130      -6.270  -4.144   8.561  1.00 80.48           H  
ATOM   1528  HA  VAL A 130      -6.981  -5.497   6.150  1.00 79.91           H  
ATOM   1529  HB  VAL A 130      -8.068  -2.951   7.352  1.00 83.79           H  
ATOM   1530 HG11 VAL A 130     -10.074  -3.105   5.963  1.00 84.13           H  
ATOM   1531 HG12 VAL A 130      -8.678  -2.721   5.005  1.00 84.13           H  
ATOM   1532 HG13 VAL A 130      -9.329  -4.364   4.988  1.00 84.13           H  
ATOM   1533 HG21 VAL A 130     -10.028  -4.309   8.028  1.00 83.32           H  
ATOM   1534 HG22 VAL A 130      -9.320  -5.726   7.268  1.00 83.32           H  
ATOM   1535 HG23 VAL A 130      -8.565  -5.006   8.685  1.00 83.32           H  
ATOM   1536  N   LEU A 131      -5.335  -2.666   5.771  1.00 80.79           N  
ATOM   1537  CA  LEU A 131      -4.490  -1.990   4.791  1.00 80.66           C  
ATOM   1538  C   LEU A 131      -3.553  -2.961   4.086  1.00 82.58           C  
ATOM   1539  O   LEU A 131      -3.670  -3.089   2.874  1.00 82.39           O  
ATOM   1540  CB  LEU A 131      -3.738  -0.751   5.327  1.00  0.00           C  
ATOM   1541  CG  LEU A 131      -2.851  -0.062   4.245  1.00  0.00           C  
ATOM   1542  CD1 LEU A 131      -2.758   1.437   4.492  1.00  0.00           C  
ATOM   1543  CD2 LEU A 131      -1.434  -0.652   4.092  1.00  0.00           C  
ATOM   1544  HB2 LEU A 131      -4.494  -0.045   5.674  1.00  0.00           H  
ATOM   1545  HB3 LEU A 131      -3.142  -0.995   6.206  1.00  0.00           H  
ATOM   1546  HG  LEU A 131      -3.333  -0.166   3.275  1.00  0.00           H  
ATOM   1547 HD11 LEU A 131      -2.118   1.933   3.761  1.00  0.00           H  
ATOM   1548 HD12 LEU A 131      -3.742   1.903   4.426  1.00  0.00           H  
ATOM   1549 HD13 LEU A 131      -2.344   1.617   5.482  1.00  0.00           H  
ATOM   1550 HD21 LEU A 131      -0.698   0.125   3.902  1.00  0.00           H  
ATOM   1551 HD22 LEU A 131      -1.117  -1.206   4.976  1.00  0.00           H  
ATOM   1552 HD23 LEU A 131      -1.378  -1.324   3.238  1.00  0.00           H  
ATOM   1553  H   LEU A 131      -5.186  -2.437   6.744  1.00 80.79           H  
ATOM   1554  HA  LEU A 131      -5.180  -1.628   4.040  1.00 80.66           H  
ATOM   1555  N   LEU A 132      -2.652  -3.603   4.846  1.00 76.76           N  
ATOM   1556  CA  LEU A 132      -1.584  -4.437   4.297  1.00 75.05           C  
ATOM   1557  C   LEU A 132      -2.120  -5.582   3.420  1.00 79.62           C  
ATOM   1558  O   LEU A 132      -1.532  -5.843   2.376  1.00 79.41           O  
ATOM   1559  CB  LEU A 132      -0.662  -4.909   5.447  1.00  0.00           C  
ATOM   1560  CG  LEU A 132       0.771  -5.317   5.019  1.00  0.00           C  
ATOM   1561  CD1 LEU A 132       1.752  -5.195   6.205  1.00  0.00           C  
ATOM   1562  CD2 LEU A 132       0.835  -6.714   4.365  1.00  0.00           C  
ATOM   1563  HB2 LEU A 132      -0.559  -4.066   6.133  1.00  0.00           H  
ATOM   1564  HB3 LEU A 132      -1.136  -5.699   6.033  1.00  0.00           H  
ATOM   1565  HG  LEU A 132       1.113  -4.598   4.273  1.00  0.00           H  
ATOM   1566 HD11 LEU A 132       2.514  -5.974   6.211  1.00  0.00           H  
ATOM   1567 HD12 LEU A 132       2.280  -4.242   6.167  1.00  0.00           H  
ATOM   1568 HD13 LEU A 132       1.237  -5.240   7.165  1.00  0.00           H  
ATOM   1569 HD21 LEU A 132       1.571  -7.361   4.836  1.00  0.00           H  
ATOM   1570 HD22 LEU A 132      -0.113  -7.247   4.423  1.00  0.00           H  
ATOM   1571 HD23 LEU A 132       1.105  -6.640   3.311  1.00  0.00           H  
ATOM   1572  H   LEU A 132      -2.637  -3.449   5.844  1.00 76.76           H  
ATOM   1573  HA  LEU A 132      -0.998  -3.783   3.648  1.00 75.05           H  
ATOM   1574  N   TYR A 133      -3.250  -6.190   3.819  1.00 76.35           N  
ATOM   1575  CA  TYR A 133      -3.857  -7.318   3.114  1.00 75.89           C  
ATOM   1576  C   TYR A 133      -4.600  -6.868   1.841  1.00 79.92           C  
ATOM   1577  O   TYR A 133      -4.468  -7.541   0.818  1.00 79.86           O  
ATOM   1578  CB  TYR A 133      -4.799  -8.117   4.047  1.00  0.00           C  
ATOM   1579  CG  TYR A 133      -4.277  -8.656   5.378  1.00  0.00           C  
ATOM   1580  CD1 TYR A 133      -5.176  -9.365   6.200  1.00  0.00           C  
ATOM   1581  CD2 TYR A 133      -2.963  -8.421   5.849  1.00  0.00           C  
ATOM   1582  CE1 TYR A 133      -4.794  -9.772   7.491  1.00  0.00           C  
ATOM   1583  CE2 TYR A 133      -2.598  -8.785   7.157  1.00  0.00           C  
ATOM   1584  CZ  TYR A 133      -3.520  -9.448   7.985  1.00  0.00           C  
ATOM   1585  OH  TYR A 133      -3.201  -9.728   9.279  1.00  0.00           O  
ATOM   1586  HB2 TYR A 133      -5.647  -7.483   4.303  1.00  0.00           H  
ATOM   1587  HB3 TYR A 133      -5.216  -8.961   3.494  1.00  0.00           H  
ATOM   1588  HD1 TYR A 133      -6.180  -9.566   5.856  1.00  0.00           H  
ATOM   1589  HD2 TYR A 133      -2.223  -7.925   5.245  1.00  0.00           H  
ATOM   1590  HE1 TYR A 133      -5.490 -10.294   8.123  1.00  0.00           H  
ATOM   1591  HE2 TYR A 133      -1.616  -8.531   7.528  1.00  0.00           H  
ATOM   1592  HH  TYR A 133      -3.913 -10.149   9.770  1.00  0.00           H  
ATOM   1593  H   TYR A 133      -3.691  -5.911   4.687  1.00 76.35           H  
ATOM   1594  HA  TYR A 133      -3.055  -7.987   2.802  1.00 75.89           H  
ATOM   1595  N   ALA A 134      -5.335  -5.739   1.907  1.00 75.86           N  
ATOM   1596  CA  ALA A 134      -6.052  -5.164   0.763  1.00 75.44           C  
ATOM   1597  C   ALA A 134      -5.111  -4.514  -0.258  1.00 79.84           C  
ATOM   1598  O   ALA A 134      -5.254  -4.802  -1.444  1.00 79.36           O  
ATOM   1599  CB  ALA A 134      -7.111  -4.149   1.224  1.00  0.00           C  
ATOM   1600  HB1 ALA A 134      -6.661  -3.315   1.762  1.00  0.00           H  
ATOM   1601  HB2 ALA A 134      -7.651  -3.732   0.372  1.00  0.00           H  
ATOM   1602  HB3 ALA A 134      -7.852  -4.609   1.874  1.00  0.00           H  
ATOM   1603  H   ALA A 134      -5.387  -5.222   2.775  1.00 75.86           H  
ATOM   1604  HA  ALA A 134      -6.581  -5.976   0.260  1.00 75.44           H  
ATOM   1605  N   SER A 135      -4.164  -3.682   0.222  1.00 77.18           N  
ATOM   1606  CA  SER A 135      -3.146  -2.986  -0.573  1.00 77.14           C  
ATOM   1607  C   SER A 135      -2.130  -3.934  -1.234  1.00 81.81           C  
ATOM   1608  O   SER A 135      -1.556  -3.548  -2.249  1.00 81.80           O  
ATOM   1609  CB  SER A 135      -2.422  -1.901   0.249  1.00 79.55           C  
ATOM   1610  OG  SER A 135      -3.285  -0.806   0.493  1.00 87.44           O  
ATOM   1611  H   SER A 135      -4.121  -3.506   1.219  1.00 77.18           H  
ATOM   1612  HA  SER A 135      -3.668  -2.459  -1.369  1.00 77.14           H  
ATOM   1613  HB3 SER A 135      -1.568  -1.510  -0.307  1.00 79.55           H  
ATOM   1614  HB2 SER A 135      -2.022  -2.298   1.180  1.00 79.55           H  
ATOM   1615  HG  SER A 135      -2.771  -0.069   0.837  1.00 87.44           H  
ATOM   1616  N   THR A 136      -1.963  -5.160  -0.703  1.00 78.78           N  
ATOM   1617  CA  THR A 136      -1.204  -6.218  -1.368  1.00 78.60           C  
ATOM   1618  C   THR A 136      -2.037  -6.920  -2.457  1.00 83.68           C  
ATOM   1619  O   THR A 136      -1.505  -7.118  -3.546  1.00 82.75           O  
ATOM   1620  CB  THR A 136      -0.688  -7.299  -0.382  1.00  0.00           C  
ATOM   1621  OG1 THR A 136       0.266  -6.730   0.482  1.00  0.00           O  
ATOM   1622  CG2 THR A 136      -0.004  -8.503  -1.036  1.00  0.00           C  
ATOM   1623  HB  THR A 136      -1.512  -7.658   0.237  1.00  0.00           H  
ATOM   1624  HG1 THR A 136      -0.201  -6.159   1.102  1.00  0.00           H  
ATOM   1625 HG21 THR A 136       0.494  -9.129  -0.296  1.00  0.00           H  
ATOM   1626 HG22 THR A 136      -0.736  -9.129  -1.545  1.00  0.00           H  
ATOM   1627 HG23 THR A 136       0.749  -8.192  -1.761  1.00  0.00           H  
ATOM   1628  H   THR A 136      -2.450  -5.412   0.145  1.00 78.78           H  
ATOM   1629  HA  THR A 136      -0.330  -5.772  -1.850  1.00 78.60           H  
ATOM   1630  N   TYR A 137      -3.302  -7.291  -2.172  1.00 81.93           N  
ATOM   1631  CA  TYR A 137      -4.138  -8.058  -3.109  1.00 82.60           C  
ATOM   1632  C   TYR A 137      -4.531  -7.261  -4.365  1.00 85.57           C  
ATOM   1633  O   TYR A 137      -4.675  -7.860  -5.428  1.00 85.31           O  
ATOM   1634  CB  TYR A 137      -5.379  -8.632  -2.396  1.00  0.00           C  
ATOM   1635  CG  TYR A 137      -6.011  -9.825  -3.105  1.00  0.00           C  
ATOM   1636  CD1 TYR A 137      -5.588 -11.131  -2.781  1.00  0.00           C  
ATOM   1637  CD2 TYR A 137      -7.006  -9.646  -4.090  1.00  0.00           C  
ATOM   1638  CE1 TYR A 137      -6.153 -12.246  -3.430  1.00  0.00           C  
ATOM   1639  CE2 TYR A 137      -7.582 -10.762  -4.729  1.00  0.00           C  
ATOM   1640  CZ  TYR A 137      -7.154 -12.063  -4.403  1.00  0.00           C  
ATOM   1641  OH  TYR A 137      -7.705 -13.144  -5.027  1.00  0.00           O  
ATOM   1642  HB2 TYR A 137      -5.090  -8.982  -1.405  1.00  0.00           H  
ATOM   1643  HB3 TYR A 137      -6.126  -7.856  -2.223  1.00  0.00           H  
ATOM   1644  HD1 TYR A 137      -4.822 -11.285  -2.035  1.00  0.00           H  
ATOM   1645  HD2 TYR A 137      -7.321  -8.651  -4.360  1.00  0.00           H  
ATOM   1646  HE1 TYR A 137      -5.821 -13.242  -3.177  1.00  0.00           H  
ATOM   1647  HE2 TYR A 137      -8.357 -10.620  -5.465  1.00  0.00           H  
ATOM   1648  HH  TYR A 137      -8.374 -12.908  -5.673  1.00  0.00           H  
ATOM   1649  H   TYR A 137      -3.698  -7.100  -1.261  1.00 81.93           H  
ATOM   1650  HA  TYR A 137      -3.535  -8.904  -3.444  1.00 82.60           H  
ATOM   1651  N   VAL A 138      -4.650  -5.931  -4.233  1.00 81.89           N  
ATOM   1652  CA  VAL A 138      -4.821  -5.007  -5.351  1.00 82.11           C  
ATOM   1653  C   VAL A 138      -3.549  -4.872  -6.218  1.00 84.60           C  
ATOM   1654  O   VAL A 138      -3.685  -4.790  -7.435  1.00 84.26           O  
ATOM   1655  CB  VAL A 138      -5.299  -3.621  -4.865  1.00  0.00           C  
ATOM   1656  CG1 VAL A 138      -4.314  -2.915  -3.944  1.00  0.00           C  
ATOM   1657  CG2 VAL A 138      -5.650  -2.673  -6.007  1.00  0.00           C  
ATOM   1658  HB  VAL A 138      -6.211  -3.795  -4.293  1.00  0.00           H  
ATOM   1659 HG11 VAL A 138      -4.786  -2.065  -3.452  1.00  0.00           H  
ATOM   1660 HG12 VAL A 138      -3.974  -3.604  -3.186  1.00  0.00           H  
ATOM   1661 HG13 VAL A 138      -3.432  -2.565  -4.475  1.00  0.00           H  
ATOM   1662 HG21 VAL A 138      -6.207  -1.834  -5.597  1.00  0.00           H  
ATOM   1663 HG22 VAL A 138      -4.769  -2.284  -6.517  1.00  0.00           H  
ATOM   1664 HG23 VAL A 138      -6.277  -3.173  -6.743  1.00  0.00           H  
ATOM   1665  H   VAL A 138      -4.551  -5.510  -3.318  1.00 81.89           H  
ATOM   1666  HA  VAL A 138      -5.623  -5.401  -5.974  1.00 82.11           H  
ATOM   1667  N   LEU A 139      -2.352  -4.918  -5.604  1.00 80.42           N  
ATOM   1668  CA  LEU A 139      -1.062  -4.956  -6.304  1.00 79.99           C  
ATOM   1669  C   LEU A 139      -0.819  -6.283  -7.049  1.00 85.12           C  
ATOM   1670  O   LEU A 139      -0.217  -6.252  -8.123  1.00 85.49           O  
ATOM   1671  CB  LEU A 139       0.090  -4.647  -5.321  1.00 79.34           C  
ATOM   1672  CG  LEU A 139       0.218  -3.157  -4.933  1.00 83.62           C  
ATOM   1673  CD1 LEU A 139       1.185  -2.974  -3.749  1.00 83.27           C  
ATOM   1674  CD2 LEU A 139       0.617  -2.265  -6.123  1.00 86.86           C  
ATOM   1675  H   LEU A 139      -2.312  -4.998  -4.597  1.00 80.42           H  
ATOM   1676  HA  LEU A 139      -1.080  -4.180  -7.068  1.00 79.99           H  
ATOM   1677  HB3 LEU A 139       1.036  -4.975  -5.751  1.00 79.34           H  
ATOM   1678  HB2 LEU A 139      -0.035  -5.245  -4.420  1.00 79.34           H  
ATOM   1679  HG  LEU A 139      -0.762  -2.822  -4.594  1.00 83.62           H  
ATOM   1680 HD11 LEU A 139       1.100  -1.972  -3.328  1.00 83.27           H  
ATOM   1681 HD12 LEU A 139       0.981  -3.682  -2.946  1.00 83.27           H  
ATOM   1682 HD13 LEU A 139       2.221  -3.122  -4.045  1.00 83.27           H  
ATOM   1683 HD21 LEU A 139       1.460  -1.622  -5.878  1.00 86.86           H  
ATOM   1684 HD22 LEU A 139       0.889  -2.847  -7.003  1.00 86.86           H  
ATOM   1685 HD23 LEU A 139      -0.201  -1.612  -6.418  1.00 86.86           H  
ATOM   1686  N   VAL A 140      -1.332  -7.405  -6.506  1.00 81.39           N  
ATOM   1687  CA  VAL A 140      -1.399  -8.714  -7.171  1.00 80.95           C  
ATOM   1688  C   VAL A 140      -2.304  -8.651  -8.414  1.00 85.16           C  
ATOM   1689  O   VAL A 140      -1.891  -9.077  -9.488  1.00 85.18           O  
ATOM   1690  CB  VAL A 140      -1.916  -9.831  -6.213  1.00 84.78           C  
ATOM   1691  CG1 VAL A 140      -2.272 -11.171  -6.892  1.00 84.97           C  
ATOM   1692  CG2 VAL A 140      -0.934 -10.106  -5.065  1.00 84.08           C  
ATOM   1693  H   VAL A 140      -1.775  -7.348  -5.599  1.00 81.39           H  
ATOM   1694  HA  VAL A 140      -0.404  -8.995  -7.507  1.00 80.95           H  
ATOM   1695  HB  VAL A 140      -2.828  -9.471  -5.744  1.00 84.78           H  
ATOM   1696 HG11 VAL A 140      -2.512 -11.932  -6.149  1.00 84.97           H  
ATOM   1697 HG12 VAL A 140      -3.142 -11.090  -7.543  1.00 84.97           H  
ATOM   1698 HG13 VAL A 140      -1.438 -11.545  -7.486  1.00 84.97           H  
ATOM   1699 HG21 VAL A 140      -1.428 -10.693  -4.291  1.00 84.08           H  
ATOM   1700 HG22 VAL A 140      -0.065 -10.668  -5.406  1.00 84.08           H  
ATOM   1701 HG23 VAL A 140      -0.574  -9.195  -4.595  1.00 84.08           H  
ATOM   1702  N   SER A 141      -3.497  -8.069  -8.240  1.00 81.74           N  
ATOM   1703  CA  SER A 141      -4.502  -7.789  -9.263  1.00 82.22           C  
ATOM   1704  C   SER A 141      -3.993  -6.914 -10.431  1.00 86.14           C  
ATOM   1705  O   SER A 141      -4.346  -7.180 -11.580  1.00 86.60           O  
ATOM   1706  CB  SER A 141      -5.732  -7.219  -8.518  1.00  0.00           C  
ATOM   1707  OG  SER A 141      -6.351  -6.117  -9.129  1.00  0.00           O  
ATOM   1708  HB2 SER A 141      -6.463  -8.005  -8.351  1.00  0.00           H  
ATOM   1709  HB3 SER A 141      -5.457  -6.868  -7.533  1.00  0.00           H  
ATOM   1710  HG  SER A 141      -7.092  -5.832  -8.589  1.00  0.00           H  
ATOM   1711  H   SER A 141      -3.740  -7.752  -7.310  1.00 81.74           H  
ATOM   1712  HA  SER A 141      -4.790  -8.747  -9.699  1.00 82.22           H  
ATOM   1713  N   LEU A 142      -3.152  -5.915 -10.117  1.00 81.79           N  
ATOM   1714  CA  LEU A 142      -2.463  -5.066 -11.087  1.00 81.45           C  
ATOM   1715  C   LEU A 142      -1.478  -5.895 -11.925  1.00 87.33           C  
ATOM   1716  O   LEU A 142      -1.575  -5.864 -13.147  1.00 88.42           O  
ATOM   1717  CB  LEU A 142      -1.752  -3.904 -10.355  1.00  0.00           C  
ATOM   1718  CG  LEU A 142      -2.709  -2.820  -9.806  1.00  0.00           C  
ATOM   1719  CD1 LEU A 142      -2.080  -2.031  -8.640  1.00  0.00           C  
ATOM   1720  CD2 LEU A 142      -3.156  -1.861 -10.909  1.00  0.00           C  
ATOM   1721  HB2 LEU A 142      -1.174  -4.324  -9.534  1.00  0.00           H  
ATOM   1722  HB3 LEU A 142      -1.016  -3.434 -11.009  1.00  0.00           H  
ATOM   1723  HG  LEU A 142      -3.610  -3.297  -9.426  1.00  0.00           H  
ATOM   1724 HD11 LEU A 142      -2.137  -0.951  -8.782  1.00  0.00           H  
ATOM   1725 HD12 LEU A 142      -2.585  -2.253  -7.700  1.00  0.00           H  
ATOM   1726 HD13 LEU A 142      -1.026  -2.271  -8.516  1.00  0.00           H  
ATOM   1727 HD21 LEU A 142      -3.618  -0.970 -10.488  1.00  0.00           H  
ATOM   1728 HD22 LEU A 142      -2.309  -1.536 -11.511  1.00  0.00           H  
ATOM   1729 HD23 LEU A 142      -3.882  -2.334 -11.565  1.00  0.00           H  
ATOM   1730  H   LEU A 142      -2.939  -5.742  -9.143  1.00 81.79           H  
ATOM   1731  HA  LEU A 142      -3.210  -4.653 -11.768  1.00 81.45           H  
ATOM   1732  N   SER A 143      -0.598  -6.664 -11.260  1.00 83.63           N  
ATOM   1733  CA  SER A 143       0.402  -7.518 -11.902  1.00 83.15           C  
ATOM   1734  C   SER A 143      -0.151  -8.651 -12.792  1.00 86.06           C  
ATOM   1735  O   SER A 143       0.511  -8.958 -13.784  1.00 85.55           O  
ATOM   1736  CB  SER A 143       1.425  -8.001 -10.857  1.00  0.00           C  
ATOM   1737  OG  SER A 143       0.888  -8.845  -9.865  1.00  0.00           O  
ATOM   1738  HB2 SER A 143       2.267  -8.498 -11.342  1.00  0.00           H  
ATOM   1739  HB3 SER A 143       1.826  -7.140 -10.333  1.00  0.00           H  
ATOM   1740  HG  SER A 143       0.160  -9.353 -10.235  1.00  0.00           H  
ATOM   1741  H   SER A 143      -0.594  -6.663 -10.248  1.00 83.63           H  
ATOM   1742  HA  SER A 143       0.956  -6.864 -12.579  1.00 83.15           H  
ATOM   1743  N   ILE A 144      -1.345  -9.207 -12.490  1.00 81.99           N  
ATOM   1744  CA  ILE A 144      -2.004 -10.167 -13.391  1.00 81.52           C  
ATOM   1745  C   ILE A 144      -2.581  -9.468 -14.639  1.00 85.78           C  
ATOM   1746  O   ILE A 144      -2.467 -10.027 -15.727  1.00 86.08           O  
ATOM   1747  CB  ILE A 144      -3.103 -11.070 -12.733  1.00  0.00           C  
ATOM   1748  CG1 ILE A 144      -4.539 -10.493 -12.606  1.00  0.00           C  
ATOM   1749  CG2 ILE A 144      -2.623 -11.690 -11.408  1.00  0.00           C  
ATOM   1750  CD1 ILE A 144      -5.566 -11.482 -12.032  1.00  0.00           C  
ATOM   1751  HB  ILE A 144      -3.196 -11.914 -13.419  1.00  0.00           H  
ATOM   1752 HG12 ILE A 144      -4.511  -9.622 -11.958  1.00  0.00           H  
ATOM   1753 HG13 ILE A 144      -4.923 -10.150 -13.567  1.00  0.00           H  
ATOM   1754 HG21 ILE A 144      -3.152 -12.619 -11.196  1.00  0.00           H  
ATOM   1755 HG22 ILE A 144      -1.559 -11.928 -11.435  1.00  0.00           H  
ATOM   1756 HG23 ILE A 144      -2.809 -11.031 -10.567  1.00  0.00           H  
ATOM   1757 HD11 ILE A 144      -6.578 -11.217 -12.338  1.00  0.00           H  
ATOM   1758 HD12 ILE A 144      -5.376 -12.500 -12.374  1.00  0.00           H  
ATOM   1759 HD13 ILE A 144      -5.543 -11.482 -10.942  1.00  0.00           H  
ATOM   1760  H   ILE A 144      -1.847  -8.934 -11.656  1.00 81.99           H  
ATOM   1761  HA  ILE A 144      -1.232 -10.852 -13.747  1.00 81.52           H  
ATOM   1762  N   ASP A 145      -3.148  -8.256 -14.472  1.00 82.45           N  
ATOM   1763  CA  ASP A 145      -3.708  -7.430 -15.548  1.00 83.43           C  
ATOM   1764  C   ASP A 145      -2.625  -6.985 -16.557  1.00 88.21           C  
ATOM   1765  O   ASP A 145      -2.848  -7.109 -17.761  1.00 88.29           O  
ATOM   1766  CB  ASP A 145      -4.507  -6.230 -14.977  1.00  0.00           C  
ATOM   1767  CG  ASP A 145      -5.204  -5.346 -16.019  1.00  0.00           C  
ATOM   1768  OD1 ASP A 145      -5.690  -5.903 -17.026  1.00  0.00           O  
ATOM   1769  OD2 ASP A 145      -5.318  -4.132 -15.743  1.00  0.00           O1-
ATOM   1770  HB2 ASP A 145      -5.264  -6.585 -14.277  1.00  0.00           H  
ATOM   1771  HB3 ASP A 145      -3.827  -5.597 -14.406  1.00  0.00           H  
ATOM   1772  H   ASP A 145      -3.198  -7.857 -13.545  1.00 82.45           H  
ATOM   1773  HA  ASP A 145      -4.411  -8.066 -16.091  1.00 83.43           H  
ATOM   1774  N   ARG A 146      -1.460  -6.534 -16.049  1.00 84.81           N  
ATOM   1775  CA  ARG A 146      -0.287  -6.199 -16.864  1.00 84.51           C  
ATOM   1776  C   ARG A 146       0.319  -7.412 -17.579  1.00 89.38           C  
ATOM   1777  O   ARG A 146       0.799  -7.249 -18.700  1.00 89.48           O  
ATOM   1778  CB  ARG A 146       0.803  -5.476 -16.039  1.00 82.46           C  
ATOM   1779  CG  ARG A 146       0.367  -4.196 -15.301  1.00 88.39           C  
ATOM   1780  CD  ARG A 146      -0.370  -3.160 -16.157  1.00 96.79           C  
ATOM   1781  NE  ARG A 146       0.520  -2.535 -17.143  1.00103.09           N  
ATOM   1782  CZ  ARG A 146       0.129  -1.768 -18.172  1.00116.47           C  
ATOM   1783  NH1 ARG A 146      -1.167  -1.498 -18.388  1.00104.68           N  
ATOM   1784  NH2 ARG A 146       1.056  -1.263 -18.997  1.00102.96           N1+
ATOM   1785  H   ARG A 146      -1.357  -6.450 -15.046  1.00 84.81           H  
ATOM   1786  HA  ARG A 146      -0.619  -5.534 -17.661  1.00 84.51           H  
ATOM   1787  HB3 ARG A 146       1.618  -5.212 -16.714  1.00 82.46           H  
ATOM   1788  HB2 ARG A 146       1.236  -6.164 -15.310  1.00 82.46           H  
ATOM   1789  HG3 ARG A 146       1.282  -3.741 -14.919  1.00 88.39           H  
ATOM   1790  HG2 ARG A 146      -0.223  -4.397 -14.416  1.00 88.39           H  
ATOM   1791  HD3 ARG A 146      -0.914  -2.451 -15.542  1.00 96.79           H  
ATOM   1792  HD2 ARG A 146      -1.138  -3.660 -16.742  1.00 96.79           H  
ATOM   1793  HE  ARG A 146       1.509  -2.674 -16.990  1.00103.09           H  
ATOM   1794 HH12 ARG A 146      -1.455  -0.912 -19.158  1.00104.68           H  
ATOM   1795 HH11 ARG A 146      -1.865  -1.862 -17.756  1.00104.68           H  
ATOM   1796 HH22 ARG A 146       0.785  -0.674 -19.770  1.00102.96           H  
ATOM   1797 HH21 ARG A 146       2.035  -1.460 -18.847  1.00102.96           H  
ATOM   1798  N   TYR A 147       0.259  -8.596 -16.944  1.00 86.23           N  
ATOM   1799  CA  TYR A 147       0.693  -9.851 -17.544  1.00 86.37           C  
ATOM   1800  C   TYR A 147      -0.231 -10.309 -18.688  1.00 90.60           C  
ATOM   1801  O   TYR A 147       0.281 -10.654 -19.745  1.00 90.52           O  
ATOM   1802  CB  TYR A 147       0.939 -10.922 -16.460  1.00  0.00           C  
ATOM   1803  CG  TYR A 147       1.439 -12.264 -16.973  1.00  0.00           C  
ATOM   1804  CD1 TYR A 147       2.520 -12.322 -17.879  1.00  0.00           C  
ATOM   1805  CD2 TYR A 147       0.826 -13.461 -16.549  1.00  0.00           C  
ATOM   1806  CE1 TYR A 147       2.960 -13.558 -18.388  1.00  0.00           C  
ATOM   1807  CE2 TYR A 147       1.279 -14.701 -17.041  1.00  0.00           C  
ATOM   1808  CZ  TYR A 147       2.339 -14.749 -17.968  1.00  0.00           C  
ATOM   1809  OH  TYR A 147       2.782 -15.948 -18.445  1.00  0.00           O  
ATOM   1810  HB2 TYR A 147       1.678 -10.554 -15.748  1.00  0.00           H  
ATOM   1811  HB3 TYR A 147       0.024 -11.080 -15.889  1.00  0.00           H  
ATOM   1812  HD1 TYR A 147       3.018 -11.417 -18.189  1.00  0.00           H  
ATOM   1813  HD2 TYR A 147       0.008 -13.435 -15.844  1.00  0.00           H  
ATOM   1814  HE1 TYR A 147       3.782 -13.590 -19.088  1.00  0.00           H  
ATOM   1815  HE2 TYR A 147       0.808 -15.613 -16.705  1.00  0.00           H  
ATOM   1816  HH  TYR A 147       2.290 -16.697 -18.101  1.00  0.00           H  
ATOM   1817  H   TYR A 147      -0.142  -8.652 -16.017  1.00 86.23           H  
ATOM   1818  HA  TYR A 147       1.660  -9.648 -17.996  1.00 86.37           H  
ATOM   1819  N   HIS A 148      -1.561 -10.230 -18.518  1.00 87.38           N  
ATOM   1820  CA  HIS A 148      -2.525 -10.504 -19.593  1.00 87.86           C  
ATOM   1821  C   HIS A 148      -2.415  -9.528 -20.782  1.00 93.23           C  
ATOM   1822  O   HIS A 148      -2.595  -9.956 -21.924  1.00 93.27           O  
ATOM   1823  CB  HIS A 148      -3.958 -10.547 -19.024  1.00  0.00           C  
ATOM   1824  CG  HIS A 148      -4.312 -11.852 -18.355  1.00  0.00           C  
ATOM   1825  ND1 HIS A 148      -4.552 -13.018 -19.091  1.00  0.00           N  
ATOM   1826  CD2 HIS A 148      -4.473 -12.137 -17.014  1.00  0.00           C  
ATOM   1827  CE1 HIS A 148      -4.822 -13.947 -18.184  1.00  0.00           C  
ATOM   1828  NE2 HIS A 148      -4.784 -13.483 -16.936  1.00  0.00           N  
ATOM   1829  HB2 HIS A 148      -4.115  -9.728 -18.320  1.00  0.00           H  
ATOM   1830  HB3 HIS A 148      -4.685 -10.397 -19.824  1.00  0.00           H  
ATOM   1831  HD2 HIS A 148      -4.401 -11.517 -16.135  1.00  0.00           H  
ATOM   1832  HE1 HIS A 148      -5.045 -14.974 -18.432  1.00  0.00           H  
ATOM   1833  HE2 HIS A 148      -4.961 -14.013 -16.095  1.00  0.00           H  
ATOM   1834  H   HIS A 148      -1.942  -9.931 -17.629  1.00 87.38           H  
ATOM   1835  HA  HIS A 148      -2.297 -11.490 -20.004  1.00 87.86           H  
ATOM   1836  N   ALA A 149      -2.071  -8.260 -20.496  1.00 90.49           N  
ATOM   1837  CA  ALA A 149      -1.859  -7.214 -21.492  1.00 91.06           C  
ATOM   1838  C   ALA A 149      -0.603  -7.412 -22.356  1.00 96.72           C  
ATOM   1839  O   ALA A 149      -0.675  -7.094 -23.539  1.00 97.45           O  
ATOM   1840  CB  ALA A 149      -1.835  -5.841 -20.805  1.00  0.00           C  
ATOM   1841  HB1 ALA A 149      -0.999  -5.754 -20.110  1.00  0.00           H  
ATOM   1842  HB2 ALA A 149      -1.742  -5.038 -21.537  1.00  0.00           H  
ATOM   1843  HB3 ALA A 149      -2.754  -5.667 -20.244  1.00  0.00           H  
ATOM   1844  H   ALA A 149      -1.960  -7.985 -19.529  1.00 90.49           H  
ATOM   1845  HA  ALA A 149      -2.722  -7.227 -22.163  1.00 91.06           H  
ATOM   1846  N   ILE A 150       0.510  -7.929 -21.797  1.00 93.77           N  
ATOM   1847  CA  ILE A 150       1.725  -8.180 -22.587  1.00 94.02           C  
ATOM   1848  C   ILE A 150       1.712  -9.515 -23.350  1.00 99.20           C  
ATOM   1849  O   ILE A 150       2.441  -9.607 -24.336  1.00 99.55           O  
ATOM   1850  CB  ILE A 150       3.060  -8.052 -21.797  1.00 96.53           C  
ATOM   1851  CG1 ILE A 150       3.276  -9.007 -20.606  1.00 96.78           C  
ATOM   1852  CG2 ILE A 150       3.264  -6.599 -21.336  1.00 97.48           C  
ATOM   1853  CD1 ILE A 150       3.370 -10.509 -20.885  1.00105.99           C  
ATOM   1854  H   ILE A 150       0.536  -8.168 -20.815  1.00 93.77           H  
ATOM   1855  HA  ILE A 150       1.780  -7.413 -23.363  1.00 94.02           H  
ATOM   1856  HB  ILE A 150       3.876  -8.255 -22.492  1.00 96.53           H  
ATOM   1857 HG13 ILE A 150       2.512  -8.823 -19.856  1.00 96.78           H  
ATOM   1858 HG12 ILE A 150       4.227  -8.737 -20.159  1.00 96.78           H  
ATOM   1859 HG21 ILE A 150       4.221  -6.484 -20.831  1.00 97.48           H  
ATOM   1860 HG22 ILE A 150       3.254  -5.908 -22.179  1.00 97.48           H  
ATOM   1861 HG23 ILE A 150       2.487  -6.285 -20.638  1.00 97.48           H  
ATOM   1862 HD11 ILE A 150       2.414 -10.987 -20.759  1.00105.99           H  
ATOM   1863 HD12 ILE A 150       3.709 -10.726 -21.897  1.00105.99           H  
ATOM   1864 HD13 ILE A 150       4.043 -10.995 -20.180  1.00105.99           H  
ATOM   1865  N   VAL A 151       0.903 -10.507 -22.924  1.00 95.96           N  
ATOM   1866  CA  VAL A 151       0.736 -11.759 -23.673  1.00 96.27           C  
ATOM   1867  C   VAL A 151      -0.196 -11.544 -24.885  1.00102.64           C  
ATOM   1868  O   VAL A 151       0.097 -12.080 -25.954  1.00102.23           O  
ATOM   1869  CB  VAL A 151       0.203 -12.956 -22.816  1.00  0.00           C  
ATOM   1870  CG1 VAL A 151      -0.047 -14.244 -23.631  1.00  0.00           C  
ATOM   1871  CG2 VAL A 151       1.154 -13.339 -21.667  1.00  0.00           C  
ATOM   1872  HB  VAL A 151      -0.751 -12.668 -22.373  1.00  0.00           H  
ATOM   1873 HG11 VAL A 151      -0.426 -15.047 -22.998  1.00  0.00           H  
ATOM   1874 HG12 VAL A 151      -0.778 -14.108 -24.422  1.00  0.00           H  
ATOM   1875 HG13 VAL A 151       0.873 -14.598 -24.097  1.00  0.00           H  
ATOM   1876 HG21 VAL A 151       0.900 -14.311 -21.242  1.00  0.00           H  
ATOM   1877 HG22 VAL A 151       2.192 -13.390 -21.999  1.00  0.00           H  
ATOM   1878 HG23 VAL A 151       1.093 -12.642 -20.844  1.00  0.00           H  
ATOM   1879  H   VAL A 151       0.349 -10.392 -22.087  1.00 95.96           H  
ATOM   1880  HA  VAL A 151       1.713 -12.057 -24.060  1.00 96.27           H  
ATOM   1881  N   TYR A 152      -1.265 -10.743 -24.716  1.00100.87           N  
ATOM   1882  CA  TYR A 152      -2.284 -10.489 -25.738  1.00102.33           C  
ATOM   1883  C   TYR A 152      -2.739  -9.012 -25.717  1.00108.46           C  
ATOM   1884  O   TYR A 152      -3.854  -8.753 -25.278  1.00108.60           O  
ATOM   1885  CB  TYR A 152      -3.486 -11.450 -25.530  1.00  0.00           C  
ATOM   1886  CG  TYR A 152      -3.206 -12.940 -25.638  1.00  0.00           C  
ATOM   1887  CD1 TYR A 152      -2.624 -13.474 -26.808  1.00  0.00           C  
ATOM   1888  CD2 TYR A 152      -3.548 -13.803 -24.575  1.00  0.00           C  
ATOM   1889  CE1 TYR A 152      -2.370 -14.855 -26.907  1.00  0.00           C  
ATOM   1890  CE2 TYR A 152      -3.301 -15.186 -24.676  1.00  0.00           C  
ATOM   1891  CZ  TYR A 152      -2.705 -15.711 -25.840  1.00  0.00           C  
ATOM   1892  OH  TYR A 152      -2.445 -17.047 -25.935  1.00  0.00           O  
ATOM   1893  HB2 TYR A 152      -3.938 -11.258 -24.555  1.00  0.00           H  
ATOM   1894  HB3 TYR A 152      -4.260 -11.227 -26.264  1.00  0.00           H  
ATOM   1895  HD1 TYR A 152      -2.364 -12.826 -27.632  1.00  0.00           H  
ATOM   1896  HD2 TYR A 152      -3.996 -13.408 -23.674  1.00  0.00           H  
ATOM   1897  HE1 TYR A 152      -1.915 -15.256 -27.801  1.00  0.00           H  
ATOM   1898  HE2 TYR A 152      -3.559 -15.836 -23.853  1.00  0.00           H  
ATOM   1899  HH  TYR A 152      -2.668 -17.536 -25.139  1.00  0.00           H  
ATOM   1900  H   TYR A 152      -1.438 -10.328 -23.810  1.00100.87           H  
ATOM   1901  HA  TYR A 152      -1.879 -10.679 -26.732  1.00102.33           H  
ATOM   1902  N   PRO A 153      -1.913  -8.051 -26.191  1.00106.14           N  
ATOM   1903  CA  PRO A 153      -2.313  -6.626 -26.222  1.00107.02           C  
ATOM   1904  C   PRO A 153      -3.406  -6.288 -27.255  1.00114.49           C  
ATOM   1905  O   PRO A 153      -4.149  -5.331 -27.050  1.00114.50           O  
ATOM   1906  CB  PRO A 153      -0.999  -5.892 -26.543  1.00108.04           C  
ATOM   1907  CG  PRO A 153      -0.181  -6.900 -27.335  1.00111.93           C  
ATOM   1908  CD  PRO A 153      -0.560  -8.241 -26.713  1.00107.10           C  
ATOM   1909  HA  PRO A 153      -2.675  -6.313 -25.240  1.00107.02           H  
ATOM   1910  HB3 PRO A 153      -0.478  -5.643 -25.619  1.00108.04           H  
ATOM   1911  HB2 PRO A 153      -1.139  -4.957 -27.088  1.00108.04           H  
ATOM   1912  HG3 PRO A 153       0.892  -6.703 -27.313  1.00111.93           H  
ATOM   1913  HG2 PRO A 153      -0.500  -6.883 -28.378  1.00111.93           H  
ATOM   1914  HD2 PRO A 153      -0.496  -9.045 -27.445  1.00107.10           H  
ATOM   1915  HD3 PRO A 153       0.103  -8.473 -25.879  1.00107.10           H  
ATOM   1916  N   MET A 154      -3.453  -7.072 -28.344  1.00113.70           N  
ATOM   1917  CA  MET A 154      -4.290  -6.873 -29.527  1.00115.90           C  
ATOM   1918  C   MET A 154      -5.789  -7.056 -29.238  1.00122.59           C  
ATOM   1919  O   MET A 154      -6.583  -6.184 -29.590  1.00123.19           O  
ATOM   1920  CB  MET A 154      -3.841  -7.825 -30.670  1.00  0.00           C  
ATOM   1921  CG  MET A 154      -2.346  -8.192 -30.697  1.00  0.00           C  
ATOM   1922  SD  MET A 154      -1.893  -9.316 -32.042  1.00  0.00           S  
ATOM   1923  CE  MET A 154      -0.285  -9.887 -31.432  1.00  0.00           C  
ATOM   1924  HB2 MET A 154      -4.394  -8.764 -30.616  1.00  0.00           H  
ATOM   1925  HB3 MET A 154      -4.121  -7.384 -31.627  1.00  0.00           H  
ATOM   1926  HG2 MET A 154      -1.734  -7.293 -30.772  1.00  0.00           H  
ATOM   1927  HG3 MET A 154      -2.065  -8.692 -29.769  1.00  0.00           H  
ATOM   1928  HE1 MET A 154       0.171 -10.563 -32.156  1.00  0.00           H  
ATOM   1929  HE2 MET A 154       0.386  -9.043 -31.277  1.00  0.00           H  
ATOM   1930  HE3 MET A 154      -0.402 -10.420 -30.489  1.00  0.00           H  
ATOM   1931  H   MET A 154      -2.801  -7.839 -28.405  1.00113.70           H  
ATOM   1932  HA  MET A 154      -4.125  -5.846 -29.859  1.00115.90           H  
ATOM   1933  N   LYS A 155      -6.132  -8.198 -28.619  1.00120.26           N  
ATOM   1934  CA  LYS A 155      -7.507  -8.656 -28.413  1.00121.65           C  
ATOM   1935  C   LYS A 155      -8.017  -8.461 -26.973  1.00125.97           C  
ATOM   1936  O   LYS A 155      -9.191  -8.747 -26.737  1.00126.36           O  
ATOM   1937  CB  LYS A 155      -7.613 -10.133 -28.863  1.00  0.00           C  
ATOM   1938  CG  LYS A 155      -6.807 -11.146 -28.023  1.00  0.00           C  
ATOM   1939  CD  LYS A 155      -7.065 -12.599 -28.449  1.00  0.00           C  
ATOM   1940  CE  LYS A 155      -6.261 -13.606 -27.616  1.00  0.00           C  
ATOM   1941  NZ  LYS A 155      -6.538 -14.994 -28.024  1.00  0.00           N1+
ATOM   1942  HB2 LYS A 155      -8.664 -10.426 -28.839  1.00  0.00           H  
ATOM   1943  HB3 LYS A 155      -7.314 -10.212 -29.909  1.00  0.00           H  
ATOM   1944  HG2 LYS A 155      -5.743 -10.927 -28.118  1.00  0.00           H  
ATOM   1945  HG3 LYS A 155      -7.048 -11.043 -26.965  1.00  0.00           H  
ATOM   1946  HD2 LYS A 155      -8.131 -12.817 -28.360  1.00  0.00           H  
ATOM   1947  HD3 LYS A 155      -6.816 -12.715 -29.505  1.00  0.00           H  
ATOM   1948  HE2 LYS A 155      -5.197 -13.418 -27.740  1.00  0.00           H  
ATOM   1949  HE3 LYS A 155      -6.490 -13.497 -26.555  1.00  0.00           H  
ATOM   1950  HZ1 LYS A 155      -5.985 -15.626 -27.462  1.00  0.00           H  
ATOM   1951  HZ2 LYS A 155      -7.518 -15.198 -27.891  1.00  0.00           H  
ATOM   1952  HZ3 LYS A 155      -6.298 -15.115 -28.997  1.00  0.00           H  
ATOM   1953  H   LYS A 155      -5.407  -8.845 -28.345  1.00120.26           H  
ATOM   1954  HA  LYS A 155      -8.180  -8.080 -29.051  1.00121.65           H  
ATOM   1955  N   PHE A 156      -7.161  -8.007 -26.037  1.00122.00           N  
ATOM   1956  CA  PHE A 156      -7.536  -7.780 -24.638  1.00121.64           C  
ATOM   1957  C   PHE A 156      -8.307  -6.458 -24.489  1.00127.17           C  
ATOM   1958  O   PHE A 156      -7.701  -5.402 -24.315  1.00126.76           O  
ATOM   1959  CB  PHE A 156      -6.285  -7.885 -23.742  1.00  0.00           C  
ATOM   1960  CG  PHE A 156      -6.499  -7.798 -22.241  1.00  0.00           C  
ATOM   1961  CD1 PHE A 156      -6.917  -8.942 -21.527  1.00  0.00           C  
ATOM   1962  CD2 PHE A 156      -6.398  -6.565 -21.563  1.00  0.00           C  
ATOM   1963  CE1 PHE A 156      -7.148  -8.862 -20.161  1.00  0.00           C  
ATOM   1964  CE2 PHE A 156      -6.637  -6.505 -20.197  1.00  0.00           C  
ATOM   1965  CZ  PHE A 156      -6.998  -7.651 -19.499  1.00  0.00           C  
ATOM   1966  HB2 PHE A 156      -5.846  -8.867 -23.909  1.00  0.00           H  
ATOM   1967  HB3 PHE A 156      -5.539  -7.147 -24.040  1.00  0.00           H  
ATOM   1968  HD1 PHE A 156      -7.038  -9.887 -22.036  1.00  0.00           H  
ATOM   1969  HD2 PHE A 156      -6.116  -5.669 -22.098  1.00  0.00           H  
ATOM   1970  HE1 PHE A 156      -7.441  -9.744 -19.612  1.00  0.00           H  
ATOM   1971  HE2 PHE A 156      -6.536  -5.567 -19.672  1.00  0.00           H  
ATOM   1972  HZ  PHE A 156      -7.174  -7.592 -18.437  1.00  0.00           H  
ATOM   1973  H   PHE A 156      -6.210  -7.781 -26.291  1.00122.00           H  
ATOM   1974  HA  PHE A 156      -8.200  -8.590 -24.328  1.00121.64           H  
ATOM   1975  N   LEU A 157      -9.639  -6.571 -24.585  1.00125.04           N  
ATOM   1976  CA  LEU A 157     -10.607  -5.497 -24.401  1.00125.86           C  
ATOM   1977  C   LEU A 157     -11.459  -5.889 -23.189  1.00129.42           C  
ATOM   1978  O   LEU A 157     -12.575  -6.385 -23.350  1.00130.71           O  
ATOM   1979  CB  LEU A 157     -11.459  -5.346 -25.685  1.00  0.00           C  
ATOM   1980  CG  LEU A 157     -10.686  -4.855 -26.928  1.00  0.00           C  
ATOM   1981  CD1 LEU A 157     -11.585  -4.900 -28.183  1.00  0.00           C  
ATOM   1982  CD2 LEU A 157     -10.049  -3.466 -26.716  1.00  0.00           C  
ATOM   1983  HB2 LEU A 157     -11.923  -6.306 -25.919  1.00  0.00           H  
ATOM   1984  HB3 LEU A 157     -12.282  -4.654 -25.495  1.00  0.00           H  
ATOM   1985  HG  LEU A 157      -9.872  -5.558 -27.111  1.00  0.00           H  
ATOM   1986 HD11 LEU A 157     -11.132  -5.518 -28.959  1.00  0.00           H  
ATOM   1987 HD12 LEU A 157     -12.568  -5.323 -27.970  1.00  0.00           H  
ATOM   1988 HD13 LEU A 157     -11.757  -3.913 -28.614  1.00  0.00           H  
ATOM   1989 HD21 LEU A 157     -10.122  -2.829 -27.597  1.00  0.00           H  
ATOM   1990 HD22 LEU A 157     -10.514  -2.927 -25.890  1.00  0.00           H  
ATOM   1991 HD23 LEU A 157      -8.988  -3.564 -26.484  1.00  0.00           H  
ATOM   1992  H   LEU A 157     -10.035  -7.482 -24.772  1.00125.04           H  
ATOM   1993  HA  LEU A 157     -10.115  -4.550 -24.172  1.00125.86           H  
ATOM   1994  N   GLN A 158     -10.877  -5.722 -21.992  1.00124.00           N  
ATOM   1995  CA  GLN A 158     -11.478  -6.163 -20.738  1.00123.52           C  
ATOM   1996  C   GLN A 158     -12.586  -5.202 -20.287  1.00128.37           C  
ATOM   1997  O   GLN A 158     -12.319  -4.016 -20.085  1.00127.59           O  
ATOM   1998  CB  GLN A 158     -10.363  -6.303 -19.679  1.00  0.00           C  
ATOM   1999  CG  GLN A 158     -10.783  -6.924 -18.329  1.00  0.00           C  
ATOM   2000  CD  GLN A 158     -11.445  -8.297 -18.461  1.00  0.00           C  
ATOM   2001  OE1 GLN A 158     -12.592  -8.482 -18.062  1.00  0.00           O  
ATOM   2002  NE2 GLN A 158     -10.724  -9.268 -19.026  1.00  0.00           N  
ATOM   2003  HB2 GLN A 158      -9.572  -6.919 -20.106  1.00  0.00           H  
ATOM   2004  HB3 GLN A 158      -9.903  -5.331 -19.492  1.00  0.00           H  
ATOM   2005  HG2 GLN A 158      -9.901  -7.041 -17.703  1.00  0.00           H  
ATOM   2006  HG3 GLN A 158     -11.455  -6.252 -17.794  1.00  0.00           H  
ATOM   2007 HE22 GLN A 158     -11.117 -10.192 -19.125  1.00  0.00           H  
ATOM   2008 HE21 GLN A 158      -9.786  -9.088 -19.352  1.00  0.00           H  
ATOM   2009  H   GLN A 158      -9.955  -5.314 -21.933  1.00124.00           H  
ATOM   2010  HA  GLN A 158     -11.914  -7.149 -20.916  1.00123.52           H  
ATOM   2011  N   GLY A 159     -13.798  -5.751 -20.100  1.00126.29           N  
ATOM   2012  CA  GLY A 159     -14.913  -5.049 -19.473  1.00126.98           C  
ATOM   2013  C   GLY A 159     -14.619  -4.968 -17.973  1.00130.35           C  
ATOM   2014  O   GLY A 159     -14.280  -5.979 -17.355  1.00129.08           O  
ATOM   2015  HA3 GLY A 159     -15.833  -5.611 -19.633  1.00126.98           H  
ATOM   2016  H   GLY A 159     -13.928  -6.734 -20.292  1.00126.29           H  
ATOM   2017  HA2 GLY A 159     -15.046  -4.058 -19.910  1.00126.98           H  
ATOM   2018  N   GLU A 160     -14.752  -3.760 -17.399  1.00127.02           N  
ATOM   2019  CA  GLU A 160     -14.372  -3.438 -16.020  1.00125.38           C  
ATOM   2020  C   GLU A 160     -15.129  -4.228 -14.928  1.00128.11           C  
ATOM   2021  O   GLU A 160     -14.673  -4.202 -13.793  1.00127.22           O  
ATOM   2022  CB  GLU A 160     -14.386  -1.895 -15.838  1.00  0.00           C  
ATOM   2023  CG  GLU A 160     -13.996  -1.355 -14.440  1.00  0.00           C  
ATOM   2024  CD  GLU A 160     -13.994   0.172 -14.379  1.00  0.00           C  
ATOM   2025  OE1 GLU A 160     -15.051   0.738 -14.020  1.00  0.00           O  
ATOM   2026  OE2 GLU A 160     -12.932   0.751 -14.686  1.00  0.00           O1-
ATOM   2027  HB2 GLU A 160     -13.697  -1.463 -16.567  1.00  0.00           H  
ATOM   2028  HB3 GLU A 160     -15.366  -1.510 -16.115  1.00  0.00           H  
ATOM   2029  HG2 GLU A 160     -14.678  -1.710 -13.669  1.00  0.00           H  
ATOM   2030  HG3 GLU A 160     -13.001  -1.711 -14.170  1.00  0.00           H  
ATOM   2031  H   GLU A 160     -15.035  -2.977 -17.970  1.00127.02           H  
ATOM   2032  HA  GLU A 160     -13.330  -3.747 -15.916  1.00125.38           H  
ATOM   2033  N   LYS A 161     -16.205  -4.974 -15.264  1.00124.04           N  
ATOM   2034  CA  LYS A 161     -16.955  -5.833 -14.334  1.00122.96           C  
ATOM   2035  C   LYS A 161     -16.096  -6.872 -13.585  1.00122.51           C  
ATOM   2036  O   LYS A 161     -16.375  -7.124 -12.416  1.00121.10           O  
ATOM   2037  CB  LYS A 161     -18.174  -6.484 -15.035  1.00  0.00           C  
ATOM   2038  CG  LYS A 161     -17.907  -7.793 -15.810  1.00  0.00           C  
ATOM   2039  CD  LYS A 161     -19.186  -8.444 -16.354  1.00  0.00           C  
ATOM   2040  CE  LYS A 161     -18.928  -9.864 -16.881  1.00  0.00           C  
ATOM   2041  NZ  LYS A 161     -20.164 -10.484 -17.389  1.00  0.00           N1+
ATOM   2042  HB2 LYS A 161     -18.893  -6.727 -14.252  1.00  0.00           H  
ATOM   2043  HB3 LYS A 161     -18.677  -5.755 -15.671  1.00  0.00           H  
ATOM   2044  HG2 LYS A 161     -17.210  -7.601 -16.627  1.00  0.00           H  
ATOM   2045  HG3 LYS A 161     -17.426  -8.527 -15.164  1.00  0.00           H  
ATOM   2046  HD2 LYS A 161     -19.945  -8.475 -15.571  1.00  0.00           H  
ATOM   2047  HD3 LYS A 161     -19.592  -7.823 -17.153  1.00  0.00           H  
ATOM   2048  HE2 LYS A 161     -18.190  -9.841 -17.684  1.00  0.00           H  
ATOM   2049  HE3 LYS A 161     -18.525 -10.496 -16.090  1.00  0.00           H  
ATOM   2050  HZ1 LYS A 161     -19.961 -11.415 -17.724  1.00  0.00           H  
ATOM   2051  HZ2 LYS A 161     -20.848 -10.536 -16.648  1.00  0.00           H  
ATOM   2052  HZ3 LYS A 161     -20.533  -9.929 -18.149  1.00  0.00           H  
ATOM   2053  H   LYS A 161     -16.506  -4.990 -16.228  1.00124.04           H  
ATOM   2054  HA  LYS A 161     -17.354  -5.172 -13.568  1.00122.96           H  
ATOM   2055  N   GLN A 162     -15.061  -7.426 -14.249  1.00116.66           N  
ATOM   2056  CA  GLN A 162     -14.085  -8.332 -13.632  1.00114.16           C  
ATOM   2057  C   GLN A 162     -13.243  -7.631 -12.552  1.00114.65           C  
ATOM   2058  O   GLN A 162     -12.889  -8.271 -11.564  1.00113.30           O  
ATOM   2059  CB  GLN A 162     -13.202  -8.980 -14.721  1.00  0.00           C  
ATOM   2060  CG  GLN A 162     -12.193 -10.011 -14.168  1.00  0.00           C  
ATOM   2061  CD  GLN A 162     -11.436 -10.748 -15.271  1.00  0.00           C  
ATOM   2062  OE1 GLN A 162     -10.595 -10.164 -15.948  1.00  0.00           O  
ATOM   2063  NE2 GLN A 162     -11.704 -12.044 -15.437  1.00  0.00           N  
ATOM   2064  HB2 GLN A 162     -13.849  -9.473 -15.448  1.00  0.00           H  
ATOM   2065  HB3 GLN A 162     -12.668  -8.204 -15.273  1.00  0.00           H  
ATOM   2066  HG2 GLN A 162     -11.451  -9.524 -13.536  1.00  0.00           H  
ATOM   2067  HG3 GLN A 162     -12.712 -10.734 -13.536  1.00  0.00           H  
ATOM   2068 HE22 GLN A 162     -11.218 -12.572 -16.147  1.00  0.00           H  
ATOM   2069 HE21 GLN A 162     -12.393 -12.505 -14.862  1.00  0.00           H  
ATOM   2070  H   GLN A 162     -14.888  -7.168 -15.211  1.00116.66           H  
ATOM   2071  HA  GLN A 162     -14.647  -9.129 -13.142  1.00114.16           H  
ATOM   2072  N   ALA A 163     -12.985  -6.327 -12.746  1.00109.35           N  
ATOM   2073  CA  ALA A 163     -12.361  -5.442 -11.771  1.00107.24           C  
ATOM   2074  C   ALA A 163     -13.276  -5.188 -10.560  1.00109.67           C  
ATOM   2075  O   ALA A 163     -12.795  -5.314  -9.440  1.00107.78           O  
ATOM   2076  CB  ALA A 163     -11.926  -4.133 -12.455  1.00108.08           C  
ATOM   2077  H   ALA A 163     -13.337  -5.875 -13.578  1.00109.35           H  
ATOM   2078  HA  ALA A 163     -11.468  -5.956 -11.422  1.00107.24           H  
ATOM   2079  HB1 ALA A 163     -11.060  -3.695 -11.964  1.00108.08           H  
ATOM   2080  HB2 ALA A 163     -11.652  -4.295 -13.498  1.00108.08           H  
ATOM   2081  HB3 ALA A 163     -12.709  -3.377 -12.435  1.00108.08           H  
ATOM   2082  N   ARG A 164     -14.575  -4.906 -10.789  1.00107.19           N  
ATOM   2083  CA  ARG A 164     -15.599  -4.730  -9.741  1.00107.21           C  
ATOM   2084  C   ARG A 164     -15.768  -5.973  -8.844  1.00108.93           C  
ATOM   2085  O   ARG A 164     -15.935  -5.831  -7.635  1.00107.78           O  
ATOM   2086  CB  ARG A 164     -16.983  -4.380 -10.340  1.00  0.00           C  
ATOM   2087  CG  ARG A 164     -17.016  -3.296 -11.428  1.00  0.00           C  
ATOM   2088  CD  ARG A 164     -18.425  -3.137 -12.036  1.00  0.00           C  
ATOM   2089  NE  ARG A 164     -18.403  -2.640 -13.424  1.00  0.00           N  
ATOM   2090  CZ  ARG A 164     -17.833  -1.514 -13.882  1.00  0.00           C  
ATOM   2091  NH1 ARG A 164     -17.253  -0.642 -13.051  1.00  0.00           N  
ATOM   2092  NH2 ARG A 164     -17.842  -1.258 -15.196  1.00  0.00           N1+
ATOM   2093  HB2 ARG A 164     -17.400  -5.286 -10.782  1.00  0.00           H  
ATOM   2094  HB3 ARG A 164     -17.667  -4.105  -9.536  1.00  0.00           H  
ATOM   2095  HG2 ARG A 164     -16.715  -2.363 -10.951  1.00  0.00           H  
ATOM   2096  HG3 ARG A 164     -16.295  -3.477 -12.213  1.00  0.00           H  
ATOM   2097  HD2 ARG A 164     -19.028  -4.040 -11.940  1.00  0.00           H  
ATOM   2098  HD3 ARG A 164     -18.949  -2.359 -11.480  1.00  0.00           H  
ATOM   2099  HE  ARG A 164     -18.862  -3.236 -14.097  1.00  0.00           H  
ATOM   2100 HH12 ARG A 164     -16.677   0.113 -13.418  1.00  0.00           H  
ATOM   2101 HH11 ARG A 164     -17.264  -0.808 -12.056  1.00  0.00           H  
ATOM   2102 HH22 ARG A 164     -17.403  -0.416 -15.542  1.00  0.00           H  
ATOM   2103 HH21 ARG A 164     -18.284  -1.891 -15.847  1.00  0.00           H  
ATOM   2104  H   ARG A 164     -14.895  -4.826 -11.744  1.00107.19           H  
ATOM   2105  HA  ARG A 164     -15.282  -3.901  -9.106  1.00107.21           H  
ATOM   2106  N   VAL A 165     -15.711  -7.167  -9.457  1.00104.72           N  
ATOM   2107  CA  VAL A 165     -15.743  -8.465  -8.781  1.00103.41           C  
ATOM   2108  C   VAL A 165     -14.466  -8.711  -7.954  1.00104.70           C  
ATOM   2109  O   VAL A 165     -14.561  -9.190  -6.824  1.00104.07           O  
ATOM   2110  CB  VAL A 165     -15.935  -9.612  -9.820  1.00107.45           C  
ATOM   2111  CG1 VAL A 165     -15.562 -11.033  -9.342  1.00106.49           C  
ATOM   2112  CG2 VAL A 165     -17.377  -9.620 -10.358  1.00108.88           C  
ATOM   2113  H   VAL A 165     -15.613  -7.196 -10.463  1.00104.72           H  
ATOM   2114  HA  VAL A 165     -16.588  -8.467  -8.091  1.00103.41           H  
ATOM   2115  HB  VAL A 165     -15.289  -9.398 -10.673  1.00107.45           H  
ATOM   2116 HG11 VAL A 165     -15.830 -11.781 -10.089  1.00106.49           H  
ATOM   2117 HG12 VAL A 165     -14.492 -11.143  -9.166  1.00106.49           H  
ATOM   2118 HG13 VAL A 165     -16.084 -11.289  -8.419  1.00106.49           H  
ATOM   2119 HG21 VAL A 165     -17.491 -10.345 -11.164  1.00108.88           H  
ATOM   2120 HG22 VAL A 165     -18.088  -9.882  -9.574  1.00108.88           H  
ATOM   2121 HG23 VAL A 165     -17.670  -8.648 -10.752  1.00108.88           H  
ATOM   2122  N   LEU A 166     -13.309  -8.358  -8.534  1.00 99.13           N  
ATOM   2123  CA  LEU A 166     -11.981  -8.503  -7.946  1.00 96.94           C  
ATOM   2124  C   LEU A 166     -11.762  -7.597  -6.724  1.00 98.80           C  
ATOM   2125  O   LEU A 166     -11.236  -8.095  -5.730  1.00 98.37           O  
ATOM   2126  CB  LEU A 166     -10.949  -8.340  -9.083  1.00  0.00           C  
ATOM   2127  CG  LEU A 166      -9.440  -8.247  -8.770  1.00  0.00           C  
ATOM   2128  CD1 LEU A 166      -8.949  -9.219  -7.678  1.00  0.00           C  
ATOM   2129  CD2 LEU A 166      -8.659  -8.435 -10.092  1.00  0.00           C  
ATOM   2130  HB2 LEU A 166     -11.101  -9.190  -9.750  1.00  0.00           H  
ATOM   2131  HB3 LEU A 166     -11.202  -7.457  -9.668  1.00  0.00           H  
ATOM   2132  HG  LEU A 166      -9.244  -7.234  -8.413  1.00  0.00           H  
ATOM   2133 HD11 LEU A 166      -8.710  -8.671  -6.765  1.00  0.00           H  
ATOM   2134 HD12 LEU A 166      -9.691  -9.976  -7.428  1.00  0.00           H  
ATOM   2135 HD13 LEU A 166      -8.043  -9.754  -7.962  1.00  0.00           H  
ATOM   2136 HD21 LEU A 166      -7.941  -7.642 -10.262  1.00  0.00           H  
ATOM   2137 HD22 LEU A 166      -8.105  -9.373 -10.122  1.00  0.00           H  
ATOM   2138 HD23 LEU A 166      -9.318  -8.440 -10.960  1.00  0.00           H  
ATOM   2139  H   LEU A 166     -13.328  -7.981  -9.472  1.00 99.13           H  
ATOM   2140  HA  LEU A 166     -11.915  -9.532  -7.587  1.00 96.94           H  
ATOM   2141  N   ILE A 167     -12.222  -6.331  -6.776  1.00 93.78           N  
ATOM   2142  CA  ILE A 167     -12.153  -5.424  -5.627  1.00 92.19           C  
ATOM   2143  C   ILE A 167     -13.096  -5.852  -4.485  1.00 94.29           C  
ATOM   2144  O   ILE A 167     -12.668  -5.817  -3.335  1.00 93.21           O  
ATOM   2145  CB  ILE A 167     -12.346  -3.911  -5.971  1.00 95.63           C  
ATOM   2146  CG1 ILE A 167     -13.781  -3.424  -6.280  1.00 97.39           C  
ATOM   2147  CG2 ILE A 167     -11.390  -3.480  -7.097  1.00 95.26           C  
ATOM   2148  CD1 ILE A 167     -14.552  -2.857  -5.079  1.00104.09           C  
ATOM   2149  H   ILE A 167     -12.640  -5.970  -7.625  1.00 93.78           H  
ATOM   2150  HA  ILE A 167     -11.141  -5.519  -5.234  1.00 92.19           H  
ATOM   2151  HB  ILE A 167     -12.017  -3.366  -5.086  1.00 95.63           H  
ATOM   2152 HG13 ILE A 167     -14.344  -4.213  -6.764  1.00 97.39           H  
ATOM   2153 HG12 ILE A 167     -13.736  -2.620  -7.013  1.00 97.39           H  
ATOM   2154 HG21 ILE A 167     -11.129  -2.425  -7.011  1.00 95.26           H  
ATOM   2155 HG22 ILE A 167     -10.475  -4.068  -7.093  1.00 95.26           H  
ATOM   2156 HG23 ILE A 167     -11.825  -3.611  -8.079  1.00 95.26           H  
ATOM   2157 HD11 ILE A 167     -15.625  -2.864  -5.272  1.00104.09           H  
ATOM   2158 HD12 ILE A 167     -14.379  -3.420  -4.163  1.00104.09           H  
ATOM   2159 HD13 ILE A 167     -14.260  -1.824  -4.886  1.00104.09           H  
ATOM   2160  N   VAL A 168     -14.315  -6.323  -4.810  1.00 90.24           N  
ATOM   2161  CA  VAL A 168     -15.277  -6.867  -3.843  1.00 89.88           C  
ATOM   2162  C   VAL A 168     -14.745  -8.108  -3.096  1.00 91.63           C  
ATOM   2163  O   VAL A 168     -14.867  -8.159  -1.871  1.00 90.91           O  
ATOM   2164  CB  VAL A 168     -16.648  -7.176  -4.520  1.00  0.00           C  
ATOM   2165  CG1 VAL A 168     -17.561  -8.195  -3.800  1.00  0.00           C  
ATOM   2166  CG2 VAL A 168     -17.431  -5.871  -4.746  1.00  0.00           C  
ATOM   2167  HB  VAL A 168     -16.442  -7.593  -5.507  1.00  0.00           H  
ATOM   2168 HG11 VAL A 168     -18.530  -8.266  -4.293  1.00  0.00           H  
ATOM   2169 HG12 VAL A 168     -17.138  -9.200  -3.804  1.00  0.00           H  
ATOM   2170 HG13 VAL A 168     -17.740  -7.905  -2.764  1.00  0.00           H  
ATOM   2171 HG21 VAL A 168     -18.328  -6.047  -5.340  1.00  0.00           H  
ATOM   2172 HG22 VAL A 168     -17.740  -5.428  -3.799  1.00  0.00           H  
ATOM   2173 HG23 VAL A 168     -16.832  -5.128  -5.272  1.00  0.00           H  
ATOM   2174  H   VAL A 168     -14.602  -6.338  -5.779  1.00 90.24           H  
ATOM   2175  HA  VAL A 168     -15.436  -6.092  -3.090  1.00 89.88           H  
ATOM   2176  N   ILE A 169     -14.125  -9.047  -3.835  1.00 87.03           N  
ATOM   2177  CA  ILE A 169     -13.441 -10.217  -3.280  1.00 85.83           C  
ATOM   2178  C   ILE A 169     -12.230  -9.840  -2.407  1.00 88.57           C  
ATOM   2179  O   ILE A 169     -12.076 -10.426  -1.340  1.00 87.74           O  
ATOM   2180  CB  ILE A 169     -13.045 -11.242  -4.394  1.00  0.00           C  
ATOM   2181  CG1 ILE A 169     -14.292 -12.073  -4.782  1.00  0.00           C  
ATOM   2182  CG2 ILE A 169     -11.855 -12.181  -4.074  1.00  0.00           C  
ATOM   2183  CD1 ILE A 169     -14.124 -12.927  -6.047  1.00  0.00           C  
ATOM   2184  HB  ILE A 169     -12.753 -10.667  -5.274  1.00  0.00           H  
ATOM   2185 HG12 ILE A 169     -14.565 -12.724  -3.952  1.00  0.00           H  
ATOM   2186 HG13 ILE A 169     -15.145 -11.409  -4.931  1.00  0.00           H  
ATOM   2187 HG21 ILE A 169     -11.669 -12.882  -4.887  1.00  0.00           H  
ATOM   2188 HG22 ILE A 169     -10.923 -11.634  -3.935  1.00  0.00           H  
ATOM   2189 HG23 ILE A 169     -12.043 -12.767  -3.174  1.00  0.00           H  
ATOM   2190 HD11 ILE A 169     -15.090 -13.124  -6.512  1.00  0.00           H  
ATOM   2191 HD12 ILE A 169     -13.503 -12.424  -6.789  1.00  0.00           H  
ATOM   2192 HD13 ILE A 169     -13.666 -13.890  -5.819  1.00  0.00           H  
ATOM   2193  H   ILE A 169     -14.079  -8.939  -4.840  1.00 87.03           H  
ATOM   2194  HA  ILE A 169     -14.155 -10.707  -2.616  1.00 85.83           H  
ATOM   2195  N   ALA A 170     -11.429  -8.853  -2.846  1.00 84.54           N  
ATOM   2196  CA  ALA A 170     -10.263  -8.343  -2.121  1.00 83.48           C  
ATOM   2197  C   ALA A 170     -10.618  -7.721  -0.761  1.00 87.47           C  
ATOM   2198  O   ALA A 170      -9.951  -8.040   0.220  1.00 86.78           O  
ATOM   2199  CB  ALA A 170      -9.517  -7.327  -2.996  1.00  0.00           C  
ATOM   2200  HB1 ALA A 170      -8.570  -7.032  -2.542  1.00  0.00           H  
ATOM   2201  HB2 ALA A 170      -9.298  -7.739  -3.980  1.00  0.00           H  
ATOM   2202  HB3 ALA A 170     -10.108  -6.426  -3.147  1.00  0.00           H  
ATOM   2203  H   ALA A 170     -11.619  -8.420  -3.740  1.00 84.54           H  
ATOM   2204  HA  ALA A 170      -9.596  -9.189  -1.944  1.00 83.48           H  
ATOM   2205  N   TRP A 171     -11.672  -6.885  -0.720  1.00 84.47           N  
ATOM   2206  CA  TRP A 171     -12.194  -6.277   0.506  1.00 84.19           C  
ATOM   2207  C   TRP A 171     -12.838  -7.283   1.479  1.00 86.84           C  
ATOM   2208  O   TRP A 171     -12.649  -7.113   2.683  1.00 86.12           O  
ATOM   2209  CB  TRP A 171     -13.152  -5.109   0.182  1.00 84.16           C  
ATOM   2210  CG  TRP A 171     -12.509  -3.786  -0.135  1.00 85.50           C  
ATOM   2211  CD1 TRP A 171     -12.299  -3.264  -1.366  1.00 88.85           C  
ATOM   2212  CD2 TRP A 171     -11.964  -2.802   0.801  1.00 85.13           C  
ATOM   2213  NE1 TRP A 171     -11.678  -2.039  -1.259  1.00 88.34           N  
ATOM   2214  CE2 TRP A 171     -11.457  -1.695   0.054  1.00 89.12           C  
ATOM   2215  CE3 TRP A 171     -11.859  -2.720   2.210  1.00 86.12           C  
ATOM   2216  CZ2 TRP A 171     -10.893  -0.564   0.667  1.00 88.39           C  
ATOM   2217  CZ3 TRP A 171     -11.291  -1.588   2.836  1.00 87.56           C  
ATOM   2218  CH2 TRP A 171     -10.812  -0.511   2.069  1.00 88.48           C  
ATOM   2219  H   TRP A 171     -12.165  -6.665  -1.575  1.00 84.47           H  
ATOM   2220  HA  TRP A 171     -11.349  -5.854   1.054  1.00 84.19           H  
ATOM   2221  HB3 TRP A 171     -13.791  -4.912   1.045  1.00 84.16           H  
ATOM   2222  HB2 TRP A 171     -13.832  -5.386  -0.625  1.00 84.16           H  
ATOM   2223  HD1 TRP A 171     -12.607  -3.714  -2.292  1.00 88.85           H  
ATOM   2224  HE1 TRP A 171     -11.454  -1.467  -2.061  1.00 88.34           H  
ATOM   2225  HE3 TRP A 171     -12.223  -3.542   2.807  1.00 86.12           H  
ATOM   2226  HZ2 TRP A 171     -10.517   0.251   0.067  1.00 88.39           H  
ATOM   2227  HZ3 TRP A 171     -11.209  -1.535   3.910  1.00 87.56           H  
ATOM   2228  HH2 TRP A 171     -10.375   0.350   2.553  1.00 88.48           H  
ATOM   2229  N   SER A 172     -13.548  -8.312   0.973  1.00 82.72           N  
ATOM   2230  CA  SER A 172     -14.143  -9.361   1.813  1.00 81.76           C  
ATOM   2231  C   SER A 172     -13.086 -10.301   2.424  1.00 82.56           C  
ATOM   2232  O   SER A 172     -13.190 -10.619   3.607  1.00 82.11           O  
ATOM   2233  CB  SER A 172     -15.267 -10.105   1.054  1.00  0.00           C  
ATOM   2234  OG  SER A 172     -14.799 -11.112   0.178  1.00  0.00           O  
ATOM   2235  HB2 SER A 172     -15.925 -10.590   1.776  1.00  0.00           H  
ATOM   2236  HB3 SER A 172     -15.888  -9.402   0.497  1.00  0.00           H  
ATOM   2237  HG  SER A 172     -15.553 -11.506  -0.268  1.00  0.00           H  
ATOM   2238  H   SER A 172     -13.675  -8.404  -0.026  1.00 82.72           H  
ATOM   2239  HA  SER A 172     -14.631  -8.848   2.645  1.00 81.76           H  
ATOM   2240  N   LEU A 173     -12.074 -10.674   1.618  1.00 76.71           N  
ATOM   2241  CA  LEU A 173     -10.904 -11.475   1.991  1.00 75.05           C  
ATOM   2242  C   LEU A 173     -10.031 -10.754   3.033  1.00 77.06           C  
ATOM   2243  O   LEU A 173      -9.575 -11.393   3.983  1.00 75.66           O  
ATOM   2244  CB  LEU A 173     -10.139 -11.820   0.686  1.00 74.95           C  
ATOM   2245  CG  LEU A 173      -9.016 -12.885   0.747  1.00 79.54           C  
ATOM   2246  CD1 LEU A 173      -8.665 -13.371  -0.679  1.00 79.36           C  
ATOM   2247  CD2 LEU A 173      -7.746 -12.429   1.497  1.00 82.44           C  
ATOM   2248  H   LEU A 173     -12.102 -10.379   0.650  1.00 76.71           H  
ATOM   2249  HA  LEU A 173     -11.269 -12.403   2.435  1.00 75.05           H  
ATOM   2250  HB3 LEU A 173      -9.759 -10.911   0.217  1.00 74.95           H  
ATOM   2251  HB2 LEU A 173     -10.890 -12.216   0.001  1.00 74.95           H  
ATOM   2252  HG  LEU A 173      -9.421 -13.746   1.281  1.00 79.54           H  
ATOM   2253 HD11 LEU A 173      -8.640 -14.461  -0.718  1.00 79.36           H  
ATOM   2254 HD12 LEU A 173      -9.388 -13.041  -1.427  1.00 79.36           H  
ATOM   2255 HD13 LEU A 173      -7.692 -13.012  -1.015  1.00 79.36           H  
ATOM   2256 HD21 LEU A 173      -6.829 -12.757   1.008  1.00 82.44           H  
ATOM   2257 HD22 LEU A 173      -7.689 -11.343   1.578  1.00 82.44           H  
ATOM   2258 HD23 LEU A 173      -7.723 -12.839   2.507  1.00 82.44           H  
ATOM   2259  N   SER A 174      -9.843  -9.436   2.845  1.00 73.36           N  
ATOM   2260  CA  SER A 174      -9.080  -8.572   3.739  1.00 72.70           C  
ATOM   2261  C   SER A 174      -9.759  -8.396   5.107  1.00 77.15           C  
ATOM   2262  O   SER A 174      -9.084  -8.598   6.113  1.00 76.38           O  
ATOM   2263  CB  SER A 174      -8.786  -7.230   3.045  1.00  0.00           C  
ATOM   2264  OG  SER A 174      -7.983  -6.416   3.869  1.00  0.00           O  
ATOM   2265  HB2 SER A 174      -8.247  -7.392   2.112  1.00  0.00           H  
ATOM   2266  HB3 SER A 174      -9.707  -6.697   2.805  1.00  0.00           H  
ATOM   2267  HG  SER A 174      -7.800  -5.588   3.417  1.00  0.00           H  
ATOM   2268  H   SER A 174     -10.241  -8.990   2.029  1.00 73.36           H  
ATOM   2269  HA  SER A 174      -8.119  -9.062   3.914  1.00 72.70           H  
ATOM   2270  N   PHE A 175     -11.071  -8.089   5.120  1.00 74.65           N  
ATOM   2271  CA  PHE A 175     -11.895  -7.997   6.333  1.00 74.44           C  
ATOM   2272  C   PHE A 175     -11.935  -9.301   7.148  1.00 77.93           C  
ATOM   2273  O   PHE A 175     -11.766  -9.246   8.364  1.00 77.83           O  
ATOM   2274  CB  PHE A 175     -13.321  -7.491   5.997  1.00  0.00           C  
ATOM   2275  CG  PHE A 175     -13.517  -5.982   6.065  1.00  0.00           C  
ATOM   2276  CD1 PHE A 175     -12.616  -5.098   5.436  1.00  0.00           C  
ATOM   2277  CD2 PHE A 175     -14.657  -5.447   6.708  1.00  0.00           C  
ATOM   2278  CE1 PHE A 175     -12.821  -3.728   5.527  1.00  0.00           C  
ATOM   2279  CE2 PHE A 175     -14.838  -4.073   6.787  1.00  0.00           C  
ATOM   2280  CZ  PHE A 175     -13.917  -3.215   6.203  1.00  0.00           C  
ATOM   2281  HB2 PHE A 175     -13.634  -7.843   5.014  1.00  0.00           H  
ATOM   2282  HB3 PHE A 175     -14.034  -7.934   6.696  1.00  0.00           H  
ATOM   2283  HD1 PHE A 175     -11.752  -5.471   4.906  1.00  0.00           H  
ATOM   2284  HD2 PHE A 175     -15.383  -6.103   7.166  1.00  0.00           H  
ATOM   2285  HE1 PHE A 175     -12.119  -3.052   5.075  1.00  0.00           H  
ATOM   2286  HE2 PHE A 175     -15.700  -3.671   7.299  1.00  0.00           H  
ATOM   2287  HZ  PHE A 175     -14.061  -2.146   6.265  1.00  0.00           H  
ATOM   2288  H   PHE A 175     -11.557  -7.945   4.244  1.00 74.65           H  
ATOM   2289  HA  PHE A 175     -11.420  -7.259   6.983  1.00 74.44           H  
ATOM   2290  N   LEU A 176     -12.100 -10.437   6.447  1.00 74.15           N  
ATOM   2291  CA  LEU A 176     -12.063 -11.804   6.972  1.00 73.92           C  
ATOM   2292  C   LEU A 176     -10.780 -12.110   7.759  1.00 78.39           C  
ATOM   2293  O   LEU A 176     -10.873 -12.411   8.949  1.00 78.46           O  
ATOM   2294  CB  LEU A 176     -12.327 -12.792   5.803  1.00  0.00           C  
ATOM   2295  CG  LEU A 176     -11.847 -14.261   5.933  1.00  0.00           C  
ATOM   2296  CD1 LEU A 176     -12.347 -14.962   7.213  1.00  0.00           C  
ATOM   2297  CD2 LEU A 176     -12.186 -15.052   4.651  1.00  0.00           C  
ATOM   2298  HB2 LEU A 176     -13.394 -12.780   5.579  1.00  0.00           H  
ATOM   2299  HB3 LEU A 176     -11.841 -12.399   4.911  1.00  0.00           H  
ATOM   2300  HG  LEU A 176     -10.758 -14.250   5.985  1.00  0.00           H  
ATOM   2301 HD11 LEU A 176     -12.840 -15.913   7.013  1.00  0.00           H  
ATOM   2302 HD12 LEU A 176     -11.518 -15.172   7.890  1.00  0.00           H  
ATOM   2303 HD13 LEU A 176     -13.061 -14.347   7.760  1.00  0.00           H  
ATOM   2304 HD21 LEU A 176     -11.288 -15.502   4.226  1.00  0.00           H  
ATOM   2305 HD22 LEU A 176     -12.900 -15.857   4.824  1.00  0.00           H  
ATOM   2306 HD23 LEU A 176     -12.617 -14.414   3.877  1.00  0.00           H  
ATOM   2307  H   LEU A 176     -12.240 -10.369   5.447  1.00 74.15           H  
ATOM   2308  HA  LEU A 176     -12.893 -11.895   7.676  1.00 73.92           H  
ATOM   2309  N   PHE A 177      -9.618 -12.047   7.087  1.00 75.14           N  
ATOM   2310  CA  PHE A 177      -8.345 -12.466   7.676  1.00 75.05           C  
ATOM   2311  C   PHE A 177      -7.829 -11.497   8.757  1.00 81.03           C  
ATOM   2312  O   PHE A 177      -7.143 -11.937   9.677  1.00 81.14           O  
ATOM   2313  CB  PHE A 177      -7.317 -12.738   6.553  1.00  0.00           C  
ATOM   2314  CG  PHE A 177      -5.972 -13.339   6.956  1.00  0.00           C  
ATOM   2315  CD1 PHE A 177      -5.874 -14.270   8.017  1.00  0.00           C  
ATOM   2316  CD2 PHE A 177      -4.840 -13.138   6.136  1.00  0.00           C  
ATOM   2317  CE1 PHE A 177      -4.670 -14.900   8.293  1.00  0.00           C  
ATOM   2318  CE2 PHE A 177      -3.650 -13.801   6.415  1.00  0.00           C  
ATOM   2319  CZ  PHE A 177      -3.562 -14.670   7.491  1.00  0.00           C  
ATOM   2320  HB2 PHE A 177      -7.758 -13.436   5.839  1.00  0.00           H  
ATOM   2321  HB3 PHE A 177      -7.142 -11.817   5.995  1.00  0.00           H  
ATOM   2322  HD1 PHE A 177      -6.726 -14.504   8.636  1.00  0.00           H  
ATOM   2323  HD2 PHE A 177      -4.896 -12.480   5.281  1.00  0.00           H  
ATOM   2324  HE1 PHE A 177      -4.602 -15.587   9.123  1.00  0.00           H  
ATOM   2325  HE2 PHE A 177      -2.785 -13.659   5.790  1.00  0.00           H  
ATOM   2326  HZ  PHE A 177      -2.631 -15.176   7.696  1.00  0.00           H  
ATOM   2327  H   PHE A 177      -9.608 -11.784   6.110  1.00 75.14           H  
ATOM   2328  HA  PHE A 177      -8.546 -13.415   8.175  1.00 75.05           H  
ATOM   2329  N   SER A 178      -8.199 -10.211   8.653  1.00 77.86           N  
ATOM   2330  CA  SER A 178      -7.840  -9.161   9.605  1.00 77.26           C  
ATOM   2331  C   SER A 178      -8.576  -9.237  10.950  1.00 81.31           C  
ATOM   2332  O   SER A 178      -8.116  -8.609  11.904  1.00 80.88           O  
ATOM   2333  CB  SER A 178      -8.144  -7.803   8.964  1.00 80.15           C  
ATOM   2334  OG  SER A 178      -7.199  -7.520   7.959  1.00 86.37           O  
ATOM   2335  H   SER A 178      -8.770  -9.922   7.870  1.00 77.86           H  
ATOM   2336  HA  SER A 178      -6.772  -9.223   9.820  1.00 77.26           H  
ATOM   2337  HB3 SER A 178      -8.101  -7.004   9.703  1.00 80.15           H  
ATOM   2338  HB2 SER A 178      -9.152  -7.779   8.552  1.00 80.15           H  
ATOM   2339  HG  SER A 178      -7.481  -7.960   7.151  1.00 86.37           H  
ATOM   2340  N   ILE A 179      -9.716  -9.951  10.999  1.00 78.15           N  
ATOM   2341  CA  ILE A 179     -10.691  -9.856  12.085  1.00 78.35           C  
ATOM   2342  C   ILE A 179     -10.286 -10.331  13.507  1.00 81.64           C  
ATOM   2343  O   ILE A 179     -10.893  -9.810  14.441  1.00 81.07           O  
ATOM   2344  CB  ILE A 179     -12.080 -10.440  11.684  1.00  0.00           C  
ATOM   2345  CG1 ILE A 179     -13.247  -9.652  12.324  1.00  0.00           C  
ATOM   2346  CG2 ILE A 179     -12.232 -11.959  11.918  1.00  0.00           C  
ATOM   2347  CD1 ILE A 179     -14.619  -9.959  11.709  1.00  0.00           C  
ATOM   2348  HB  ILE A 179     -12.175 -10.298  10.610  1.00  0.00           H  
ATOM   2349 HG12 ILE A 179     -13.290  -9.839  13.395  1.00  0.00           H  
ATOM   2350 HG13 ILE A 179     -13.067  -8.582  12.217  1.00  0.00           H  
ATOM   2351 HG21 ILE A 179     -13.146 -12.338  11.462  1.00  0.00           H  
ATOM   2352 HG22 ILE A 179     -11.408 -12.515  11.475  1.00  0.00           H  
ATOM   2353 HG23 ILE A 179     -12.268 -12.215  12.976  1.00  0.00           H  
ATOM   2354 HD11 ILE A 179     -15.326  -9.158  11.925  1.00  0.00           H  
ATOM   2355 HD12 ILE A 179     -14.559 -10.062  10.625  1.00  0.00           H  
ATOM   2356 HD13 ILE A 179     -15.034 -10.882  12.114  1.00  0.00           H  
ATOM   2357  H   ILE A 179     -10.015 -10.463  10.181  1.00 78.15           H  
ATOM   2358  HA  ILE A 179     -10.833  -8.782  12.210  1.00 78.35           H  
ATOM   2359  N   PRO A 180      -9.229 -11.161  13.716  1.00 77.63           N  
ATOM   2360  CA  PRO A 180      -8.673 -11.360  15.072  1.00 76.97           C  
ATOM   2361  C   PRO A 180      -8.138 -10.069  15.718  1.00 79.68           C  
ATOM   2362  O   PRO A 180      -8.277  -9.900  16.924  1.00 78.20           O  
ATOM   2363  CB  PRO A 180      -7.570 -12.416  14.883  1.00 78.70           C  
ATOM   2364  CG  PRO A 180      -7.977 -13.161  13.625  1.00 83.56           C  
ATOM   2365  CD  PRO A 180      -8.560 -12.050  12.764  1.00 79.05           C  
ATOM   2366  HA  PRO A 180      -9.463 -11.778  15.699  1.00 76.97           H  
ATOM   2367  HB3 PRO A 180      -7.472 -13.080  15.743  1.00 78.70           H  
ATOM   2368  HB2 PRO A 180      -6.600 -11.944  14.719  1.00 78.70           H  
ATOM   2369  HG3 PRO A 180      -8.756 -13.886  13.864  1.00 83.56           H  
ATOM   2370  HG2 PRO A 180      -7.153 -13.692  13.148  1.00 83.56           H  
ATOM   2371  HD2 PRO A 180      -7.745 -11.510  12.284  1.00 79.05           H  
ATOM   2372  HD3 PRO A 180      -9.217 -12.448  11.992  1.00 79.05           H  
ATOM   2373  N   THR A 181      -7.593  -9.162  14.894  1.00 76.90           N  
ATOM   2374  CA  THR A 181      -7.066  -7.857  15.301  1.00 76.99           C  
ATOM   2375  C   THR A 181      -8.147  -6.789  15.605  1.00 83.20           C  
ATOM   2376  O   THR A 181      -7.808  -5.731  16.130  1.00 83.20           O  
ATOM   2377  CB  THR A 181      -6.062  -7.272  14.264  1.00  0.00           C  
ATOM   2378  OG1 THR A 181      -5.610  -8.259  13.361  1.00  0.00           O  
ATOM   2379  CG2 THR A 181      -4.791  -6.726  14.926  1.00  0.00           C  
ATOM   2380  HB  THR A 181      -6.527  -6.489  13.664  1.00  0.00           H  
ATOM   2381  HG1 THR A 181      -6.341  -8.464  12.768  1.00  0.00           H  
ATOM   2382 HG21 THR A 181      -4.097  -6.325  14.186  1.00  0.00           H  
ATOM   2383 HG22 THR A 181      -5.029  -5.924  15.624  1.00  0.00           H  
ATOM   2384 HG23 THR A 181      -4.264  -7.508  15.473  1.00  0.00           H  
ATOM   2385  H   THR A 181      -7.534  -9.368  13.907  1.00 76.90           H  
ATOM   2386  HA  THR A 181      -6.530  -8.015  16.239  1.00 76.99           H  
ATOM   2387  N   LEU A 182      -9.423  -7.096  15.306  1.00 80.93           N  
ATOM   2388  CA  LEU A 182     -10.605  -6.340  15.734  1.00 81.30           C  
ATOM   2389  C   LEU A 182     -11.150  -6.911  17.052  1.00 86.26           C  
ATOM   2390  O   LEU A 182     -11.418  -6.149  17.981  1.00 86.98           O  
ATOM   2391  CB  LEU A 182     -11.677  -6.411  14.617  1.00 81.50           C  
ATOM   2392  CG  LEU A 182     -13.008  -5.658  14.858  1.00 86.60           C  
ATOM   2393  CD1 LEU A 182     -12.813  -4.132  14.994  1.00 87.08           C  
ATOM   2394  CD2 LEU A 182     -14.019  -6.001  13.746  1.00 89.58           C  
ATOM   2395  H   LEU A 182      -9.613  -7.982  14.858  1.00 80.93           H  
ATOM   2396  HA  LEU A 182     -10.331  -5.298  15.900  1.00 81.30           H  
ATOM   2397  HB3 LEU A 182     -11.919  -7.456  14.428  1.00 81.50           H  
ATOM   2398  HB2 LEU A 182     -11.243  -6.055  13.692  1.00 81.50           H  
ATOM   2399  HG  LEU A 182     -13.447  -6.011  15.791  1.00 86.60           H  
ATOM   2400 HD11 LEU A 182     -13.083  -3.793  15.993  1.00 87.08           H  
ATOM   2401 HD12 LEU A 182     -11.783  -3.838  14.815  1.00 87.08           H  
ATOM   2402 HD13 LEU A 182     -13.418  -3.564  14.287  1.00 87.08           H  
ATOM   2403 HD21 LEU A 182     -14.717  -5.189  13.546  1.00 89.58           H  
ATOM   2404 HD22 LEU A 182     -13.520  -6.238  12.805  1.00 89.58           H  
ATOM   2405 HD23 LEU A 182     -14.615  -6.870  14.026  1.00 89.58           H  
ATOM   2406  N   ILE A 183     -11.323  -8.243  17.082  1.00 82.13           N  
ATOM   2407  CA  ILE A 183     -11.955  -8.996  18.165  1.00 81.68           C  
ATOM   2408  C   ILE A 183     -11.106  -9.025  19.454  1.00 85.48           C  
ATOM   2409  O   ILE A 183     -11.671  -8.903  20.541  1.00 85.91           O  
ATOM   2410  CB  ILE A 183     -12.260 -10.462  17.709  1.00 84.64           C  
ATOM   2411  CG1 ILE A 183     -13.266 -10.498  16.532  1.00 84.94           C  
ATOM   2412  CG2 ILE A 183     -12.763 -11.406  18.827  1.00 85.90           C  
ATOM   2413  CD1 ILE A 183     -13.220 -11.804  15.722  1.00 90.65           C  
ATOM   2414  H   ILE A 183     -11.077  -8.786  16.265  1.00 82.13           H  
ATOM   2415  HA  ILE A 183     -12.902  -8.506  18.401  1.00 81.68           H  
ATOM   2416  HB  ILE A 183     -11.321 -10.878  17.339  1.00 84.64           H  
ATOM   2417 HG13 ILE A 183     -13.093  -9.672  15.844  1.00 84.94           H  
ATOM   2418 HG12 ILE A 183     -14.277 -10.341  16.910  1.00 84.94           H  
ATOM   2419 HG21 ILE A 183     -12.977 -12.403  18.444  1.00 85.90           H  
ATOM   2420 HG22 ILE A 183     -12.032 -11.541  19.621  1.00 85.90           H  
ATOM   2421 HG23 ILE A 183     -13.677 -11.024  19.281  1.00 85.90           H  
ATOM   2422 HD11 ILE A 183     -13.755 -11.691  14.780  1.00 90.65           H  
ATOM   2423 HD12 ILE A 183     -12.197 -12.100  15.493  1.00 90.65           H  
ATOM   2424 HD13 ILE A 183     -13.695 -12.624  16.259  1.00 90.65           H  
ATOM   2425  N   ILE A 184      -9.782  -9.200  19.306  1.00 80.65           N  
ATOM   2426  CA  ILE A 184      -8.874  -9.534  20.403  1.00 79.43           C  
ATOM   2427  C   ILE A 184      -7.997  -8.348  20.852  1.00 82.76           C  
ATOM   2428  O   ILE A 184      -7.673  -8.281  22.039  1.00 82.49           O  
ATOM   2429  CB  ILE A 184      -7.931 -10.709  20.001  1.00  0.00           C  
ATOM   2430  CG1 ILE A 184      -8.694 -11.954  19.495  1.00  0.00           C  
ATOM   2431  CG2 ILE A 184      -6.949 -11.117  21.107  1.00  0.00           C  
ATOM   2432  CD1 ILE A 184      -9.548 -12.665  20.557  1.00  0.00           C  
ATOM   2433  HB  ILE A 184      -7.309 -10.374  19.172  1.00  0.00           H  
ATOM   2434 HG12 ILE A 184      -9.328 -11.700  18.647  1.00  0.00           H  
ATOM   2435 HG13 ILE A 184      -7.964 -12.656  19.096  1.00  0.00           H  
ATOM   2436 HG21 ILE A 184      -6.439 -12.046  20.856  1.00  0.00           H  
ATOM   2437 HG22 ILE A 184      -6.183 -10.357  21.253  1.00  0.00           H  
ATOM   2438 HG23 ILE A 184      -7.468 -11.261  22.053  1.00  0.00           H  
ATOM   2439 HD11 ILE A 184      -8.931 -13.108  21.339  1.00  0.00           H  
ATOM   2440 HD12 ILE A 184     -10.246 -11.983  21.041  1.00  0.00           H  
ATOM   2441 HD13 ILE A 184     -10.134 -13.466  20.106  1.00  0.00           H  
ATOM   2442  H   ILE A 184      -9.393  -9.281  18.375  1.00 80.65           H  
ATOM   2443  HA  ILE A 184      -9.447  -9.845  21.278  1.00 79.43           H  
ATOM   2444  N   PHE A 185      -7.632  -7.438  19.928  1.00 78.88           N  
ATOM   2445  CA  PHE A 185      -6.765  -6.284  20.206  1.00 78.37           C  
ATOM   2446  C   PHE A 185      -7.643  -5.164  20.807  1.00 82.94           C  
ATOM   2447  O   PHE A 185      -8.055  -4.238  20.107  1.00 81.96           O  
ATOM   2448  CB  PHE A 185      -6.041  -5.895  18.894  1.00  0.00           C  
ATOM   2449  CG  PHE A 185      -4.653  -5.290  19.040  1.00  0.00           C  
ATOM   2450  CD1 PHE A 185      -3.604  -5.741  18.209  1.00  0.00           C  
ATOM   2451  CD2 PHE A 185      -4.413  -4.194  19.897  1.00  0.00           C  
ATOM   2452  CE1 PHE A 185      -2.361  -5.129  18.249  1.00  0.00           C  
ATOM   2453  CE2 PHE A 185      -3.159  -3.597  19.926  1.00  0.00           C  
ATOM   2454  CZ  PHE A 185      -2.140  -4.063  19.107  1.00  0.00           C  
ATOM   2455  HB2 PHE A 185      -5.936  -6.788  18.277  1.00  0.00           H  
ATOM   2456  HB3 PHE A 185      -6.637  -5.207  18.297  1.00  0.00           H  
ATOM   2457  HD1 PHE A 185      -3.758  -6.562  17.529  1.00  0.00           H  
ATOM   2458  HD2 PHE A 185      -5.199  -3.798  20.523  1.00  0.00           H  
ATOM   2459  HE1 PHE A 185      -1.565  -5.479  17.608  1.00  0.00           H  
ATOM   2460  HE2 PHE A 185      -2.979  -2.757  20.581  1.00  0.00           H  
ATOM   2461  HZ  PHE A 185      -1.170  -3.590  19.127  1.00  0.00           H  
ATOM   2462  H   PHE A 185      -7.953  -7.538  18.976  1.00 78.88           H  
ATOM   2463  HA  PHE A 185      -6.009  -6.581  20.937  1.00 78.37           H  
ATOM   2464  N   GLY A 186      -7.966  -5.337  22.097  1.00 80.64           N  
ATOM   2465  CA  GLY A 186      -8.994  -4.585  22.801  1.00 80.71           C  
ATOM   2466  C   GLY A 186      -8.402  -3.482  23.678  1.00 86.20           C  
ATOM   2467  O   GLY A 186      -7.187  -3.309  23.785  1.00 85.87           O  
ATOM   2468  HA3 GLY A 186      -9.543  -5.279  23.436  1.00 80.71           H  
ATOM   2469  H   GLY A 186      -7.576  -6.131  22.586  1.00 80.64           H  
ATOM   2470  HA2 GLY A 186      -9.713  -4.149  22.108  1.00 80.71           H  
ATOM   2471  N   LYS A 187      -9.322  -2.747  24.315  1.00 83.93           N  
ATOM   2472  CA  LYS A 187      -9.060  -1.674  25.264  1.00 84.39           C  
ATOM   2473  C   LYS A 187      -9.613  -2.079  26.636  1.00 89.14           C  
ATOM   2474  O   LYS A 187     -10.743  -2.563  26.717  1.00 89.31           O  
ATOM   2475  CB  LYS A 187      -9.689  -0.384  24.705  1.00  0.00           C  
ATOM   2476  CG  LYS A 187      -9.666   0.825  25.646  1.00  0.00           C  
ATOM   2477  CD  LYS A 187      -9.829   2.141  24.876  1.00  0.00           C  
ATOM   2478  CE  LYS A 187     -10.180   3.354  25.744  1.00  0.00           C  
ATOM   2479  NZ  LYS A 187     -11.494   3.198  26.395  1.00  0.00           N1+
ATOM   2480  HB2 LYS A 187      -9.155  -0.119  23.799  1.00  0.00           H  
ATOM   2481  HB3 LYS A 187     -10.720  -0.567  24.400  1.00  0.00           H  
ATOM   2482  HG2 LYS A 187     -10.459   0.708  26.384  1.00  0.00           H  
ATOM   2483  HG3 LYS A 187      -8.724   0.851  26.188  1.00  0.00           H  
ATOM   2484  HD2 LYS A 187      -8.892   2.337  24.359  1.00  0.00           H  
ATOM   2485  HD3 LYS A 187     -10.569   2.030  24.093  1.00  0.00           H  
ATOM   2486  HE2 LYS A 187      -9.402   3.514  26.488  1.00  0.00           H  
ATOM   2487  HE3 LYS A 187     -10.210   4.253  25.130  1.00  0.00           H  
ATOM   2488  HZ1 LYS A 187     -11.716   4.028  26.925  1.00  0.00           H  
ATOM   2489  HZ2 LYS A 187     -12.216   3.034  25.706  1.00  0.00           H  
ATOM   2490  HZ3 LYS A 187     -11.470   2.403  27.017  1.00  0.00           H  
ATOM   2491  H   LYS A 187     -10.300  -2.956  24.174  1.00 83.93           H  
ATOM   2492  HA  LYS A 187      -7.986  -1.519  25.355  1.00 84.39           H  
ATOM   2493  N   ARG A 188      -8.784  -1.913  27.679  1.00 85.57           N  
ATOM   2494  CA  ARG A 188      -9.077  -2.332  29.051  1.00 85.63           C  
ATOM   2495  C   ARG A 188      -8.525  -1.301  30.041  1.00 90.27           C  
ATOM   2496  O   ARG A 188      -7.515  -0.652  29.763  1.00 89.58           O  
ATOM   2497  CB  ARG A 188      -8.462  -3.723  29.337  1.00  0.00           C  
ATOM   2498  CG  ARG A 188      -8.929  -4.843  28.390  1.00  0.00           C  
ATOM   2499  CD  ARG A 188      -8.281  -6.199  28.692  1.00  0.00           C  
ATOM   2500  NE  ARG A 188      -8.553  -7.158  27.615  1.00  0.00           N  
ATOM   2501  CZ  ARG A 188      -8.083  -8.414  27.543  1.00  0.00           C  
ATOM   2502  NH1 ARG A 188      -7.305  -8.927  28.507  1.00  0.00           N  
ATOM   2503  NH2 ARG A 188      -8.395  -9.164  26.478  1.00  0.00           N1+
ATOM   2504  HB2 ARG A 188      -7.376  -3.645  29.289  1.00  0.00           H  
ATOM   2505  HB3 ARG A 188      -8.694  -4.017  30.362  1.00  0.00           H  
ATOM   2506  HG2 ARG A 188     -10.007  -4.937  28.530  1.00  0.00           H  
ATOM   2507  HG3 ARG A 188      -8.781  -4.600  27.339  1.00  0.00           H  
ATOM   2508  HD2 ARG A 188      -7.217  -6.102  28.906  1.00  0.00           H  
ATOM   2509  HD3 ARG A 188      -8.754  -6.627  29.577  1.00  0.00           H  
ATOM   2510  HE  ARG A 188      -9.143  -6.824  26.867  1.00  0.00           H  
ATOM   2511 HH12 ARG A 188      -6.951  -9.870  28.435  1.00  0.00           H  
ATOM   2512 HH11 ARG A 188      -7.064  -8.368  29.312  1.00  0.00           H  
ATOM   2513 HH22 ARG A 188      -8.005 -10.090  26.376  1.00  0.00           H  
ATOM   2514 HH21 ARG A 188      -8.971  -8.792  25.738  1.00  0.00           H  
ATOM   2515  H   ARG A 188      -7.879  -1.484  27.534  1.00 85.57           H  
ATOM   2516  HA  ARG A 188     -10.158  -2.383  29.197  1.00 85.63           H  
ATOM   2517  N   THR A 189      -9.186  -1.206  31.205  1.00 88.42           N  
ATOM   2518  CA  THR A 189      -8.825  -0.314  32.311  1.00 89.22           C  
ATOM   2519  C   THR A 189      -7.779  -0.973  33.244  1.00 92.95           C  
ATOM   2520  O   THR A 189      -7.993  -1.108  34.449  1.00 92.80           O  
ATOM   2521  CB  THR A 189     -10.084   0.128  33.112  1.00  0.00           C  
ATOM   2522  OG1 THR A 189     -11.122   0.493  32.221  1.00  0.00           O  
ATOM   2523  CG2 THR A 189      -9.855   1.346  34.022  1.00  0.00           C  
ATOM   2524  HB  THR A 189     -10.459  -0.703  33.712  1.00  0.00           H  
ATOM   2525  HG1 THR A 189     -11.843   0.873  32.729  1.00  0.00           H  
ATOM   2526 HG21 THR A 189     -10.759   1.603  34.574  1.00  0.00           H  
ATOM   2527 HG22 THR A 189      -9.063   1.187  34.753  1.00  0.00           H  
ATOM   2528 HG23 THR A 189      -9.580   2.209  33.418  1.00  0.00           H  
ATOM   2529  H   THR A 189     -10.014  -1.765  31.354  1.00 88.42           H  
ATOM   2530  HA  THR A 189      -8.360   0.584  31.904  1.00 89.22           H  
ATOM   2531  N   LEU A 190      -6.666  -1.412  32.635  1.00 90.22           N  
ATOM   2532  CA  LEU A 190      -5.553  -2.106  33.276  1.00 91.13           C  
ATOM   2533  C   LEU A 190      -4.349  -1.147  33.271  1.00 96.35           C  
ATOM   2534  O   LEU A 190      -3.762  -0.958  32.207  1.00 95.03           O  
ATOM   2535  CB  LEU A 190      -5.248  -3.398  32.480  1.00  0.00           C  
ATOM   2536  CG  LEU A 190      -6.312  -4.509  32.640  1.00  0.00           C  
ATOM   2537  CD1 LEU A 190      -6.038  -5.684  31.682  1.00  0.00           C  
ATOM   2538  CD2 LEU A 190      -6.461  -4.990  34.098  1.00  0.00           C  
ATOM   2539  HB2 LEU A 190      -5.139  -3.150  31.422  1.00  0.00           H  
ATOM   2540  HB3 LEU A 190      -4.283  -3.800  32.792  1.00  0.00           H  
ATOM   2541  HG  LEU A 190      -7.270  -4.084  32.338  1.00  0.00           H  
ATOM   2542 HD11 LEU A 190      -6.972  -6.063  31.268  1.00  0.00           H  
ATOM   2543 HD12 LEU A 190      -5.404  -5.392  30.846  1.00  0.00           H  
ATOM   2544 HD13 LEU A 190      -5.543  -6.517  32.183  1.00  0.00           H  
ATOM   2545 HD21 LEU A 190      -6.552  -6.074  34.172  1.00  0.00           H  
ATOM   2546 HD22 LEU A 190      -5.612  -4.697  34.715  1.00  0.00           H  
ATOM   2547 HD23 LEU A 190      -7.357  -4.564  34.552  1.00  0.00           H  
ATOM   2548  H   LEU A 190      -6.566  -1.256  31.641  1.00 90.22           H  
ATOM   2549  HA  LEU A 190      -5.803  -2.398  34.293  1.00 91.13           H  
ATOM   2550  N   SER A 191      -3.973  -0.522  34.400  1.00 31.02           N  
ATOM   2551  CA  SER A 191      -4.595  -0.557  35.728  1.00 32.28           C  
ATOM   2552  C   SER A 191      -4.480   0.842  36.357  1.00 31.44           C  
ATOM   2553  O   SER A 191      -3.498   1.535  36.089  1.00 32.07           O  
ATOM   2554  CB  SER A 191      -3.931  -1.665  36.571  1.00  0.00           C  
ATOM   2555  OG  SER A 191      -4.561  -1.807  37.828  1.00  0.00           O  
ATOM   2556  HB2 SER A 191      -3.986  -2.623  36.054  1.00  0.00           H  
ATOM   2557  HB3 SER A 191      -2.873  -1.449  36.728  1.00  0.00           H  
ATOM   2558  HG  SER A 191      -4.093  -2.476  38.333  1.00  0.00           H  
ATOM   2559  H   SER A 191      -3.194   0.119  34.341  1.00  0.00           H  
ATOM   2560  HA  SER A 191      -5.661  -0.760  35.636  1.00  0.00           H  
ATOM   2561  N   ASN A 192      -5.525   1.240  37.116  1.00 31.02           N  
ATOM   2562  CA  ASN A 192      -5.930   2.625  37.444  1.00 30.54           C  
ATOM   2563  C   ASN A 192      -6.599   3.264  36.209  1.00 30.29           C  
ATOM   2564  O   ASN A 192      -6.150   2.984  35.104  1.00 30.82           O  
ATOM   2565  CB  ASN A 192      -4.751   3.481  37.978  1.00  0.00           C  
ATOM   2566  CG  ASN A 192      -5.177   4.802  38.626  1.00  0.00           C  
ATOM   2567  OD1 ASN A 192      -6.109   4.840  39.427  1.00  0.00           O  
ATOM   2568  ND2 ASN A 192      -4.486   5.891  38.287  1.00  0.00           N  
ATOM   2569  HB2 ASN A 192      -4.217   2.917  38.744  1.00  0.00           H  
ATOM   2570  HB3 ASN A 192      -4.029   3.692  37.189  1.00  0.00           H  
ATOM   2571 HD22 ASN A 192      -4.716   6.788  38.686  1.00  0.00           H  
ATOM   2572 HD21 ASN A 192      -3.753   5.832  37.591  1.00  0.00           H  
ATOM   2573  H   ASN A 192      -6.240   0.552  37.308  1.00  0.00           H  
ATOM   2574  HA  ASN A 192      -6.703   2.560  38.212  1.00  0.00           H  
ATOM   2575  N   GLY A 193      -7.674   4.052  36.393  1.00 27.98           N  
ATOM   2576  CA  GLY A 193      -8.573   4.422  35.295  1.00 27.56           C  
ATOM   2577  C   GLY A 193      -8.497   5.908  34.919  1.00 27.51           C  
ATOM   2578  O   GLY A 193      -9.041   6.711  35.675  1.00 28.08           O  
ATOM   2579  HA3 GLY A 193      -9.587   4.236  35.649  1.00  0.00           H  
ATOM   2580  H   GLY A 193      -7.978   4.277  37.330  1.00  0.00           H  
ATOM   2581  HA2 GLY A 193      -8.477   3.777  34.439  1.00  0.00           H  
ATOM   2582  N   GLU A 194      -7.956   6.357  33.762  1.00 88.99           N  
ATOM   2583  CA  GLU A 194      -6.954   5.836  32.804  1.00 87.81           C  
ATOM   2584  C   GLU A 194      -7.270   4.506  32.083  1.00 91.21           C  
ATOM   2585  O   GLU A 194      -7.035   3.437  32.634  1.00 91.04           O  
ATOM   2586  CB  GLU A 194      -5.520   5.814  33.405  1.00  0.00           C  
ATOM   2587  CG  GLU A 194      -5.251   6.759  34.595  1.00  0.00           C  
ATOM   2588  CD  GLU A 194      -3.816   6.676  35.109  1.00  0.00           C  
ATOM   2589  OE1 GLU A 194      -3.241   7.758  35.348  1.00  0.00           O  
ATOM   2590  OE2 GLU A 194      -3.330   5.540  35.309  1.00  0.00           O1-
ATOM   2591  HB2 GLU A 194      -5.221   4.805  33.680  1.00  0.00           H  
ATOM   2592  HB3 GLU A 194      -4.828   6.088  32.607  1.00  0.00           H  
ATOM   2593  HG2 GLU A 194      -5.479   7.788  34.314  1.00  0.00           H  
ATOM   2594  HG3 GLU A 194      -5.885   6.511  35.444  1.00  0.00           H  
ATOM   2595  HA  GLU A 194      -6.936   6.606  32.029  1.00 87.81           H  
ATOM   2596  H   GLU A 194      -8.107   7.343  33.610  1.00  0.00           H  
ATOM   2597  N   VAL A 195      -7.724   4.555  30.824  1.00 87.37           N  
ATOM   2598  CA  VAL A 195      -7.984   3.332  30.052  1.00 86.04           C  
ATOM   2599  C   VAL A 195      -6.958   3.233  28.904  1.00 90.30           C  
ATOM   2600  O   VAL A 195      -6.623   4.260  28.316  1.00 90.52           O  
ATOM   2601  CB  VAL A 195      -9.426   3.316  29.478  1.00  0.00           C  
ATOM   2602  CG1 VAL A 195      -9.820   1.905  29.008  1.00  0.00           C  
ATOM   2603  CG2 VAL A 195     -10.482   3.791  30.495  1.00  0.00           C  
ATOM   2604  HB  VAL A 195      -9.477   3.998  28.631  1.00  0.00           H  
ATOM   2605 HG11 VAL A 195     -10.824   1.881  28.590  1.00  0.00           H  
ATOM   2606 HG12 VAL A 195      -9.132   1.511  28.266  1.00  0.00           H  
ATOM   2607 HG13 VAL A 195      -9.822   1.214  29.847  1.00  0.00           H  
ATOM   2608 HG21 VAL A 195     -11.490   3.691  30.093  1.00  0.00           H  
ATOM   2609 HG22 VAL A 195     -10.436   3.209  31.415  1.00  0.00           H  
ATOM   2610 HG23 VAL A 195     -10.349   4.841  30.758  1.00  0.00           H  
ATOM   2611  H   VAL A 195      -7.861   5.438  30.352  1.00 87.37           H  
ATOM   2612  HA  VAL A 195      -7.869   2.435  30.659  1.00 86.04           H  
ATOM   2613  N   GLN A 196      -6.451   2.016  28.632  1.00 86.64           N  
ATOM   2614  CA  GLN A 196      -5.364   1.778  27.678  1.00 86.26           C  
ATOM   2615  C   GLN A 196      -5.779   0.793  26.578  1.00 90.68           C  
ATOM   2616  O   GLN A 196      -6.405  -0.224  26.872  1.00 89.67           O  
ATOM   2617  CB  GLN A 196      -4.135   1.204  28.411  1.00  0.00           C  
ATOM   2618  CG  GLN A 196      -3.563   2.098  29.525  1.00  0.00           C  
ATOM   2619  CD  GLN A 196      -2.120   1.714  29.855  1.00  0.00           C  
ATOM   2620  OE1 GLN A 196      -1.195   2.129  29.162  1.00  0.00           O  
ATOM   2621  NE2 GLN A 196      -1.913   0.906  30.895  1.00  0.00           N  
ATOM   2622  HB2 GLN A 196      -4.360   0.219  28.825  1.00  0.00           H  
ATOM   2623  HB3 GLN A 196      -3.363   1.048  27.658  1.00  0.00           H  
ATOM   2624  HG2 GLN A 196      -3.561   3.139  29.199  1.00  0.00           H  
ATOM   2625  HG3 GLN A 196      -4.187   2.054  30.418  1.00  0.00           H  
ATOM   2626 HE22 GLN A 196      -0.972   0.641  31.147  1.00  0.00           H  
ATOM   2627 HE21 GLN A 196      -2.690   0.540  31.431  1.00  0.00           H  
ATOM   2628  H   GLN A 196      -6.780   1.204  29.138  1.00 86.64           H  
ATOM   2629  HA  GLN A 196      -5.058   2.711  27.201  1.00 86.26           H  
ATOM   2630  N   CYS A 197      -5.330   1.082  25.347  1.00 87.97           N  
ATOM   2631  CA  CYS A 197      -5.349   0.170  24.203  1.00 86.92           C  
ATOM   2632  C   CYS A 197      -3.990  -0.541  24.141  1.00 89.37           C  
ATOM   2633  O   CYS A 197      -2.971   0.147  24.161  1.00 90.19           O  
ATOM   2634  CB  CYS A 197      -5.586   1.008  22.931  1.00 87.74           C  
ATOM   2635  SG  CYS A 197      -5.808   0.104  21.376  1.00 91.08           S  
ATOM   2636  H   CYS A 197      -4.806   1.933  25.206  1.00 87.97           H  
ATOM   2637  HA  CYS A 197      -6.150  -0.563  24.306  1.00 86.92           H  
ATOM   2638  HB3 CYS A 197      -4.753   1.696  22.785  1.00 87.74           H  
ATOM   2639  HB2 CYS A 197      -6.471   1.628  23.068  1.00 87.74           H  
ATOM   2640  N   TRP A 198      -3.996  -1.881  24.058  1.00 83.61           N  
ATOM   2641  CA  TRP A 198      -2.809  -2.737  23.916  1.00 82.89           C  
ATOM   2642  C   TRP A 198      -3.208  -4.081  23.291  1.00 85.35           C  
ATOM   2643  O   TRP A 198      -4.395  -4.413  23.254  1.00 84.73           O  
ATOM   2644  CB  TRP A 198      -2.073  -2.946  25.268  1.00  0.00           C  
ATOM   2645  CG  TRP A 198      -1.368  -1.753  25.847  1.00  0.00           C  
ATOM   2646  CD1 TRP A 198      -1.740  -1.073  26.954  1.00  0.00           C  
ATOM   2647  CD2 TRP A 198      -0.209  -1.039  25.318  1.00  0.00           C  
ATOM   2648  NE1 TRP A 198      -0.907   0.014  27.129  1.00  0.00           N  
ATOM   2649  CE2 TRP A 198       0.047   0.098  26.141  1.00  0.00           C  
ATOM   2650  CE3 TRP A 198       0.646  -1.227  24.212  1.00  0.00           C  
ATOM   2651  CZ2 TRP A 198       1.082   1.012  25.869  1.00  0.00           C  
ATOM   2652  CZ3 TRP A 198       1.688  -0.326  23.932  1.00  0.00           C  
ATOM   2653  CH2 TRP A 198       1.908   0.798  24.751  1.00  0.00           C  
ATOM   2654  HB2 TRP A 198      -2.770  -3.331  26.012  1.00  0.00           H  
ATOM   2655  HB3 TRP A 198      -1.306  -3.714  25.154  1.00  0.00           H  
ATOM   2656  HD1 TRP A 198      -2.580  -1.337  27.580  1.00  0.00           H  
ATOM   2657  HE1 TRP A 198      -1.014   0.674  27.892  1.00  0.00           H  
ATOM   2658  HE3 TRP A 198       0.496  -2.087  23.583  1.00  0.00           H  
ATOM   2659  HZ2 TRP A 198       1.242   1.865  26.513  1.00  0.00           H  
ATOM   2660  HZ3 TRP A 198       2.336  -0.518  23.095  1.00  0.00           H  
ATOM   2661  HH2 TRP A 198       2.713   1.483  24.529  1.00  0.00           H  
ATOM   2662  H   TRP A 198      -4.879  -2.373  24.036  1.00 83.61           H  
ATOM   2663  HA  TRP A 198      -2.118  -2.274  23.211  1.00 82.89           H  
ATOM   2664  N   ALA A 199      -2.202  -4.841  22.819  1.00 81.24           N  
ATOM   2665  CA  ALA A 199      -2.344  -6.202  22.293  1.00 79.95           C  
ATOM   2666  C   ALA A 199      -2.541  -7.196  23.445  1.00 81.14           C  
ATOM   2667  O   ALA A 199      -1.628  -7.943  23.798  1.00 81.12           O  
ATOM   2668  CB  ALA A 199      -1.121  -6.565  21.436  1.00  0.00           C  
ATOM   2669  HB1 ALA A 199      -0.223  -6.662  22.041  1.00  0.00           H  
ATOM   2670  HB2 ALA A 199      -1.285  -7.514  20.928  1.00  0.00           H  
ATOM   2671  HB3 ALA A 199      -0.917  -5.821  20.671  1.00  0.00           H  
ATOM   2672  H   ALA A 199      -1.259  -4.477  22.837  1.00 81.24           H  
ATOM   2673  HA  ALA A 199      -3.224  -6.242  21.649  1.00 79.95           H  
ATOM   2674  N   LEU A 200      -3.750  -7.156  24.019  1.00 75.27           N  
ATOM   2675  CA  LEU A 200      -4.195  -7.913  25.187  1.00 74.37           C  
ATOM   2676  C   LEU A 200      -4.649  -9.323  24.761  1.00 76.65           C  
ATOM   2677  O   LEU A 200      -5.754  -9.757  25.085  1.00 76.13           O  
ATOM   2678  CB  LEU A 200      -5.294  -7.072  25.879  1.00  0.00           C  
ATOM   2679  CG  LEU A 200      -4.758  -5.751  26.493  1.00  0.00           C  
ATOM   2680  CD1 LEU A 200      -5.837  -4.651  26.565  1.00  0.00           C  
ATOM   2681  CD2 LEU A 200      -4.041  -5.988  27.839  1.00  0.00           C  
ATOM   2682  HB2 LEU A 200      -6.064  -6.853  25.137  1.00  0.00           H  
ATOM   2683  HB3 LEU A 200      -5.791  -7.647  26.657  1.00  0.00           H  
ATOM   2684  HG  LEU A 200      -4.001  -5.354  25.819  1.00  0.00           H  
ATOM   2685 HD11 LEU A 200      -6.795  -4.989  26.173  1.00  0.00           H  
ATOM   2686 HD12 LEU A 200      -6.008  -4.293  27.578  1.00  0.00           H  
ATOM   2687 HD13 LEU A 200      -5.541  -3.785  25.973  1.00  0.00           H  
ATOM   2688 HD21 LEU A 200      -4.474  -5.415  28.657  1.00  0.00           H  
ATOM   2689 HD22 LEU A 200      -4.063  -7.036  28.138  1.00  0.00           H  
ATOM   2690 HD23 LEU A 200      -2.991  -5.699  27.769  1.00  0.00           H  
ATOM   2691  H   LEU A 200      -4.420  -6.488  23.662  1.00 75.27           H  
ATOM   2692  HA  LEU A 200      -3.360  -8.039  25.879  1.00 74.37           H  
ATOM   2693  N   TRP A 201      -3.769  -9.989  23.997  1.00 72.32           N  
ATOM   2694  CA  TRP A 201      -3.995 -11.253  23.314  1.00 71.81           C  
ATOM   2695  C   TRP A 201      -3.798 -12.402  24.324  1.00 77.20           C  
ATOM   2696  O   TRP A 201      -2.806 -12.352  25.054  1.00 78.33           O  
ATOM   2697  CB  TRP A 201      -2.977 -11.315  22.152  1.00  0.00           C  
ATOM   2698  CG  TRP A 201      -3.479 -11.960  20.896  1.00  0.00           C  
ATOM   2699  CD1 TRP A 201      -3.671 -13.285  20.709  1.00  0.00           C  
ATOM   2700  CD2 TRP A 201      -3.919 -11.314  19.660  1.00  0.00           C  
ATOM   2701  NE1 TRP A 201      -4.173 -13.503  19.443  1.00  0.00           N  
ATOM   2702  CE2 TRP A 201      -4.344 -12.328  18.748  1.00  0.00           C  
ATOM   2703  CE3 TRP A 201      -4.011  -9.974  19.214  1.00  0.00           C  
ATOM   2704  CZ2 TRP A 201      -4.817 -12.033  17.458  1.00  0.00           C  
ATOM   2705  CZ3 TRP A 201      -4.490  -9.666  17.925  1.00  0.00           C  
ATOM   2706  CH2 TRP A 201      -4.882 -10.691  17.044  1.00  0.00           C  
ATOM   2707  HB2 TRP A 201      -2.687 -10.305  21.855  1.00  0.00           H  
ATOM   2708  HB3 TRP A 201      -2.046 -11.795  22.460  1.00  0.00           H  
ATOM   2709  HD1 TRP A 201      -3.453 -14.045  21.445  1.00  0.00           H  
ATOM   2710  HE1 TRP A 201      -4.390 -14.427  19.096  1.00  0.00           H  
ATOM   2711  HE3 TRP A 201      -3.705  -9.173  19.871  1.00  0.00           H  
ATOM   2712  HZ2 TRP A 201      -5.121 -12.827  16.792  1.00  0.00           H  
ATOM   2713  HZ3 TRP A 201      -4.547  -8.639  17.606  1.00  0.00           H  
ATOM   2714  HH2 TRP A 201      -5.231 -10.444  16.053  1.00  0.00           H  
ATOM   2715  H   TRP A 201      -2.874  -9.555  23.816  1.00 72.32           H  
ATOM   2716  HA  TRP A 201      -4.998 -11.190  22.911  1.00 71.81           H  
ATOM   2717  N   PRO A 202      -4.737 -13.384  24.377  1.00 73.21           N  
ATOM   2718  CA  PRO A 202      -4.720 -14.521  25.325  1.00 73.40           C  
ATOM   2719  C   PRO A 202      -3.374 -15.205  25.622  1.00 77.42           C  
ATOM   2720  O   PRO A 202      -3.116 -15.508  26.786  1.00 77.83           O  
ATOM   2721  CB  PRO A 202      -5.727 -15.506  24.717  1.00 75.27           C  
ATOM   2722  CG  PRO A 202      -6.775 -14.607  24.093  1.00 79.25           C  
ATOM   2723  CD  PRO A 202      -5.961 -13.430  23.570  1.00 74.62           C  
ATOM   2724  HA  PRO A 202      -5.121 -14.139  26.266  1.00 73.40           H  
ATOM   2725  HB3 PRO A 202      -6.153 -16.186  25.456  1.00 75.27           H  
ATOM   2726  HB2 PRO A 202      -5.255 -16.111  23.941  1.00 75.27           H  
ATOM   2727  HG3 PRO A 202      -7.455 -14.259  24.871  1.00 79.25           H  
ATOM   2728  HG2 PRO A 202      -7.371 -15.098  23.323  1.00 79.25           H  
ATOM   2729  HD2 PRO A 202      -5.703 -13.585  22.524  1.00 74.62           H  
ATOM   2730  HD3 PRO A 202      -6.547 -12.517  23.663  1.00 74.62           H  
ATOM   2731  N   ASP A 203      -2.542 -15.397  24.585  1.00 72.96           N  
ATOM   2732  CA  ASP A 203      -1.187 -15.935  24.691  1.00 73.42           C  
ATOM   2733  C   ASP A 203      -0.471 -15.728  23.342  1.00 78.53           C  
ATOM   2734  O   ASP A 203      -1.126 -15.556  22.311  1.00 77.59           O  
ATOM   2735  CB  ASP A 203      -1.194 -17.438  25.100  1.00  0.00           C  
ATOM   2736  CG  ASP A 203       0.165 -18.019  25.515  1.00  0.00           C  
ATOM   2737  OD1 ASP A 203       1.034 -17.238  25.961  1.00  0.00           O  
ATOM   2738  OD2 ASP A 203       0.296 -19.257  25.408  1.00  0.00           O1-
ATOM   2739  HB2 ASP A 203      -1.877 -17.614  25.930  1.00  0.00           H  
ATOM   2740  HB3 ASP A 203      -1.570 -18.015  24.255  1.00  0.00           H  
ATOM   2741  H   ASP A 203      -2.820 -15.109  23.658  1.00 72.96           H  
ATOM   2742  HA  ASP A 203      -0.661 -15.342  25.443  1.00 73.42           H  
ATOM   2743  N   ASP A 204       0.869 -15.830  23.373  1.00 77.29           N  
ATOM   2744  CA  ASP A 204       1.755 -15.966  22.210  1.00 77.83           C  
ATOM   2745  C   ASP A 204       1.443 -17.209  21.353  1.00 82.02           C  
ATOM   2746  O   ASP A 204       1.722 -17.176  20.159  1.00 81.39           O  
ATOM   2747  CB  ASP A 204       3.265 -15.958  22.562  1.00 81.45           C  
ATOM   2748  CG  ASP A 204       3.772 -14.781  23.407  1.00 99.32           C  
ATOM   2749  OD1 ASP A 204       2.988 -13.842  23.667  1.00100.84           O  
ATOM   2750  OD2 ASP A 204       4.974 -14.829  23.747  1.00107.42           O1-
ATOM   2751  H   ASP A 204       1.316 -15.963  24.273  1.00 77.29           H  
ATOM   2752  HA  ASP A 204       1.570 -15.097  21.580  1.00 77.83           H  
ATOM   2753  HB3 ASP A 204       3.845 -15.966  21.639  1.00 81.45           H  
ATOM   2754  HB2 ASP A 204       3.497 -16.873  23.110  1.00 81.45           H  
ATOM   2755  N   SER A 205       0.834 -18.254  21.943  1.00 79.08           N  
ATOM   2756  CA  SER A 205       0.335 -19.449  21.249  1.00 78.84           C  
ATOM   2757  C   SER A 205      -0.945 -19.230  20.404  1.00 81.22           C  
ATOM   2758  O   SER A 205      -1.425 -20.192  19.807  1.00 80.71           O  
ATOM   2759  CB  SER A 205       0.195 -20.605  22.262  1.00 84.14           C  
ATOM   2760  OG  SER A 205      -0.903 -20.435  23.135  1.00 95.14           O  
ATOM   2761  H   SER A 205       0.647 -18.215  22.935  1.00 79.08           H  
ATOM   2762  HA  SER A 205       1.111 -19.747  20.541  1.00 78.84           H  
ATOM   2763  HB3 SER A 205       1.106 -20.710  22.853  1.00 84.14           H  
ATOM   2764  HB2 SER A 205       0.060 -21.550  21.734  1.00 84.14           H  
ATOM   2765  HG  SER A 205      -0.582 -20.021  23.948  1.00 95.14           H  
ATOM   2766  N   TYR A 206      -1.448 -17.986  20.336  1.00 76.65           N  
ATOM   2767  CA  TYR A 206      -2.515 -17.542  19.437  1.00 75.36           C  
ATOM   2768  C   TYR A 206      -2.055 -16.308  18.638  1.00 78.67           C  
ATOM   2769  O   TYR A 206      -2.326 -16.237  17.439  1.00 78.38           O  
ATOM   2770  CB  TYR A 206      -3.808 -17.311  20.259  1.00  0.00           C  
ATOM   2771  CG  TYR A 206      -5.028 -16.706  19.568  1.00  0.00           C  
ATOM   2772  CD1 TYR A 206      -5.269 -16.874  18.185  1.00  0.00           C  
ATOM   2773  CD2 TYR A 206      -5.954 -15.972  20.339  1.00  0.00           C  
ATOM   2774  CE1 TYR A 206      -6.379 -16.260  17.573  1.00  0.00           C  
ATOM   2775  CE2 TYR A 206      -7.076 -15.377  19.732  1.00  0.00           C  
ATOM   2776  CZ  TYR A 206      -7.283 -15.508  18.345  1.00  0.00           C  
ATOM   2777  OH  TYR A 206      -8.361 -14.921  17.748  1.00  0.00           O  
ATOM   2778  HB2 TYR A 206      -4.120 -18.258  20.701  1.00  0.00           H  
ATOM   2779  HB3 TYR A 206      -3.563 -16.661  21.101  1.00  0.00           H  
ATOM   2780  HD1 TYR A 206      -4.602 -17.464  17.576  1.00  0.00           H  
ATOM   2781  HD2 TYR A 206      -5.800 -15.852  21.401  1.00  0.00           H  
ATOM   2782  HE1 TYR A 206      -6.539 -16.376  16.511  1.00  0.00           H  
ATOM   2783  HE2 TYR A 206      -7.771 -14.818  20.338  1.00  0.00           H  
ATOM   2784  HH  TYR A 206      -8.921 -14.445  18.366  1.00  0.00           H  
ATOM   2785  H   TYR A 206      -1.010 -17.262  20.888  1.00 76.65           H  
ATOM   2786  HA  TYR A 206      -2.720 -18.328  18.708  1.00 75.36           H  
ATOM   2787  N   TRP A 207      -1.336 -15.381  19.294  1.00 74.50           N  
ATOM   2788  CA  TRP A 207      -0.847 -14.131  18.708  1.00 73.46           C  
ATOM   2789  C   TRP A 207       0.223 -14.390  17.632  1.00 77.50           C  
ATOM   2790  O   TRP A 207       0.080 -13.903  16.512  1.00 76.52           O  
ATOM   2791  CB  TRP A 207      -0.331 -13.239  19.858  1.00  0.00           C  
ATOM   2792  CG  TRP A 207      -0.177 -11.750  19.683  1.00  0.00           C  
ATOM   2793  CD1 TRP A 207       0.336 -10.964  20.655  1.00  0.00           C  
ATOM   2794  CD2 TRP A 207      -0.540 -10.836  18.589  1.00  0.00           C  
ATOM   2795  NE1 TRP A 207       0.319  -9.647  20.258  1.00  0.00           N  
ATOM   2796  CE2 TRP A 207      -0.203  -9.504  18.994  1.00  0.00           C  
ATOM   2797  CE3 TRP A 207      -1.121 -10.968  17.304  1.00  0.00           C  
ATOM   2798  CZ2 TRP A 207      -0.417  -8.382  18.172  1.00  0.00           C  
ATOM   2799  CZ3 TRP A 207      -1.344  -9.851  16.473  1.00  0.00           C  
ATOM   2800  CH2 TRP A 207      -0.992  -8.559  16.903  1.00  0.00           C  
ATOM   2801  HB2 TRP A 207      -0.996 -13.349  20.712  1.00  0.00           H  
ATOM   2802  HB3 TRP A 207       0.625 -13.622  20.212  1.00  0.00           H  
ATOM   2803  HD1 TRP A 207       0.693 -11.330  21.607  1.00  0.00           H  
ATOM   2804  HE1 TRP A 207       0.661  -8.900  20.845  1.00  0.00           H  
ATOM   2805  HE3 TRP A 207      -1.419 -11.937  16.942  1.00  0.00           H  
ATOM   2806  HZ2 TRP A 207      -0.141  -7.396  18.513  1.00  0.00           H  
ATOM   2807  HZ3 TRP A 207      -1.797  -9.986  15.503  1.00  0.00           H  
ATOM   2808  HH2 TRP A 207      -1.161  -7.707  16.260  1.00  0.00           H  
ATOM   2809  H   TRP A 207      -1.153 -15.499  20.282  1.00 74.50           H  
ATOM   2810  HA  TRP A 207      -1.712 -13.654  18.250  1.00 73.46           H  
ATOM   2811  N   THR A 208       1.255 -15.176  17.983  1.00 75.12           N  
ATOM   2812  CA  THR A 208       2.376 -15.497  17.101  1.00 74.99           C  
ATOM   2813  C   THR A 208       2.044 -16.422  15.910  1.00 78.91           C  
ATOM   2814  O   THR A 208       2.484 -16.073  14.819  1.00 78.09           O  
ATOM   2815  CB  THR A 208       3.613 -16.056  17.851  1.00  0.00           C  
ATOM   2816  OG1 THR A 208       3.898 -15.232  18.964  1.00  0.00           O  
ATOM   2817  CG2 THR A 208       4.896 -16.151  17.004  1.00  0.00           C  
ATOM   2818  HB  THR A 208       3.394 -17.052  18.234  1.00  0.00           H  
ATOM   2819  HG1 THR A 208       4.711 -15.537  19.374  1.00  0.00           H  
ATOM   2820 HG21 THR A 208       5.747 -16.457  17.613  1.00  0.00           H  
ATOM   2821 HG22 THR A 208       4.800 -16.885  16.204  1.00  0.00           H  
ATOM   2822 HG23 THR A 208       5.141 -15.191  16.549  1.00  0.00           H  
ATOM   2823  H   THR A 208       1.303 -15.569  18.914  1.00 75.12           H  
ATOM   2824  HA  THR A 208       2.688 -14.548  16.661  1.00 74.99           H  
ATOM   2825  N   PRO A 209       1.239 -17.508  16.053  1.00 75.24           N  
ATOM   2826  CA  PRO A 209       0.818 -18.288  14.876  1.00 74.66           C  
ATOM   2827  C   PRO A 209      -0.075 -17.509  13.899  1.00 77.49           C  
ATOM   2828  O   PRO A 209       0.128 -17.682  12.701  1.00 76.71           O  
ATOM   2829  CD  PRO A 209       0.802 -18.174  17.279  1.00  0.00           C  
ATOM   2830  CB  PRO A 209       0.151 -19.549  15.436  1.00  0.00           C  
ATOM   2831  CG  PRO A 209      -0.273 -19.162  16.835  1.00  0.00           C  
ATOM   2832  HD3 PRO A 209       1.650 -18.703  17.714  1.00  0.00           H  
ATOM   2833  HD2 PRO A 209       0.394 -17.509  18.030  1.00  0.00           H  
ATOM   2834  HB2 PRO A 209      -0.683 -19.915  14.835  1.00  0.00           H  
ATOM   2835  HB3 PRO A 209       0.889 -20.350  15.489  1.00  0.00           H  
ATOM   2836  HG3 PRO A 209      -0.368 -20.024  17.493  1.00  0.00           H  
ATOM   2837  HG2 PRO A 209      -1.239 -18.661  16.789  1.00  0.00           H  
ATOM   2838  HA  PRO A 209       1.705 -18.605  14.326  1.00 74.66           H  
ATOM   2839  N   TYR A 210      -0.955 -16.615  14.396  1.00 73.54           N  
ATOM   2840  CA  TYR A 210      -1.684 -15.651  13.563  1.00 72.85           C  
ATOM   2841  C   TYR A 210      -0.734 -14.715  12.796  1.00 78.11           C  
ATOM   2842  O   TYR A 210      -0.811 -14.668  11.572  1.00 78.77           O  
ATOM   2843  CB  TYR A 210      -2.742 -14.873  14.387  1.00 73.77           C  
ATOM   2844  CG  TYR A 210      -3.389 -13.691  13.668  1.00 74.94           C  
ATOM   2845  CD1 TYR A 210      -4.058 -13.883  12.440  1.00 77.17           C  
ATOM   2846  CD2 TYR A 210      -3.278 -12.388  14.198  1.00 75.30           C  
ATOM   2847  CE1 TYR A 210      -4.582 -12.782  11.736  1.00 77.92           C  
ATOM   2848  CE2 TYR A 210      -3.811 -11.286  13.500  1.00 75.99           C  
ATOM   2849  CZ  TYR A 210      -4.456 -11.482  12.263  1.00 83.03           C  
ATOM   2850  OH  TYR A 210      -4.949 -10.415  11.573  1.00 82.84           O  
ATOM   2851  H   TYR A 210      -1.069 -16.520  15.396  1.00 73.54           H  
ATOM   2852  HA  TYR A 210      -2.233 -16.235  12.824  1.00 72.85           H  
ATOM   2853  HB3 TYR A 210      -2.278 -14.496  15.298  1.00 73.77           H  
ATOM   2854  HB2 TYR A 210      -3.529 -15.553  14.716  1.00 73.77           H  
ATOM   2855  HD1 TYR A 210      -4.146 -14.873  12.017  1.00 77.17           H  
ATOM   2856  HD2 TYR A 210      -2.769 -12.226  15.135  1.00 75.30           H  
ATOM   2857  HE1 TYR A 210      -5.066 -12.940  10.785  1.00 77.92           H  
ATOM   2858  HE2 TYR A 210      -3.710 -10.293  13.911  1.00 75.99           H  
ATOM   2859  HH  TYR A 210      -4.842  -9.590  12.057  1.00 82.84           H  
ATOM   2860  N   MET A 211       0.152 -14.014  13.521  1.00 74.81           N  
ATOM   2861  CA  MET A 211       1.055 -13.015  12.953  1.00 74.42           C  
ATOM   2862  C   MET A 211       2.149 -13.590  12.026  1.00 78.48           C  
ATOM   2863  O   MET A 211       2.567 -12.878  11.116  1.00 78.09           O  
ATOM   2864  CB  MET A 211       1.607 -12.133  14.093  1.00  0.00           C  
ATOM   2865  CG  MET A 211       2.430 -10.907  13.651  1.00  0.00           C  
ATOM   2866  SD  MET A 211       1.678  -9.791  12.430  1.00  0.00           S  
ATOM   2867  CE  MET A 211       0.245  -9.185  13.354  1.00  0.00           C  
ATOM   2868  HB2 MET A 211       0.783 -11.788  14.718  1.00  0.00           H  
ATOM   2869  HB3 MET A 211       2.225 -12.750  14.746  1.00  0.00           H  
ATOM   2870  HG2 MET A 211       2.675 -10.314  14.532  1.00  0.00           H  
ATOM   2871  HG3 MET A 211       3.378 -11.239  13.233  1.00  0.00           H  
ATOM   2872  HE1 MET A 211      -0.280  -8.425  12.776  1.00  0.00           H  
ATOM   2873  HE2 MET A 211      -0.447 -10.001  13.558  1.00  0.00           H  
ATOM   2874  HE3 MET A 211       0.562  -8.742  14.298  1.00  0.00           H  
ATOM   2875  H   MET A 211       0.168 -14.111  14.528  1.00 74.81           H  
ATOM   2876  HA  MET A 211       0.427 -12.370  12.338  1.00 74.42           H  
ATOM   2877  N   THR A 212       2.564 -14.855  12.223  1.00 75.49           N  
ATOM   2878  CA  THR A 212       3.528 -15.548  11.358  1.00 75.03           C  
ATOM   2879  C   THR A 212       2.877 -16.186  10.114  1.00 79.37           C  
ATOM   2880  O   THR A 212       3.549 -16.204   9.082  1.00 79.86           O  
ATOM   2881  CB  THR A 212       4.336 -16.652  12.091  1.00 78.30           C  
ATOM   2882  OG1 THR A 212       3.500 -17.663  12.616  1.00 77.69           O  
ATOM   2883  CG2 THR A 212       5.254 -16.108  13.197  1.00 75.54           C  
ATOM   2884  H   THR A 212       2.200 -15.384  13.005  1.00 75.49           H  
ATOM   2885  HA  THR A 212       4.253 -14.814  11.004  1.00 75.03           H  
ATOM   2886  HB  THR A 212       4.983 -17.152  11.367  1.00 78.30           H  
ATOM   2887  HG1 THR A 212       3.053 -17.308  13.391  1.00 77.69           H  
ATOM   2888 HG21 THR A 212       5.702 -16.918  13.773  1.00 75.54           H  
ATOM   2889 HG22 THR A 212       6.072 -15.534  12.763  1.00 75.54           H  
ATOM   2890 HG23 THR A 212       4.733 -15.450  13.890  1.00 75.54           H  
ATOM   2891  N   ILE A 213       1.602 -16.631  10.170  1.00 75.49           N  
ATOM   2892  CA  ILE A 213       0.869 -16.991   8.945  1.00 75.73           C  
ATOM   2893  C   ILE A 213       0.449 -15.747   8.143  1.00 80.70           C  
ATOM   2894  O   ILE A 213       0.315 -15.848   6.932  1.00 80.54           O  
ATOM   2895  CB  ILE A 213      -0.375 -17.910   9.139  1.00  0.00           C  
ATOM   2896  CG1 ILE A 213      -1.607 -17.300   9.855  1.00  0.00           C  
ATOM   2897  CG2 ILE A 213       0.033 -19.284   9.703  1.00  0.00           C  
ATOM   2898  CD1 ILE A 213      -2.928 -18.004   9.516  1.00  0.00           C  
ATOM   2899  HB  ILE A 213      -0.726 -18.120   8.129  1.00  0.00           H  
ATOM   2900 HG12 ILE A 213      -1.470 -17.325  10.929  1.00  0.00           H  
ATOM   2901 HG13 ILE A 213      -1.736 -16.250   9.605  1.00  0.00           H  
ATOM   2902 HG21 ILE A 213      -0.803 -19.982   9.716  1.00  0.00           H  
ATOM   2903 HG22 ILE A 213       0.816 -19.736   9.094  1.00  0.00           H  
ATOM   2904 HG23 ILE A 213       0.418 -19.210  10.718  1.00  0.00           H  
ATOM   2905 HD11 ILE A 213      -3.749 -17.576  10.091  1.00  0.00           H  
ATOM   2906 HD12 ILE A 213      -3.172 -17.896   8.458  1.00  0.00           H  
ATOM   2907 HD13 ILE A 213      -2.894 -19.068   9.747  1.00  0.00           H  
ATOM   2908  H   ILE A 213       1.084 -16.630  11.038  1.00 75.49           H  
ATOM   2909  HA  ILE A 213       1.554 -17.549   8.302  1.00 75.73           H  
ATOM   2910  N   VAL A 214       0.308 -14.590   8.807  1.00 77.44           N  
ATOM   2911  CA  VAL A 214       0.142 -13.294   8.160  1.00 76.30           C  
ATOM   2912  C   VAL A 214       1.449 -12.833   7.482  1.00 79.74           C  
ATOM   2913  O   VAL A 214       1.406 -12.430   6.320  1.00 79.42           O  
ATOM   2914  CB  VAL A 214      -0.359 -12.232   9.175  1.00  0.00           C  
ATOM   2915  CG1 VAL A 214      -0.137 -10.764   8.771  1.00  0.00           C  
ATOM   2916  CG2 VAL A 214      -1.841 -12.467   9.501  1.00  0.00           C  
ATOM   2917  HB  VAL A 214       0.189 -12.380  10.102  1.00  0.00           H  
ATOM   2918 HG11 VAL A 214      -0.578 -10.081   9.496  1.00  0.00           H  
ATOM   2919 HG12 VAL A 214       0.920 -10.518   8.719  1.00  0.00           H  
ATOM   2920 HG13 VAL A 214      -0.572 -10.560   7.795  1.00  0.00           H  
ATOM   2921 HG21 VAL A 214      -2.147 -11.874  10.362  1.00  0.00           H  
ATOM   2922 HG22 VAL A 214      -2.476 -12.200   8.657  1.00  0.00           H  
ATOM   2923 HG23 VAL A 214      -2.054 -13.508   9.737  1.00  0.00           H  
ATOM   2924  H   VAL A 214       0.390 -14.580   9.815  1.00 77.44           H  
ATOM   2925  HA  VAL A 214      -0.618 -13.413   7.388  1.00 76.30           H  
ATOM   2926  N   ALA A 215       2.583 -12.952   8.199  1.00 76.36           N  
ATOM   2927  CA  ALA A 215       3.933 -12.663   7.708  1.00 76.30           C  
ATOM   2928  C   ALA A 215       4.265 -13.438   6.435  1.00 79.08           C  
ATOM   2929  O   ALA A 215       4.708 -12.840   5.459  1.00 78.53           O  
ATOM   2930  CB  ALA A 215       4.975 -12.999   8.788  1.00  0.00           C  
ATOM   2931  HB1 ALA A 215       4.720 -12.552   9.745  1.00  0.00           H  
ATOM   2932  HB2 ALA A 215       5.071 -14.072   8.949  1.00  0.00           H  
ATOM   2933  HB3 ALA A 215       5.961 -12.632   8.502  1.00  0.00           H  
ATOM   2934  H   ALA A 215       2.525 -13.261   9.161  1.00 76.36           H  
ATOM   2935  HA  ALA A 215       3.985 -11.599   7.481  1.00 76.30           H  
ATOM   2936  N   PHE A 216       3.997 -14.749   6.474  1.00 74.75           N  
ATOM   2937  CA  PHE A 216       4.205 -15.656   5.365  1.00 74.14           C  
ATOM   2938  C   PHE A 216       3.154 -15.465   4.259  1.00 76.96           C  
ATOM   2939  O   PHE A 216       3.538 -15.078   3.162  1.00 76.41           O  
ATOM   2940  CB  PHE A 216       4.298 -17.097   5.910  1.00  0.00           C  
ATOM   2941  CG  PHE A 216       4.543 -18.213   4.906  1.00  0.00           C  
ATOM   2942  CD1 PHE A 216       5.425 -18.039   3.816  1.00  0.00           C  
ATOM   2943  CD2 PHE A 216       4.036 -19.503   5.170  1.00  0.00           C  
ATOM   2944  CE1 PHE A 216       5.712 -19.107   2.975  1.00  0.00           C  
ATOM   2945  CE2 PHE A 216       4.330 -20.556   4.314  1.00  0.00           C  
ATOM   2946  CZ  PHE A 216       5.158 -20.357   3.218  1.00  0.00           C  
ATOM   2947  HB2 PHE A 216       5.108 -17.149   6.639  1.00  0.00           H  
ATOM   2948  HB3 PHE A 216       3.387 -17.326   6.466  1.00  0.00           H  
ATOM   2949  HD1 PHE A 216       5.883 -17.082   3.619  1.00  0.00           H  
ATOM   2950  HD2 PHE A 216       3.404 -19.675   6.029  1.00  0.00           H  
ATOM   2951  HE1 PHE A 216       6.371 -18.964   2.132  1.00  0.00           H  
ATOM   2952  HE2 PHE A 216       3.920 -21.537   4.507  1.00  0.00           H  
ATOM   2953  HZ  PHE A 216       5.385 -21.182   2.558  1.00  0.00           H  
ATOM   2954  H   PHE A 216       3.632 -15.156   7.325  1.00 74.75           H  
ATOM   2955  HA  PHE A 216       5.178 -15.411   4.936  1.00 74.14           H  
ATOM   2956  N   LEU A 217       1.872 -15.744   4.552  1.00 73.16           N  
ATOM   2957  CA  LEU A 217       0.829 -15.971   3.544  1.00 72.87           C  
ATOM   2958  C   LEU A 217       0.220 -14.720   2.883  1.00 76.52           C  
ATOM   2959  O   LEU A 217      -0.307 -14.881   1.782  1.00 76.35           O  
ATOM   2960  CB  LEU A 217      -0.302 -16.872   4.103  1.00 73.29           C  
ATOM   2961  CG  LEU A 217       0.151 -18.220   4.719  1.00 78.25           C  
ATOM   2962  CD1 LEU A 217      -1.031 -18.965   5.366  1.00 78.67           C  
ATOM   2963  CD2 LEU A 217       0.859 -19.126   3.704  1.00 81.64           C  
ATOM   2964  H   LEU A 217       1.613 -15.981   5.501  1.00 73.16           H  
ATOM   2965  HA  LEU A 217       1.300 -16.528   2.738  1.00 72.87           H  
ATOM   2966  HB3 LEU A 217      -1.010 -17.090   3.302  1.00 73.29           H  
ATOM   2967  HB2 LEU A 217      -0.880 -16.307   4.833  1.00 73.29           H  
ATOM   2968  HG  LEU A 217       0.859 -18.015   5.521  1.00 78.25           H  
ATOM   2969 HD11 LEU A 217      -0.721 -19.456   6.287  1.00 78.67           H  
ATOM   2970 HD12 LEU A 217      -1.855 -18.294   5.611  1.00 78.67           H  
ATOM   2971 HD13 LEU A 217      -1.429 -19.738   4.708  1.00 78.67           H  
ATOM   2972 HD21 LEU A 217       0.839 -20.172   4.010  1.00 81.64           H  
ATOM   2973 HD22 LEU A 217       0.390 -19.063   2.721  1.00 81.64           H  
ATOM   2974 HD23 LEU A 217       1.902 -18.838   3.602  1.00 81.64           H  
ATOM   2975  N   VAL A 218       0.272 -13.529   3.514  1.00 73.41           N  
ATOM   2976  CA  VAL A 218      -0.357 -12.318   2.954  1.00 73.47           C  
ATOM   2977  C   VAL A 218       0.580 -11.096   2.881  1.00 79.20           C  
ATOM   2978  O   VAL A 218       0.340 -10.237   2.034  1.00 79.55           O  
ATOM   2979  CB  VAL A 218      -1.692 -11.954   3.667  1.00  0.00           C  
ATOM   2980  CG1 VAL A 218      -1.520 -11.357   5.073  1.00  0.00           C  
ATOM   2981  CG2 VAL A 218      -2.601 -11.040   2.826  1.00  0.00           C  
ATOM   2982  HB  VAL A 218      -2.241 -12.888   3.780  1.00  0.00           H  
ATOM   2983 HG11 VAL A 218      -2.489 -11.191   5.543  1.00  0.00           H  
ATOM   2984 HG12 VAL A 218      -0.976 -12.040   5.714  1.00  0.00           H  
ATOM   2985 HG13 VAL A 218      -0.988 -10.406   5.064  1.00  0.00           H  
ATOM   2986 HG21 VAL A 218      -3.569 -10.905   3.308  1.00  0.00           H  
ATOM   2987 HG22 VAL A 218      -2.164 -10.054   2.685  1.00  0.00           H  
ATOM   2988 HG23 VAL A 218      -2.787 -11.466   1.840  1.00  0.00           H  
ATOM   2989  H   VAL A 218       0.710 -13.447   4.421  1.00 73.41           H  
ATOM   2990  HA  VAL A 218      -0.615 -12.506   1.913  1.00 73.47           H  
ATOM   2991  N   TYR A 219       1.649 -11.047   3.696  1.00 75.49           N  
ATOM   2992  CA  TYR A 219       2.728 -10.076   3.516  1.00 74.61           C  
ATOM   2993  C   TYR A 219       3.714 -10.587   2.451  1.00 79.35           C  
ATOM   2994  O   TYR A 219       3.690 -10.073   1.334  1.00 78.68           O  
ATOM   2995  CB  TYR A 219       3.375  -9.691   4.868  1.00 75.37           C  
ATOM   2996  CG  TYR A 219       4.604  -8.795   4.774  1.00 76.15           C  
ATOM   2997  CD1 TYR A 219       4.584  -7.625   3.980  1.00 77.84           C  
ATOM   2998  CD2 TYR A 219       5.788  -9.146   5.457  1.00 76.91           C  
ATOM   2999  CE1 TYR A 219       5.749  -6.850   3.824  1.00 78.16           C  
ATOM   3000  CE2 TYR A 219       6.945  -8.357   5.320  1.00 77.95           C  
ATOM   3001  CZ  TYR A 219       6.936  -7.228   4.479  1.00 86.11           C  
ATOM   3002  OH  TYR A 219       8.078  -6.510   4.283  1.00 89.59           O  
ATOM   3003  H   TYR A 219       1.787 -11.756   4.403  1.00 75.49           H  
ATOM   3004  HA  TYR A 219       2.295  -9.154   3.125  1.00 74.61           H  
ATOM   3005  HB3 TYR A 219       3.652 -10.596   5.401  1.00 75.37           H  
ATOM   3006  HB2 TYR A 219       2.642  -9.205   5.510  1.00 75.37           H  
ATOM   3007  HD1 TYR A 219       3.685  -7.333   3.458  1.00 77.84           H  
ATOM   3008  HD2 TYR A 219       5.819 -10.032   6.075  1.00 76.91           H  
ATOM   3009  HE1 TYR A 219       5.733  -5.976   3.189  1.00 78.16           H  
ATOM   3010  HE2 TYR A 219       7.848  -8.639   5.840  1.00 77.95           H  
ATOM   3011  HH  TYR A 219       8.828  -6.852   4.775  1.00 89.59           H  
ATOM   3012  N   PHE A 220       4.550 -11.582   2.800  1.00 78.05           N  
ATOM   3013  CA  PHE A 220       5.609 -12.101   1.931  1.00 79.09           C  
ATOM   3014  C   PHE A 220       5.121 -12.790   0.645  1.00 82.45           C  
ATOM   3015  O   PHE A 220       5.507 -12.328  -0.426  1.00 81.93           O  
ATOM   3016  CB  PHE A 220       6.607 -12.985   2.715  1.00 82.24           C  
ATOM   3017  CG  PHE A 220       7.543 -12.252   3.670  1.00 85.55           C  
ATOM   3018  CD1 PHE A 220       8.323 -11.160   3.228  1.00 89.42           C  
ATOM   3019  CD2 PHE A 220       7.737 -12.735   4.983  1.00 89.40           C  
ATOM   3020  CE1 PHE A 220       9.217 -10.544   4.095  1.00 91.22           C  
ATOM   3021  CE2 PHE A 220       8.624 -12.096   5.840  1.00 92.80           C  
ATOM   3022  CZ  PHE A 220       9.358 -11.004   5.398  1.00 90.90           C  
ATOM   3023  H   PHE A 220       4.514 -11.968   3.736  1.00 78.05           H  
ATOM   3024  HA  PHE A 220       6.157 -11.225   1.581  1.00 79.09           H  
ATOM   3025  HB3 PHE A 220       7.233 -13.554   2.026  1.00 82.24           H  
ATOM   3026  HB2 PHE A 220       6.044 -13.729   3.278  1.00 82.24           H  
ATOM   3027  HD1 PHE A 220       8.239 -10.795   2.215  1.00 89.42           H  
ATOM   3028  HD2 PHE A 220       7.195 -13.600   5.333  1.00 89.40           H  
ATOM   3029  HE1 PHE A 220       9.802  -9.703   3.755  1.00 91.22           H  
ATOM   3030  HE2 PHE A 220       8.751 -12.458   6.850  1.00 92.80           H  
ATOM   3031  HZ  PHE A 220      10.051 -10.515   6.068  1.00 90.90           H  
ATOM   3032  N   ILE A 221       4.303 -13.857   0.758  1.00 78.82           N  
ATOM   3033  CA  ILE A 221       3.862 -14.721  -0.353  1.00 78.81           C  
ATOM   3034  C   ILE A 221       3.347 -13.995  -1.610  1.00 83.79           C  
ATOM   3035  O   ILE A 221       3.866 -14.289  -2.688  1.00 83.59           O  
ATOM   3036  CB  ILE A 221       2.848 -15.847   0.081  1.00  0.00           C  
ATOM   3037  CG1 ILE A 221       3.640 -17.100   0.519  1.00  0.00           C  
ATOM   3038  CG2 ILE A 221       1.752 -16.244  -0.950  1.00  0.00           C  
ATOM   3039  CD1 ILE A 221       2.791 -18.311   0.933  1.00  0.00           C  
ATOM   3040  HB  ILE A 221       2.310 -15.485   0.953  1.00  0.00           H  
ATOM   3041 HG12 ILE A 221       4.279 -17.417  -0.306  1.00  0.00           H  
ATOM   3042 HG13 ILE A 221       4.321 -16.840   1.331  1.00  0.00           H  
ATOM   3043 HG21 ILE A 221       1.081 -17.012  -0.571  1.00  0.00           H  
ATOM   3044 HG22 ILE A 221       1.097 -15.413  -1.207  1.00  0.00           H  
ATOM   3045 HG23 ILE A 221       2.194 -16.625  -1.870  1.00  0.00           H  
ATOM   3046 HD11 ILE A 221       3.254 -18.847   1.758  1.00  0.00           H  
ATOM   3047 HD12 ILE A 221       1.790 -18.031   1.244  1.00  0.00           H  
ATOM   3048 HD13 ILE A 221       2.690 -19.015   0.107  1.00  0.00           H  
ATOM   3049  H   ILE A 221       4.021 -14.165   1.682  1.00 78.82           H  
ATOM   3050  HA  ILE A 221       4.781 -15.215  -0.675  1.00 78.81           H  
ATOM   3051  N   PRO A 222       2.376 -13.062  -1.483  1.00 80.36           N  
ATOM   3052  CA  PRO A 222       1.842 -12.397  -2.673  1.00 79.80           C  
ATOM   3053  C   PRO A 222       2.826 -11.395  -3.293  1.00 84.51           C  
ATOM   3054  O   PRO A 222       2.803 -11.252  -4.509  1.00 85.76           O  
ATOM   3055  CB  PRO A 222       0.535 -11.753  -2.205  1.00 81.27           C  
ATOM   3056  CG  PRO A 222       0.254 -12.319  -0.822  1.00 85.82           C  
ATOM   3057  CD  PRO A 222       1.636 -12.658  -0.290  1.00 81.69           C  
ATOM   3058  HA  PRO A 222       1.598 -13.160  -3.414  1.00 79.80           H  
ATOM   3059  HB3 PRO A 222      -0.288 -11.960  -2.885  1.00 81.27           H  
ATOM   3060  HB2 PRO A 222       0.667 -10.678  -2.162  1.00 81.27           H  
ATOM   3061  HG3 PRO A 222      -0.327 -13.237  -0.917  1.00 85.82           H  
ATOM   3062  HG2 PRO A 222      -0.308 -11.631  -0.192  1.00 85.82           H  
ATOM   3063  HD2 PRO A 222       2.109 -11.771   0.128  1.00 81.69           H  
ATOM   3064  HD3 PRO A 222       1.583 -13.410   0.492  1.00 81.69           H  
ATOM   3065  N   LEU A 223       3.703 -10.775  -2.480  1.00 79.96           N  
ATOM   3066  CA  LEU A 223       4.796  -9.918  -2.951  1.00 79.49           C  
ATOM   3067  C   LEU A 223       5.840 -10.677  -3.793  1.00 84.97           C  
ATOM   3068  O   LEU A 223       6.310 -10.106  -4.776  1.00 84.99           O  
ATOM   3069  CB  LEU A 223       5.453  -9.169  -1.767  1.00 79.35           C  
ATOM   3070  CG  LEU A 223       4.607  -7.999  -1.213  1.00 83.55           C  
ATOM   3071  CD1 LEU A 223       5.090  -7.539   0.180  1.00 83.44           C  
ATOM   3072  CD2 LEU A 223       4.513  -6.828  -2.215  1.00 86.30           C  
ATOM   3073  H   LEU A 223       3.675 -10.950  -1.485  1.00 79.96           H  
ATOM   3074  HA  LEU A 223       4.352  -9.179  -3.618  1.00 79.49           H  
ATOM   3075  HB3 LEU A 223       6.425  -8.774  -2.067  1.00 79.35           H  
ATOM   3076  HB2 LEU A 223       5.665  -9.878  -0.970  1.00 79.35           H  
ATOM   3077  HG  LEU A 223       3.594  -8.380  -1.069  1.00 83.55           H  
ATOM   3078 HD11 LEU A 223       5.452  -6.513   0.188  1.00 83.44           H  
ATOM   3079 HD12 LEU A 223       4.272  -7.574   0.899  1.00 83.44           H  
ATOM   3080 HD13 LEU A 223       5.888  -8.168   0.574  1.00 83.44           H  
ATOM   3081 HD21 LEU A 223       4.916  -5.896  -1.822  1.00 86.30           H  
ATOM   3082 HD22 LEU A 223       5.057  -7.031  -3.137  1.00 86.30           H  
ATOM   3083 HD23 LEU A 223       3.475  -6.636  -2.486  1.00 86.30           H  
ATOM   3084  N   THR A 224       6.142 -11.948  -3.453  1.00 82.70           N  
ATOM   3085  CA  THR A 224       6.989 -12.819  -4.281  1.00 83.48           C  
ATOM   3086  C   THR A 224       6.339 -13.150  -5.641  1.00 85.66           C  
ATOM   3087  O   THR A 224       7.037 -13.118  -6.652  1.00 85.53           O  
ATOM   3088  CB  THR A 224       7.427 -14.149  -3.589  1.00  0.00           C  
ATOM   3089  OG1 THR A 224       6.540 -15.244  -3.740  1.00  0.00           O  
ATOM   3090  CG2 THR A 224       7.838 -14.021  -2.118  1.00  0.00           C  
ATOM   3091  HB  THR A 224       8.329 -14.462  -4.118  1.00  0.00           H  
ATOM   3092  HG1 THR A 224       6.833 -15.960  -3.171  1.00  0.00           H  
ATOM   3093 HG21 THR A 224       8.425 -14.883  -1.801  1.00  0.00           H  
ATOM   3094 HG22 THR A 224       8.443 -13.130  -1.950  1.00  0.00           H  
ATOM   3095 HG23 THR A 224       6.968 -13.977  -1.470  1.00  0.00           H  
ATOM   3096  H   THR A 224       5.726 -12.366  -2.631  1.00 82.70           H  
ATOM   3097  HA  THR A 224       7.902 -12.258  -4.493  1.00 83.48           H  
ATOM   3098  N   ILE A 225       5.016 -13.397  -5.637  1.00 81.01           N  
ATOM   3099  CA  ILE A 225       4.207 -13.654  -6.829  1.00 80.55           C  
ATOM   3100  C   ILE A 225       4.109 -12.417  -7.741  1.00 85.26           C  
ATOM   3101  O   ILE A 225       4.230 -12.573  -8.951  1.00 84.91           O  
ATOM   3102  CB  ILE A 225       2.784 -14.177  -6.467  1.00  0.00           C  
ATOM   3103  CG1 ILE A 225       2.883 -15.566  -5.792  1.00  0.00           C  
ATOM   3104  CG2 ILE A 225       1.788 -14.231  -7.651  1.00  0.00           C  
ATOM   3105  CD1 ILE A 225       1.603 -16.008  -5.067  1.00  0.00           C  
ATOM   3106  HB  ILE A 225       2.361 -13.494  -5.731  1.00  0.00           H  
ATOM   3107 HG12 ILE A 225       3.147 -16.313  -6.543  1.00  0.00           H  
ATOM   3108 HG13 ILE A 225       3.697 -15.584  -5.068  1.00  0.00           H  
ATOM   3109 HG21 ILE A 225       0.831 -14.656  -7.349  1.00  0.00           H  
ATOM   3110 HG22 ILE A 225       1.564 -13.243  -8.052  1.00  0.00           H  
ATOM   3111 HG23 ILE A 225       2.178 -14.842  -8.466  1.00  0.00           H  
ATOM   3112 HD11 ILE A 225       1.835 -16.733  -4.287  1.00  0.00           H  
ATOM   3113 HD12 ILE A 225       1.093 -15.169  -4.595  1.00  0.00           H  
ATOM   3114 HD13 ILE A 225       0.904 -16.482  -5.756  1.00  0.00           H  
ATOM   3115  H   ILE A 225       4.523 -13.416  -4.755  1.00 81.01           H  
ATOM   3116  HA  ILE A 225       4.709 -14.436  -7.400  1.00 80.55           H  
ATOM   3117  N   ILE A 226       3.959 -11.217  -7.154  1.00 81.83           N  
ATOM   3118  CA  ILE A 226       3.963  -9.937  -7.866  1.00 81.57           C  
ATOM   3119  C   ILE A 226       5.298  -9.686  -8.599  1.00 87.49           C  
ATOM   3120  O   ILE A 226       5.274  -9.325  -9.774  1.00 87.33           O  
ATOM   3121  CB  ILE A 226       3.671  -8.742  -6.910  1.00 83.92           C  
ATOM   3122  CG1 ILE A 226       2.228  -8.758  -6.371  1.00 83.90           C  
ATOM   3123  CG2 ILE A 226       3.903  -7.365  -7.544  1.00 84.70           C  
ATOM   3124  CD1 ILE A 226       2.052  -8.030  -5.025  1.00 90.96           C  
ATOM   3125  H   ILE A 226       3.849 -11.168  -6.148  1.00 81.83           H  
ATOM   3126  HA  ILE A 226       3.172  -9.977  -8.617  1.00 81.57           H  
ATOM   3127  HB  ILE A 226       4.343  -8.829  -6.056  1.00 83.92           H  
ATOM   3128 HG13 ILE A 226       1.864  -9.778  -6.281  1.00 83.90           H  
ATOM   3129 HG12 ILE A 226       1.582  -8.292  -7.112  1.00 83.90           H  
ATOM   3130 HG21 ILE A 226       3.558  -6.586  -6.868  1.00 84.70           H  
ATOM   3131 HG22 ILE A 226       4.951  -7.167  -7.763  1.00 84.70           H  
ATOM   3132 HG23 ILE A 226       3.336  -7.269  -8.468  1.00 84.70           H  
ATOM   3133 HD11 ILE A 226       1.187  -7.370  -5.049  1.00 90.96           H  
ATOM   3134 HD12 ILE A 226       1.890  -8.735  -4.211  1.00 90.96           H  
ATOM   3135 HD13 ILE A 226       2.919  -7.423  -4.765  1.00 90.96           H  
ATOM   3136  N   SER A 227       6.425  -9.924  -7.905  1.00 85.29           N  
ATOM   3137  CA  SER A 227       7.783  -9.814  -8.445  1.00 85.79           C  
ATOM   3138  C   SER A 227       8.059 -10.812  -9.584  1.00 91.28           C  
ATOM   3139  O   SER A 227       8.729 -10.445 -10.547  1.00 91.67           O  
ATOM   3140  CB  SER A 227       8.801 -10.017  -7.308  1.00  0.00           C  
ATOM   3141  OG  SER A 227       8.743  -8.943  -6.394  1.00  0.00           O  
ATOM   3142  HB2 SER A 227       8.624 -10.951  -6.775  1.00  0.00           H  
ATOM   3143  HB3 SER A 227       9.816 -10.062  -7.706  1.00  0.00           H  
ATOM   3144  HG  SER A 227       9.323  -9.139  -5.653  1.00  0.00           H  
ATOM   3145  H   SER A 227       6.360 -10.198  -6.933  1.00 85.29           H  
ATOM   3146  HA  SER A 227       7.905  -8.808  -8.851  1.00 85.79           H  
ATOM   3147  N   ILE A 228       7.504 -12.033  -9.468  1.00 87.69           N  
ATOM   3148  CA  ILE A 228       7.526 -13.070 -10.502  1.00 87.62           C  
ATOM   3149  C   ILE A 228       6.725 -12.659 -11.752  1.00 92.08           C  
ATOM   3150  O   ILE A 228       7.240 -12.834 -12.854  1.00 93.04           O  
ATOM   3151  CB  ILE A 228       7.025 -14.443  -9.947  1.00 90.93           C  
ATOM   3152  CG1 ILE A 228       8.089 -15.067  -9.015  1.00 91.44           C  
ATOM   3153  CG2 ILE A 228       6.581 -15.485 -11.001  1.00 91.56           C  
ATOM   3154  CD1 ILE A 228       7.534 -16.133  -8.055  1.00 97.26           C  
ATOM   3155  H   ILE A 228       6.986 -12.259  -8.629  1.00 87.69           H  
ATOM   3156  HA  ILE A 228       8.566 -13.193 -10.811  1.00 87.62           H  
ATOM   3157  HB  ILE A 228       6.150 -14.236  -9.333  1.00 90.93           H  
ATOM   3158 HG13 ILE A 228       8.574 -14.294  -8.419  1.00 91.44           H  
ATOM   3159 HG12 ILE A 228       8.885 -15.505  -9.617  1.00 91.44           H  
ATOM   3160 HG21 ILE A 228       6.294 -16.425 -10.530  1.00 91.56           H  
ATOM   3161 HG22 ILE A 228       5.712 -15.155 -11.572  1.00 91.56           H  
ATOM   3162 HG23 ILE A 228       7.385 -15.703 -11.705  1.00 91.56           H  
ATOM   3163 HD11 ILE A 228       8.142 -16.195  -7.152  1.00 97.26           H  
ATOM   3164 HD12 ILE A 228       6.514 -15.912  -7.746  1.00 97.26           H  
ATOM   3165 HD13 ILE A 228       7.534 -17.119  -8.520  1.00 97.26           H  
ATOM   3166  N   MET A 229       5.525 -12.080 -11.552  1.00 87.62           N  
ATOM   3167  CA  MET A 229       4.643 -11.542 -12.595  1.00 86.97           C  
ATOM   3168  C   MET A 229       5.263 -10.377 -13.388  1.00 90.59           C  
ATOM   3169  O   MET A 229       5.025 -10.302 -14.591  1.00 90.37           O  
ATOM   3170  CB  MET A 229       3.283 -11.130 -11.996  1.00  0.00           C  
ATOM   3171  CG  MET A 229       2.402 -12.306 -11.555  1.00  0.00           C  
ATOM   3172  SD  MET A 229       1.600 -13.236 -12.882  1.00  0.00           S  
ATOM   3173  CE  MET A 229       0.765 -14.473 -11.854  1.00  0.00           C  
ATOM   3174  HB2 MET A 229       3.439 -10.476 -11.141  1.00  0.00           H  
ATOM   3175  HB3 MET A 229       2.719 -10.543 -12.722  1.00  0.00           H  
ATOM   3176  HG2 MET A 229       2.983 -13.029 -10.989  1.00  0.00           H  
ATOM   3177  HG3 MET A 229       1.623 -11.939 -10.886  1.00  0.00           H  
ATOM   3178  HE1 MET A 229       0.179 -15.145 -12.480  1.00  0.00           H  
ATOM   3179  HE2 MET A 229       1.494 -15.063 -11.299  1.00  0.00           H  
ATOM   3180  HE3 MET A 229       0.094 -13.990 -11.144  1.00  0.00           H  
ATOM   3181  H   MET A 229       5.183 -11.990 -10.604  1.00 87.62           H  
ATOM   3182  HA  MET A 229       4.444 -12.349 -13.297  1.00 86.97           H  
ATOM   3183  N   TYR A 230       6.063  -9.525 -12.726  1.00 87.11           N  
ATOM   3184  CA  TYR A 230       6.830  -8.449 -13.364  1.00 87.37           C  
ATOM   3185  C   TYR A 230       8.185  -8.900 -13.923  1.00 92.18           C  
ATOM   3186  O   TYR A 230       8.740  -8.200 -14.770  1.00 92.22           O  
ATOM   3187  CB  TYR A 230       6.989  -7.275 -12.392  1.00 88.35           C  
ATOM   3188  CG  TYR A 230       5.726  -6.447 -12.265  1.00 90.30           C  
ATOM   3189  CD1 TYR A 230       5.207  -5.763 -13.386  1.00 92.52           C  
ATOM   3190  CD2 TYR A 230       5.060  -6.362 -11.033  1.00 91.18           C  
ATOM   3191  CE1 TYR A 230       4.014  -5.023 -13.285  1.00 93.72           C  
ATOM   3192  CE2 TYR A 230       3.862  -5.637 -10.943  1.00 92.60           C  
ATOM   3193  CZ  TYR A 230       3.333  -4.967 -12.056  1.00101.90           C  
ATOM   3194  OH  TYR A 230       2.165  -4.274 -11.938  1.00105.44           O  
ATOM   3195  H   TYR A 230       6.188  -9.635 -11.728  1.00 87.11           H  
ATOM   3196  HA  TYR A 230       6.261  -8.089 -14.217  1.00 87.37           H  
ATOM   3197  HB3 TYR A 230       7.765  -6.606 -12.756  1.00 88.35           H  
ATOM   3198  HB2 TYR A 230       7.329  -7.624 -11.415  1.00 88.35           H  
ATOM   3199  HD1 TYR A 230       5.729  -5.806 -14.326  1.00 92.52           H  
ATOM   3200  HD2 TYR A 230       5.456  -6.853 -10.158  1.00 91.18           H  
ATOM   3201  HE1 TYR A 230       3.618  -4.508 -14.146  1.00 93.72           H  
ATOM   3202  HE2 TYR A 230       3.326  -5.616 -10.019  1.00 92.60           H  
ATOM   3203  HH  TYR A 230       1.789  -4.314 -11.055  1.00105.44           H  
ATOM   3204  N   GLY A 231       8.671 -10.070 -13.482  1.00 88.15           N  
ATOM   3205  CA  GLY A 231       9.826 -10.747 -14.054  1.00 87.64           C  
ATOM   3206  C   GLY A 231       9.439 -11.240 -15.448  1.00 91.46           C  
ATOM   3207  O   GLY A 231      10.028 -10.779 -16.420  1.00 91.25           O  
ATOM   3208  HA3 GLY A 231      10.104 -11.589 -13.420  1.00 87.64           H  
ATOM   3209  H   GLY A 231       8.167 -10.566 -12.760  1.00 88.15           H  
ATOM   3210  HA2 GLY A 231      10.682 -10.071 -14.103  1.00 87.64           H  
ATOM   3211  N   ILE A 232       8.411 -12.108 -15.531  1.00 88.05           N  
ATOM   3212  CA  ILE A 232       7.846 -12.674 -16.764  1.00 88.27           C  
ATOM   3213  C   ILE A 232       7.286 -11.632 -17.756  1.00 94.53           C  
ATOM   3214  O   ILE A 232       7.327 -11.898 -18.955  1.00 94.80           O  
ATOM   3215  CB  ILE A 232       6.761 -13.755 -16.486  1.00  0.00           C  
ATOM   3216  CG1 ILE A 232       5.499 -13.195 -15.799  1.00  0.00           C  
ATOM   3217  CG2 ILE A 232       7.378 -14.933 -15.705  1.00  0.00           C  
ATOM   3218  CD1 ILE A 232       4.467 -14.240 -15.357  1.00  0.00           C  
ATOM   3219  HB  ILE A 232       6.438 -14.157 -17.448  1.00  0.00           H  
ATOM   3220 HG12 ILE A 232       5.835 -12.661 -14.922  1.00  0.00           H  
ATOM   3221 HG13 ILE A 232       5.004 -12.461 -16.432  1.00  0.00           H  
ATOM   3222 HG21 ILE A 232       6.683 -15.767 -15.610  1.00  0.00           H  
ATOM   3223 HG22 ILE A 232       8.261 -15.317 -16.218  1.00  0.00           H  
ATOM   3224 HG23 ILE A 232       7.683 -14.644 -14.701  1.00  0.00           H  
ATOM   3225 HD11 ILE A 232       3.480 -13.789 -15.263  1.00  0.00           H  
ATOM   3226 HD12 ILE A 232       4.396 -15.060 -16.070  1.00  0.00           H  
ATOM   3227 HD13 ILE A 232       4.725 -14.661 -14.385  1.00  0.00           H  
ATOM   3228  H   ILE A 232       7.957 -12.401 -14.675  1.00 88.05           H  
ATOM   3229  HA  ILE A 232       8.651 -13.192 -17.276  1.00 88.27           H  
ATOM   3230  N   VAL A 233       6.838 -10.460 -17.261  1.00 92.40           N  
ATOM   3231  CA  VAL A 233       6.408  -9.315 -18.075  1.00 93.20           C  
ATOM   3232  C   VAL A 233       7.568  -8.727 -18.909  1.00100.41           C  
ATOM   3233  O   VAL A 233       7.359  -8.403 -20.075  1.00100.10           O  
ATOM   3234  CB  VAL A 233       5.733  -8.199 -17.198  1.00  0.00           C  
ATOM   3235  CG1 VAL A 233       6.468  -6.856 -17.032  1.00  0.00           C  
ATOM   3236  CG2 VAL A 233       4.276  -7.915 -17.581  1.00  0.00           C  
ATOM   3237  HB  VAL A 233       5.665  -8.604 -16.198  1.00  0.00           H  
ATOM   3238 HG11 VAL A 233       5.866  -6.165 -16.448  1.00  0.00           H  
ATOM   3239 HG12 VAL A 233       7.417  -6.971 -16.513  1.00  0.00           H  
ATOM   3240 HG13 VAL A 233       6.662  -6.374 -17.989  1.00  0.00           H  
ATOM   3241 HG21 VAL A 233       3.772  -7.343 -16.801  1.00  0.00           H  
ATOM   3242 HG22 VAL A 233       4.206  -7.331 -18.497  1.00  0.00           H  
ATOM   3243 HG23 VAL A 233       3.721  -8.843 -17.703  1.00  0.00           H  
ATOM   3244  H   VAL A 233       6.825 -10.321 -16.260  1.00 92.40           H  
ATOM   3245  HA  VAL A 233       5.675  -9.708 -18.778  1.00 93.20           H  
ATOM   3246  N   ILE A 234       8.759  -8.617 -18.293  1.00 99.57           N  
ATOM   3247  CA  ILE A 234       9.985  -8.103 -18.907  1.00100.55           C  
ATOM   3248  C   ILE A 234      10.565  -9.051 -19.973  1.00103.38           C  
ATOM   3249  O   ILE A 234      11.002  -8.568 -21.018  1.00102.99           O  
ATOM   3250  CB  ILE A 234      11.055  -7.754 -17.817  1.00  0.00           C  
ATOM   3251  CG1 ILE A 234      10.719  -6.390 -17.170  1.00  0.00           C  
ATOM   3252  CG2 ILE A 234      12.536  -7.780 -18.265  1.00  0.00           C  
ATOM   3253  CD1 ILE A 234      11.465  -6.114 -15.856  1.00  0.00           C  
ATOM   3254  HB  ILE A 234      10.968  -8.499 -17.029  1.00  0.00           H  
ATOM   3255 HG12 ILE A 234      10.932  -5.589 -17.879  1.00  0.00           H  
ATOM   3256 HG13 ILE A 234       9.649  -6.328 -16.970  1.00  0.00           H  
ATOM   3257 HG21 ILE A 234      13.202  -7.494 -17.452  1.00  0.00           H  
ATOM   3258 HG22 ILE A 234      12.857  -8.775 -18.577  1.00  0.00           H  
ATOM   3259 HG23 ILE A 234      12.714  -7.090 -19.090  1.00  0.00           H  
ATOM   3260 HD11 ILE A 234      10.912  -5.404 -15.241  1.00  0.00           H  
ATOM   3261 HD12 ILE A 234      11.593  -7.023 -15.268  1.00  0.00           H  
ATOM   3262 HD13 ILE A 234      12.452  -5.689 -16.041  1.00  0.00           H  
ATOM   3263  H   ILE A 234       8.843  -8.917 -17.332  1.00 99.57           H  
ATOM   3264  HA  ILE A 234       9.719  -7.178 -19.423  1.00100.55           H  
ATOM   3265  N   ARG A 235      10.542 -10.370 -19.703  1.00 99.53           N  
ATOM   3266  CA  ARG A 235      11.078 -11.403 -20.602  1.00 99.46           C  
ATOM   3267  C   ARG A 235      10.284 -11.500 -21.915  1.00104.97           C  
ATOM   3268  O   ARG A 235      10.895 -11.596 -22.974  1.00104.88           O  
ATOM   3269  CB  ARG A 235      11.219 -12.799 -19.926  1.00  0.00           C  
ATOM   3270  CG  ARG A 235      11.349 -12.762 -18.397  1.00  0.00           C  
ATOM   3271  CD  ARG A 235      11.441 -14.122 -17.689  1.00  0.00           C  
ATOM   3272  NE  ARG A 235      11.524 -13.966 -16.226  1.00  0.00           N  
ATOM   3273  CZ  ARG A 235      12.618 -13.665 -15.505  1.00  0.00           C  
ATOM   3274  NH1 ARG A 235      13.816 -13.518 -16.088  1.00  0.00           N  
ATOM   3275  NH2 ARG A 235      12.509 -13.509 -14.178  1.00  0.00           N1+
ATOM   3276  HB2 ARG A 235      10.349 -13.416 -20.159  1.00  0.00           H  
ATOM   3277  HB3 ARG A 235      12.074 -13.317 -20.362  1.00  0.00           H  
ATOM   3278  HG2 ARG A 235      12.120 -12.075 -18.045  1.00  0.00           H  
ATOM   3279  HG3 ARG A 235      10.398 -12.347 -18.104  1.00  0.00           H  
ATOM   3280  HD2 ARG A 235      10.480 -14.619 -17.829  1.00  0.00           H  
ATOM   3281  HD3 ARG A 235      12.187 -14.791 -18.118  1.00  0.00           H  
ATOM   3282  HE  ARG A 235      10.642 -14.035 -15.738  1.00  0.00           H  
ATOM   3283 HH12 ARG A 235      14.632 -13.289 -15.541  1.00  0.00           H  
ATOM   3284 HH11 ARG A 235      13.905 -13.631 -17.087  1.00  0.00           H  
ATOM   3285 HH22 ARG A 235      13.321 -13.282 -13.623  1.00  0.00           H  
ATOM   3286 HH21 ARG A 235      11.618 -13.633 -13.719  1.00  0.00           H  
ATOM   3287  H   ARG A 235      10.156 -10.689 -18.825  1.00 99.53           H  
ATOM   3288  HA  ARG A 235      12.086 -11.083 -20.873  1.00 99.46           H  
ATOM   3289  N   THR A 236       8.947 -11.425 -21.822  1.00102.36           N  
ATOM   3290  CA  THR A 236       8.023 -11.433 -22.960  1.00102.94           C  
ATOM   3291  C   THR A 236       7.924 -10.066 -23.681  1.00107.71           C  
ATOM   3292  O   THR A 236       7.549 -10.049 -24.853  1.00107.60           O  
ATOM   3293  CB  THR A 236       6.601 -11.795 -22.483  1.00  0.00           C  
ATOM   3294  OG1 THR A 236       6.192 -10.843 -21.529  1.00  0.00           O  
ATOM   3295  CG2 THR A 236       6.476 -13.206 -21.888  1.00  0.00           C  
ATOM   3296  HB  THR A 236       5.904 -11.730 -23.321  1.00  0.00           H  
ATOM   3297  HG1 THR A 236       5.381 -11.148 -21.117  1.00  0.00           H  
ATOM   3298 HG21 THR A 236       5.467 -13.390 -21.518  1.00  0.00           H  
ATOM   3299 HG22 THR A 236       6.688 -13.961 -22.647  1.00  0.00           H  
ATOM   3300 HG23 THR A 236       7.170 -13.374 -21.065  1.00  0.00           H  
ATOM   3301  H   THR A 236       8.510 -11.333 -20.915  1.00102.36           H  
ATOM   3302  HA  THR A 236       8.359 -12.186 -23.674  1.00102.94           H  
ATOM   3303  N   ILE A 237       8.276  -8.951 -23.012  1.00104.74           N  
ATOM   3304  CA  ILE A 237       8.445  -7.644 -23.657  1.00105.12           C  
ATOM   3305  C   ILE A 237       9.684  -7.621 -24.575  1.00108.75           C  
ATOM   3306  O   ILE A 237       9.625  -7.010 -25.642  1.00108.85           O  
ATOM   3307  CB  ILE A 237       8.472  -6.469 -22.621  1.00  0.00           C  
ATOM   3308  CG1 ILE A 237       7.024  -6.039 -22.286  1.00  0.00           C  
ATOM   3309  CG2 ILE A 237       9.316  -5.226 -23.005  1.00  0.00           C  
ATOM   3310  CD1 ILE A 237       6.909  -5.075 -21.096  1.00  0.00           C  
ATOM   3311  HB  ILE A 237       8.912  -6.859 -21.704  1.00  0.00           H  
ATOM   3312 HG12 ILE A 237       6.576  -5.569 -23.162  1.00  0.00           H  
ATOM   3313 HG13 ILE A 237       6.415  -6.921 -22.082  1.00  0.00           H  
ATOM   3314 HG21 ILE A 237       9.288  -4.466 -22.226  1.00  0.00           H  
ATOM   3315 HG22 ILE A 237      10.371  -5.468 -23.134  1.00  0.00           H  
ATOM   3316 HG23 ILE A 237       8.955  -4.766 -23.926  1.00  0.00           H  
ATOM   3317 HD11 ILE A 237       5.880  -4.999 -20.754  1.00  0.00           H  
ATOM   3318 HD12 ILE A 237       7.515  -5.408 -20.253  1.00  0.00           H  
ATOM   3319 HD13 ILE A 237       7.224  -4.066 -21.363  1.00  0.00           H  
ATOM   3320  H   ILE A 237       8.523  -9.011 -22.033  1.00104.74           H  
ATOM   3321  HA  ILE A 237       7.581  -7.490 -24.308  1.00105.12           H  
ATOM   3322  N   TRP A 238      10.757  -8.316 -24.156  1.00104.85           N  
ATOM   3323  CA  TRP A 238      12.005  -8.459 -24.903  1.00104.84           C  
ATOM   3324  C   TRP A 238      11.845  -9.255 -26.215  1.00110.06           C  
ATOM   3325  O   TRP A 238      12.480  -8.883 -27.201  1.00110.00           O  
ATOM   3326  CB  TRP A 238      13.081  -9.061 -23.976  1.00  0.00           C  
ATOM   3327  CG  TRP A 238      14.465  -9.184 -24.543  1.00  0.00           C  
ATOM   3328  CD1 TRP A 238      14.992 -10.296 -25.106  1.00  0.00           C  
ATOM   3329  CD2 TRP A 238      15.485  -8.148 -24.673  1.00  0.00           C  
ATOM   3330  NE1 TRP A 238      16.271 -10.029 -25.548  1.00  0.00           N  
ATOM   3331  CE2 TRP A 238      16.631  -8.719 -25.307  1.00  0.00           C  
ATOM   3332  CE3 TRP A 238      15.563  -6.781 -24.317  1.00  0.00           C  
ATOM   3333  CZ2 TRP A 238      17.796  -7.974 -25.566  1.00  0.00           C  
ATOM   3334  CZ3 TRP A 238      16.724  -6.023 -24.574  1.00  0.00           C  
ATOM   3335  CH2 TRP A 238      17.840  -6.618 -25.195  1.00  0.00           C  
ATOM   3336  HB2 TRP A 238      13.160  -8.447 -23.079  1.00  0.00           H  
ATOM   3337  HB3 TRP A 238      12.774 -10.047 -23.631  1.00  0.00           H  
ATOM   3338  HD1 TRP A 238      14.474 -11.240 -25.190  1.00  0.00           H  
ATOM   3339  HE1 TRP A 238      16.847 -10.725 -25.999  1.00  0.00           H  
ATOM   3340  HE3 TRP A 238      14.717  -6.310 -23.838  1.00  0.00           H  
ATOM   3341  HZ2 TRP A 238      18.645  -8.436 -26.047  1.00  0.00           H  
ATOM   3342  HZ3 TRP A 238      16.759  -4.981 -24.291  1.00  0.00           H  
ATOM   3343  HH2 TRP A 238      18.727  -6.032 -25.389  1.00  0.00           H  
ATOM   3344  H   TRP A 238      10.724  -8.779 -23.258  1.00104.85           H  
ATOM   3345  HA  TRP A 238      12.332  -7.453 -25.175  1.00104.84           H  
ATOM   3346  N   ILE A 239      10.991 -10.301 -26.220  1.00107.33           N  
ATOM   3347  CA  ILE A 239      10.719 -11.109 -27.420  1.00107.68           C  
ATOM   3348  C   ILE A 239       9.779 -10.405 -28.421  1.00112.10           C  
ATOM   3349  O   ILE A 239       9.813 -10.751 -29.602  1.00112.32           O  
ATOM   3350  CB  ILE A 239      10.143 -12.531 -27.106  1.00  0.00           C  
ATOM   3351  CG1 ILE A 239       8.622 -12.623 -26.810  1.00  0.00           C  
ATOM   3352  CG2 ILE A 239      10.969 -13.244 -26.022  1.00  0.00           C  
ATOM   3353  CD1 ILE A 239       8.097 -14.045 -26.571  1.00  0.00           C  
ATOM   3354  HB  ILE A 239      10.302 -13.111 -28.017  1.00  0.00           H  
ATOM   3355 HG12 ILE A 239       8.414 -12.037 -25.925  1.00  0.00           H  
ATOM   3356 HG13 ILE A 239       8.026 -12.188 -27.611  1.00  0.00           H  
ATOM   3357 HG21 ILE A 239      10.784 -14.318 -26.018  1.00  0.00           H  
ATOM   3358 HG22 ILE A 239      12.039 -13.104 -26.177  1.00  0.00           H  
ATOM   3359 HG23 ILE A 239      10.721 -12.874 -25.033  1.00  0.00           H  
ATOM   3360 HD11 ILE A 239       7.024 -14.098 -26.761  1.00  0.00           H  
ATOM   3361 HD12 ILE A 239       8.584 -14.767 -27.228  1.00  0.00           H  
ATOM   3362 HD13 ILE A 239       8.264 -14.358 -25.540  1.00  0.00           H  
ATOM   3363  H   ILE A 239      10.505 -10.561 -25.374  1.00107.33           H  
ATOM   3364  HA  ILE A 239      11.670 -11.260 -27.935  1.00107.68           H  
ATOM   3365  N   LYS A 240       8.958  -9.447 -27.946  1.00108.26           N  
ATOM   3366  CA  LYS A 240       7.981  -8.705 -28.750  1.00108.50           C  
ATOM   3367  C   LYS A 240       8.649  -7.409 -29.156  1.00111.68           C  
ATOM   3368  O   LYS A 240       8.175  -6.681 -30.026  1.00111.99           O  
ATOM   3369  CB  LYS A 240       6.691  -8.447 -27.934  1.00  0.00           C  
ATOM   3370  CG  LYS A 240       5.804  -9.698 -27.820  1.00  0.00           C  
ATOM   3371  CD  LYS A 240       4.404  -9.389 -27.277  1.00  0.00           C  
ATOM   3372  CE  LYS A 240       3.495 -10.622 -27.320  1.00  0.00           C  
ATOM   3373  NZ  LYS A 240       2.101 -10.253 -27.049  1.00  0.00           N1+
ATOM   3374  HB2 LYS A 240       6.923  -8.061 -26.940  1.00  0.00           H  
ATOM   3375  HB3 LYS A 240       6.103  -7.670 -28.427  1.00  0.00           H  
ATOM   3376  HG2 LYS A 240       5.707 -10.157 -28.805  1.00  0.00           H  
ATOM   3377  HG3 LYS A 240       6.288 -10.442 -27.188  1.00  0.00           H  
ATOM   3378  HD2 LYS A 240       4.484  -9.025 -26.251  1.00  0.00           H  
ATOM   3379  HD3 LYS A 240       3.959  -8.580 -27.858  1.00  0.00           H  
ATOM   3380  HE2 LYS A 240       3.534 -11.092 -28.303  1.00  0.00           H  
ATOM   3381  HE3 LYS A 240       3.823 -11.364 -26.591  1.00  0.00           H  
ATOM   3382  HZ1 LYS A 240       1.515 -11.078 -27.069  1.00  0.00           H  
ATOM   3383  HZ2 LYS A 240       2.056  -9.840 -26.125  1.00  0.00           H  
ATOM   3384  HZ3 LYS A 240       1.780  -9.589 -27.738  1.00  0.00           H  
ATOM   3385  H   LYS A 240       8.991  -9.216 -26.963  1.00108.26           H  
ATOM   3386  HA  LYS A 240       7.719  -9.252 -29.659  1.00108.50           H  
ATOM   3387  HXT LYS A 240       9.569  -7.148 -28.630  1.00111.68           H  
ATOM   3388  N   SER A 241      11.957   4.445 -34.339  1.00145.18           N  
ATOM   3389  CA  SER A 241      11.138   5.451 -33.624  1.00146.74           C  
ATOM   3390  C   SER A 241       9.620   5.187 -33.811  1.00152.54           C  
ATOM   3391  O   SER A 241       8.833   5.714 -33.024  1.00152.58           O  
ATOM   3392  CB  SER A 241      11.515   6.903 -34.009  1.00  0.00           C  
ATOM   3393  OG  SER A 241      12.598   7.364 -33.225  1.00  0.00           O  
ATOM   3394  HB2 SER A 241      11.772   6.982 -35.066  1.00  0.00           H  
ATOM   3395  HB3 SER A 241      10.689   7.598 -33.840  1.00  0.00           H  
ATOM   3396  HG  SER A 241      12.815   8.259 -33.499  1.00  0.00           H  
ATOM   3397  H1  SER A 241      12.931   4.714 -34.302  1.00145.18           H  
ATOM   3398  H2  SER A 241      11.910   3.553 -33.866  1.00145.18           H  
ATOM   3399  HA  SER A 241      11.313   5.334 -32.552  1.00146.74           H  
ATOM   3400  N   ARG A 242       9.224   4.386 -34.818  1.00149.85           N  
ATOM   3401  CA  ARG A 242       7.848   3.952 -35.084  1.00150.21           C  
ATOM   3402  C   ARG A 242       7.258   3.048 -33.978  1.00153.79           C  
ATOM   3403  O   ARG A 242       6.037   3.011 -33.831  1.00153.90           O  
ATOM   3404  CB  ARG A 242       7.792   3.282 -36.479  1.00  0.00           C  
ATOM   3405  CG  ARG A 242       8.789   2.125 -36.703  1.00  0.00           C  
ATOM   3406  CD  ARG A 242       8.642   1.469 -38.085  1.00  0.00           C  
ATOM   3407  NE  ARG A 242       9.753   0.551 -38.378  1.00  0.00           N  
ATOM   3408  CZ  ARG A 242      10.912   0.884 -38.974  1.00  0.00           C  
ATOM   3409  NH1 ARG A 242      11.140   2.131 -39.410  1.00  0.00           N  
ATOM   3410  NH2 ARG A 242      11.858  -0.050 -39.138  1.00  0.00           N1+
ATOM   3411  HB2 ARG A 242       6.776   2.936 -36.677  1.00  0.00           H  
ATOM   3412  HB3 ARG A 242       7.990   4.048 -37.229  1.00  0.00           H  
ATOM   3413  HG2 ARG A 242       9.826   2.410 -36.522  1.00  0.00           H  
ATOM   3414  HG3 ARG A 242       8.549   1.366 -35.957  1.00  0.00           H  
ATOM   3415  HD2 ARG A 242       7.790   0.792 -38.011  1.00  0.00           H  
ATOM   3416  HD3 ARG A 242       8.397   2.161 -38.890  1.00  0.00           H  
ATOM   3417  HE  ARG A 242       9.641  -0.394 -38.039  1.00  0.00           H  
ATOM   3418 HH12 ARG A 242      12.013   2.370 -39.858  1.00  0.00           H  
ATOM   3419 HH11 ARG A 242      10.433   2.843 -39.295  1.00  0.00           H  
ATOM   3420 HH22 ARG A 242      12.733   0.181 -39.586  1.00  0.00           H  
ATOM   3421 HH21 ARG A 242      11.702  -0.996 -38.823  1.00  0.00           H  
ATOM   3422  H1  ARG A 242       9.936   4.009 -35.427  1.00149.85           H  
ATOM   3423  HA  ARG A 242       7.230   4.851 -35.123  1.00150.21           H  
ATOM   3424  N   GLY A 243       8.128   2.372 -33.205  1.00149.43           N  
ATOM   3425  CA  GLY A 243       7.775   1.498 -32.086  1.00148.45           C  
ATOM   3426  C   GLY A 243       7.686   2.295 -30.777  1.00152.29           C  
ATOM   3427  O   GLY A 243       8.359   1.950 -29.806  1.00150.87           O  
ATOM   3428  HA3 GLY A 243       8.539   0.725 -31.992  1.00148.45           H  
ATOM   3429  H   GLY A 243       9.114   2.486 -33.387  1.00149.43           H  
ATOM   3430  HA2 GLY A 243       6.828   0.987 -32.268  1.00148.45           H  
ATOM   3431  N   LEU A 244       6.863   3.356 -30.753  1.00149.91           N  
ATOM   3432  CA  LEU A 244       6.622   4.205 -29.582  1.00149.81           C  
ATOM   3433  C   LEU A 244       5.588   3.599 -28.606  1.00151.33           C  
ATOM   3434  O   LEU A 244       5.582   3.981 -27.436  1.00150.38           O  
ATOM   3435  CB  LEU A 244       6.214   5.616 -30.075  1.00  0.00           C  
ATOM   3436  CG  LEU A 244       6.962   6.772 -29.376  1.00  0.00           C  
ATOM   3437  CD1 LEU A 244       8.481   6.738 -29.666  1.00  0.00           C  
ATOM   3438  CD2 LEU A 244       6.339   8.133 -29.745  1.00  0.00           C  
ATOM   3439  HB2 LEU A 244       6.394   5.710 -31.149  1.00  0.00           H  
ATOM   3440  HB3 LEU A 244       5.138   5.754 -29.959  1.00  0.00           H  
ATOM   3441  HG  LEU A 244       6.834   6.642 -28.300  1.00  0.00           H  
ATOM   3442 HD11 LEU A 244       9.048   6.664 -28.739  1.00  0.00           H  
ATOM   3443 HD12 LEU A 244       8.766   5.887 -30.285  1.00  0.00           H  
ATOM   3444 HD13 LEU A 244       8.832   7.628 -30.189  1.00  0.00           H  
ATOM   3445 HD21 LEU A 244       7.079   8.931 -29.813  1.00  0.00           H  
ATOM   3446 HD22 LEU A 244       5.814   8.093 -30.700  1.00  0.00           H  
ATOM   3447 HD23 LEU A 244       5.615   8.438 -28.989  1.00  0.00           H  
ATOM   3448  H   LEU A 244       6.355   3.601 -31.593  1.00149.91           H  
ATOM   3449  HA  LEU A 244       7.559   4.279 -29.027  1.00149.81           H  
ATOM   3450  N   ILE A 245       4.767   2.645 -29.088  1.00146.57           N  
ATOM   3451  CA  ILE A 245       3.810   1.862 -28.296  1.00145.26           C  
ATOM   3452  C   ILE A 245       4.499   0.908 -27.295  1.00146.44           C  
ATOM   3453  O   ILE A 245       3.990   0.726 -26.188  1.00145.50           O  
ATOM   3454  CB  ILE A 245       2.858   1.041 -29.221  1.00  0.00           C  
ATOM   3455  CG1 ILE A 245       1.670   0.414 -28.450  1.00  0.00           C  
ATOM   3456  CG2 ILE A 245       3.573  -0.028 -30.081  1.00  0.00           C  
ATOM   3457  CD1 ILE A 245       0.537  -0.089 -29.357  1.00  0.00           C  
ATOM   3458  HB  ILE A 245       2.430   1.764 -29.917  1.00  0.00           H  
ATOM   3459 HG12 ILE A 245       2.020  -0.417 -27.837  1.00  0.00           H  
ATOM   3460 HG13 ILE A 245       1.258   1.146 -27.754  1.00  0.00           H  
ATOM   3461 HG21 ILE A 245       2.899  -0.440 -30.831  1.00  0.00           H  
ATOM   3462 HG22 ILE A 245       4.423   0.392 -30.618  1.00  0.00           H  
ATOM   3463 HG23 ILE A 245       3.935  -0.864 -29.483  1.00  0.00           H  
ATOM   3464 HD11 ILE A 245      -0.408  -0.118 -28.814  1.00  0.00           H  
ATOM   3465 HD12 ILE A 245       0.397   0.557 -30.224  1.00  0.00           H  
ATOM   3466 HD13 ILE A 245       0.741  -1.097 -29.719  1.00  0.00           H  
ATOM   3467  H   ILE A 245       4.836   2.394 -30.064  1.00146.57           H  
ATOM   3468  HA  ILE A 245       3.210   2.571 -27.722  1.00145.26           H  
ATOM   3469  N   SER A 246       5.660   0.359 -27.693  1.00141.27           N  
ATOM   3470  CA  SER A 246       6.516  -0.484 -26.862  1.00139.21           C  
ATOM   3471  C   SER A 246       7.157   0.317 -25.717  1.00140.66           C  
ATOM   3472  O   SER A 246       7.219  -0.179 -24.596  1.00139.25           O  
ATOM   3473  CB  SER A 246       7.606  -1.125 -27.744  1.00142.66           C  
ATOM   3474  OG  SER A 246       7.033  -2.056 -28.639  1.00152.24           O  
ATOM   3475  H   SER A 246       6.002   0.548 -28.624  1.00141.27           H  
ATOM   3476  HA  SER A 246       5.907  -1.275 -26.419  1.00139.21           H  
ATOM   3477  HB3 SER A 246       8.335  -1.655 -27.128  1.00142.66           H  
ATOM   3478  HB2 SER A 246       8.155  -0.371 -28.310  1.00142.66           H  
ATOM   3479  HG  SER A 246       7.738  -2.482 -29.133  1.00152.24           H  
ATOM   3480  N   LYS A 247       7.584   1.553 -26.028  1.00136.30           N  
ATOM   3481  CA  LYS A 247       8.259   2.477 -25.118  1.00135.20           C  
ATOM   3482  C   LYS A 247       7.335   3.025 -24.008  1.00136.87           C  
ATOM   3483  O   LYS A 247       7.821   3.307 -22.912  1.00135.80           O  
ATOM   3484  CB  LYS A 247       8.879   3.599 -25.980  1.00  0.00           C  
ATOM   3485  CG  LYS A 247      10.005   4.388 -25.294  1.00  0.00           C  
ATOM   3486  CD  LYS A 247      10.671   5.390 -26.252  1.00  0.00           C  
ATOM   3487  CE  LYS A 247      11.938   6.025 -25.665  1.00  0.00           C  
ATOM   3488  NZ  LYS A 247      12.540   6.988 -26.604  1.00  0.00           N1+
ATOM   3489  HB2 LYS A 247       9.314   3.141 -26.870  1.00  0.00           H  
ATOM   3490  HB3 LYS A 247       8.105   4.275 -26.346  1.00  0.00           H  
ATOM   3491  HG2 LYS A 247       9.615   4.918 -24.425  1.00  0.00           H  
ATOM   3492  HG3 LYS A 247      10.755   3.690 -24.920  1.00  0.00           H  
ATOM   3493  HD2 LYS A 247      10.913   4.896 -27.193  1.00  0.00           H  
ATOM   3494  HD3 LYS A 247       9.953   6.174 -26.496  1.00  0.00           H  
ATOM   3495  HE2 LYS A 247      11.706   6.541 -24.733  1.00  0.00           H  
ATOM   3496  HE3 LYS A 247      12.676   5.255 -25.433  1.00  0.00           H  
ATOM   3497  HZ1 LYS A 247      13.373   7.385 -26.194  1.00  0.00           H  
ATOM   3498  HZ2 LYS A 247      12.783   6.516 -27.463  1.00  0.00           H  
ATOM   3499  HZ3 LYS A 247      11.879   7.727 -26.802  1.00  0.00           H  
ATOM   3500  H   LYS A 247       7.463   1.884 -26.974  1.00136.30           H  
ATOM   3501  HA  LYS A 247       9.066   1.928 -24.631  1.00135.20           H  
ATOM   3502  N   ALA A 248       6.028   3.142 -24.303  1.00132.41           N  
ATOM   3503  CA  ALA A 248       4.997   3.627 -23.385  1.00131.78           C  
ATOM   3504  C   ALA A 248       4.633   2.614 -22.286  1.00133.30           C  
ATOM   3505  O   ALA A 248       4.573   2.999 -21.118  1.00132.84           O  
ATOM   3506  CB  ALA A 248       3.755   4.028 -24.194  1.00  0.00           C  
ATOM   3507  HB1 ALA A 248       3.994   4.815 -24.910  1.00  0.00           H  
ATOM   3508  HB2 ALA A 248       3.352   3.185 -24.756  1.00  0.00           H  
ATOM   3509  HB3 ALA A 248       2.964   4.406 -23.546  1.00  0.00           H  
ATOM   3510  H   ALA A 248       5.712   2.896 -25.231  1.00132.41           H  
ATOM   3511  HA  ALA A 248       5.379   4.525 -22.895  1.00131.78           H  
ATOM   3512  N   LYS A 249       4.411   1.343 -22.668  1.00127.69           N  
ATOM   3513  CA  LYS A 249       4.088   0.258 -21.734  1.00125.67           C  
ATOM   3514  C   LYS A 249       5.287  -0.191 -20.880  1.00125.96           C  
ATOM   3515  O   LYS A 249       5.061  -0.679 -19.774  1.00125.30           O  
ATOM   3516  CB  LYS A 249       3.441  -0.925 -22.483  1.00  0.00           C  
ATOM   3517  CG  LYS A 249       2.025  -0.607 -22.998  1.00  0.00           C  
ATOM   3518  CD  LYS A 249       1.324  -1.829 -23.613  1.00  0.00           C  
ATOM   3519  CE  LYS A 249      -0.099  -1.511 -24.099  1.00  0.00           C  
ATOM   3520  NZ  LYS A 249      -0.752  -2.701 -24.672  1.00  0.00           N1+
ATOM   3521  HB2 LYS A 249       4.082  -1.247 -23.305  1.00  0.00           H  
ATOM   3522  HB3 LYS A 249       3.365  -1.777 -21.804  1.00  0.00           H  
ATOM   3523  HG2 LYS A 249       1.417  -0.219 -22.179  1.00  0.00           H  
ATOM   3524  HG3 LYS A 249       2.079   0.189 -23.742  1.00  0.00           H  
ATOM   3525  HD2 LYS A 249       1.920  -2.201 -24.448  1.00  0.00           H  
ATOM   3526  HD3 LYS A 249       1.289  -2.635 -22.879  1.00  0.00           H  
ATOM   3527  HE2 LYS A 249      -0.708  -1.143 -23.273  1.00  0.00           H  
ATOM   3528  HE3 LYS A 249      -0.074  -0.727 -24.857  1.00  0.00           H  
ATOM   3529  HZ1 LYS A 249      -1.685  -2.460 -24.979  1.00  0.00           H  
ATOM   3530  HZ2 LYS A 249      -0.217  -3.033 -25.462  1.00  0.00           H  
ATOM   3531  HZ3 LYS A 249      -0.808  -3.429 -23.975  1.00  0.00           H  
ATOM   3532  H   LYS A 249       4.479   1.092 -23.645  1.00127.69           H  
ATOM   3533  HA  LYS A 249       3.344   0.644 -21.035  1.00125.67           H  
ATOM   3534  N   ILE A 250       6.521   0.029 -21.374  1.00119.87           N  
ATOM   3535  CA  ILE A 250       7.772  -0.127 -20.622  1.00117.88           C  
ATOM   3536  C   ILE A 250       7.868   0.853 -19.434  1.00118.44           C  
ATOM   3537  O   ILE A 250       8.237   0.422 -18.341  1.00116.98           O  
ATOM   3538  CB  ILE A 250       9.019   0.011 -21.555  1.00  0.00           C  
ATOM   3539  CG1 ILE A 250       9.204  -1.282 -22.382  1.00  0.00           C  
ATOM   3540  CG2 ILE A 250      10.356   0.374 -20.863  1.00  0.00           C  
ATOM   3541  CD1 ILE A 250      10.117  -1.124 -23.610  1.00  0.00           C  
ATOM   3542  HB  ILE A 250       8.804   0.815 -22.260  1.00  0.00           H  
ATOM   3543 HG12 ILE A 250       9.605  -2.064 -21.737  1.00  0.00           H  
ATOM   3544 HG13 ILE A 250       8.237  -1.659 -22.716  1.00  0.00           H  
ATOM   3545 HG21 ILE A 250      11.181   0.390 -21.576  1.00  0.00           H  
ATOM   3546 HG22 ILE A 250      10.332   1.364 -20.408  1.00  0.00           H  
ATOM   3547 HG23 ILE A 250      10.608  -0.350 -20.087  1.00  0.00           H  
ATOM   3548 HD11 ILE A 250       9.773  -1.755 -24.431  1.00  0.00           H  
ATOM   3549 HD12 ILE A 250      10.141  -0.098 -23.974  1.00  0.00           H  
ATOM   3550 HD13 ILE A 250      11.141  -1.418 -23.377  1.00  0.00           H  
ATOM   3551  H   ILE A 250       6.615   0.409 -22.306  1.00119.87           H  
ATOM   3552  HA  ILE A 250       7.771  -1.135 -20.202  1.00117.88           H  
ATOM   3553  N   LYS A 251       7.487   2.125 -19.657  1.00113.68           N  
ATOM   3554  CA  LYS A 251       7.371   3.146 -18.614  1.00112.77           C  
ATOM   3555  C   LYS A 251       6.307   2.807 -17.557  1.00113.04           C  
ATOM   3556  O   LYS A 251       6.627   2.852 -16.372  1.00112.60           O  
ATOM   3557  CB  LYS A 251       7.136   4.539 -19.240  1.00  0.00           C  
ATOM   3558  CG  LYS A 251       8.437   5.289 -19.565  1.00  0.00           C  
ATOM   3559  CD  LYS A 251       8.184   6.707 -20.103  1.00  0.00           C  
ATOM   3560  CE  LYS A 251       9.453   7.573 -20.097  1.00  0.00           C  
ATOM   3561  NZ  LYS A 251       9.174   8.944 -20.558  1.00  0.00           N1+
ATOM   3562  HB2 LYS A 251       6.496   4.471 -20.120  1.00  0.00           H  
ATOM   3563  HB3 LYS A 251       6.588   5.162 -18.532  1.00  0.00           H  
ATOM   3564  HG2 LYS A 251       9.045   5.350 -18.661  1.00  0.00           H  
ATOM   3565  HG3 LYS A 251       9.020   4.719 -20.291  1.00  0.00           H  
ATOM   3566  HD2 LYS A 251       7.803   6.634 -21.123  1.00  0.00           H  
ATOM   3567  HD3 LYS A 251       7.399   7.194 -19.524  1.00  0.00           H  
ATOM   3568  HE2 LYS A 251       9.870   7.626 -19.091  1.00  0.00           H  
ATOM   3569  HE3 LYS A 251      10.215   7.130 -20.739  1.00  0.00           H  
ATOM   3570  HZ1 LYS A 251      10.028   9.484 -20.545  1.00  0.00           H  
ATOM   3571  HZ2 LYS A 251       8.806   8.917 -21.498  1.00  0.00           H  
ATOM   3572  HZ3 LYS A 251       8.498   9.375 -19.943  1.00  0.00           H  
ATOM   3573  H   LYS A 251       7.198   2.402 -20.585  1.00113.68           H  
ATOM   3574  HA  LYS A 251       8.331   3.168 -18.092  1.00112.77           H  
ATOM   3575  N   ALA A 252       5.090   2.445 -18.000  1.00106.36           N  
ATOM   3576  CA  ALA A 252       3.949   2.117 -17.137  1.00104.30           C  
ATOM   3577  C   ALA A 252       4.192   0.930 -16.187  1.00104.38           C  
ATOM   3578  O   ALA A 252       3.842   1.029 -15.011  1.00103.62           O  
ATOM   3579  CB  ALA A 252       2.712   1.868 -18.011  1.00  0.00           C  
ATOM   3580  HB1 ALA A 252       2.870   1.035 -18.696  1.00  0.00           H  
ATOM   3581  HB2 ALA A 252       1.835   1.638 -17.404  1.00  0.00           H  
ATOM   3582  HB3 ALA A 252       2.473   2.748 -18.610  1.00  0.00           H  
ATOM   3583  H   ALA A 252       4.912   2.433 -18.996  1.00106.36           H  
ATOM   3584  HA  ALA A 252       3.752   2.994 -16.518  1.00104.30           H  
ATOM   3585  N   ILE A 253       4.811  -0.146 -16.704  1.00 98.42           N  
ATOM   3586  CA  ILE A 253       5.211  -1.328 -15.936  1.00 96.22           C  
ATOM   3587  C   ILE A 253       6.347  -1.054 -14.932  1.00 98.37           C  
ATOM   3588  O   ILE A 253       6.321  -1.627 -13.844  1.00 97.69           O  
ATOM   3589  CB  ILE A 253       5.543  -2.528 -16.883  1.00  0.00           C  
ATOM   3590  CG1 ILE A 253       4.262  -3.367 -17.111  1.00  0.00           C  
ATOM   3591  CG2 ILE A 253       6.737  -3.431 -16.498  1.00  0.00           C  
ATOM   3592  CD1 ILE A 253       4.234  -4.165 -18.419  1.00  0.00           C  
ATOM   3593  HB  ILE A 253       5.825  -2.103 -17.845  1.00  0.00           H  
ATOM   3594 HG12 ILE A 253       4.108  -4.046 -16.274  1.00  0.00           H  
ATOM   3595 HG13 ILE A 253       3.395  -2.707 -17.122  1.00  0.00           H  
ATOM   3596 HG21 ILE A 253       6.928  -4.170 -17.272  1.00  0.00           H  
ATOM   3597 HG22 ILE A 253       7.668  -2.871 -16.402  1.00  0.00           H  
ATOM   3598 HG23 ILE A 253       6.556  -3.957 -15.562  1.00  0.00           H  
ATOM   3599 HD11 ILE A 253       3.348  -4.798 -18.468  1.00  0.00           H  
ATOM   3600 HD12 ILE A 253       4.212  -3.501 -19.283  1.00  0.00           H  
ATOM   3601 HD13 ILE A 253       5.102  -4.812 -18.519  1.00  0.00           H  
ATOM   3602  H   ILE A 253       5.063  -0.149 -17.684  1.00 98.42           H  
ATOM   3603  HA  ILE A 253       4.347  -1.608 -15.332  1.00 96.22           H  
ATOM   3604  N   LYS A 254       7.301  -0.176 -15.290  1.00 93.86           N  
ATOM   3605  CA  LYS A 254       8.398   0.221 -14.407  1.00 92.99           C  
ATOM   3606  C   LYS A 254       7.915   1.092 -13.230  1.00 96.36           C  
ATOM   3607  O   LYS A 254       8.440   0.941 -12.128  1.00 95.66           O  
ATOM   3608  CB  LYS A 254       9.510   0.894 -15.237  1.00  0.00           C  
ATOM   3609  CG  LYS A 254      10.813   1.143 -14.454  1.00  0.00           C  
ATOM   3610  CD  LYS A 254      11.959   1.637 -15.349  1.00  0.00           C  
ATOM   3611  CE  LYS A 254      13.279   1.786 -14.579  1.00  0.00           C  
ATOM   3612  NZ  LYS A 254      14.358   2.278 -15.452  1.00  0.00           N1+
ATOM   3613  HB2 LYS A 254       9.748   0.240 -16.078  1.00  0.00           H  
ATOM   3614  HB3 LYS A 254       9.149   1.827 -15.671  1.00  0.00           H  
ATOM   3615  HG2 LYS A 254      10.637   1.875 -13.665  1.00  0.00           H  
ATOM   3616  HG3 LYS A 254      11.115   0.220 -13.956  1.00  0.00           H  
ATOM   3617  HD2 LYS A 254      12.096   0.946 -16.182  1.00  0.00           H  
ATOM   3618  HD3 LYS A 254      11.680   2.596 -15.790  1.00  0.00           H  
ATOM   3619  HE2 LYS A 254      13.156   2.483 -13.749  1.00  0.00           H  
ATOM   3620  HE3 LYS A 254      13.580   0.828 -14.155  1.00  0.00           H  
ATOM   3621  HZ1 LYS A 254      15.211   2.364 -14.918  1.00  0.00           H  
ATOM   3622  HZ2 LYS A 254      14.502   1.628 -16.212  1.00  0.00           H  
ATOM   3623  HZ3 LYS A 254      14.105   3.182 -15.826  1.00  0.00           H  
ATOM   3624  H   LYS A 254       7.271   0.261 -16.201  1.00 93.86           H  
ATOM   3625  HA  LYS A 254       8.818  -0.692 -13.979  1.00 92.99           H  
ATOM   3626  N   TYR A 255       6.894   1.935 -13.468  1.00 92.88           N  
ATOM   3627  CA  TYR A 255       6.238   2.747 -12.440  1.00 92.83           C  
ATOM   3628  C   TYR A 255       5.406   1.894 -11.473  1.00 93.87           C  
ATOM   3629  O   TYR A 255       5.482   2.130 -10.270  1.00 93.60           O  
ATOM   3630  CB  TYR A 255       5.350   3.838 -13.078  1.00  0.00           C  
ATOM   3631  CG  TYR A 255       6.006   4.780 -14.076  1.00  0.00           C  
ATOM   3632  CD1 TYR A 255       5.198   5.419 -15.041  1.00  0.00           C  
ATOM   3633  CD2 TYR A 255       7.399   5.021 -14.068  1.00  0.00           C  
ATOM   3634  CE1 TYR A 255       5.776   6.281 -15.992  1.00  0.00           C  
ATOM   3635  CE2 TYR A 255       7.979   5.869 -15.031  1.00  0.00           C  
ATOM   3636  CZ  TYR A 255       7.165   6.511 -15.982  1.00  0.00           C  
ATOM   3637  OH  TYR A 255       7.720   7.381 -16.873  1.00  0.00           O  
ATOM   3638  HB2 TYR A 255       4.511   3.361 -13.586  1.00  0.00           H  
ATOM   3639  HB3 TYR A 255       4.913   4.456 -12.292  1.00  0.00           H  
ATOM   3640  HD1 TYR A 255       4.132   5.249 -15.056  1.00  0.00           H  
ATOM   3641  HD2 TYR A 255       8.042   4.557 -13.337  1.00  0.00           H  
ATOM   3642  HE1 TYR A 255       5.146   6.774 -16.718  1.00  0.00           H  
ATOM   3643  HE2 TYR A 255       9.043   6.049 -15.017  1.00  0.00           H  
ATOM   3644  HH  TYR A 255       7.055   7.895 -17.336  1.00  0.00           H  
ATOM   3645  H   TYR A 255       6.526   2.019 -14.406  1.00 92.88           H  
ATOM   3646  HA  TYR A 255       7.012   3.237 -11.846  1.00 92.83           H  
ATOM   3647  N   SER A 256       4.657   0.907 -11.999  1.00 87.93           N  
ATOM   3648  CA  SER A 256       3.849  -0.015 -11.197  1.00 85.90           C  
ATOM   3649  C   SER A 256       4.698  -0.957 -10.322  1.00 87.93           C  
ATOM   3650  O   SER A 256       4.318  -1.179  -9.173  1.00 87.46           O  
ATOM   3651  CB  SER A 256       2.822  -0.732 -12.094  1.00  0.00           C  
ATOM   3652  OG  SER A 256       3.392  -1.728 -12.916  1.00  0.00           O  
ATOM   3653  HB2 SER A 256       2.057  -1.206 -11.477  1.00  0.00           H  
ATOM   3654  HB3 SER A 256       2.308  -0.006 -12.720  1.00  0.00           H  
ATOM   3655  HG  SER A 256       3.473  -2.540 -12.406  1.00  0.00           H  
ATOM   3656  H   SER A 256       4.634   0.766 -13.001  1.00 87.93           H  
ATOM   3657  HA  SER A 256       3.270   0.608 -10.513  1.00 85.90           H  
ATOM   3658  N   ILE A 257       5.859  -1.413 -10.833  1.00 83.47           N  
ATOM   3659  CA  ILE A 257       6.896  -2.114 -10.063  1.00 82.95           C  
ATOM   3660  C   ILE A 257       7.459  -1.260  -8.910  1.00 88.83           C  
ATOM   3661  O   ILE A 257       7.639  -1.788  -7.814  1.00 88.59           O  
ATOM   3662  CB  ILE A 257       8.080  -2.584 -10.971  1.00  0.00           C  
ATOM   3663  CG1 ILE A 257       7.649  -3.781 -11.837  1.00  0.00           C  
ATOM   3664  CG2 ILE A 257       9.402  -2.938 -10.243  1.00  0.00           C  
ATOM   3665  CD1 ILE A 257       8.578  -4.054 -13.032  1.00  0.00           C  
ATOM   3666  HB  ILE A 257       8.305  -1.761 -11.651  1.00  0.00           H  
ATOM   3667 HG12 ILE A 257       7.601  -4.667 -11.206  1.00  0.00           H  
ATOM   3668 HG13 ILE A 257       6.637  -3.628 -12.209  1.00  0.00           H  
ATOM   3669 HG21 ILE A 257      10.150  -3.322 -10.936  1.00  0.00           H  
ATOM   3670 HG22 ILE A 257       9.859  -2.069  -9.767  1.00  0.00           H  
ATOM   3671 HG23 ILE A 257       9.242  -3.700  -9.479  1.00  0.00           H  
ATOM   3672 HD11 ILE A 257       8.035  -4.535 -13.844  1.00  0.00           H  
ATOM   3673 HD12 ILE A 257       9.005  -3.135 -13.432  1.00  0.00           H  
ATOM   3674 HD13 ILE A 257       9.400  -4.713 -12.753  1.00  0.00           H  
ATOM   3675  H   ILE A 257       6.087  -1.204 -11.796  1.00 83.47           H  
ATOM   3676  HA  ILE A 257       6.429  -2.996  -9.620  1.00 82.95           H  
ATOM   3677  N   ILE A 258       7.710   0.033  -9.174  1.00 86.39           N  
ATOM   3678  CA  ILE A 258       8.210   0.994  -8.188  1.00 86.49           C  
ATOM   3679  C   ILE A 258       7.197   1.311  -7.066  1.00 89.92           C  
ATOM   3680  O   ILE A 258       7.636   1.502  -5.934  1.00 90.18           O  
ATOM   3681  CB  ILE A 258       8.747   2.292  -8.870  1.00  0.00           C  
ATOM   3682  CG1 ILE A 258      10.128   2.010  -9.509  1.00  0.00           C  
ATOM   3683  CG2 ILE A 258       8.843   3.548  -7.973  1.00  0.00           C  
ATOM   3684  CD1 ILE A 258      10.606   3.098 -10.482  1.00  0.00           C  
ATOM   3685  HB  ILE A 258       8.061   2.540  -9.680  1.00  0.00           H  
ATOM   3686 HG12 ILE A 258      10.872   1.889  -8.721  1.00  0.00           H  
ATOM   3687 HG13 ILE A 258      10.110   1.058 -10.040  1.00  0.00           H  
ATOM   3688 HG21 ILE A 258       9.220   4.407  -8.528  1.00  0.00           H  
ATOM   3689 HG22 ILE A 258       7.874   3.848  -7.579  1.00  0.00           H  
ATOM   3690 HG23 ILE A 258       9.513   3.383  -7.129  1.00  0.00           H  
ATOM   3691 HD11 ILE A 258      11.287   2.681 -11.224  1.00  0.00           H  
ATOM   3692 HD12 ILE A 258       9.772   3.547 -11.022  1.00  0.00           H  
ATOM   3693 HD13 ILE A 258      11.136   3.894  -9.958  1.00  0.00           H  
ATOM   3694  H   ILE A 258       7.550   0.393 -10.105  1.00 86.39           H  
ATOM   3695  HA  ILE A 258       9.059   0.515  -7.695  1.00 86.49           H  
ATOM   3696  N   ILE A 259       5.883   1.300  -7.364  1.00 85.31           N  
ATOM   3697  CA  ILE A 259       4.811   1.427  -6.362  1.00 84.39           C  
ATOM   3698  C   ILE A 259       4.795   0.232  -5.385  1.00 86.66           C  
ATOM   3699  O   ILE A 259       4.569   0.436  -4.193  1.00 86.40           O  
ATOM   3700  CB  ILE A 259       3.396   1.588  -7.013  1.00 87.35           C  
ATOM   3701  CG1 ILE A 259       3.298   2.923  -7.780  1.00 88.16           C  
ATOM   3702  CG2 ILE A 259       2.201   1.495  -6.033  1.00 87.88           C  
ATOM   3703  CD1 ILE A 259       2.145   3.004  -8.793  1.00 92.49           C  
ATOM   3704  H   ILE A 259       5.590   1.153  -8.321  1.00 85.31           H  
ATOM   3705  HA  ILE A 259       5.017   2.325  -5.776  1.00 84.39           H  
ATOM   3706  HB  ILE A 259       3.280   0.784  -7.740  1.00 87.35           H  
ATOM   3707 HG13 ILE A 259       4.221   3.098  -8.320  1.00 88.16           H  
ATOM   3708 HG12 ILE A 259       3.215   3.745  -7.068  1.00 88.16           H  
ATOM   3709 HG21 ILE A 259       1.251   1.649  -6.546  1.00 87.88           H  
ATOM   3710 HG22 ILE A 259       2.129   0.525  -5.545  1.00 87.88           H  
ATOM   3711 HG23 ILE A 259       2.274   2.253  -5.252  1.00 87.88           H  
ATOM   3712 HD11 ILE A 259       2.498   3.397  -9.746  1.00 92.49           H  
ATOM   3713 HD12 ILE A 259       1.696   2.029  -8.989  1.00 92.49           H  
ATOM   3714 HD13 ILE A 259       1.356   3.666  -8.433  1.00 92.49           H  
ATOM   3715  N   ILE A 260       5.076  -0.974  -5.903  1.00 82.18           N  
ATOM   3716  CA  ILE A 260       5.151  -2.221  -5.142  1.00 81.05           C  
ATOM   3717  C   ILE A 260       6.421  -2.317  -4.289  1.00 84.38           C  
ATOM   3718  O   ILE A 260       6.327  -2.734  -3.136  1.00 84.08           O  
ATOM   3719  CB  ILE A 260       5.070  -3.449  -6.086  1.00  0.00           C  
ATOM   3720  CG1 ILE A 260       3.669  -3.481  -6.722  1.00  0.00           C  
ATOM   3721  CG2 ILE A 260       5.408  -4.815  -5.440  1.00  0.00           C  
ATOM   3722  CD1 ILE A 260       3.590  -4.176  -8.069  1.00  0.00           C  
ATOM   3723  HB  ILE A 260       5.790  -3.293  -6.889  1.00  0.00           H  
ATOM   3724 HG12 ILE A 260       2.975  -3.948  -6.029  1.00  0.00           H  
ATOM   3725 HG13 ILE A 260       3.299  -2.471  -6.885  1.00  0.00           H  
ATOM   3726 HG21 ILE A 260       5.406  -5.604  -6.184  1.00  0.00           H  
ATOM   3727 HG22 ILE A 260       6.405  -4.850  -5.004  1.00  0.00           H  
ATOM   3728 HG23 ILE A 260       4.691  -5.077  -4.663  1.00  0.00           H  
ATOM   3729 HD11 ILE A 260       2.737  -4.854  -8.077  1.00  0.00           H  
ATOM   3730 HD12 ILE A 260       3.426  -3.471  -8.880  1.00  0.00           H  
ATOM   3731 HD13 ILE A 260       4.498  -4.735  -8.292  1.00  0.00           H  
ATOM   3732  H   ILE A 260       5.253  -1.051  -6.896  1.00 82.18           H  
ATOM   3733  HA  ILE A 260       4.294  -2.254  -4.469  1.00 81.05           H  
ATOM   3734  N   LEU A 261       7.569  -1.914  -4.863  1.00 80.95           N  
ATOM   3735  CA  LEU A 261       8.857  -1.850  -4.174  1.00 80.62           C  
ATOM   3736  C   LEU A 261       8.863  -0.790  -3.056  1.00 84.51           C  
ATOM   3737  O   LEU A 261       9.473  -1.016  -2.012  1.00 84.27           O  
ATOM   3738  CB  LEU A 261       9.994  -1.642  -5.195  1.00  0.00           C  
ATOM   3739  CG  LEU A 261      11.425  -1.650  -4.599  1.00  0.00           C  
ATOM   3740  CD1 LEU A 261      11.745  -2.942  -3.813  1.00  0.00           C  
ATOM   3741  CD2 LEU A 261      12.474  -1.358  -5.692  1.00  0.00           C  
ATOM   3742  HB2 LEU A 261       9.928  -2.418  -5.960  1.00  0.00           H  
ATOM   3743  HB3 LEU A 261       9.832  -0.696  -5.714  1.00  0.00           H  
ATOM   3744  HG  LEU A 261      11.500  -0.822  -3.892  1.00  0.00           H  
ATOM   3745 HD11 LEU A 261      12.774  -3.273  -3.957  1.00  0.00           H  
ATOM   3746 HD12 LEU A 261      11.612  -2.785  -2.742  1.00  0.00           H  
ATOM   3747 HD13 LEU A 261      11.100  -3.771  -4.105  1.00  0.00           H  
ATOM   3748 HD21 LEU A 261      13.110  -0.520  -5.405  1.00  0.00           H  
ATOM   3749 HD22 LEU A 261      13.126  -2.209  -5.888  1.00  0.00           H  
ATOM   3750 HD23 LEU A 261      12.009  -1.094  -6.642  1.00  0.00           H  
ATOM   3751  H   LEU A 261       7.563  -1.619  -5.831  1.00 80.95           H  
ATOM   3752  HA  LEU A 261       9.010  -2.830  -3.730  1.00 80.62           H  
ATOM   3753  N   ALA A 262       8.141   0.320  -3.272  1.00 81.16           N  
ATOM   3754  CA  ALA A 262       7.911   1.339  -2.259  1.00 81.60           C  
ATOM   3755  C   ALA A 262       6.930   0.881  -1.170  1.00 84.50           C  
ATOM   3756  O   ALA A 262       7.158   1.211  -0.011  1.00 84.51           O  
ATOM   3757  CB  ALA A 262       7.425   2.623  -2.921  1.00 83.07           C  
ATOM   3758  H   ALA A 262       7.685   0.461  -4.164  1.00 81.16           H  
ATOM   3759  HA  ALA A 262       8.865   1.560  -1.775  1.00 81.60           H  
ATOM   3760  HB1 ALA A 262       7.290   3.369  -2.145  1.00 83.07           H  
ATOM   3761  HB2 ALA A 262       8.155   3.010  -3.633  1.00 83.07           H  
ATOM   3762  HB3 ALA A 262       6.476   2.488  -3.441  1.00 83.07           H  
ATOM   3763  N   PHE A 263       5.896   0.102  -1.541  1.00 79.29           N  
ATOM   3764  CA  PHE A 263       4.965  -0.545  -0.613  1.00 78.54           C  
ATOM   3765  C   PHE A 263       5.653  -1.501   0.370  1.00 82.49           C  
ATOM   3766  O   PHE A 263       5.531  -1.307   1.579  1.00 82.41           O  
ATOM   3767  CB  PHE A 263       3.766  -1.171  -1.377  1.00 79.83           C  
ATOM   3768  CG  PHE A 263       2.885  -2.134  -0.592  1.00 81.03           C  
ATOM   3769  CD1 PHE A 263       1.848  -1.645   0.228  1.00 84.56           C  
ATOM   3770  CD2 PHE A 263       3.214  -3.505  -0.527  1.00 82.70           C  
ATOM   3771  CE1 PHE A 263       1.157  -2.504   1.070  1.00 85.05           C  
ATOM   3772  CE2 PHE A 263       2.511  -4.351   0.319  1.00 85.44           C  
ATOM   3773  CZ  PHE A 263       1.490  -3.850   1.117  1.00 83.71           C  
ATOM   3774  H   PHE A 263       5.759  -0.106  -2.522  1.00 79.29           H  
ATOM   3775  HA  PHE A 263       4.564   0.241   0.022  1.00 78.54           H  
ATOM   3776  HB3 PHE A 263       4.125  -1.700  -2.257  1.00 79.83           H  
ATOM   3777  HB2 PHE A 263       3.131  -0.372  -1.760  1.00 79.83           H  
ATOM   3778  HD1 PHE A 263       1.592  -0.600   0.207  1.00 84.56           H  
ATOM   3779  HD2 PHE A 263       4.030  -3.892  -1.118  1.00 82.70           H  
ATOM   3780  HE1 PHE A 263       0.369  -2.120   1.701  1.00 85.05           H  
ATOM   3781  HE2 PHE A 263       2.770  -5.399   0.367  1.00 85.44           H  
ATOM   3782  HZ  PHE A 263       0.955  -4.508   1.785  1.00 83.71           H  
ATOM   3783  N   ILE A 264       6.387  -2.488  -0.169  1.00 78.36           N  
ATOM   3784  CA  ILE A 264       7.101  -3.491   0.618  1.00 77.65           C  
ATOM   3785  C   ILE A 264       8.190  -2.869   1.514  1.00 82.22           C  
ATOM   3786  O   ILE A 264       8.280  -3.273   2.667  1.00 82.08           O  
ATOM   3787  CB  ILE A 264       7.711  -4.619  -0.268  1.00  0.00           C  
ATOM   3788  CG1 ILE A 264       8.223  -5.829   0.544  1.00  0.00           C  
ATOM   3789  CG2 ILE A 264       8.812  -4.139  -1.222  1.00  0.00           C  
ATOM   3790  CD1 ILE A 264       8.513  -7.065  -0.323  1.00  0.00           C  
ATOM   3791  HB  ILE A 264       6.893  -4.973  -0.897  1.00  0.00           H  
ATOM   3792 HG12 ILE A 264       9.132  -5.558   1.084  1.00  0.00           H  
ATOM   3793 HG13 ILE A 264       7.496  -6.097   1.312  1.00  0.00           H  
ATOM   3794 HG21 ILE A 264       9.050  -4.888  -1.976  1.00  0.00           H  
ATOM   3795 HG22 ILE A 264       8.458  -3.261  -1.738  1.00  0.00           H  
ATOM   3796 HG23 ILE A 264       9.737  -3.883  -0.707  1.00  0.00           H  
ATOM   3797 HD11 ILE A 264       8.342  -7.982   0.242  1.00  0.00           H  
ATOM   3798 HD12 ILE A 264       7.875  -7.098  -1.207  1.00  0.00           H  
ATOM   3799 HD13 ILE A 264       9.550  -7.074  -0.661  1.00  0.00           H  
ATOM   3800  H   ILE A 264       6.451  -2.576  -1.176  1.00 78.36           H  
ATOM   3801  HA  ILE A 264       6.361  -3.952   1.277  1.00 77.65           H  
ATOM   3802  N   CYS A 265       8.940  -1.874   1.004  1.00 79.32           N  
ATOM   3803  CA  CYS A 265      10.031  -1.211   1.723  1.00 80.21           C  
ATOM   3804  C   CYS A 265       9.533  -0.302   2.864  1.00 86.88           C  
ATOM   3805  O   CYS A 265      10.132  -0.324   3.938  1.00 87.23           O  
ATOM   3806  CB  CYS A 265      10.980  -0.475   0.755  1.00  0.00           C  
ATOM   3807  SG  CYS A 265      12.481   0.130   1.584  1.00  0.00           S  
ATOM   3808  HB2 CYS A 265      11.300  -1.153  -0.037  1.00  0.00           H  
ATOM   3809  HB3 CYS A 265      10.471   0.361   0.273  1.00  0.00           H  
ATOM   3810  HG  CYS A 265      13.025   0.689   0.500  1.00  0.00           H  
ATOM   3811  H   CYS A 265       8.789  -1.577   0.049  1.00 79.32           H  
ATOM   3812  HA  CYS A 265      10.618  -2.005   2.190  1.00 80.21           H  
ATOM   3813  N   CYS A 266       8.435   0.440   2.632  1.00 84.38           N  
ATOM   3814  CA  CYS A 266       7.775   1.288   3.630  1.00 84.59           C  
ATOM   3815  C   CYS A 266       7.218   0.470   4.810  1.00 87.81           C  
ATOM   3816  O   CYS A 266       7.480   0.831   5.957  1.00 88.08           O  
ATOM   3817  CB  CYS A 266       6.651   2.139   3.005  1.00 84.98           C  
ATOM   3818  SG  CYS A 266       7.327   3.590   2.148  1.00 89.99           S  
ATOM   3819  H   CYS A 266       8.003   0.420   1.717  1.00 84.38           H  
ATOM   3820  HA  CYS A 266       8.526   1.965   4.044  1.00 84.59           H  
ATOM   3821  HB3 CYS A 266       5.955   2.503   3.758  1.00 84.98           H  
ATOM   3822  HB2 CYS A 266       6.070   1.535   2.310  1.00 84.98           H  
ATOM   3823  HG  CYS A 266       6.149   4.110   1.797  1.00 89.99           H  
ATOM   3824  N   TRP A 267       6.477  -0.612   4.511  1.00 83.22           N  
ATOM   3825  CA  TRP A 267       5.839  -1.473   5.512  1.00 82.60           C  
ATOM   3826  C   TRP A 267       6.753  -2.522   6.165  1.00 86.68           C  
ATOM   3827  O   TRP A 267       6.373  -3.014   7.225  1.00 87.17           O  
ATOM   3828  CB  TRP A 267       4.562  -2.114   4.933  1.00 80.62           C  
ATOM   3829  CG  TRP A 267       3.407  -1.167   4.823  1.00 81.80           C  
ATOM   3830  CD1 TRP A 267       3.047  -0.476   3.720  1.00 84.72           C  
ATOM   3831  CD2 TRP A 267       2.515  -0.711   5.888  1.00 81.90           C  
ATOM   3832  NE1 TRP A 267       2.013   0.379   4.030  1.00 84.37           N  
ATOM   3833  CE2 TRP A 267       1.656   0.297   5.357  1.00 85.89           C  
ATOM   3834  CE3 TRP A 267       2.348  -1.035   7.255  1.00 83.23           C  
ATOM   3835  CZ2 TRP A 267       0.703   0.970   6.141  1.00 85.44           C  
ATOM   3836  CZ3 TRP A 267       1.373  -0.388   8.045  1.00 84.93           C  
ATOM   3837  CH2 TRP A 267       0.557   0.618   7.493  1.00 85.72           C  
ATOM   3838  H   TRP A 267       6.308  -0.853   3.543  1.00 83.22           H  
ATOM   3839  HA  TRP A 267       5.521  -0.847   6.345  1.00 82.60           H  
ATOM   3840  HB3 TRP A 267       4.226  -2.929   5.576  1.00 80.62           H  
ATOM   3841  HB2 TRP A 267       4.763  -2.567   3.961  1.00 80.62           H  
ATOM   3842  HD1 TRP A 267       3.506  -0.569   2.750  1.00 84.72           H  
ATOM   3843  HE1 TRP A 267       1.588   0.984   3.337  1.00 84.37           H  
ATOM   3844  HE3 TRP A 267       2.975  -1.793   7.699  1.00 83.23           H  
ATOM   3845  HZ2 TRP A 267       0.083   1.739   5.705  1.00 85.44           H  
ATOM   3846  HZ3 TRP A 267       1.253  -0.656   9.083  1.00 84.93           H  
ATOM   3847  HH2 TRP A 267      -0.180   1.115   8.107  1.00 85.72           H  
ATOM   3848  N   SER A 268       7.922  -2.835   5.575  1.00 82.23           N  
ATOM   3849  CA  SER A 268       8.904  -3.792   6.109  1.00 81.79           C  
ATOM   3850  C   SER A 268       9.358  -3.545   7.567  1.00 85.77           C  
ATOM   3851  O   SER A 268       9.244  -4.487   8.354  1.00 85.68           O  
ATOM   3852  CB  SER A 268      10.100  -3.943   5.137  1.00  0.00           C  
ATOM   3853  OG  SER A 268      11.092  -4.824   5.626  1.00  0.00           O  
ATOM   3854  HB2 SER A 268       9.772  -4.368   4.193  1.00  0.00           H  
ATOM   3855  HB3 SER A 268      10.556  -2.979   4.911  1.00  0.00           H  
ATOM   3856  HG  SER A 268      11.809  -4.861   4.988  1.00  0.00           H  
ATOM   3857  H   SER A 268       8.160  -2.404   4.692  1.00 82.23           H  
ATOM   3858  HA  SER A 268       8.386  -4.751   6.128  1.00 81.79           H  
ATOM   3859  N   PRO A 269       9.810  -2.319   7.936  1.00 81.80           N  
ATOM   3860  CA  PRO A 269      10.183  -2.026   9.330  1.00 82.24           C  
ATOM   3861  C   PRO A 269       9.012  -2.100  10.321  1.00 85.11           C  
ATOM   3862  O   PRO A 269       9.236  -2.554  11.441  1.00 85.00           O  
ATOM   3863  CB  PRO A 269      10.809  -0.622   9.275  1.00 84.90           C  
ATOM   3864  CG  PRO A 269      10.214   0.017   8.034  1.00 88.81           C  
ATOM   3865  CD  PRO A 269      10.096  -1.164   7.081  1.00 83.60           C  
ATOM   3866  HA  PRO A 269      10.943  -2.738   9.659  1.00 82.24           H  
ATOM   3867  HB3 PRO A 269      11.889  -0.713   9.158  1.00 84.90           H  
ATOM   3868  HB2 PRO A 269      10.628  -0.024  10.167  1.00 84.90           H  
ATOM   3869  HG3 PRO A 269      10.811   0.837   7.635  1.00 88.81           H  
ATOM   3870  HG2 PRO A 269       9.220   0.406   8.262  1.00 88.81           H  
ATOM   3871  HD2 PRO A 269       9.342  -0.956   6.332  1.00 83.60           H  
ATOM   3872  HD3 PRO A 269      11.045  -1.333   6.570  1.00 83.60           H  
ATOM   3873  N   TYR A 270       7.801  -1.687   9.899  1.00 79.96           N  
ATOM   3874  CA  TYR A 270       6.590  -1.762  10.722  1.00 78.44           C  
ATOM   3875  C   TYR A 270       6.118  -3.192  10.950  1.00 80.88           C  
ATOM   3876  O   TYR A 270       5.702  -3.498  12.063  1.00 80.73           O  
ATOM   3877  CB  TYR A 270       5.457  -0.924  10.121  1.00  0.00           C  
ATOM   3878  CG  TYR A 270       4.209  -0.824  10.997  1.00  0.00           C  
ATOM   3879  CD1 TYR A 270       3.129  -1.717  10.821  1.00  0.00           C  
ATOM   3880  CD2 TYR A 270       4.137   0.142  12.021  1.00  0.00           C  
ATOM   3881  CE1 TYR A 270       1.988  -1.623  11.643  1.00  0.00           C  
ATOM   3882  CE2 TYR A 270       2.990   0.258  12.823  1.00  0.00           C  
ATOM   3883  CZ  TYR A 270       1.911  -0.620  12.630  1.00  0.00           C  
ATOM   3884  OH  TYR A 270       0.802  -0.490  13.410  1.00  0.00           O  
ATOM   3885  HB2 TYR A 270       5.861   0.068   9.950  1.00  0.00           H  
ATOM   3886  HB3 TYR A 270       5.176  -1.306   9.138  1.00  0.00           H  
ATOM   3887  HD1 TYR A 270       3.176  -2.482  10.060  1.00  0.00           H  
ATOM   3888  HD2 TYR A 270       4.962   0.804  12.208  1.00  0.00           H  
ATOM   3889  HE1 TYR A 270       1.177  -2.320  11.501  1.00  0.00           H  
ATOM   3890  HE2 TYR A 270       2.947   1.017  13.589  1.00  0.00           H  
ATOM   3891  HH  TYR A 270       0.125  -1.146  13.227  1.00  0.00           H  
ATOM   3892  H   TYR A 270       7.689  -1.329   8.962  1.00 79.96           H  
ATOM   3893  HA  TYR A 270       6.822  -1.336  11.695  1.00 78.44           H  
ATOM   3894  N   PHE A 271       6.186  -4.029   9.904  1.00 75.89           N  
ATOM   3895  CA  PHE A 271       5.789  -5.425   9.981  1.00 74.72           C  
ATOM   3896  C   PHE A 271       6.743  -6.230  10.882  1.00 78.08           C  
ATOM   3897  O   PHE A 271       6.262  -7.037  11.676  1.00 77.33           O  
ATOM   3898  CB  PHE A 271       5.645  -6.023   8.567  1.00  0.00           C  
ATOM   3899  CG  PHE A 271       4.956  -7.367   8.629  1.00  0.00           C  
ATOM   3900  CD1 PHE A 271       3.552  -7.405   8.758  1.00  0.00           C  
ATOM   3901  CD2 PHE A 271       5.707  -8.529   8.895  1.00  0.00           C  
ATOM   3902  CE1 PHE A 271       2.925  -8.578   9.142  1.00  0.00           C  
ATOM   3903  CE2 PHE A 271       5.062  -9.682   9.306  1.00  0.00           C  
ATOM   3904  CZ  PHE A 271       3.678  -9.708   9.430  1.00  0.00           C  
ATOM   3905  HB2 PHE A 271       5.042  -5.362   7.943  1.00  0.00           H  
ATOM   3906  HB3 PHE A 271       6.616  -6.115   8.076  1.00  0.00           H  
ATOM   3907  HD1 PHE A 271       2.967  -6.507   8.623  1.00  0.00           H  
ATOM   3908  HD2 PHE A 271       6.786  -8.502   8.863  1.00  0.00           H  
ATOM   3909  HE1 PHE A 271       1.854  -8.587   9.271  1.00  0.00           H  
ATOM   3910  HE2 PHE A 271       5.656 -10.542   9.566  1.00  0.00           H  
ATOM   3911  HZ  PHE A 271       3.185 -10.605   9.773  1.00  0.00           H  
ATOM   3912  H   PHE A 271       6.511  -3.696   9.005  1.00 75.89           H  
ATOM   3913  HA  PHE A 271       4.802  -5.444  10.449  1.00 74.72           H  
ATOM   3914  N   LEU A 272       8.056  -5.947  10.783  1.00 74.56           N  
ATOM   3915  CA  LEU A 272       9.102  -6.451  11.674  1.00 74.44           C  
ATOM   3916  C   LEU A 272       8.848  -6.063  13.143  1.00 77.71           C  
ATOM   3917  O   LEU A 272       8.936  -6.923  14.011  1.00 77.60           O  
ATOM   3918  CB  LEU A 272      10.480  -5.971  11.157  1.00  0.00           C  
ATOM   3919  CG  LEU A 272      11.706  -6.318  12.037  1.00  0.00           C  
ATOM   3920  CD1 LEU A 272      11.845  -7.834  12.295  1.00  0.00           C  
ATOM   3921  CD2 LEU A 272      12.993  -5.703  11.446  1.00  0.00           C  
ATOM   3922  HB2 LEU A 272      10.637  -6.374  10.155  1.00  0.00           H  
ATOM   3923  HB3 LEU A 272      10.446  -4.889  11.034  1.00  0.00           H  
ATOM   3924  HG  LEU A 272      11.571  -5.838  13.007  1.00  0.00           H  
ATOM   3925 HD11 LEU A 272      12.875  -8.181  12.218  1.00  0.00           H  
ATOM   3926 HD12 LEU A 272      11.502  -8.085  13.300  1.00  0.00           H  
ATOM   3927 HD13 LEU A 272      11.255  -8.424  11.594  1.00  0.00           H  
ATOM   3928 HD21 LEU A 272      13.517  -5.109  12.195  1.00  0.00           H  
ATOM   3929 HD22 LEU A 272      13.691  -6.458  11.084  1.00  0.00           H  
ATOM   3930 HD23 LEU A 272      12.781  -5.042  10.605  1.00  0.00           H  
ATOM   3931  H   LEU A 272       8.360  -5.278  10.088  1.00 74.56           H  
ATOM   3932  HA  LEU A 272       9.079  -7.539  11.605  1.00 74.44           H  
ATOM   3933  N   PHE A 273       8.499  -4.791  13.374  1.00 73.81           N  
ATOM   3934  CA  PHE A 273       8.105  -4.209  14.658  1.00 73.95           C  
ATOM   3935  C   PHE A 273       6.800  -4.778  15.252  1.00 77.30           C  
ATOM   3936  O   PHE A 273       6.715  -4.934  16.468  1.00 77.63           O  
ATOM   3937  CB  PHE A 273       8.125  -2.679  14.464  1.00 75.89           C  
ATOM   3938  CG  PHE A 273       7.348  -1.763  15.387  1.00 78.05           C  
ATOM   3939  CD1 PHE A 273       6.246  -1.037  14.885  1.00 80.47           C  
ATOM   3940  CD2 PHE A 273       7.732  -1.597  16.732  1.00 81.52           C  
ATOM   3941  CE1 PHE A 273       5.588  -0.126  15.694  1.00 82.00           C  
ATOM   3942  CE2 PHE A 273       7.051  -0.690  17.529  1.00 84.89           C  
ATOM   3943  CZ  PHE A 273       5.989   0.041  17.010  1.00 82.26           C  
ATOM   3944  H   PHE A 273       8.470  -4.153  12.589  1.00 73.81           H  
ATOM   3945  HA  PHE A 273       8.889  -4.450  15.378  1.00 73.95           H  
ATOM   3946  HB3 PHE A 273       7.767  -2.457  13.463  1.00 75.89           H  
ATOM   3947  HB2 PHE A 273       9.163  -2.347  14.481  1.00 75.89           H  
ATOM   3948  HD1 PHE A 273       5.921  -1.169  13.864  1.00 80.47           H  
ATOM   3949  HD2 PHE A 273       8.561  -2.158  17.139  1.00 81.52           H  
ATOM   3950  HE1 PHE A 273       4.754   0.440  15.306  1.00 82.00           H  
ATOM   3951  HE2 PHE A 273       7.348  -0.556  18.559  1.00 84.89           H  
ATOM   3952  HZ  PHE A 273       5.455   0.733  17.637  1.00 82.26           H  
ATOM   3953  N   ASP A 274       5.833  -5.113  14.381  1.00 72.69           N  
ATOM   3954  CA  ASP A 274       4.535  -5.698  14.718  1.00 71.90           C  
ATOM   3955  C   ASP A 274       4.692  -7.151  15.200  1.00 76.48           C  
ATOM   3956  O   ASP A 274       4.171  -7.469  16.266  1.00 76.55           O  
ATOM   3957  CB  ASP A 274       3.543  -5.562  13.533  1.00  0.00           C  
ATOM   3958  CG  ASP A 274       2.070  -5.875  13.832  1.00  0.00           C  
ATOM   3959  OD1 ASP A 274       1.686  -5.901  15.022  1.00  0.00           O  
ATOM   3960  OD2 ASP A 274       1.320  -6.000  12.839  1.00  0.00           O1-
ATOM   3961  HB2 ASP A 274       3.575  -4.538  13.161  1.00  0.00           H  
ATOM   3962  HB3 ASP A 274       3.867  -6.217  12.723  1.00  0.00           H  
ATOM   3963  H   ASP A 274       5.981  -4.927  13.398  1.00 72.69           H  
ATOM   3964  HA  ASP A 274       4.138  -5.132  15.560  1.00 71.90           H  
ATOM   3965  N   ILE A 275       5.442  -7.980  14.448  1.00 73.84           N  
ATOM   3966  CA  ILE A 275       5.731  -9.374  14.809  1.00 74.06           C  
ATOM   3967  C   ILE A 275       6.743  -9.512  15.971  1.00 79.56           C  
ATOM   3968  O   ILE A 275       6.639 -10.472  16.734  1.00 79.49           O  
ATOM   3969  CB  ILE A 275       6.193 -10.215  13.582  1.00  0.00           C  
ATOM   3970  CG1 ILE A 275       6.117 -11.738  13.840  1.00  0.00           C  
ATOM   3971  CG2 ILE A 275       7.588  -9.852  13.039  1.00  0.00           C  
ATOM   3972  CD1 ILE A 275       6.047 -12.575  12.554  1.00  0.00           C  
ATOM   3973  HB  ILE A 275       5.480  -9.989  12.787  1.00  0.00           H  
ATOM   3974 HG12 ILE A 275       6.969 -12.060  14.439  1.00  0.00           H  
ATOM   3975 HG13 ILE A 275       5.238 -11.969  14.441  1.00  0.00           H  
ATOM   3976 HG21 ILE A 275       7.797 -10.363  12.100  1.00  0.00           H  
ATOM   3977 HG22 ILE A 275       7.655  -8.789  12.844  1.00  0.00           H  
ATOM   3978 HG23 ILE A 275       8.385 -10.112  13.737  1.00  0.00           H  
ATOM   3979 HD11 ILE A 275       5.154 -13.199  12.552  1.00  0.00           H  
ATOM   3980 HD12 ILE A 275       6.012 -11.957  11.658  1.00  0.00           H  
ATOM   3981 HD13 ILE A 275       6.913 -13.230  12.467  1.00  0.00           H  
ATOM   3982  H   ILE A 275       5.839  -7.648  13.579  1.00 73.84           H  
ATOM   3983  HA  ILE A 275       4.794  -9.808  15.152  1.00 74.06           H  
ATOM   3984  N   LEU A 276       7.663  -8.538  16.120  1.00 78.14           N  
ATOM   3985  CA  LEU A 276       8.611  -8.453  17.234  1.00 79.97           C  
ATOM   3986  C   LEU A 276       7.894  -8.167  18.560  1.00 86.27           C  
ATOM   3987  O   LEU A 276       8.088  -8.922  19.509  1.00 86.29           O  
ATOM   3988  CB  LEU A 276       9.701  -7.397  16.932  1.00  0.00           C  
ATOM   3989  CG  LEU A 276      10.773  -7.192  18.028  1.00  0.00           C  
ATOM   3990  CD1 LEU A 276      11.594  -8.476  18.266  1.00  0.00           C  
ATOM   3991  CD2 LEU A 276      11.669  -5.980  17.695  1.00  0.00           C  
ATOM   3992  HB2 LEU A 276      10.215  -7.672  16.012  1.00  0.00           H  
ATOM   3993  HB3 LEU A 276       9.210  -6.442  16.739  1.00  0.00           H  
ATOM   3994  HG  LEU A 276      10.276  -6.942  18.966  1.00  0.00           H  
ATOM   3995 HD11 LEU A 276      12.637  -8.267  18.505  1.00  0.00           H  
ATOM   3996 HD12 LEU A 276      11.184  -9.046  19.098  1.00  0.00           H  
ATOM   3997 HD13 LEU A 276      11.585  -9.130  17.394  1.00  0.00           H  
ATOM   3998 HD21 LEU A 276      11.660  -5.258  18.513  1.00  0.00           H  
ATOM   3999 HD22 LEU A 276      12.707  -6.262  17.521  1.00  0.00           H  
ATOM   4000 HD23 LEU A 276      11.332  -5.454  16.802  1.00  0.00           H  
ATOM   4001  H   LEU A 276       7.705  -7.787  15.444  1.00 78.14           H  
ATOM   4002  HA  LEU A 276       9.098  -9.426  17.322  1.00 79.97           H  
ATOM   4003  N   ASP A 277       7.074  -7.103  18.589  1.00 84.78           N  
ATOM   4004  CA  ASP A 277       6.308  -6.689  19.769  1.00 85.91           C  
ATOM   4005  C   ASP A 277       5.094  -7.580  20.076  1.00 91.24           C  
ATOM   4006  O   ASP A 277       4.623  -7.550  21.210  1.00 90.84           O  
ATOM   4007  CB  ASP A 277       5.934  -5.195  19.793  1.00  0.00           C  
ATOM   4008  CG  ASP A 277       7.102  -4.202  19.707  1.00  0.00           C  
ATOM   4009  OD1 ASP A 277       6.792  -2.992  19.723  1.00  0.00           O  
ATOM   4010  OD2 ASP A 277       8.274  -4.637  19.674  1.00  0.00           O1-
ATOM   4011  HB2 ASP A 277       5.251  -4.995  18.966  1.00  0.00           H  
ATOM   4012  HB3 ASP A 277       5.417  -5.005  20.732  1.00  0.00           H  
ATOM   4013  H   ASP A 277       6.981  -6.514  17.772  1.00 84.78           H  
ATOM   4014  HA  ASP A 277       6.960  -6.833  20.626  1.00 85.91           H  
ATOM   4015  N   ASN A 278       4.669  -8.422  19.118  1.00 89.09           N  
ATOM   4016  CA  ASN A 278       3.780  -9.569  19.348  1.00 89.29           C  
ATOM   4017  C   ASN A 278       4.385 -10.558  20.372  1.00 97.15           C  
ATOM   4018  O   ASN A 278       3.630 -11.111  21.169  1.00 97.05           O  
ATOM   4019  CB  ASN A 278       3.347 -10.154  17.965  1.00  0.00           C  
ATOM   4020  CG  ASN A 278       3.361 -11.674  17.741  1.00  0.00           C  
ATOM   4021  OD1 ASN A 278       3.931 -12.152  16.764  1.00  0.00           O  
ATOM   4022  ND2 ASN A 278       2.727 -12.443  18.622  1.00  0.00           N  
ATOM   4023  HB2 ASN A 278       2.378  -9.751  17.670  1.00  0.00           H  
ATOM   4024  HB3 ASN A 278       4.036  -9.780  17.215  1.00  0.00           H  
ATOM   4025 HD22 ASN A 278       2.757 -13.450  18.531  1.00  0.00           H  
ATOM   4026 HD21 ASN A 278       2.277 -12.032  19.428  1.00  0.00           H  
ATOM   4027  H   ASN A 278       5.078  -8.360  18.195  1.00 89.09           H  
ATOM   4028  HA  ASN A 278       2.892  -9.130  19.801  1.00 89.29           H  
ATOM   4029  N   PHE A 279       5.719 -10.718  20.358  1.00 96.90           N  
ATOM   4030  CA  PHE A 279       6.475 -11.454  21.365  1.00 99.13           C  
ATOM   4031  C   PHE A 279       6.903 -10.569  22.555  1.00106.72           C  
ATOM   4032  O   PHE A 279       6.707 -10.982  23.698  1.00106.99           O  
ATOM   4033  CB  PHE A 279       7.633 -12.217  20.683  1.00  0.00           C  
ATOM   4034  CG  PHE A 279       8.674 -12.808  21.614  1.00  0.00           C  
ATOM   4035  CD1 PHE A 279       8.338 -13.888  22.457  1.00  0.00           C  
ATOM   4036  CD2 PHE A 279       9.939 -12.198  21.746  1.00  0.00           C  
ATOM   4037  CE1 PHE A 279       9.262 -14.356  23.382  1.00  0.00           C  
ATOM   4038  CE2 PHE A 279      10.848 -12.682  22.677  1.00  0.00           C  
ATOM   4039  CZ  PHE A 279      10.511 -13.757  23.490  1.00  0.00           C  
ATOM   4040  HB2 PHE A 279       7.207 -13.040  20.107  1.00  0.00           H  
ATOM   4041  HB3 PHE A 279       8.133 -11.578  19.954  1.00  0.00           H  
ATOM   4042  HD1 PHE A 279       7.359 -14.342  22.398  1.00  0.00           H  
ATOM   4043  HD2 PHE A 279      10.202 -11.356  21.125  1.00  0.00           H  
ATOM   4044  HE1 PHE A 279       9.001 -15.182  24.028  1.00  0.00           H  
ATOM   4045  HE2 PHE A 279      11.817 -12.214  22.774  1.00  0.00           H  
ATOM   4046  HZ  PHE A 279      11.221 -14.124  24.217  1.00  0.00           H  
ATOM   4047  H   PHE A 279       6.268 -10.220  19.671  1.00 96.90           H  
ATOM   4048  HA  PHE A 279       5.826 -12.222  21.792  1.00 99.13           H  
ATOM   4049  N   ASN A 280       7.446  -9.366  22.280  1.00105.41           N  
ATOM   4050  CA  ASN A 280       7.846  -8.367  23.284  1.00107.12           C  
ATOM   4051  C   ASN A 280       6.630  -7.551  23.763  1.00112.98           C  
ATOM   4052  O   ASN A 280       6.564  -6.341  23.544  1.00112.26           O  
ATOM   4053  CB  ASN A 280       8.993  -7.468  22.746  1.00108.40           C  
ATOM   4054  CG  ASN A 280      10.329  -8.198  22.605  1.00132.61           C  
ATOM   4055  OD1 ASN A 280      10.565  -8.888  21.619  1.00126.85           O  
ATOM   4056  ND2 ASN A 280      11.221  -8.034  23.585  1.00125.09           N  
ATOM   4057  H   ASN A 280       7.592  -9.103  21.313  1.00105.41           H  
ATOM   4058  HA  ASN A 280       8.242  -8.923  24.137  1.00107.12           H  
ATOM   4059  HB3 ASN A 280       9.155  -6.631  23.428  1.00108.40           H  
ATOM   4060  HB2 ASN A 280       8.742  -7.020  21.787  1.00108.40           H  
ATOM   4061 HD22 ASN A 280      12.118  -8.493  23.528  1.00125.09           H  
ATOM   4062 HD21 ASN A 280      11.007  -7.457  24.384  1.00125.09           H  
ATOM   4063  N   LEU A 281       5.706  -8.244  24.446  1.00111.47           N  
ATOM   4064  CA  LEU A 281       4.577  -7.693  25.194  1.00111.93           C  
ATOM   4065  C   LEU A 281       5.086  -7.247  26.580  1.00118.39           C  
ATOM   4066  O   LEU A 281       4.791  -7.912  27.575  1.00118.28           O  
ATOM   4067  CB  LEU A 281       3.481  -8.789  25.311  1.00  0.00           C  
ATOM   4068  CG  LEU A 281       2.819  -9.241  23.988  1.00  0.00           C  
ATOM   4069  CD1 LEU A 281       2.025 -10.552  24.187  1.00  0.00           C  
ATOM   4070  CD2 LEU A 281       1.951  -8.140  23.349  1.00  0.00           C  
ATOM   4071  HB2 LEU A 281       3.931  -9.662  25.788  1.00  0.00           H  
ATOM   4072  HB3 LEU A 281       2.695  -8.454  25.989  1.00  0.00           H  
ATOM   4073  HG  LEU A 281       3.622  -9.472  23.287  1.00  0.00           H  
ATOM   4074 HD11 LEU A 281       0.948 -10.424  24.076  1.00  0.00           H  
ATOM   4075 HD12 LEU A 281       2.334 -11.301  23.461  1.00  0.00           H  
ATOM   4076 HD13 LEU A 281       2.184 -10.988  25.174  1.00  0.00           H  
ATOM   4077 HD21 LEU A 281       2.370  -7.826  22.395  1.00  0.00           H  
ATOM   4078 HD22 LEU A 281       0.935  -8.470  23.144  1.00  0.00           H  
ATOM   4079 HD23 LEU A 281       1.874  -7.259  23.985  1.00  0.00           H  
ATOM   4080  H   LEU A 281       5.835  -9.244  24.539  1.00111.47           H  
ATOM   4081  HA  LEU A 281       4.169  -6.824  24.684  1.00111.93           H  
ATOM   4082  N   LEU A 282       5.903  -6.176  26.622  1.00116.55           N  
ATOM   4083  CA  LEU A 282       6.679  -5.813  27.810  1.00117.57           C  
ATOM   4084  C   LEU A 282       7.107  -4.327  27.895  1.00122.13           C  
ATOM   4085  O   LEU A 282       6.735  -3.705  28.889  1.00122.20           O  
ATOM   4086  CB  LEU A 282       7.848  -6.831  27.987  1.00  0.00           C  
ATOM   4087  CG  LEU A 282       8.926  -6.510  29.051  1.00  0.00           C  
ATOM   4088  CD1 LEU A 282       8.329  -6.300  30.460  1.00  0.00           C  
ATOM   4089  CD2 LEU A 282      10.040  -7.579  29.038  1.00  0.00           C  
ATOM   4090  HB2 LEU A 282       7.424  -7.807  28.227  1.00  0.00           H  
ATOM   4091  HB3 LEU A 282       8.349  -6.977  27.031  1.00  0.00           H  
ATOM   4092  HG  LEU A 282       9.416  -5.581  28.765  1.00  0.00           H  
ATOM   4093 HD11 LEU A 282       8.878  -6.832  31.236  1.00  0.00           H  
ATOM   4094 HD12 LEU A 282       8.345  -5.244  30.731  1.00  0.00           H  
ATOM   4095 HD13 LEU A 282       7.293  -6.634  30.519  1.00  0.00           H  
ATOM   4096 HD21 LEU A 282      11.019  -7.115  28.912  1.00  0.00           H  
ATOM   4097 HD22 LEU A 282      10.075  -8.165  29.956  1.00  0.00           H  
ATOM   4098 HD23 LEU A 282       9.916  -8.289  28.220  1.00  0.00           H  
ATOM   4099  H   LEU A 282       6.079  -5.645  25.780  1.00116.55           H  
ATOM   4100  HA  LEU A 282       6.014  -5.950  28.665  1.00117.57           H  
ATOM   4101  N   PRO A 283       7.978  -3.815  26.988  1.00119.10           N  
ATOM   4102  CA  PRO A 283       9.100  -2.939  27.409  1.00119.69           C  
ATOM   4103  C   PRO A 283       8.821  -1.439  27.681  1.00123.58           C  
ATOM   4104  O   PRO A 283       9.721  -0.627  27.477  1.00121.60           O  
ATOM   4105  CD  PRO A 283       8.189  -4.300  25.620  1.00  0.00           C  
ATOM   4106  CB  PRO A 283      10.168  -3.204  26.328  1.00  0.00           C  
ATOM   4107  CG  PRO A 283       9.365  -3.496  25.079  1.00  0.00           C  
ATOM   4108  HD3 PRO A 283       8.450  -5.355  25.617  1.00  0.00           H  
ATOM   4109  HD2 PRO A 283       7.306  -4.169  24.996  1.00  0.00           H  
ATOM   4110  HB2 PRO A 283      10.889  -2.401  26.177  1.00  0.00           H  
ATOM   4111  HB3 PRO A 283      10.742  -4.091  26.603  1.00  0.00           H  
ATOM   4112  HG3 PRO A 283       9.928  -4.019  24.306  1.00  0.00           H  
ATOM   4113  HG2 PRO A 283       9.018  -2.553  24.662  1.00  0.00           H  
ATOM   4114  HA  PRO A 283       9.501  -3.308  28.354  1.00119.69           H  
ATOM   4115  N   ASP A 284       7.648  -1.102  28.246  1.00 31.02           N  
ATOM   4116  CA  ASP A 284       7.361   0.156  28.952  1.00 32.28           C  
ATOM   4117  C   ASP A 284       7.409   1.391  28.018  1.00 31.44           C  
ATOM   4118  O   ASP A 284       6.445   1.597  27.283  1.00 32.07           O  
ATOM   4119  CB  ASP A 284       8.181   0.247  30.277  1.00  0.00           C  
ATOM   4120  CG  ASP A 284       7.937   1.452  31.198  1.00  0.00           C  
ATOM   4121  OD1 ASP A 284       8.707   1.562  32.177  1.00  0.00           O  
ATOM   4122  OD2 ASP A 284       6.991   2.227  30.946  1.00  0.00           O1-
ATOM   4123  HB2 ASP A 284       7.965  -0.646  30.865  1.00  0.00           H  
ATOM   4124  HB3 ASP A 284       9.242   0.215  30.040  1.00  0.00           H  
ATOM   4125  H   ASP A 284       6.964  -1.833  28.390  1.00  0.00           H  
ATOM   4126  HA  ASP A 284       6.315   0.067  29.251  1.00  0.00           H  
ATOM   4127  N   THR A 285       8.473   2.210  28.098  1.00 31.02           N  
ATOM   4128  CA  THR A 285       8.583   3.512  27.433  1.00 30.54           C  
ATOM   4129  C   THR A 285      10.057   3.752  27.027  1.00 30.29           C  
ATOM   4130  O   THR A 285      10.411   3.326  25.932  1.00 30.82           O  
ATOM   4131  CB  THR A 285       8.031   4.670  28.321  1.00  0.00           C  
ATOM   4132  OG1 THR A 285       8.608   4.659  29.614  1.00  0.00           O  
ATOM   4133  CG2 THR A 285       6.504   4.634  28.502  1.00  0.00           C  
ATOM   4134  HB  THR A 285       8.288   5.625  27.858  1.00  0.00           H  
ATOM   4135  HG1 THR A 285       8.141   4.006  30.148  1.00  0.00           H  
ATOM   4136 HG21 THR A 285       6.152   5.530  29.015  1.00  0.00           H  
ATOM   4137 HG22 THR A 285       5.994   4.578  27.542  1.00  0.00           H  
ATOM   4138 HG23 THR A 285       6.177   3.778  29.088  1.00  0.00           H  
ATOM   4139  H   THR A 285       9.235   1.970  28.719  1.00  0.00           H  
ATOM   4140  HA  THR A 285       8.008   3.492  26.505  1.00  0.00           H  
ATOM   4141  N   GLN A 286      10.868   4.421  27.873  1.00 27.98           N  
ATOM   4142  CA  GLN A 286      12.325   4.652  27.790  1.00 27.56           C  
ATOM   4143  C   GLN A 286      12.868   5.091  26.413  1.00 27.51           C  
ATOM   4144  O   GLN A 286      13.838   4.513  25.920  1.00 28.08           O  
ATOM   4145  CB  GLN A 286      13.125   3.453  28.365  1.00  0.00           C  
ATOM   4146  CG  GLN A 286      12.983   3.233  29.885  1.00  0.00           C  
ATOM   4147  CD  GLN A 286      11.710   2.490  30.286  1.00  0.00           C  
ATOM   4148  OE1 GLN A 286      11.221   1.640  29.545  1.00  0.00           O  
ATOM   4149  NE2 GLN A 286      11.189   2.789  31.475  1.00  0.00           N  
ATOM   4150  HB2 GLN A 286      12.884   2.547  27.810  1.00  0.00           H  
ATOM   4151  HB3 GLN A 286      14.190   3.617  28.195  1.00  0.00           H  
ATOM   4152  HG2 GLN A 286      13.821   2.631  30.237  1.00  0.00           H  
ATOM   4153  HG3 GLN A 286      13.050   4.186  30.413  1.00  0.00           H  
ATOM   4154 HE22 GLN A 286      10.336   2.332  31.789  1.00  0.00           H  
ATOM   4155 HE21 GLN A 286      11.629   3.477  32.073  1.00  0.00           H  
ATOM   4156  H   GLN A 286      10.446   4.737  28.737  1.00  0.00           H  
ATOM   4157  HA  GLN A 286      12.515   5.504  28.444  1.00  0.00           H  
ATOM   4158  N   GLU A 287      12.219   6.098  25.805  1.00128.06           N  
ATOM   4159  CA  GLU A 287      12.579   6.708  24.515  1.00125.88           C  
ATOM   4160  C   GLU A 287      12.501   5.777  23.286  1.00122.91           C  
ATOM   4161  O   GLU A 287      12.872   6.206  22.193  1.00122.18           O  
ATOM   4162  CB  GLU A 287      13.954   7.417  24.574  1.00  0.00           C  
ATOM   4163  CG  GLU A 287      14.107   8.442  25.710  1.00  0.00           C  
ATOM   4164  CD  GLU A 287      15.466   9.135  25.636  1.00  0.00           C  
ATOM   4165  OE1 GLU A 287      16.292   8.868  26.535  1.00  0.00           O  
ATOM   4166  OE2 GLU A 287      15.655   9.915  24.676  1.00  0.00           O1-
ATOM   4167  HB2 GLU A 287      14.751   6.675  24.650  1.00  0.00           H  
ATOM   4168  HB3 GLU A 287      14.127   7.932  23.627  1.00  0.00           H  
ATOM   4169  HG2 GLU A 287      13.325   9.198  25.651  1.00  0.00           H  
ATOM   4170  HG3 GLU A 287      14.003   7.962  26.684  1.00  0.00           H  
ATOM   4171  HA  GLU A 287      11.812   7.461  24.348  1.00125.88           H  
ATOM   4172  H   GLU A 287      11.422   6.507  26.270  1.00  0.00           H  
ATOM   4173  N   ARG A 288      11.947   4.561  23.452  1.00113.98           N  
ATOM   4174  CA  ARG A 288      11.615   3.625  22.369  1.00109.71           C  
ATOM   4175  C   ARG A 288      10.514   4.176  21.435  1.00109.13           C  
ATOM   4176  O   ARG A 288      10.330   3.644  20.343  1.00107.92           O  
ATOM   4177  CB  ARG A 288      11.200   2.260  22.954  1.00  0.00           C  
ATOM   4178  CG  ARG A 288      12.141   1.676  24.025  1.00  0.00           C  
ATOM   4179  CD  ARG A 288      11.544   0.409  24.663  1.00  0.00           C  
ATOM   4180  NE  ARG A 288      12.007   0.188  26.040  1.00  0.00           N  
ATOM   4181  CZ  ARG A 288      13.260   0.078  26.510  1.00  0.00           C  
ATOM   4182  NH1 ARG A 288      14.327   0.145  25.703  1.00  0.00           N  
ATOM   4183  NH2 ARG A 288      13.436  -0.111  27.824  1.00  0.00           N1+
ATOM   4184  HB2 ARG A 288      10.213   2.379  23.404  1.00  0.00           H  
ATOM   4185  HB3 ARG A 288      11.088   1.533  22.150  1.00  0.00           H  
ATOM   4186  HG2 ARG A 288      13.072   1.423  23.519  1.00  0.00           H  
ATOM   4187  HG3 ARG A 288      12.412   2.391  24.799  1.00  0.00           H  
ATOM   4188  HD2 ARG A 288      10.455   0.378  24.601  1.00  0.00           H  
ATOM   4189  HD3 ARG A 288      11.907  -0.457  24.110  1.00  0.00           H  
ATOM   4190  HE  ARG A 288      11.251   0.085  26.710  1.00  0.00           H  
ATOM   4191 HH12 ARG A 288      15.262   0.065  26.076  1.00  0.00           H  
ATOM   4192 HH11 ARG A 288      14.198   0.288  24.713  1.00  0.00           H  
ATOM   4193 HH22 ARG A 288      14.362  -0.200  28.213  1.00  0.00           H  
ATOM   4194 HH21 ARG A 288      12.635  -0.123  28.443  1.00  0.00           H  
ATOM   4195  H   ARG A 288      11.662   4.276  24.379  1.00113.98           H  
ATOM   4196  HA  ARG A 288      12.511   3.480  21.764  1.00109.71           H  
ATOM   4197  N   PHE A 289       9.860   5.270  21.869  1.00103.46           N  
ATOM   4198  CA  PHE A 289       9.023   6.187  21.103  1.00101.69           C  
ATOM   4199  C   PHE A 289       9.704   6.712  19.826  1.00103.42           C  
ATOM   4200  O   PHE A 289       9.004   6.877  18.836  1.00102.44           O  
ATOM   4201  CB  PHE A 289       8.638   7.387  21.989  1.00  0.00           C  
ATOM   4202  CG  PHE A 289       7.981   7.100  23.328  1.00  0.00           C  
ATOM   4203  CD1 PHE A 289       8.103   8.060  24.355  1.00  0.00           C  
ATOM   4204  CD2 PHE A 289       7.104   6.008  23.516  1.00  0.00           C  
ATOM   4205  CE1 PHE A 289       7.411   7.901  25.546  1.00  0.00           C  
ATOM   4206  CE2 PHE A 289       6.422   5.865  24.717  1.00  0.00           C  
ATOM   4207  CZ  PHE A 289       6.573   6.809  25.724  1.00  0.00           C  
ATOM   4208  HB2 PHE A 289       9.536   7.964  22.200  1.00  0.00           H  
ATOM   4209  HB3 PHE A 289       7.976   8.055  21.435  1.00  0.00           H  
ATOM   4210  HD1 PHE A 289       8.724   8.931  24.214  1.00  0.00           H  
ATOM   4211  HD2 PHE A 289       6.942   5.285  22.730  1.00  0.00           H  
ATOM   4212  HE1 PHE A 289       7.506   8.639  26.329  1.00  0.00           H  
ATOM   4213  HE2 PHE A 289       5.752   5.029  24.860  1.00  0.00           H  
ATOM   4214  HZ  PHE A 289       6.018   6.713  26.644  1.00  0.00           H  
ATOM   4215  H   PHE A 289      10.072   5.591  22.803  1.00103.46           H  
ATOM   4216  HA  PHE A 289       8.109   5.671  20.821  1.00101.69           H  
ATOM   4217  N   TYR A 290      11.033   6.945  19.844  1.00 98.75           N  
ATOM   4218  CA  TYR A 290      11.792   7.381  18.666  1.00 98.11           C  
ATOM   4219  C   TYR A 290      11.830   6.298  17.583  1.00 97.94           C  
ATOM   4220  O   TYR A 290      11.460   6.589  16.449  1.00 96.90           O  
ATOM   4221  CB  TYR A 290      13.211   7.863  19.052  1.00  0.00           C  
ATOM   4222  CG  TYR A 290      14.083   8.376  17.916  1.00  0.00           C  
ATOM   4223  CD1 TYR A 290      13.599   9.376  17.045  1.00  0.00           C  
ATOM   4224  CD2 TYR A 290      15.394   7.883  17.747  1.00  0.00           C  
ATOM   4225  CE1 TYR A 290      14.412   9.865  16.004  1.00  0.00           C  
ATOM   4226  CE2 TYR A 290      16.214   8.384  16.716  1.00  0.00           C  
ATOM   4227  CZ  TYR A 290      15.722   9.376  15.844  1.00  0.00           C  
ATOM   4228  OH  TYR A 290      16.509   9.858  14.839  1.00  0.00           O  
ATOM   4229  HB2 TYR A 290      13.146   8.693  19.747  1.00  0.00           H  
ATOM   4230  HB3 TYR A 290      13.738   7.066  19.580  1.00  0.00           H  
ATOM   4231  HD1 TYR A 290      12.602   9.775  17.167  1.00  0.00           H  
ATOM   4232  HD2 TYR A 290      15.781   7.124  18.411  1.00  0.00           H  
ATOM   4233  HE1 TYR A 290      14.032  10.625  15.337  1.00  0.00           H  
ATOM   4234  HE2 TYR A 290      17.217   8.003  16.598  1.00  0.00           H  
ATOM   4235  HH  TYR A 290      17.383   9.462  14.818  1.00  0.00           H  
ATOM   4236  H   TYR A 290      11.565   6.779  20.688  1.00 98.75           H  
ATOM   4237  HA  TYR A 290      11.256   8.236  18.249  1.00 98.11           H  
ATOM   4238  N   ALA A 291      12.206   5.066  17.970  1.00 92.18           N  
ATOM   4239  CA  ALA A 291      12.191   3.893  17.099  1.00 89.86           C  
ATOM   4240  C   ALA A 291      10.786   3.595  16.558  1.00 91.81           C  
ATOM   4241  O   ALA A 291      10.624   3.546  15.345  1.00 90.49           O  
ATOM   4242  CB  ALA A 291      12.778   2.681  17.838  1.00  0.00           C  
ATOM   4243  HB1 ALA A 291      12.207   2.434  18.734  1.00  0.00           H  
ATOM   4244  HB2 ALA A 291      12.790   1.798  17.198  1.00  0.00           H  
ATOM   4245  HB3 ALA A 291      13.806   2.874  18.146  1.00  0.00           H  
ATOM   4246  H   ALA A 291      12.472   4.906  18.931  1.00 92.18           H  
ATOM   4247  HA  ALA A 291      12.838   4.111  16.246  1.00 89.86           H  
ATOM   4248  N   SER A 292       9.797   3.469  17.457  1.00 87.59           N  
ATOM   4249  CA  SER A 292       8.404   3.179  17.121  1.00 86.01           C  
ATOM   4250  C   SER A 292       7.670   4.267  16.311  1.00 90.87           C  
ATOM   4251  O   SER A 292       6.770   3.888  15.565  1.00 89.41           O  
ATOM   4252  CB  SER A 292       7.639   2.750  18.386  1.00  0.00           C  
ATOM   4253  OG  SER A 292       7.518   3.777  19.339  1.00  0.00           O  
ATOM   4254  HB2 SER A 292       6.626   2.461  18.122  1.00  0.00           H  
ATOM   4255  HB3 SER A 292       8.114   1.884  18.847  1.00  0.00           H  
ATOM   4256  HG  SER A 292       8.366   3.876  19.782  1.00  0.00           H  
ATOM   4257  H   SER A 292      10.011   3.549  18.443  1.00 87.59           H  
ATOM   4258  HA  SER A 292       8.430   2.298  16.477  1.00 86.01           H  
ATOM   4259  N   VAL A 293       8.061   5.553  16.420  1.00 89.08           N  
ATOM   4260  CA  VAL A 293       7.501   6.647  15.613  1.00 89.30           C  
ATOM   4261  C   VAL A 293       8.236   6.837  14.272  1.00 93.70           C  
ATOM   4262  O   VAL A 293       7.550   7.141  13.301  1.00 93.65           O  
ATOM   4263  CB  VAL A 293       7.406   8.006  16.367  1.00  0.00           C  
ATOM   4264  CG1 VAL A 293       7.082   9.224  15.472  1.00  0.00           C  
ATOM   4265  CG2 VAL A 293       6.352   7.921  17.489  1.00  0.00           C  
ATOM   4266  HB  VAL A 293       8.372   8.213  16.827  1.00  0.00           H  
ATOM   4267 HG11 VAL A 293       6.831  10.096  16.068  1.00  0.00           H  
ATOM   4268 HG12 VAL A 293       7.927   9.508  14.845  1.00  0.00           H  
ATOM   4269 HG13 VAL A 293       6.229   9.027  14.823  1.00  0.00           H  
ATOM   4270 HG21 VAL A 293       6.355   8.817  18.108  1.00  0.00           H  
ATOM   4271 HG22 VAL A 293       5.349   7.805  17.079  1.00  0.00           H  
ATOM   4272 HG23 VAL A 293       6.527   7.072  18.149  1.00  0.00           H  
ATOM   4273  H   VAL A 293       8.784   5.808  17.081  1.00 89.08           H  
ATOM   4274  HA  VAL A 293       6.474   6.381  15.359  1.00 89.30           H  
ATOM   4275  N   ILE A 294       9.562   6.595  14.186  1.00 90.22           N  
ATOM   4276  CA  ILE A 294      10.281   6.467  12.900  1.00 90.17           C  
ATOM   4277  C   ILE A 294       9.681   5.333  12.053  1.00 94.54           C  
ATOM   4278  O   ILE A 294       9.424   5.509  10.863  1.00 93.75           O  
ATOM   4279  CB  ILE A 294      11.805   6.157  13.077  1.00  0.00           C  
ATOM   4280  CG1 ILE A 294      12.583   7.378  13.601  1.00  0.00           C  
ATOM   4281  CG2 ILE A 294      12.528   5.610  11.815  1.00  0.00           C  
ATOM   4282  CD1 ILE A 294      13.921   6.985  14.248  1.00  0.00           C  
ATOM   4283  HB  ILE A 294      11.884   5.385  13.843  1.00  0.00           H  
ATOM   4284 HG12 ILE A 294      12.756   8.084  12.788  1.00  0.00           H  
ATOM   4285 HG13 ILE A 294      11.986   7.924  14.331  1.00  0.00           H  
ATOM   4286 HG21 ILE A 294      13.605   5.532  11.957  1.00  0.00           H  
ATOM   4287 HG22 ILE A 294      12.194   4.608  11.547  1.00  0.00           H  
ATOM   4288 HG23 ILE A 294      12.366   6.263  10.957  1.00  0.00           H  
ATOM   4289 HD11 ILE A 294      14.739   7.585  13.848  1.00  0.00           H  
ATOM   4290 HD12 ILE A 294      13.886   7.135  15.324  1.00  0.00           H  
ATOM   4291 HD13 ILE A 294      14.179   5.938  14.097  1.00  0.00           H  
ATOM   4292  H   ILE A 294      10.091   6.374  15.020  1.00 90.22           H  
ATOM   4293  HA  ILE A 294      10.168   7.404  12.352  1.00 90.17           H  
ATOM   4294  N   ILE A 295       9.443   4.207  12.736  1.00 91.59           N  
ATOM   4295  CA  ILE A 295       8.832   3.000  12.214  1.00 90.43           C  
ATOM   4296  C   ILE A 295       7.294   3.129  12.068  1.00 91.56           C  
ATOM   4297  O   ILE A 295       6.701   2.217  11.509  1.00 90.66           O  
ATOM   4298  CB  ILE A 295       9.262   1.779  13.088  1.00  0.00           C  
ATOM   4299  CG1 ILE A 295      10.796   1.554  13.011  1.00  0.00           C  
ATOM   4300  CG2 ILE A 295       8.562   0.460  12.752  1.00  0.00           C  
ATOM   4301  CD1 ILE A 295      11.350   0.621  14.101  1.00  0.00           C  
ATOM   4302  HB  ILE A 295       9.006   2.009  14.122  1.00  0.00           H  
ATOM   4303 HG12 ILE A 295      11.055   1.153  12.032  1.00  0.00           H  
ATOM   4304 HG13 ILE A 295      11.337   2.498  13.074  1.00  0.00           H  
ATOM   4305 HG21 ILE A 295       9.026  -0.384  13.254  1.00  0.00           H  
ATOM   4306 HG22 ILE A 295       7.518   0.471  13.057  1.00  0.00           H  
ATOM   4307 HG23 ILE A 295       8.607   0.281  11.681  1.00  0.00           H  
ATOM   4308 HD11 ILE A 295      12.341   0.943  14.421  1.00  0.00           H  
ATOM   4309 HD12 ILE A 295      10.712   0.604  14.985  1.00  0.00           H  
ATOM   4310 HD13 ILE A 295      11.437  -0.402  13.734  1.00  0.00           H  
ATOM   4311  H   ILE A 295       9.709   4.165  13.711  1.00 91.59           H  
ATOM   4312  HA  ILE A 295       9.221   2.837  11.207  1.00 90.43           H  
ATOM   4313  N   GLN A 296       6.679   4.266  12.460  1.00 86.30           N  
ATOM   4314  CA  GLN A 296       5.304   4.637  12.088  1.00 84.57           C  
ATOM   4315  C   GLN A 296       5.322   5.624  10.902  1.00 88.71           C  
ATOM   4316  O   GLN A 296       4.447   5.528  10.049  1.00 87.39           O  
ATOM   4317  CB  GLN A 296       4.559   5.259  13.294  1.00  0.00           C  
ATOM   4318  CG  GLN A 296       3.077   4.848  13.442  1.00  0.00           C  
ATOM   4319  CD  GLN A 296       2.156   5.211  12.274  1.00  0.00           C  
ATOM   4320  OE1 GLN A 296       2.176   6.337  11.787  1.00  0.00           O  
ATOM   4321  NE2 GLN A 296       1.310   4.273  11.845  1.00  0.00           N  
ATOM   4322  HB2 GLN A 296       5.045   4.957  14.215  1.00  0.00           H  
ATOM   4323  HB3 GLN A 296       4.645   6.346  13.279  1.00  0.00           H  
ATOM   4324  HG2 GLN A 296       3.024   3.773  13.614  1.00  0.00           H  
ATOM   4325  HG3 GLN A 296       2.681   5.332  14.334  1.00  0.00           H  
ATOM   4326 HE22 GLN A 296       0.677   4.477  11.087  1.00  0.00           H  
ATOM   4327 HE21 GLN A 296       1.266   3.368  12.292  1.00  0.00           H  
ATOM   4328  H   GLN A 296       7.219   4.982  12.923  1.00 86.30           H  
ATOM   4329  HA  GLN A 296       4.758   3.745  11.776  1.00 84.57           H  
ATOM   4330  N   ASN A 297       6.317   6.526  10.825  1.00 86.67           N  
ATOM   4331  CA  ASN A 297       6.484   7.482   9.722  1.00 87.16           C  
ATOM   4332  C   ASN A 297       6.826   6.784   8.391  1.00 90.66           C  
ATOM   4333  O   ASN A 297       6.283   7.186   7.367  1.00 90.10           O  
ATOM   4334  CB  ASN A 297       7.557   8.540  10.083  1.00  0.00           C  
ATOM   4335  CG  ASN A 297       7.176   9.492  11.226  1.00  0.00           C  
ATOM   4336  OD1 ASN A 297       6.004   9.680  11.543  1.00  0.00           O  
ATOM   4337  ND2 ASN A 297       8.180  10.115  11.848  1.00  0.00           N  
ATOM   4338  HB2 ASN A 297       8.502   8.048  10.319  1.00  0.00           H  
ATOM   4339  HB3 ASN A 297       7.749   9.170   9.212  1.00  0.00           H  
ATOM   4340 HD22 ASN A 297       7.982  10.753  12.604  1.00  0.00           H  
ATOM   4341 HD21 ASN A 297       9.137   9.949  11.574  1.00  0.00           H  
ATOM   4342  H   ASN A 297       6.993   6.588  11.575  1.00 86.67           H  
ATOM   4343  HA  ASN A 297       5.523   7.987   9.605  1.00 87.16           H  
ATOM   4344  N   LEU A 298       7.678   5.743   8.436  1.00 87.08           N  
ATOM   4345  CA  LEU A 298       8.072   4.903   7.298  1.00 86.53           C  
ATOM   4346  C   LEU A 298       6.916   4.128   6.615  1.00 90.38           C  
ATOM   4347  O   LEU A 298       6.779   4.291   5.406  1.00 90.67           O  
ATOM   4348  CB  LEU A 298       9.228   3.967   7.726  1.00  0.00           C  
ATOM   4349  CG  LEU A 298      10.618   4.640   7.663  1.00  0.00           C  
ATOM   4350  CD1 LEU A 298      11.675   3.837   8.450  1.00  0.00           C  
ATOM   4351  CD2 LEU A 298      11.063   4.915   6.208  1.00  0.00           C  
ATOM   4352  HB2 LEU A 298       9.031   3.606   8.737  1.00  0.00           H  
ATOM   4353  HB3 LEU A 298       9.251   3.071   7.102  1.00  0.00           H  
ATOM   4354  HG  LEU A 298      10.531   5.603   8.168  1.00  0.00           H  
ATOM   4355 HD11 LEU A 298      12.253   4.494   9.098  1.00  0.00           H  
ATOM   4356 HD12 LEU A 298      11.223   3.075   9.086  1.00  0.00           H  
ATOM   4357 HD13 LEU A 298      12.380   3.322   7.798  1.00  0.00           H  
ATOM   4358 HD21 LEU A 298      10.985   5.978   5.978  1.00  0.00           H  
ATOM   4359 HD22 LEU A 298      12.097   4.624   6.020  1.00  0.00           H  
ATOM   4360 HD23 LEU A 298      10.443   4.382   5.484  1.00  0.00           H  
ATOM   4361  H   LEU A 298       8.092   5.496   9.326  1.00 87.08           H  
ATOM   4362  HA  LEU A 298       8.454   5.587   6.538  1.00 86.53           H  
ATOM   4363  N   PRO A 299       6.087   3.331   7.333  1.00 85.71           N  
ATOM   4364  CA  PRO A 299       4.908   2.665   6.738  1.00 83.82           C  
ATOM   4365  C   PRO A 299       3.795   3.627   6.314  1.00 87.84           C  
ATOM   4366  O   PRO A 299       3.144   3.370   5.306  1.00 87.20           O  
ATOM   4367  CD  PRO A 299       6.208   2.947   8.731  1.00  0.00           C  
ATOM   4368  CB  PRO A 299       4.405   1.729   7.841  1.00  0.00           C  
ATOM   4369  CG  PRO A 299       4.815   2.443   9.103  1.00  0.00           C  
ATOM   4370  HD3 PRO A 299       6.942   2.142   8.804  1.00  0.00           H  
ATOM   4371  HD2 PRO A 299       6.529   3.748   9.383  1.00  0.00           H  
ATOM   4372  HB2 PRO A 299       3.333   1.550   7.808  1.00  0.00           H  
ATOM   4373  HB3 PRO A 299       4.909   0.767   7.773  1.00  0.00           H  
ATOM   4374  HG3 PRO A 299       4.760   1.837   9.997  1.00  0.00           H  
ATOM   4375  HG2 PRO A 299       4.127   3.265   9.271  1.00  0.00           H  
ATOM   4376  HA  PRO A 299       5.183   2.075   5.867  1.00 83.82           H  
ATOM   4377  N   ALA A 300       3.610   4.720   7.072  1.00 85.43           N  
ATOM   4378  CA  ALA A 300       2.657   5.774   6.754  1.00 85.98           C  
ATOM   4379  C   ALA A 300       3.032   6.539   5.469  1.00 92.57           C  
ATOM   4380  O   ALA A 300       2.131   7.031   4.799  1.00 92.70           O  
ATOM   4381  CB  ALA A 300       2.508   6.686   7.979  1.00  0.00           C  
ATOM   4382  HB1 ALA A 300       2.220   6.103   8.852  1.00  0.00           H  
ATOM   4383  HB2 ALA A 300       3.441   7.190   8.225  1.00  0.00           H  
ATOM   4384  HB3 ALA A 300       1.732   7.437   7.840  1.00  0.00           H  
ATOM   4385  H   ALA A 300       4.167   4.858   7.905  1.00 85.43           H  
ATOM   4386  HA  ALA A 300       1.688   5.301   6.578  1.00 85.98           H  
ATOM   4387  N   LEU A 301       4.330   6.575   5.108  1.00 90.30           N  
ATOM   4388  CA  LEU A 301       4.849   7.174   3.873  1.00 90.77           C  
ATOM   4389  C   LEU A 301       4.429   6.427   2.590  1.00 95.25           C  
ATOM   4390  O   LEU A 301       4.401   7.063   1.538  1.00 95.51           O  
ATOM   4391  CB  LEU A 301       6.385   7.322   3.990  1.00  0.00           C  
ATOM   4392  CG  LEU A 301       7.116   8.070   2.851  1.00  0.00           C  
ATOM   4393  CD1 LEU A 301       6.651   9.533   2.694  1.00  0.00           C  
ATOM   4394  CD2 LEU A 301       8.643   7.966   3.033  1.00  0.00           C  
ATOM   4395  HB2 LEU A 301       6.628   7.826   4.925  1.00  0.00           H  
ATOM   4396  HB3 LEU A 301       6.817   6.328   4.064  1.00  0.00           H  
ATOM   4397  HG  LEU A 301       6.902   7.553   1.916  1.00  0.00           H  
ATOM   4398 HD11 LEU A 301       7.483  10.237   2.700  1.00  0.00           H  
ATOM   4399 HD12 LEU A 301       6.128   9.669   1.747  1.00  0.00           H  
ATOM   4400 HD13 LEU A 301       5.970   9.841   3.487  1.00  0.00           H  
ATOM   4401 HD21 LEU A 301       9.141   7.876   2.067  1.00  0.00           H  
ATOM   4402 HD22 LEU A 301       9.055   8.839   3.540  1.00  0.00           H  
ATOM   4403 HD23 LEU A 301       8.927   7.093   3.621  1.00  0.00           H  
ATOM   4404  H   LEU A 301       5.020   6.153   5.714  1.00 90.30           H  
ATOM   4405  HA  LEU A 301       4.410   8.170   3.800  1.00 90.77           H  
ATOM   4406  N   ASN A 302       4.047   5.135   2.686  1.00 91.88           N  
ATOM   4407  CA  ASN A 302       3.416   4.376   1.589  1.00 91.69           C  
ATOM   4408  C   ASN A 302       2.117   5.038   1.097  1.00 97.08           C  
ATOM   4409  O   ASN A 302       1.802   4.972  -0.090  1.00 96.18           O  
ATOM   4410  CB  ASN A 302       3.134   2.924   2.049  1.00  0.00           C  
ATOM   4411  CG  ASN A 302       2.327   2.076   1.057  1.00  0.00           C  
ATOM   4412  OD1 ASN A 302       1.287   1.532   1.416  1.00  0.00           O  
ATOM   4413  ND2 ASN A 302       2.775   1.995  -0.197  1.00  0.00           N  
ATOM   4414  HB2 ASN A 302       4.052   2.401   2.287  1.00  0.00           H  
ATOM   4415  HB3 ASN A 302       2.548   2.956   2.965  1.00  0.00           H  
ATOM   4416 HD22 ASN A 302       2.241   1.486  -0.886  1.00  0.00           H  
ATOM   4417 HD21 ASN A 302       3.617   2.475  -0.479  1.00  0.00           H  
ATOM   4418  H   ASN A 302       4.082   4.673   3.585  1.00 91.88           H  
ATOM   4419  HA  ASN A 302       4.151   4.355   0.782  1.00 91.69           H  
ATOM   4420  N   SER A 303       1.397   5.670   2.029  1.00 95.53           N  
ATOM   4421  CA  SER A 303       0.164   6.383   1.769  1.00 96.71           C  
ATOM   4422  C   SER A 303       0.383   7.556   0.777  1.00104.42           C  
ATOM   4423  O   SER A 303      -0.466   7.778  -0.083  1.00105.08           O  
ATOM   4424  CB  SER A 303      -0.401   6.768   3.154  1.00  0.00           C  
ATOM   4425  OG  SER A 303      -1.791   6.943   3.151  1.00  0.00           O  
ATOM   4426  HB2 SER A 303      -0.193   5.990   3.890  1.00  0.00           H  
ATOM   4427  HB3 SER A 303       0.058   7.686   3.519  1.00  0.00           H  
ATOM   4428  HG  SER A 303      -2.129   6.804   4.039  1.00  0.00           H  
ATOM   4429  H   SER A 303       1.731   5.690   2.982  1.00 95.53           H  
ATOM   4430  HA  SER A 303      -0.508   5.665   1.296  1.00 96.71           H  
ATOM   4431  N   ALA A 304       1.556   8.215   0.859  1.00102.88           N  
ATOM   4432  CA  ALA A 304       1.979   9.296  -0.032  1.00104.22           C  
ATOM   4433  C   ALA A 304       2.724   8.830  -1.299  1.00109.32           C  
ATOM   4434  O   ALA A 304       2.784   9.614  -2.245  1.00109.62           O  
ATOM   4435  CB  ALA A 304       2.852  10.275   0.767  1.00  0.00           C  
ATOM   4436  HB1 ALA A 304       2.306  10.681   1.620  1.00  0.00           H  
ATOM   4437  HB2 ALA A 304       3.751   9.793   1.152  1.00  0.00           H  
ATOM   4438  HB3 ALA A 304       3.163  11.121   0.153  1.00  0.00           H  
ATOM   4439  H   ALA A 304       2.226   7.935   1.562  1.00102.88           H  
ATOM   4440  HA  ALA A 304       1.093   9.843  -0.361  1.00104.22           H  
ATOM   4441  N   ILE A 305       3.275   7.600  -1.334  1.00106.72           N  
ATOM   4442  CA  ILE A 305       4.036   7.116  -2.496  1.00107.15           C  
ATOM   4443  C   ILE A 305       3.139   6.656  -3.662  1.00112.68           C  
ATOM   4444  O   ILE A 305       3.611   6.663  -4.797  1.00112.23           O  
ATOM   4445  CB  ILE A 305       5.060   5.993  -2.125  1.00  0.00           C  
ATOM   4446  CG1 ILE A 305       6.353   6.033  -2.980  1.00  0.00           C  
ATOM   4447  CG2 ILE A 305       4.502   4.549  -2.151  1.00  0.00           C  
ATOM   4448  CD1 ILE A 305       7.025   7.403  -3.151  1.00  0.00           C  
ATOM   4449  HB  ILE A 305       5.361   6.184  -1.094  1.00  0.00           H  
ATOM   4450 HG12 ILE A 305       7.098   5.400  -2.511  1.00  0.00           H  
ATOM   4451 HG13 ILE A 305       6.161   5.595  -3.957  1.00  0.00           H  
ATOM   4452 HG21 ILE A 305       5.145   3.870  -1.594  1.00  0.00           H  
ATOM   4453 HG22 ILE A 305       3.516   4.484  -1.707  1.00  0.00           H  
ATOM   4454 HG23 ILE A 305       4.419   4.160  -3.167  1.00  0.00           H  
ATOM   4455 HD11 ILE A 305       8.091   7.286  -3.347  1.00  0.00           H  
ATOM   4456 HD12 ILE A 305       6.600   7.957  -3.988  1.00  0.00           H  
ATOM   4457 HD13 ILE A 305       6.922   8.011  -2.252  1.00  0.00           H  
ATOM   4458  H   ILE A 305       3.207   6.984  -0.535  1.00106.72           H  
ATOM   4459  HA  ILE A 305       4.584   7.975  -2.875  1.00107.15           H  
ATOM   4460  N   ASN A 306       1.867   6.314  -3.390  1.00110.39           N  
ATOM   4461  CA  ASN A 306       0.888   6.002  -4.430  1.00110.35           C  
ATOM   4462  C   ASN A 306       0.604   7.218  -5.349  1.00115.22           C  
ATOM   4463  O   ASN A 306       0.848   7.074  -6.544  1.00114.52           O  
ATOM   4464  CB  ASN A 306      -0.375   5.346  -3.817  1.00111.39           C  
ATOM   4465  CG  ASN A 306      -1.255   4.603  -4.834  1.00132.14           C  
ATOM   4466  OD1 ASN A 306      -0.785   4.129  -5.867  1.00125.83           O  
ATOM   4467  ND2 ASN A 306      -2.547   4.482  -4.533  1.00123.12           N  
ATOM   4468  H   ASN A 306       1.533   6.318  -2.436  1.00110.39           H  
ATOM   4469  HA  ASN A 306       1.356   5.253  -5.075  1.00110.35           H  
ATOM   4470  HB3 ASN A 306      -0.970   6.055  -3.243  1.00111.39           H  
ATOM   4471  HB2 ASN A 306      -0.060   4.587  -3.098  1.00111.39           H  
ATOM   4472 HD22 ASN A 306      -3.176   4.011  -5.167  1.00123.12           H  
ATOM   4473 HD21 ASN A 306      -2.904   4.853  -3.663  1.00123.12           H  
ATOM   4474  N   PRO A 307       0.210   8.407  -4.824  1.00113.21           N  
ATOM   4475  CA  PRO A 307       0.034   9.595  -5.675  1.00114.82           C  
ATOM   4476  C   PRO A 307       1.328  10.210  -6.232  1.00120.60           C  
ATOM   4477  O   PRO A 307       1.266  10.721  -7.344  1.00120.49           O  
ATOM   4478  CB  PRO A 307      -0.743  10.584  -4.797  1.00117.53           C  
ATOM   4479  CG  PRO A 307      -0.374  10.198  -3.376  1.00121.06           C  
ATOM   4480  CD  PRO A 307      -0.262   8.681  -3.468  1.00114.86           C  
ATOM   4481  HA  PRO A 307      -0.593   9.333  -6.531  1.00114.82           H  
ATOM   4482  HB3 PRO A 307      -1.808  10.420  -4.956  1.00117.53           H  
ATOM   4483  HB2 PRO A 307      -0.536  11.634  -5.012  1.00117.53           H  
ATOM   4484  HG3 PRO A 307      -1.097  10.525  -2.628  1.00121.06           H  
ATOM   4485  HG2 PRO A 307       0.591  10.636  -3.122  1.00121.06           H  
ATOM   4486  HD2 PRO A 307       0.357   8.271  -2.676  1.00114.86           H  
ATOM   4487  HD3 PRO A 307      -1.255   8.248  -3.379  1.00114.86           H  
ATOM   4488  N   LEU A 308       2.462  10.153  -5.503  1.00118.48           N  
ATOM   4489  CA  LEU A 308       3.735  10.716  -5.975  1.00119.56           C  
ATOM   4490  C   LEU A 308       4.329   9.941  -7.160  1.00125.03           C  
ATOM   4491  O   LEU A 308       4.723  10.583  -8.132  1.00125.28           O  
ATOM   4492  CB  LEU A 308       4.763  10.842  -4.829  1.00  0.00           C  
ATOM   4493  CG  LEU A 308       4.485  12.003  -3.847  1.00  0.00           C  
ATOM   4494  CD1 LEU A 308       5.416  11.919  -2.618  1.00  0.00           C  
ATOM   4495  CD2 LEU A 308       4.549  13.388  -4.530  1.00  0.00           C  
ATOM   4496  HB2 LEU A 308       4.801   9.895  -4.288  1.00  0.00           H  
ATOM   4497  HB3 LEU A 308       5.763  10.985  -5.241  1.00  0.00           H  
ATOM   4498  HG  LEU A 308       3.467  11.880  -3.476  1.00  0.00           H  
ATOM   4499 HD11 LEU A 308       4.831  11.894  -1.697  1.00  0.00           H  
ATOM   4500 HD12 LEU A 308       6.029  11.017  -2.628  1.00  0.00           H  
ATOM   4501 HD13 LEU A 308       6.100  12.764  -2.543  1.00  0.00           H  
ATOM   4502 HD21 LEU A 308       5.076  14.131  -3.931  1.00  0.00           H  
ATOM   4503 HD22 LEU A 308       5.053  13.342  -5.496  1.00  0.00           H  
ATOM   4504 HD23 LEU A 308       3.546  13.777  -4.704  1.00  0.00           H  
ATOM   4505  H   LEU A 308       2.462   9.725  -4.587  1.00118.48           H  
ATOM   4506  HA  LEU A 308       3.521  11.718  -6.350  1.00119.56           H  
ATOM   4507  N   ILE A 309       4.341   8.597  -7.102  1.00122.34           N  
ATOM   4508  CA  ILE A 309       4.794   7.772  -8.229  1.00122.26           C  
ATOM   4509  C   ILE A 309       3.799   7.801  -9.406  1.00128.92           C  
ATOM   4510  O   ILE A 309       4.229   7.758 -10.557  1.00128.36           O  
ATOM   4511  CB  ILE A 309       5.107   6.299  -7.841  1.00  0.00           C  
ATOM   4512  CG1 ILE A 309       6.178   6.213  -6.730  1.00  0.00           C  
ATOM   4513  CG2 ILE A 309       5.513   5.405  -9.038  1.00  0.00           C  
ATOM   4514  CD1 ILE A 309       7.562   6.772  -7.086  1.00  0.00           C  
ATOM   4515  HB  ILE A 309       4.198   5.871  -7.418  1.00  0.00           H  
ATOM   4516 HG12 ILE A 309       5.833   6.768  -5.864  1.00  0.00           H  
ATOM   4517 HG13 ILE A 309       6.274   5.180  -6.394  1.00  0.00           H  
ATOM   4518 HG21 ILE A 309       5.920   4.453  -8.702  1.00  0.00           H  
ATOM   4519 HG22 ILE A 309       4.665   5.177  -9.685  1.00  0.00           H  
ATOM   4520 HG23 ILE A 309       6.278   5.880  -9.654  1.00  0.00           H  
ATOM   4521 HD11 ILE A 309       8.324   6.354  -6.427  1.00  0.00           H  
ATOM   4522 HD12 ILE A 309       7.855   6.543  -8.109  1.00  0.00           H  
ATOM   4523 HD13 ILE A 309       7.584   7.855  -6.963  1.00  0.00           H  
ATOM   4524  H   ILE A 309       4.000   8.109  -6.284  1.00122.34           H  
ATOM   4525  HA  ILE A 309       5.724   8.205  -8.579  1.00122.26           H  
ATOM   4526  N   TYR A 310       2.498   7.937  -9.104  1.00127.99           N  
ATOM   4527  CA  TYR A 310       1.437   8.022 -10.104  1.00129.26           C  
ATOM   4528  C   TYR A 310       1.150   9.472 -10.553  1.00136.33           C  
ATOM   4529  O   TYR A 310       0.122   9.685 -11.189  1.00136.35           O  
ATOM   4530  CB  TYR A 310       0.183   7.290  -9.569  1.00130.41           C  
ATOM   4531  CG  TYR A 310      -0.574   6.478 -10.599  1.00132.33           C  
ATOM   4532  CD1 TYR A 310      -0.008   5.273 -11.062  1.00133.01           C  
ATOM   4533  CD2 TYR A 310      -1.836   6.886 -11.074  1.00134.38           C  
ATOM   4534  CE1 TYR A 310      -0.688   4.484 -12.003  1.00133.67           C  
ATOM   4535  CE2 TYR A 310      -2.514   6.103 -12.032  1.00135.27           C  
ATOM   4536  CZ  TYR A 310      -1.937   4.902 -12.495  1.00142.14           C  
ATOM   4537  OH  TYR A 310      -2.577   4.126 -13.414  1.00144.28           O  
ATOM   4538  H   TYR A 310       2.208   7.978  -8.137  1.00127.99           H  
ATOM   4539  HA  TYR A 310       1.766   7.491 -10.998  1.00129.26           H  
ATOM   4540  HB3 TYR A 310      -0.476   7.958  -9.011  1.00130.41           H  
ATOM   4541  HB2 TYR A 310       0.497   6.526  -8.860  1.00130.41           H  
ATOM   4542  HD1 TYR A 310       0.955   4.952 -10.694  1.00133.01           H  
ATOM   4543  HD2 TYR A 310      -2.284   7.794 -10.701  1.00134.38           H  
ATOM   4544  HE1 TYR A 310      -0.248   3.560 -12.349  1.00133.67           H  
ATOM   4545  HE2 TYR A 310      -3.477   6.422 -12.398  1.00135.27           H  
ATOM   4546  HH  TYR A 310      -3.413   4.495 -13.707  1.00144.28           H  
ATOM   4547  N   CYS A 311       2.052  10.430 -10.259  1.00135.38           N  
ATOM   4548  CA  CYS A 311       1.939  11.834 -10.662  1.00137.68           C  
ATOM   4549  C   CYS A 311       3.248  12.333 -11.283  1.00143.85           C  
ATOM   4550  O   CYS A 311       3.211  12.793 -12.420  1.00144.28           O  
ATOM   4551  CB  CYS A 311       1.445  12.754  -9.522  1.00  0.00           C  
ATOM   4552  SG  CYS A 311       1.267  14.496 -10.018  1.00  0.00           S  
ATOM   4553  HB2 CYS A 311       0.472  12.411  -9.167  1.00  0.00           H  
ATOM   4554  HB3 CYS A 311       2.134  12.718  -8.678  1.00  0.00           H  
ATOM   4555  HG  CYS A 311       0.835  14.931  -8.832  1.00  0.00           H  
ATOM   4556  H   CYS A 311       2.872  10.185  -9.721  1.00135.38           H  
ATOM   4557  HA  CYS A 311       1.202  11.905 -11.463  1.00137.68           H  
ATOM   4558  N   VAL A 312       4.371  12.261 -10.544  1.00141.47           N  
ATOM   4559  CA  VAL A 312       5.645  12.847 -10.983  1.00142.74           C  
ATOM   4560  C   VAL A 312       6.389  11.984 -12.029  1.00147.50           C  
ATOM   4561  O   VAL A 312       7.268  12.516 -12.706  1.00147.54           O  
ATOM   4562  CB  VAL A 312       6.601  13.203  -9.799  1.00  0.00           C  
ATOM   4563  CG1 VAL A 312       5.856  13.880  -8.633  1.00  0.00           C  
ATOM   4564  CG2 VAL A 312       7.532  12.088  -9.283  1.00  0.00           C  
ATOM   4565  HB  VAL A 312       7.271  13.972 -10.184  1.00  0.00           H  
ATOM   4566 HG11 VAL A 312       6.556  14.256  -7.886  1.00  0.00           H  
ATOM   4567 HG12 VAL A 312       5.267  14.728  -8.984  1.00  0.00           H  
ATOM   4568 HG13 VAL A 312       5.180  13.194  -8.126  1.00  0.00           H  
ATOM   4569 HG21 VAL A 312       8.105  12.423  -8.418  1.00  0.00           H  
ATOM   4570 HG22 VAL A 312       6.973  11.208  -8.981  1.00  0.00           H  
ATOM   4571 HG23 VAL A 312       8.258  11.784 -10.037  1.00  0.00           H  
ATOM   4572  H   VAL A 312       4.357  11.859  -9.616  1.00141.47           H  
ATOM   4573  HA  VAL A 312       5.414  13.792 -11.481  1.00142.74           H  
ATOM   4574  N   PHE A 313       6.010  10.699 -12.166  1.00144.61           N  
ATOM   4575  CA  PHE A 313       6.514   9.798 -13.206  1.00144.45           C  
ATOM   4576  C   PHE A 313       5.473   9.580 -14.319  1.00149.99           C  
ATOM   4577  O   PHE A 313       5.872   9.400 -15.469  1.00149.24           O  
ATOM   4578  CB  PHE A 313       6.939   8.449 -12.595  1.00  0.00           C  
ATOM   4579  CG  PHE A 313       8.121   8.491 -11.643  1.00  0.00           C  
ATOM   4580  CD1 PHE A 313       7.933   8.869 -10.301  1.00  0.00           C  
ATOM   4581  CD2 PHE A 313       9.436   8.299 -12.117  1.00  0.00           C  
ATOM   4582  CE1 PHE A 313       9.016   8.971  -9.440  1.00  0.00           C  
ATOM   4583  CE2 PHE A 313      10.510   8.407 -11.242  1.00  0.00           C  
ATOM   4584  CZ  PHE A 313      10.300   8.731  -9.907  1.00  0.00           C  
ATOM   4585  HB2 PHE A 313       6.102   7.989 -12.081  1.00  0.00           H  
ATOM   4586  HB3 PHE A 313       7.191   7.762 -13.397  1.00  0.00           H  
ATOM   4587  HD1 PHE A 313       6.941   9.105  -9.957  1.00  0.00           H  
ATOM   4588  HD2 PHE A 313       9.609   8.060 -13.156  1.00  0.00           H  
ATOM   4589  HE1 PHE A 313       8.862   9.258  -8.410  1.00  0.00           H  
ATOM   4590  HE2 PHE A 313      11.514   8.241 -11.605  1.00  0.00           H  
ATOM   4591  HZ  PHE A 313      11.142   8.818  -9.237  1.00  0.00           H  
ATOM   4592  H   PHE A 313       5.291  10.329 -11.562  1.00144.61           H  
ATOM   4593  HA  PHE A 313       7.396  10.227 -13.685  1.00144.45           H  
ATOM   4594  N   SER A 314       4.172   9.613 -13.979  1.00148.20           N  
ATOM   4595  CA  SER A 314       3.067   9.462 -14.927  1.00148.81           C  
ATOM   4596  C   SER A 314       2.843  10.773 -15.696  1.00157.43           C  
ATOM   4597  O   SER A 314       2.357  11.743 -15.111  1.00158.35           O  
ATOM   4598  CB  SER A 314       1.791   9.068 -14.162  1.00  0.00           C  
ATOM   4599  OG  SER A 314       1.902   7.757 -13.649  1.00  0.00           O  
ATOM   4600  HB2 SER A 314       1.600   9.767 -13.350  1.00  0.00           H  
ATOM   4601  HB3 SER A 314       0.922   9.100 -14.821  1.00  0.00           H  
ATOM   4602  HG  SER A 314       1.097   7.547 -13.169  1.00  0.00           H  
ATOM   4603  H   SER A 314       3.910   9.759 -13.015  1.00148.20           H  
ATOM   4604  HA  SER A 314       3.303   8.666 -15.638  1.00148.81           H  
ATOM   4605  N   SER A 315       3.192  10.771 -16.994  1.00156.18           N  
ATOM   4606  CA  SER A 315       3.081  11.924 -17.898  1.00158.46           C  
ATOM   4607  C   SER A 315       1.643  12.447 -18.051  1.00165.40           C  
ATOM   4608  O   SER A 315       1.436  13.660 -18.103  1.00166.69           O  
ATOM   4609  CB  SER A 315       3.630  11.537 -19.285  1.00  0.00           C  
ATOM   4610  OG  SER A 315       5.028  11.343 -19.238  1.00  0.00           O  
ATOM   4611  HB2 SER A 315       3.152  10.632 -19.664  1.00  0.00           H  
ATOM   4612  HB3 SER A 315       3.432  12.329 -20.009  1.00  0.00           H  
ATOM   4613  HG  SER A 315       5.347  11.229 -20.136  1.00  0.00           H  
ATOM   4614  H   SER A 315       3.607   9.942 -17.393  1.00156.18           H  
ATOM   4615  HA  SER A 315       3.686  12.734 -17.486  1.00158.46           H  
ATOM   4616  N   SER A 316       0.687  11.506 -18.098  1.00162.63           N  
ATOM   4617  CA  SER A 316      -0.742  11.750 -18.247  1.00164.17           C  
ATOM   4618  C   SER A 316      -1.432  12.341 -17.006  1.00169.52           C  
ATOM   4619  O   SER A 316      -2.579  12.743 -17.162  1.00170.62           O  
ATOM   4620  CB  SER A 316      -1.416  10.437 -18.703  1.00  0.00           C  
ATOM   4621  OG  SER A 316      -1.394   9.449 -17.688  1.00  0.00           O  
ATOM   4622  HB2 SER A 316      -2.455  10.620 -18.980  1.00  0.00           H  
ATOM   4623  HB3 SER A 316      -0.924  10.040 -19.593  1.00  0.00           H  
ATOM   4624  HG  SER A 316      -1.816   8.655 -18.025  1.00  0.00           H  
ATOM   4625  H   SER A 316       0.950  10.533 -18.022  1.00162.63           H  
ATOM   4626  HA  SER A 316      -0.864  12.478 -19.052  1.00164.17           H  
ATOM   4627  N   ILE A 317      -0.771  12.370 -15.830  1.00165.60           N  
ATOM   4628  CA  ILE A 317      -1.349  12.856 -14.567  1.00166.10           C  
ATOM   4629  C   ILE A 317      -0.669  14.135 -14.045  1.00170.94           C  
ATOM   4630  O   ILE A 317      -1.339  14.919 -13.370  1.00171.59           O  
ATOM   4631  CB  ILE A 317      -1.381  11.749 -13.470  1.00  0.00           C  
ATOM   4632  CG1 ILE A 317      -2.415  10.685 -13.906  1.00  0.00           C  
ATOM   4633  CG2 ILE A 317      -1.706  12.254 -12.038  1.00  0.00           C  
ATOM   4634  CD1 ILE A 317      -2.416   9.391 -13.097  1.00  0.00           C  
ATOM   4635  HB  ILE A 317      -0.400  11.273 -13.440  1.00  0.00           H  
ATOM   4636 HG12 ILE A 317      -3.408  11.124 -13.874  1.00  0.00           H  
ATOM   4637 HG13 ILE A 317      -2.252  10.402 -14.945  1.00  0.00           H  
ATOM   4638 HG21 ILE A 317      -1.800  11.440 -11.322  1.00  0.00           H  
ATOM   4639 HG22 ILE A 317      -0.931  12.909 -11.642  1.00  0.00           H  
ATOM   4640 HG23 ILE A 317      -2.647  12.805 -12.022  1.00  0.00           H  
ATOM   4641 HD11 ILE A 317      -3.112   8.673 -13.533  1.00  0.00           H  
ATOM   4642 HD12 ILE A 317      -1.432   8.925 -13.102  1.00  0.00           H  
ATOM   4643 HD13 ILE A 317      -2.724   9.555 -12.066  1.00  0.00           H  
ATOM   4644  H   ILE A 317       0.174  12.015 -15.783  1.00165.60           H  
ATOM   4645  HA  ILE A 317      -2.389  13.130 -14.735  1.00166.10           H  
ATOM   4646  N   SER A 318       0.602  14.373 -14.411  1.00167.31           N  
ATOM   4647  CA  SER A 318       1.339  15.575 -14.015  1.00168.60           C  
ATOM   4648  C   SER A 318       0.747  16.868 -14.621  1.00175.35           C  
ATOM   4649  O   SER A 318       0.656  17.876 -13.920  1.00176.35           O  
ATOM   4650  CB  SER A 318       2.829  15.401 -14.373  1.00  0.00           C  
ATOM   4651  OG  SER A 318       3.640  16.164 -13.503  1.00  0.00           O  
ATOM   4652  HB2 SER A 318       3.140  14.362 -14.302  1.00  0.00           H  
ATOM   4653  HB3 SER A 318       3.027  15.696 -15.405  1.00  0.00           H  
ATOM   4654  HG  SER A 318       3.655  15.732 -12.646  1.00  0.00           H  
ATOM   4655  H   SER A 318       1.105  13.698 -14.970  1.00167.31           H  
ATOM   4656  HA  SER A 318       1.254  15.644 -12.928  1.00168.60           H  
ATOM   4657  N   PHE A 319       0.322  16.797 -15.897  1.00172.85           N  
ATOM   4658  CA  PHE A 319      -0.301  17.904 -16.625  1.00175.13           C  
ATOM   4659  C   PHE A 319      -1.769  18.213 -16.246  1.00180.17           C  
ATOM   4660  O   PHE A 319      -2.047  19.397 -16.056  1.00181.79           O  
ATOM   4661  CB  PHE A 319      -0.120  17.730 -18.150  1.00  0.00           C  
ATOM   4662  CG  PHE A 319       1.309  17.700 -18.686  1.00  0.00           C  
ATOM   4663  CD1 PHE A 319       2.373  18.377 -18.042  1.00  0.00           C  
ATOM   4664  CD2 PHE A 319       1.550  17.123 -19.952  1.00  0.00           C  
ATOM   4665  CE1 PHE A 319       3.638  18.394 -18.612  1.00  0.00           C  
ATOM   4666  CE2 PHE A 319       2.821  17.160 -20.510  1.00  0.00           C  
ATOM   4667  CZ  PHE A 319       3.863  17.783 -19.838  1.00  0.00           C  
ATOM   4668  HB2 PHE A 319      -0.604  16.803 -18.460  1.00  0.00           H  
ATOM   4669  HB3 PHE A 319      -0.648  18.531 -18.671  1.00  0.00           H  
ATOM   4670  HD1 PHE A 319       2.230  18.882 -17.100  1.00  0.00           H  
ATOM   4671  HD2 PHE A 319       0.744  16.647 -20.492  1.00  0.00           H  
ATOM   4672  HE1 PHE A 319       4.449  18.895 -18.105  1.00  0.00           H  
ATOM   4673  HE2 PHE A 319       2.997  16.704 -21.472  1.00  0.00           H  
ATOM   4674  HZ  PHE A 319       4.850  17.805 -20.277  1.00  0.00           H  
ATOM   4675  H   PHE A 319       0.437  15.935 -16.412  1.00172.85           H  
ATOM   4676  HA  PHE A 319       0.238  18.810 -16.343  1.00175.13           H  
ATOM   4677  N   PRO A 320      -2.681  17.219 -16.074  1.00175.52           N  
ATOM   4678  CA  PRO A 320      -4.047  17.519 -15.602  1.00175.98           C  
ATOM   4679  C   PRO A 320      -4.168  17.884 -14.116  1.00180.93           C  
ATOM   4680  O   PRO A 320      -5.164  18.511 -13.770  1.00181.86           O  
ATOM   4681  CD  PRO A 320      -2.610  15.822 -16.503  1.00  0.00           C  
ATOM   4682  CB  PRO A 320      -4.866  16.270 -15.922  1.00  0.00           C  
ATOM   4683  CG  PRO A 320      -3.842  15.170 -15.868  1.00  0.00           C  
ATOM   4684  HD3 PRO A 320      -2.689  15.789 -17.591  1.00  0.00           H  
ATOM   4685  HD2 PRO A 320      -1.696  15.309 -16.232  1.00  0.00           H  
ATOM   4686  HB2 PRO A 320      -5.702  16.096 -15.242  1.00  0.00           H  
ATOM   4687  HB3 PRO A 320      -5.275  16.347 -16.930  1.00  0.00           H  
ATOM   4688  HG3 PRO A 320      -4.210  14.279 -16.368  1.00  0.00           H  
ATOM   4689  HG2 PRO A 320      -3.651  14.924 -14.824  1.00  0.00           H  
ATOM   4690  HA  PRO A 320      -4.453  18.335 -16.191  1.00175.98           H  
ATOM   4691  N   CYS A 321      -3.180  17.524 -13.276  1.00177.02           N  
ATOM   4692  CA  CYS A 321      -3.130  17.962 -11.878  1.00177.58           C  
ATOM   4693  C   CYS A 321      -2.782  19.462 -11.774  1.00184.80           C  
ATOM   4694  O   CYS A 321      -3.337  20.148 -10.918  1.00185.45           O  
ATOM   4695  CB  CYS A 321      -2.222  17.064 -11.013  1.00  0.00           C  
ATOM   4696  SG  CYS A 321      -2.356  17.463  -9.242  1.00  0.00           S  
ATOM   4697  HB2 CYS A 321      -2.508  16.018 -11.131  1.00  0.00           H  
ATOM   4698  HB3 CYS A 321      -1.180  17.146 -11.326  1.00  0.00           H  
ATOM   4699  HG  CYS A 321      -1.485  16.539  -8.826  1.00  0.00           H  
ATOM   4700  H   CYS A 321      -2.400  16.974 -13.609  1.00177.02           H  
ATOM   4701  HA  CYS A 321      -4.137  17.847 -11.479  1.00177.58           H  
ATOM   4702  N   ARG A 322      -1.944  19.967 -12.697  1.00182.87           N  
ATOM   4703  CA  ARG A 322      -1.708  21.401 -12.880  1.00185.26           C  
ATOM   4704  C   ARG A 322      -2.916  22.114 -13.518  1.00192.35           C  
ATOM   4705  O   ARG A 322      -3.224  23.228 -13.099  1.00193.94           O  
ATOM   4706  CB  ARG A 322      -0.420  21.628 -13.698  1.00  0.00           C  
ATOM   4707  CG  ARG A 322       0.863  21.290 -12.920  1.00  0.00           C  
ATOM   4708  CD  ARG A 322       2.133  21.445 -13.770  1.00  0.00           C  
ATOM   4709  NE  ARG A 322       3.351  21.405 -12.949  1.00  0.00           N  
ATOM   4710  CZ  ARG A 322       3.926  22.462 -12.348  1.00  0.00           C  
ATOM   4711  NH1 ARG A 322       3.426  23.699 -12.483  1.00  0.00           N  
ATOM   4712  NH2 ARG A 322       5.021  22.279 -11.599  1.00  0.00           N1+
ATOM   4713  HB2 ARG A 322      -0.460  21.061 -14.629  1.00  0.00           H  
ATOM   4714  HB3 ARG A 322      -0.364  22.679 -13.986  1.00  0.00           H  
ATOM   4715  HG2 ARG A 322       0.941  21.846 -11.986  1.00  0.00           H  
ATOM   4716  HG3 ARG A 322       0.785  20.240 -12.639  1.00  0.00           H  
ATOM   4717  HD2 ARG A 322       2.216  20.532 -14.363  1.00  0.00           H  
ATOM   4718  HD3 ARG A 322       2.097  22.262 -14.492  1.00  0.00           H  
ATOM   4719  HE  ARG A 322       3.739  20.486 -12.787  1.00  0.00           H  
ATOM   4720 HH12 ARG A 322       3.865  24.487 -12.030  1.00  0.00           H  
ATOM   4721 HH11 ARG A 322       2.602  23.849 -13.047  1.00  0.00           H  
ATOM   4722 HH22 ARG A 322       5.467  23.062 -11.142  1.00  0.00           H  
ATOM   4723 HH21 ARG A 322       5.417  21.356 -11.489  1.00  0.00           H  
ATOM   4724  H   ARG A 322      -1.528  19.353 -13.382  1.00182.87           H  
ATOM   4725  HA  ARG A 322      -1.558  21.843 -11.892  1.00185.26           H  
ATOM   4726  N   GLU A 323      -3.600  21.458 -14.473  1.00189.45           N  
ATOM   4727  CA  GLU A 323      -4.790  21.976 -15.161  1.00191.54           C  
ATOM   4728  C   GLU A 323      -6.086  21.874 -14.318  1.00196.64           C  
ATOM   4729  O   GLU A 323      -7.116  22.352 -14.784  1.00197.50           O  
ATOM   4730  CB  GLU A 323      -4.910  21.280 -16.539  1.00  0.00           C  
ATOM   4731  CG  GLU A 323      -5.876  21.935 -17.556  1.00  0.00           C  
ATOM   4732  CD  GLU A 323      -5.932  21.230 -18.916  1.00  0.00           C  
ATOM   4733  OE1 GLU A 323      -5.131  20.296 -19.140  1.00  0.00           O  
ATOM   4734  OE2 GLU A 323      -6.797  21.644 -19.719  1.00  0.00           O1-
ATOM   4735  HB2 GLU A 323      -3.919  21.200 -16.987  1.00  0.00           H  
ATOM   4736  HB3 GLU A 323      -5.258  20.264 -16.374  1.00  0.00           H  
ATOM   4737  HG2 GLU A 323      -6.896  21.947 -17.177  1.00  0.00           H  
ATOM   4738  HG3 GLU A 323      -5.591  22.975 -17.720  1.00  0.00           H  
ATOM   4739  H   GLU A 323      -3.278  20.549 -14.777  1.00189.45           H  
ATOM   4740  HA  GLU A 323      -4.620  23.038 -15.349  1.00191.54           H  
ATOM   4741  N   GLN A 324      -6.037  21.294 -13.103  1.00192.73           N  
ATOM   4742  CA  GLN A 324      -7.157  21.301 -12.151  1.00192.80           C  
ATOM   4743  C   GLN A 324      -6.871  22.290 -11.006  1.00198.76           C  
ATOM   4744  O   GLN A 324      -7.802  22.954 -10.553  1.00199.77           O  
ATOM   4745  CB  GLN A 324      -7.475  19.862 -11.654  1.00  0.00           C  
ATOM   4746  CG  GLN A 324      -6.769  19.381 -10.364  1.00  0.00           C  
ATOM   4747  CD  GLN A 324      -7.069  17.921 -10.028  1.00  0.00           C  
ATOM   4748  OE1 GLN A 324      -6.213  17.056 -10.190  1.00  0.00           O  
ATOM   4749  NE2 GLN A 324      -8.279  17.642  -9.542  1.00  0.00           N  
ATOM   4750  HB2 GLN A 324      -8.550  19.811 -11.474  1.00  0.00           H  
ATOM   4751  HB3 GLN A 324      -7.299  19.152 -12.462  1.00  0.00           H  
ATOM   4752  HG2 GLN A 324      -5.693  19.485 -10.474  1.00  0.00           H  
ATOM   4753  HG3 GLN A 324      -7.056  19.990  -9.507  1.00  0.00           H  
ATOM   4754 HE22 GLN A 324      -8.521  16.690  -9.307  1.00  0.00           H  
ATOM   4755 HE21 GLN A 324      -8.963  18.374  -9.414  1.00  0.00           H  
ATOM   4756  H   GLN A 324      -5.177  20.869 -12.788  1.00192.73           H  
ATOM   4757  HA  GLN A 324      -8.062  21.655 -12.649  1.00192.80           H  
ATOM   4758  N   ARG A 325      -5.606  22.365 -10.554  1.00195.41           N  
ATOM   4759  CA  ARG A 325      -5.194  23.159  -9.396  1.00196.53           C  
ATOM   4760  C   ARG A 325      -5.089  24.661  -9.716  1.00204.24           C  
ATOM   4761  O   ARG A 325      -5.458  25.474  -8.869  1.00205.12           O  
ATOM   4762  CB  ARG A 325      -3.887  22.564  -8.829  1.00  0.00           C  
ATOM   4763  CG  ARG A 325      -3.513  23.039  -7.414  1.00  0.00           C  
ATOM   4764  CD  ARG A 325      -2.255  22.329  -6.885  1.00  0.00           C  
ATOM   4765  NE  ARG A 325      -2.090  22.495  -5.432  1.00  0.00           N  
ATOM   4766  CZ  ARG A 325      -1.730  23.611  -4.775  1.00  0.00           C  
ATOM   4767  NH1 ARG A 325      -1.424  24.744  -5.425  1.00  0.00           N  
ATOM   4768  NH2 ARG A 325      -1.672  23.588  -3.438  1.00  0.00           N1+
ATOM   4769  HB2 ARG A 325      -4.015  21.482  -8.773  1.00  0.00           H  
ATOM   4770  HB3 ARG A 325      -3.060  22.736  -9.520  1.00  0.00           H  
ATOM   4771  HG2 ARG A 325      -3.309  24.108  -7.478  1.00  0.00           H  
ATOM   4772  HG3 ARG A 325      -4.343  22.928  -6.714  1.00  0.00           H  
ATOM   4773  HD2 ARG A 325      -2.240  21.278  -7.175  1.00  0.00           H  
ATOM   4774  HD3 ARG A 325      -1.369  22.781  -7.333  1.00  0.00           H  
ATOM   4775  HE  ARG A 325      -2.334  21.684  -4.882  1.00  0.00           H  
ATOM   4776 HH12 ARG A 325      -1.161  25.576  -4.918  1.00  0.00           H  
ATOM   4777 HH11 ARG A 325      -1.469  24.772  -6.433  1.00  0.00           H  
ATOM   4778 HH22 ARG A 325      -1.409  24.416  -2.923  1.00  0.00           H  
ATOM   4779 HH21 ARG A 325      -1.900  22.745  -2.931  1.00  0.00           H  
ATOM   4780  H   ARG A 325      -4.892  21.783 -10.969  1.00195.41           H  
ATOM   4781  HA  ARG A 325      -5.963  23.048  -8.628  1.00196.53           H  
ATOM   4782  N   SER A 326      -4.645  25.001 -10.940  1.00202.47           N  
ATOM   4783  CA  SER A 326      -4.627  26.375 -11.451  1.00205.59           C  
ATOM   4784  C   SER A 326      -5.999  26.824 -11.992  1.00211.67           C  
ATOM   4785  O   SER A 326      -6.272  28.023 -11.991  1.00213.41           O  
ATOM   4786  CB  SER A 326      -3.550  26.511 -12.544  1.00  0.00           C  
ATOM   4787  OG  SER A 326      -2.257  26.434 -11.977  1.00  0.00           O  
ATOM   4788  HB2 SER A 326      -3.667  25.756 -13.321  1.00  0.00           H  
ATOM   4789  HB3 SER A 326      -3.630  27.480 -13.039  1.00  0.00           H  
ATOM   4790  HG  SER A 326      -1.611  26.523 -12.681  1.00  0.00           H  
ATOM   4791  H   SER A 326      -4.336  24.283 -11.581  1.00202.47           H  
ATOM   4792  HA  SER A 326      -4.370  27.057 -10.637  1.00205.59           H  
ATOM   4793  N   GLN A 327      -6.838  25.863 -12.424  1.00206.83           N  
ATOM   4794  CA  GLN A 327      -8.202  26.087 -12.915  1.00208.03           C  
ATOM   4795  C   GLN A 327      -9.195  26.446 -11.792  1.00212.75           C  
ATOM   4796  O   GLN A 327     -10.168  27.150 -12.059  1.00213.47           O  
ATOM   4797  CB  GLN A 327      -8.634  24.831 -13.699  1.00  0.00           C  
ATOM   4798  CG  GLN A 327     -10.027  24.848 -14.362  1.00  0.00           C  
ATOM   4799  CD  GLN A 327     -10.138  25.871 -15.495  1.00  0.00           C  
ATOM   4800  OE1 GLN A 327      -9.283  25.925 -16.376  1.00  0.00           O  
ATOM   4801  NE2 GLN A 327     -11.207  26.668 -15.493  1.00  0.00           N  
ATOM   4802  HB2 GLN A 327      -7.891  24.666 -14.479  1.00  0.00           H  
ATOM   4803  HB3 GLN A 327      -8.580  23.964 -13.041  1.00  0.00           H  
ATOM   4804  HG2 GLN A 327     -10.220  23.866 -14.795  1.00  0.00           H  
ATOM   4805  HG3 GLN A 327     -10.811  25.005 -13.621  1.00  0.00           H  
ATOM   4806 HE22 GLN A 327     -11.327  27.351 -16.226  1.00  0.00           H  
ATOM   4807 HE21 GLN A 327     -11.889  26.607 -14.751  1.00  0.00           H  
ATOM   4808  H   GLN A 327      -6.538  24.900 -12.390  1.00206.83           H  
ATOM   4809  HA  GLN A 327      -8.171  26.932 -13.606  1.00208.03           H  
ATOM   4810  N   ASP A 328      -8.908  25.986 -10.560  1.00207.03           N  
ATOM   4811  CA  ASP A 328      -9.613  26.314  -9.317  1.00206.82           C  
ATOM   4812  C   ASP A 328      -9.578  27.827  -8.989  1.00212.21           C  
ATOM   4813  O   ASP A 328     -10.552  28.347  -8.443  1.00211.57           O  
ATOM   4814  CB  ASP A 328      -9.044  25.453  -8.162  1.00  0.00           C  
ATOM   4815  CG  ASP A 328      -9.619  25.731  -6.769  1.00  0.00           C  
ATOM   4816  OD1 ASP A 328     -10.810  25.411  -6.564  1.00  0.00           O  
ATOM   4817  OD2 ASP A 328      -8.836  26.213  -5.921  1.00  0.00           O1-
ATOM   4818  HB2 ASP A 328      -9.166  24.390  -8.373  1.00  0.00           H  
ATOM   4819  HB3 ASP A 328      -7.965  25.596  -8.108  1.00  0.00           H  
ATOM   4820  H   ASP A 328      -8.100  25.390 -10.447  1.00207.03           H  
ATOM   4821  HA  ASP A 328     -10.659  26.038  -9.459  1.00206.82           H  
ATOM   4822  N   SER A 329      -8.474  28.504  -9.356  1.00209.56           N  
ATOM   4823  CA  SER A 329      -8.246  29.944  -9.156  1.00221.92           C  
ATOM   4824  C   SER A 329      -8.789  30.722 -10.345  1.00232.48           C  
ATOM   4825  O   SER A 329      -9.022  30.239 -11.454  1.00201.40           O  
ATOM   4826  CB  SER A 329      -6.732  30.226  -8.994  1.00  0.00           C  
ATOM   4827  OG  SER A 329      -6.298  29.920  -7.684  1.00  0.00           O  
ATOM   4828  HB2 SER A 329      -6.136  29.660  -9.712  1.00  0.00           H  
ATOM   4829  HB3 SER A 329      -6.501  31.280  -9.159  1.00  0.00           H  
ATOM   4830  HG  SER A 329      -5.347  30.042  -7.639  1.00  0.00           H  
ATOM   4831  H   SER A 329      -7.728  28.002  -9.817  1.00209.56           H  
ATOM   4832  HA  SER A 329      -8.769  30.293  -8.263  1.00221.92           H  
ATOM   4833  HXT SER A 329      -8.947  31.782 -10.149  1.00232.48           H  
TER    4834      SER A 329
HETATM 4835  C1  SHA     0       4.221  -2.689  21.992  1.00  0.00           C  
HETATM 4836  N1  SHA     0       3.717  -3.380  23.203  1.00  0.00           N  
HETATM 4837  C2  SHA     0       3.295  -4.788  23.056  1.00  0.00           C  
HETATM 4838  C3  SHA     0       2.503  -5.047  21.744  1.00  0.00           C  
HETATM 4839  N2  SHA     0       2.258  -3.826  20.996  1.00  0.00           N  
HETATM 4840  C4  SHA     0       3.366  -2.949  20.695  1.00  0.00           C  
HETATM 4841  C5  SHA     0       2.645  -1.764  20.004  1.00  0.00           C  
HETATM 4842  O1  SHA     0       1.380  -1.879  20.662  1.00  0.00           O  
HETATM 4843  C6  SHA     0       1.084  -3.109  21.109  1.00  0.00           C  
HETATM 4844  O2  SHA     0      -0.028  -3.425  21.521  1.00  0.00           O  
HETATM 4845  C7  SHA     0       3.275  -0.381  20.291  1.00  0.00           C  
HETATM 4846  C8  SHA     0       2.517  -2.014  18.473  1.00  0.00           C  
HETATM 4847  C9  SHA     0       2.520   0.665  20.846  1.00  0.00           C  
HETATM 4848  C10 SHA     0       3.136   1.836  21.275  1.00  0.00           C  
HETATM 4849  C11 SHA     0       4.509   1.989  21.112  1.00  0.00           C  
HETATM 4850  C12 SHA     0       5.258   0.996  20.495  1.00  0.00           C  
HETATM 4851  C13 SHA     0       4.648  -0.187  20.102  1.00  0.00           C  
HETATM 4852  C14 SHA     0       3.651  -2.328  17.710  1.00  0.00           C  
HETATM 4853  C15 SHA     0       3.541  -2.596  16.349  1.00  0.00           C  
HETATM 4854  C16 SHA     0       2.297  -2.558  15.732  1.00  0.00           C  
HETATM 4855  C17 SHA     0       1.157  -2.266  16.471  1.00  0.00           C  
HETATM 4856  C18 SHA     0       1.269  -2.005  17.833  1.00  0.00           C  
HETATM 4857  C19 SHA     0       4.318  -3.044  24.378  1.00  0.00           C  
HETATM 4858  O3  SHA     0       4.737  -3.865  25.194  1.00  0.00           O  
HETATM 4859  N3  SHA     0       4.391  -1.720  24.609  1.00  0.00           N  
HETATM 4860  C20 SHA     0       5.523  -1.040  25.232  1.00  0.00           C  
HETATM 4861  C21 SHA     0       6.465  -0.456  24.182  1.00  0.00           C  
HETATM 4862  C22 SHA     0       7.113  -1.303  23.277  1.00  0.00           C  
HETATM 4863  C23 SHA     0       7.937  -0.774  22.289  1.00  0.00           C  
HETATM 4864  C24 SHA     0       8.119   0.603  22.211  1.00  0.00           C  
HETATM 4865  C25 SHA     0       7.495   1.456  23.120  1.00  0.00           C  
HETATM 4866  C26 SHA     0       6.663   0.925  24.102  1.00  0.00           C  
HETATM 4867  F1  SHA     0       8.880   1.119  21.222  1.00  0.00           F  
HETATM 4868  H11 SHA     0       5.198  -3.115  21.766  1.00  0.00           H  
HETATM 4869  H12 SHA     0       4.284  -1.617  22.159  1.00  0.00           H  
HETATM 4870  H21 SHA     0       2.611  -5.059  23.862  1.00  0.00           H  
HETATM 4871  H22 SHA     0       4.162  -5.444  22.988  1.00  0.00           H  
HETATM 4872  H31 SHA     0       1.584  -5.603  21.907  1.00  0.00           H  
HETATM 4873  H32 SHA     0       3.128  -5.653  21.092  1.00  0.00           H  
HETATM 4874  H4  SHA     0       4.012  -3.453  19.983  1.00  0.00           H  
HETATM 4875  H9  SHA     0       1.462   0.556  21.019  1.00  0.00           H  
HETATM 4876  H10 SHA     0       2.549   2.614  21.742  1.00  0.00           H  
HETATM 4877  H11 SHA     0       5.003   2.888  21.450  1.00  0.00           H  
HETATM 4878  H12 SHA     0       6.317   1.129  20.347  1.00  0.00           H  
HETATM 4879  H13 SHA     0       5.260  -0.974  19.694  1.00  0.00           H  
HETATM 4880  H14 SHA     0       4.630  -2.384  18.160  1.00  0.00           H  
HETATM 4881  H15 SHA     0       4.421  -2.844  15.776  1.00  0.00           H  
HETATM 4882  H16 SHA     0       2.215  -2.777  14.677  1.00  0.00           H  
HETATM 4883  H17 SHA     0       0.188  -2.260  15.997  1.00  0.00           H  
HETATM 4884  H18 SHA     0       0.366  -1.819  18.383  1.00  0.00           H  
HETATM 4885  HN3 SHA     0       3.769  -1.122  24.086  1.00  0.00           H  
HETATM 4886 H201 SHA     0       6.097  -1.713  25.872  1.00  0.00           H  
HETATM 4887 H202 SHA     0       5.131  -0.254  25.878  1.00  0.00           H  
HETATM 4888  H22 SHA     0       6.967  -2.372  23.323  1.00  0.00           H  
HETATM 4889  H23 SHA     0       8.415  -1.429  21.575  1.00  0.00           H  
HETATM 4890  H25 SHA     0       7.636   2.524  23.047  1.00  0.00           H  
HETATM 4891  H26 SHA     0       6.158   1.595  24.781  1.00  0.00           H  
END   
