# Supplementary material for: Structure–Activity Relationship Studies on Oxazolo[3,4-a]pyrazine Derivatives Leading to the Discovery of a Novel Neuropeptide S Receptor Antagonist with Potent In Vivo Activity
Source: J Med Chem. 2021 Mar 18;64(7):4089–108. doi: 10.1021/acs.jmedchem.0c02223 (PMC8041306; doi:10.1021/acs.jmedchem.0c02223)
Supplement: Supplementary file 5 — jm0c02223_si_005.pdb [file jm0c02223_si_005.pdb]

ATOM      1  N   GLU A  40      10.870   4.919  36.279  1.00147.75           N  
ATOM      2  CA  GLU A  40      10.778   4.850  34.808  1.00146.31           C  
ATOM      3  C   GLU A  40      12.136   5.277  34.199  1.00151.49           C  
ATOM      4  O   GLU A  40      12.615   4.595  33.291  1.00150.45           O  
ATOM      5  CB  GLU A  40       9.601   5.698  34.262  1.00  0.00           C  
ATOM      6  CG  GLU A  40       9.337   5.545  32.747  1.00  0.00           C  
ATOM      7  CD  GLU A  40       8.235   6.481  32.253  1.00  0.00           C  
ATOM      8  OE1 GLU A  40       8.554   7.329  31.391  1.00  0.00           O  
ATOM      9  OE2 GLU A  40       7.095   6.337  32.747  1.00  0.00           O1-
ATOM     10  HB2 GLU A  40       8.691   5.421  34.798  1.00  0.00           H  
ATOM     11  HB3 GLU A  40       9.766   6.752  34.496  1.00  0.00           H  
ATOM     12  HG2 GLU A  40      10.243   5.741  32.173  1.00  0.00           H  
ATOM     13  HG3 GLU A  40       9.040   4.521  32.525  1.00  0.00           H  
ATOM     14  H1  GLU A  40       9.968   4.726  36.691  1.00147.75           H  
ATOM     15  H2  GLU A  40      11.487   4.198  36.627  1.00147.75           H  
ATOM     16  HA  GLU A  40      10.592   3.812  34.525  1.00146.31           H  
ATOM     17  N   TRP A  41      12.688   6.425  34.649  1.00149.52           N  
ATOM     18  CA  TRP A  41      13.863   7.117  34.094  1.00150.58           C  
ATOM     19  C   TRP A  41      13.696   7.547  32.614  1.00152.69           C  
ATOM     20  O   TRP A  41      14.694   7.690  31.907  1.00152.92           O  
ATOM     21  CB  TRP A  41      15.170   6.319  34.354  1.00  0.00           C  
ATOM     22  CG  TRP A  41      15.611   6.191  35.785  1.00  0.00           C  
ATOM     23  CD1 TRP A  41      15.233   5.223  36.651  1.00  0.00           C  
ATOM     24  CD2 TRP A  41      16.485   7.084  36.543  1.00  0.00           C  
ATOM     25  NE1 TRP A  41      15.837   5.435  37.875  1.00  0.00           N  
ATOM     26  CE2 TRP A  41      16.622   6.570  37.869  1.00  0.00           C  
ATOM     27  CE3 TRP A  41      17.190   8.275  36.243  1.00  0.00           C  
ATOM     28  CZ2 TRP A  41      17.419   7.199  38.843  1.00  0.00           C  
ATOM     29  CZ3 TRP A  41      17.991   8.916  37.211  1.00  0.00           C  
ATOM     30  CH2 TRP A  41      18.108   8.380  38.508  1.00  0.00           C  
ATOM     31  HB2 TRP A  41      15.098   5.319  33.925  1.00  0.00           H  
ATOM     32  HB3 TRP A  41      16.005   6.793  33.839  1.00  0.00           H  
ATOM     33  HD1 TRP A  41      14.567   4.409  36.404  1.00  0.00           H  
ATOM     34  HE1 TRP A  41      15.699   4.819  38.664  1.00  0.00           H  
ATOM     35  HE3 TRP A  41      17.115   8.699  35.253  1.00  0.00           H  
ATOM     36  HZ2 TRP A  41      17.500   6.783  39.836  1.00  0.00           H  
ATOM     37  HZ3 TRP A  41      18.520   9.822  36.956  1.00  0.00           H  
ATOM     38  HH2 TRP A  41      18.723   8.874  39.245  1.00  0.00           H  
ATOM     39  H   TRP A  41      12.224   6.901  35.409  1.00149.52           H  
ATOM     40  HA  TRP A  41      13.948   8.057  34.639  1.00150.58           H  
ATOM     41  N   GLY A  42      12.442   7.752  32.170  1.00147.09           N  
ATOM     42  CA  GLY A  42      12.101   8.102  30.792  1.00145.23           C  
ATOM     43  C   GLY A  42      12.102   9.625  30.616  1.00150.74           C  
ATOM     44  O   GLY A  42      11.648  10.357  31.497  1.00151.77           O  
ATOM     45  HA3 GLY A  42      11.103   7.724  30.572  1.00145.23           H  
ATOM     46  H   GLY A  42      11.669   7.641  32.810  1.00147.09           H  
ATOM     47  HA2 GLY A  42      12.782   7.622  30.086  1.00145.23           H  
ATOM     48  N   SER A  43      12.578  10.079  29.445  1.00146.76           N  
ATOM     49  CA  SER A  43      12.678  11.484  29.051  1.00147.66           C  
ATOM     50  C   SER A  43      12.800  11.548  27.522  1.00149.73           C  
ATOM     51  O   SER A  43      13.860  11.209  26.993  1.00149.72           O  
ATOM     52  CB  SER A  43      13.894  12.157  29.736  1.00  0.00           C  
ATOM     53  OG  SER A  43      13.558  12.664  31.010  1.00  0.00           O  
ATOM     54  HB2 SER A  43      14.736  11.467  29.824  1.00  0.00           H  
ATOM     55  HB3 SER A  43      14.247  13.005  29.147  1.00  0.00           H  
ATOM     56  HG  SER A  43      14.358  12.986  31.433  1.00  0.00           H  
ATOM     57  H   SER A  43      12.918   9.417  28.764  1.00146.76           H  
ATOM     58  HA  SER A  43      11.764  12.011  29.336  1.00147.66           H  
ATOM     59  N   PHE A  44      11.720  11.971  26.846  1.00144.30           N  
ATOM     60  CA  PHE A  44      11.660  12.111  25.389  1.00142.84           C  
ATOM     61  C   PHE A  44      11.595  13.612  25.067  1.00147.76           C  
ATOM     62  O   PHE A  44      10.721  14.307  25.589  1.00148.68           O  
ATOM     63  CB  PHE A  44      10.423  11.343  24.878  1.00  0.00           C  
ATOM     64  CG  PHE A  44      10.466  10.987  23.404  1.00  0.00           C  
ATOM     65  CD1 PHE A  44      11.268   9.909  22.976  1.00  0.00           C  
ATOM     66  CD2 PHE A  44       9.839  11.800  22.438  1.00  0.00           C  
ATOM     67  CE1 PHE A  44      11.367   9.617  21.624  1.00  0.00           C  
ATOM     68  CE2 PHE A  44       9.942  11.480  21.093  1.00  0.00           C  
ATOM     69  CZ  PHE A  44      10.694  10.386  20.685  1.00  0.00           C  
ATOM     70  HB2 PHE A  44      10.337  10.402  25.424  1.00  0.00           H  
ATOM     71  HB3 PHE A  44       9.505  11.890  25.095  1.00  0.00           H  
ATOM     72  HD1 PHE A  44      11.801   9.306  23.696  1.00  0.00           H  
ATOM     73  HD2 PHE A  44       9.281  12.676  22.735  1.00  0.00           H  
ATOM     74  HE1 PHE A  44      11.976   8.792  21.306  1.00  0.00           H  
ATOM     75  HE2 PHE A  44       9.454  12.108  20.365  1.00  0.00           H  
ATOM     76  HZ  PHE A  44      10.775  10.153  19.633  1.00  0.00           H  
ATOM     77  H   PHE A  44      10.887  12.240  27.349  1.00144.30           H  
ATOM     78  HA  PHE A  44      12.552  11.680  24.928  1.00142.84           H  
ATOM     79  N   TYR A  45      12.546  14.088  24.248  1.00143.58           N  
ATOM     80  CA  TYR A  45      12.754  15.512  23.970  1.00144.75           C  
ATOM     81  C   TYR A  45      11.681  16.116  23.051  1.00145.99           C  
ATOM     82  O   TYR A  45      11.173  15.440  22.154  1.00144.35           O  
ATOM     83  CB  TYR A  45      14.142  15.719  23.339  1.00  0.00           C  
ATOM     84  CG  TYR A  45      15.316  15.314  24.208  1.00  0.00           C  
ATOM     85  CD1 TYR A  45      15.918  14.047  24.055  1.00  0.00           C  
ATOM     86  CD2 TYR A  45      15.817  16.216  25.169  1.00  0.00           C  
ATOM     87  CE1 TYR A  45      17.015  13.685  24.862  1.00  0.00           C  
ATOM     88  CE2 TYR A  45      16.916  15.856  25.972  1.00  0.00           C  
ATOM     89  CZ  TYR A  45      17.515  14.591  25.819  1.00  0.00           C  
ATOM     90  OH  TYR A  45      18.583  14.242  26.593  1.00  0.00           O  
ATOM     91  HB2 TYR A  45      14.198  15.181  22.397  1.00  0.00           H  
ATOM     92  HB3 TYR A  45      14.277  16.771  23.085  1.00  0.00           H  
ATOM     93  HD1 TYR A  45      15.544  13.350  23.319  1.00  0.00           H  
ATOM     94  HD2 TYR A  45      15.362  17.188  25.291  1.00  0.00           H  
ATOM     95  HE1 TYR A  45      17.473  12.715  24.743  1.00  0.00           H  
ATOM     96  HE2 TYR A  45      17.295  16.554  26.705  1.00  0.00           H  
ATOM     97  HH  TYR A  45      18.855  14.937  27.196  1.00  0.00           H  
ATOM     98  H   TYR A  45      13.224  13.455  23.849  1.00143.58           H  
ATOM     99  HA  TYR A  45      12.731  16.043  24.924  1.00144.75           H  
ATOM    100  N   TYR A  46      11.416  17.414  23.272  1.00141.94           N  
ATOM    101  CA  TYR A  46      10.495  18.236  22.482  1.00140.59           C  
ATOM    102  C   TYR A  46      11.025  18.519  21.065  1.00143.36           C  
ATOM    103  O   TYR A  46      10.225  18.707  20.153  1.00142.49           O  
ATOM    104  CB  TYR A  46      10.205  19.572  23.195  1.00  0.00           C  
ATOM    105  CG  TYR A  46      10.129  19.497  24.709  1.00  0.00           C  
ATOM    106  CD1 TYR A  46       9.009  18.928  25.350  1.00  0.00           C  
ATOM    107  CD2 TYR A  46      11.211  19.974  25.477  1.00  0.00           C  
ATOM    108  CE1 TYR A  46       8.976  18.839  26.756  1.00  0.00           C  
ATOM    109  CE2 TYR A  46      11.177  19.885  26.879  1.00  0.00           C  
ATOM    110  CZ  TYR A  46      10.060  19.318  27.520  1.00  0.00           C  
ATOM    111  OH  TYR A  46      10.028  19.232  28.881  1.00  0.00           O  
ATOM    112  HB2 TYR A  46      10.993  20.290  22.956  1.00  0.00           H  
ATOM    113  HB3 TYR A  46       9.286  20.012  22.806  1.00  0.00           H  
ATOM    114  HD1 TYR A  46       8.181  18.552  24.766  1.00  0.00           H  
ATOM    115  HD2 TYR A  46      12.077  20.404  24.995  1.00  0.00           H  
ATOM    116  HE1 TYR A  46       8.119  18.400  27.246  1.00  0.00           H  
ATOM    117  HE2 TYR A  46      12.012  20.251  27.459  1.00  0.00           H  
ATOM    118  HH  TYR A  46      10.809  19.597  29.302  1.00  0.00           H  
ATOM    119  H   TYR A  46      11.878  17.891  24.034  1.00141.94           H  
ATOM    120  HA  TYR A  46       9.557  17.692  22.406  1.00140.59           H  
ATOM    121  N   SER A  47      12.359  18.523  20.911  1.00139.49           N  
ATOM    122  CA  SER A  47      13.077  18.657  19.645  1.00138.84           C  
ATOM    123  C   SER A  47      12.859  17.475  18.679  1.00138.15           C  
ATOM    124  O   SER A  47      12.886  17.702  17.471  1.00137.65           O  
ATOM    125  CB  SER A  47      14.561  18.940  19.953  1.00  0.00           C  
ATOM    126  OG  SER A  47      15.141  17.923  20.748  1.00  0.00           O  
ATOM    127  HB2 SER A  47      15.132  19.032  19.028  1.00  0.00           H  
ATOM    128  HB3 SER A  47      14.660  19.889  20.481  1.00  0.00           H  
ATOM    129  HG  SER A  47      16.075  18.118  20.862  1.00  0.00           H  
ATOM    130  H   SER A  47      12.946  18.346  21.714  1.00139.49           H  
ATOM    131  HA  SER A  47      12.677  19.540  19.142  1.00138.84           H  
ATOM    132  N   PHE A  48      12.576  16.272  19.212  1.00131.05           N  
ATOM    133  CA  PHE A  48      12.060  15.142  18.437  1.00127.69           C  
ATOM    134  C   PHE A  48      10.535  15.207  18.244  1.00126.72           C  
ATOM    135  O   PHE A  48      10.072  14.851  17.163  1.00124.34           O  
ATOM    136  CB  PHE A  48      12.473  13.797  19.071  1.00  0.00           C  
ATOM    137  CG  PHE A  48      13.910  13.384  18.800  1.00  0.00           C  
ATOM    138  CD1 PHE A  48      14.941  13.731  19.696  1.00  0.00           C  
ATOM    139  CD2 PHE A  48      14.252  12.782  17.570  1.00  0.00           C  
ATOM    140  CE1 PHE A  48      16.260  13.409  19.405  1.00  0.00           C  
ATOM    141  CE2 PHE A  48      15.577  12.471  17.293  1.00  0.00           C  
ATOM    142  CZ  PHE A  48      16.574  12.772  18.212  1.00  0.00           C  
ATOM    143  HB2 PHE A  48      12.306  13.818  20.149  1.00  0.00           H  
ATOM    144  HB3 PHE A  48      11.834  12.996  18.693  1.00  0.00           H  
ATOM    145  HD1 PHE A  48      14.710  14.240  20.614  1.00  0.00           H  
ATOM    146  HD2 PHE A  48      13.485  12.555  16.844  1.00  0.00           H  
ATOM    147  HE1 PHE A  48      17.043  13.661  20.104  1.00  0.00           H  
ATOM    148  HE2 PHE A  48      15.832  11.994  16.358  1.00  0.00           H  
ATOM    149  HZ  PHE A  48      17.602  12.524  17.988  1.00  0.00           H  
ATOM    150  H   PHE A  48      12.588  16.158  20.215  1.00131.05           H  
ATOM    151  HA  PHE A  48      12.493  15.171  17.434  1.00127.69           H  
ATOM    152  N   LYS A  49       9.785  15.648  19.273  1.00122.11           N  
ATOM    153  CA  LYS A  49       8.318  15.669  19.270  1.00120.30           C  
ATOM    154  C   LYS A  49       7.694  16.692  18.300  1.00123.76           C  
ATOM    155  O   LYS A  49       6.675  16.375  17.693  1.00121.81           O  
ATOM    156  CB  LYS A  49       7.775  15.804  20.710  1.00  0.00           C  
ATOM    157  CG  LYS A  49       6.237  15.806  20.866  1.00  0.00           C  
ATOM    158  CD  LYS A  49       5.537  14.528  20.372  1.00  0.00           C  
ATOM    159  CE  LYS A  49       4.009  14.619  20.499  1.00  0.00           C  
ATOM    160  NZ  LYS A  49       3.352  13.384  20.037  1.00  0.00           N1+
ATOM    161  HB2 LYS A  49       8.187  15.002  21.326  1.00  0.00           H  
ATOM    162  HB3 LYS A  49       8.146  16.734  21.132  1.00  0.00           H  
ATOM    163  HG2 LYS A  49       6.001  15.943  21.922  1.00  0.00           H  
ATOM    164  HG3 LYS A  49       5.814  16.676  20.363  1.00  0.00           H  
ATOM    165  HD2 LYS A  49       5.798  14.333  19.334  1.00  0.00           H  
ATOM    166  HD3 LYS A  49       5.905  13.674  20.941  1.00  0.00           H  
ATOM    167  HE2 LYS A  49       3.722  14.816  21.529  1.00  0.00           H  
ATOM    168  HE3 LYS A  49       3.625  15.457  19.923  1.00  0.00           H  
ATOM    169  HZ1 LYS A  49       2.351  13.477  20.140  1.00  0.00           H  
ATOM    170  HZ2 LYS A  49       3.576  13.222  19.066  1.00  0.00           H  
ATOM    171  HZ3 LYS A  49       3.673  12.605  20.594  1.00  0.00           H  
ATOM    172  H   LYS A  49      10.234  15.923  20.136  1.00122.11           H  
ATOM    173  HA  LYS A  49       8.019  14.682  18.929  1.00120.30           H  
ATOM    174  N   THR A  50       8.289  17.884  18.137  1.00122.01           N  
ATOM    175  CA  THR A  50       7.822  18.867  17.152  1.00122.34           C  
ATOM    176  C   THR A  50       8.258  18.489  15.722  1.00122.44           C  
ATOM    177  O   THR A  50       7.489  18.726  14.791  1.00121.32           O  
ATOM    178  CB  THR A  50       8.309  20.308  17.456  1.00  0.00           C  
ATOM    179  OG1 THR A  50       9.697  20.490  17.248  1.00  0.00           O  
ATOM    180  CG2 THR A  50       7.900  20.818  18.847  1.00  0.00           C  
ATOM    181  HB  THR A  50       7.833  20.974  16.734  1.00  0.00           H  
ATOM    182  HG1 THR A  50       9.928  21.390  17.491  1.00  0.00           H  
ATOM    183 HG21 THR A  50       8.368  21.775  19.075  1.00  0.00           H  
ATOM    184 HG22 THR A  50       6.821  20.969  18.890  1.00  0.00           H  
ATOM    185 HG23 THR A  50       8.157  20.122  19.644  1.00  0.00           H  
ATOM    186  H   THR A  50       9.115  18.128  18.671  1.00122.01           H  
ATOM    187  HA  THR A  50       6.731  18.891  17.174  1.00122.34           H  
ATOM    188  N   GLU A  51       9.442  17.864  15.585  1.00116.65           N  
ATOM    189  CA  GLU A  51       9.971  17.358  14.321  1.00114.26           C  
ATOM    190  C   GLU A  51       9.132  16.195  13.761  1.00113.53           C  
ATOM    191  O   GLU A  51       8.851  16.208  12.564  1.00112.50           O  
ATOM    192  CB  GLU A  51      11.465  17.010  14.491  1.00  0.00           C  
ATOM    193  CG  GLU A  51      12.157  16.483  13.214  1.00  0.00           C  
ATOM    194  CD  GLU A  51      13.659  16.223  13.374  1.00  0.00           C  
ATOM    195  OE1 GLU A  51      14.157  16.282  14.521  1.00  0.00           O  
ATOM    196  OE2 GLU A  51      14.289  15.956  12.328  1.00  0.00           O1-
ATOM    197  HB2 GLU A  51      11.990  17.903  14.833  1.00  0.00           H  
ATOM    198  HB3 GLU A  51      11.576  16.276  15.290  1.00  0.00           H  
ATOM    199  HG2 GLU A  51      11.700  15.549  12.889  1.00  0.00           H  
ATOM    200  HG3 GLU A  51      12.020  17.198  12.402  1.00  0.00           H  
ATOM    201  H   GLU A  51      10.018  17.715  16.401  1.00116.65           H  
ATOM    202  HA  GLU A  51       9.909  18.174  13.599  1.00114.26           H  
ATOM    203  N   GLN A  52       8.708  15.258  14.636  1.00107.20           N  
ATOM    204  CA  GLN A  52       7.840  14.127  14.291  1.00103.98           C  
ATOM    205  C   GLN A  52       6.398  14.578  13.966  1.00106.04           C  
ATOM    206  O   GLN A  52       5.766  13.959  13.113  1.00104.16           O  
ATOM    207  CB  GLN A  52       7.918  13.012  15.357  1.00  0.00           C  
ATOM    208  CG  GLN A  52       6.990  13.182  16.570  1.00  0.00           C  
ATOM    209  CD  GLN A  52       7.317  12.235  17.719  1.00  0.00           C  
ATOM    210  OE1 GLN A  52       8.472  12.108  18.117  1.00  0.00           O  
ATOM    211  NE2 GLN A  52       6.296  11.578  18.271  1.00  0.00           N  
ATOM    212  HB2 GLN A  52       7.669  12.064  14.879  1.00  0.00           H  
ATOM    213  HB3 GLN A  52       8.957  12.905  15.674  1.00  0.00           H  
ATOM    214  HG2 GLN A  52       7.096  14.187  16.945  1.00  0.00           H  
ATOM    215  HG3 GLN A  52       5.947  13.062  16.274  1.00  0.00           H  
ATOM    216 HE22 GLN A  52       6.466  10.936  19.032  1.00  0.00           H  
ATOM    217 HE21 GLN A  52       5.362  11.679  17.904  1.00  0.00           H  
ATOM    218  H   GLN A  52       9.001  15.315  15.603  1.00107.20           H  
ATOM    219  HA  GLN A  52       8.279  13.656  13.422  1.00103.98           H  
ATOM    220  N   LEU A  53       5.919  15.655  14.620  1.00102.99           N  
ATOM    221  CA  LEU A  53       4.628  16.299  14.349  1.00102.78           C  
ATOM    222  C   LEU A  53       4.602  17.025  12.998  1.00108.09           C  
ATOM    223  O   LEU A  53       3.555  17.025  12.356  1.00107.02           O  
ATOM    224  CB  LEU A  53       4.260  17.266  15.499  1.00  0.00           C  
ATOM    225  CG  LEU A  53       3.244  16.719  16.527  1.00  0.00           C  
ATOM    226  CD1 LEU A  53       3.593  15.326  17.083  1.00  0.00           C  
ATOM    227  CD2 LEU A  53       3.002  17.738  17.659  1.00  0.00           C  
ATOM    228  HB2 LEU A  53       5.165  17.593  16.006  1.00  0.00           H  
ATOM    229  HB3 LEU A  53       3.829  18.184  15.094  1.00  0.00           H  
ATOM    230  HG  LEU A  53       2.302  16.603  15.990  1.00  0.00           H  
ATOM    231 HD11 LEU A  53       2.725  14.883  17.572  1.00  0.00           H  
ATOM    232 HD12 LEU A  53       3.913  14.623  16.318  1.00  0.00           H  
ATOM    233 HD13 LEU A  53       4.394  15.385  17.811  1.00  0.00           H  
ATOM    234 HD21 LEU A  53       1.956  18.047  17.686  1.00  0.00           H  
ATOM    235 HD22 LEU A  53       3.244  17.332  18.640  1.00  0.00           H  
ATOM    236 HD23 LEU A  53       3.602  18.641  17.536  1.00  0.00           H  
ATOM    237  H   LEU A  53       6.497  16.106  15.316  1.00102.99           H  
ATOM    238  HA  LEU A  53       3.867  15.524  14.286  1.00102.78           H  
ATOM    239  N   ILE A  54       5.740  17.602  12.579  1.00106.44           N  
ATOM    240  CA  ILE A  54       5.905  18.216  11.264  1.00107.15           C  
ATOM    241  C   ILE A  54       5.903  17.169  10.135  1.00109.56           C  
ATOM    242  O   ILE A  54       5.149  17.356   9.185  1.00109.09           O  
ATOM    243  CB  ILE A  54       7.164  19.137  11.195  1.00  0.00           C  
ATOM    244  CG1 ILE A  54       6.869  20.471  11.919  1.00  0.00           C  
ATOM    245  CG2 ILE A  54       7.716  19.421   9.777  1.00  0.00           C  
ATOM    246  CD1 ILE A  54       8.116  21.323  12.199  1.00  0.00           C  
ATOM    247  HB  ILE A  54       7.961  18.641  11.750  1.00  0.00           H  
ATOM    248 HG12 ILE A  54       6.163  21.057  11.326  1.00  0.00           H  
ATOM    249 HG13 ILE A  54       6.365  20.279  12.867  1.00  0.00           H  
ATOM    250 HG21 ILE A  54       8.567  20.100   9.809  1.00  0.00           H  
ATOM    251 HG22 ILE A  54       8.074  18.518   9.283  1.00  0.00           H  
ATOM    252 HG23 ILE A  54       6.956  19.878   9.141  1.00  0.00           H  
ATOM    253 HD11 ILE A  54       7.960  21.968  13.064  1.00  0.00           H  
ATOM    254 HD12 ILE A  54       8.986  20.701  12.412  1.00  0.00           H  
ATOM    255 HD13 ILE A  54       8.359  21.962  11.350  1.00  0.00           H  
ATOM    256  H   ILE A  54       6.556  17.593  13.177  1.00106.44           H  
ATOM    257  HA  ILE A  54       5.031  18.851  11.099  1.00107.15           H  
ATOM    258  N   THR A  55       6.696  16.087  10.261  1.00104.93           N  
ATOM    259  CA  THR A  55       6.753  15.013   9.258  1.00102.80           C  
ATOM    260  C   THR A  55       5.454  14.188   9.159  1.00105.48           C  
ATOM    261  O   THR A  55       5.086  13.847   8.037  1.00104.53           O  
ATOM    262  CB  THR A  55       7.986  14.074   9.402  1.00  0.00           C  
ATOM    263  OG1 THR A  55       7.978  13.008   8.470  1.00  0.00           O  
ATOM    264  CG2 THR A  55       8.112  13.407  10.762  1.00  0.00           C  
ATOM    265  HB  THR A  55       8.886  14.662   9.214  1.00  0.00           H  
ATOM    266  HG1 THR A  55       8.646  12.368   8.726  1.00  0.00           H  
ATOM    267 HG21 THR A  55       9.068  12.896  10.880  1.00  0.00           H  
ATOM    268 HG22 THR A  55       8.050  14.187  11.501  1.00  0.00           H  
ATOM    269 HG23 THR A  55       7.310  12.692  10.950  1.00  0.00           H  
ATOM    270  H   THR A  55       7.296  15.989  11.070  1.00104.93           H  
ATOM    271  HA  THR A  55       6.876  15.510   8.294  1.00102.80           H  
ATOM    272  N   LEU A  56       4.745  13.946  10.283  1.00102.07           N  
ATOM    273  CA  LEU A  56       3.408  13.343  10.243  1.00100.46           C  
ATOM    274  C   LEU A  56       2.407  14.279   9.547  1.00104.76           C  
ATOM    275  O   LEU A  56       1.704  13.812   8.662  1.00103.10           O  
ATOM    276  CB  LEU A  56       2.954  12.796  11.628  1.00  0.00           C  
ATOM    277  CG  LEU A  56       2.158  13.736  12.572  1.00  0.00           C  
ATOM    278  CD1 LEU A  56       0.681  13.933  12.178  1.00  0.00           C  
ATOM    279  CD2 LEU A  56       2.238  13.257  14.026  1.00  0.00           C  
ATOM    280  HB2 LEU A  56       2.349  11.903  11.465  1.00  0.00           H  
ATOM    281  HB3 LEU A  56       3.841  12.424  12.142  1.00  0.00           H  
ATOM    282  HG  LEU A  56       2.643  14.706  12.543  1.00  0.00           H  
ATOM    283 HD11 LEU A  56       0.012  13.703  13.004  1.00  0.00           H  
ATOM    284 HD12 LEU A  56       0.479  14.962  11.882  1.00  0.00           H  
ATOM    285 HD13 LEU A  56       0.393  13.286  11.352  1.00  0.00           H  
ATOM    286 HD21 LEU A  56       1.885  14.027  14.712  1.00  0.00           H  
ATOM    287 HD22 LEU A  56       1.630  12.367  14.188  1.00  0.00           H  
ATOM    288 HD23 LEU A  56       3.266  13.026  14.302  1.00  0.00           H  
ATOM    289  H   LEU A  56       5.094  14.231  11.189  1.00102.07           H  
ATOM    290  HA  LEU A  56       3.505  12.460   9.606  1.00100.46           H  
ATOM    291  N   TRP A  57       2.397  15.577   9.899  1.00103.25           N  
ATOM    292  CA  TRP A  57       1.501  16.580   9.318  1.00103.84           C  
ATOM    293  C   TRP A  57       1.728  16.815   7.813  1.00106.19           C  
ATOM    294  O   TRP A  57       0.752  16.936   7.075  1.00105.83           O  
ATOM    295  CB  TRP A  57       1.588  17.886  10.126  1.00  0.00           C  
ATOM    296  CG  TRP A  57       0.681  18.994   9.687  1.00  0.00           C  
ATOM    297  CD1 TRP A  57       1.033  20.036   8.900  1.00  0.00           C  
ATOM    298  CD2 TRP A  57      -0.750  19.141   9.932  1.00  0.00           C  
ATOM    299  NE1 TRP A  57      -0.068  20.834   8.671  1.00  0.00           N  
ATOM    300  CE2 TRP A  57      -1.197  20.333   9.285  1.00  0.00           C  
ATOM    301  CE3 TRP A  57      -1.719  18.388  10.637  1.00  0.00           C  
ATOM    302  CZ2 TRP A  57      -2.533  20.767   9.351  1.00  0.00           C  
ATOM    303  CZ3 TRP A  57      -3.062  18.812  10.707  1.00  0.00           C  
ATOM    304  CH2 TRP A  57      -3.469  20.000  10.069  1.00  0.00           C  
ATOM    305  HB2 TRP A  57       1.336  17.677  11.166  1.00  0.00           H  
ATOM    306  HB3 TRP A  57       2.613  18.260  10.128  1.00  0.00           H  
ATOM    307  HD1 TRP A  57       2.030  20.203   8.518  1.00  0.00           H  
ATOM    308  HE1 TRP A  57      -0.026  21.674   8.112  1.00  0.00           H  
ATOM    309  HE3 TRP A  57      -1.422  17.476  11.133  1.00  0.00           H  
ATOM    310  HZ2 TRP A  57      -2.839  21.675   8.853  1.00  0.00           H  
ATOM    311  HZ3 TRP A  57      -3.783  18.221  11.254  1.00  0.00           H  
ATOM    312  HH2 TRP A  57      -4.499  20.320  10.128  1.00  0.00           H  
ATOM    313  H   TRP A  57       3.018  15.904  10.627  1.00103.25           H  
ATOM    314  HA  TRP A  57       0.485  16.202   9.438  1.00103.84           H  
ATOM    315  N   VAL A  58       3.001  16.810   7.380  1.00101.54           N  
ATOM    316  CA  VAL A  58       3.413  16.803   5.975  1.00101.19           C  
ATOM    317  C   VAL A  58       2.893  15.556   5.245  1.00102.69           C  
ATOM    318  O   VAL A  58       2.342  15.687   4.159  1.00102.18           O  
ATOM    319  CB  VAL A  58       4.962  16.899   5.829  1.00  0.00           C  
ATOM    320  CG1 VAL A  58       5.565  16.392   4.498  1.00  0.00           C  
ATOM    321  CG2 VAL A  58       5.429  18.344   6.073  1.00  0.00           C  
ATOM    322  HB  VAL A  58       5.404  16.288   6.616  1.00  0.00           H  
ATOM    323 HG11 VAL A  58       6.634  16.604   4.448  1.00  0.00           H  
ATOM    324 HG12 VAL A  58       5.460  15.313   4.378  1.00  0.00           H  
ATOM    325 HG13 VAL A  58       5.097  16.876   3.640  1.00  0.00           H  
ATOM    326 HG21 VAL A  58       6.517  18.406   6.110  1.00  0.00           H  
ATOM    327 HG22 VAL A  58       5.085  19.006   5.278  1.00  0.00           H  
ATOM    328 HG23 VAL A  58       5.047  18.741   7.013  1.00  0.00           H  
ATOM    329  H   VAL A  58       3.751  16.741   8.058  1.00101.54           H  
ATOM    330  HA  VAL A  58       2.968  17.678   5.500  1.00101.19           H  
ATOM    331  N   LEU A  59       3.030  14.386   5.884  1.00 97.29           N  
ATOM    332  CA  LEU A  59       2.535  13.112   5.381  1.00 94.94           C  
ATOM    333  C   LEU A  59       0.999  13.085   5.275  1.00 99.05           C  
ATOM    334  O   LEU A  59       0.522  12.532   4.295  1.00 97.64           O  
ATOM    335  CB  LEU A  59       3.158  11.990   6.235  1.00  0.00           C  
ATOM    336  CG  LEU A  59       3.108  10.560   5.670  1.00  0.00           C  
ATOM    337  CD1 LEU A  59       4.195   9.713   6.368  1.00  0.00           C  
ATOM    338  CD2 LEU A  59       1.700   9.932   5.765  1.00  0.00           C  
ATOM    339  HB2 LEU A  59       4.215  12.243   6.321  1.00  0.00           H  
ATOM    340  HB3 LEU A  59       2.769  12.000   7.252  1.00  0.00           H  
ATOM    341  HG  LEU A  59       3.376  10.611   4.614  1.00  0.00           H  
ATOM    342 HD11 LEU A  59       4.957   9.392   5.661  1.00  0.00           H  
ATOM    343 HD12 LEU A  59       4.715  10.257   7.158  1.00  0.00           H  
ATOM    344 HD13 LEU A  59       3.795   8.825   6.841  1.00  0.00           H  
ATOM    345 HD21 LEU A  59       1.292   9.743   4.772  1.00  0.00           H  
ATOM    346 HD22 LEU A  59       1.691   8.991   6.301  1.00  0.00           H  
ATOM    347 HD23 LEU A  59       0.994  10.569   6.296  1.00  0.00           H  
ATOM    348  H   LEU A  59       3.496  14.357   6.781  1.00 97.29           H  
ATOM    349  HA  LEU A  59       2.931  13.005   4.369  1.00 94.94           H  
ATOM    350  N   PHE A  60       0.270  13.731   6.207  1.00 97.20           N  
ATOM    351  CA  PHE A  60      -1.180  13.970   6.162  1.00 97.14           C  
ATOM    352  C   PHE A  60      -1.632  14.784   4.939  1.00103.36           C  
ATOM    353  O   PHE A  60      -2.497  14.314   4.203  1.00102.81           O  
ATOM    354  CB  PHE A  60      -1.687  14.625   7.472  1.00  0.00           C  
ATOM    355  CG  PHE A  60      -2.251  13.666   8.502  1.00  0.00           C  
ATOM    356  CD1 PHE A  60      -3.645  13.517   8.660  1.00  0.00           C  
ATOM    357  CD2 PHE A  60      -1.393  12.826   9.234  1.00  0.00           C  
ATOM    358  CE1 PHE A  60      -4.146  12.554   9.523  1.00  0.00           C  
ATOM    359  CE2 PHE A  60      -1.909  11.901  10.119  1.00  0.00           C  
ATOM    360  CZ  PHE A  60      -3.277  11.747  10.241  1.00  0.00           C  
ATOM    361  HB2 PHE A  60      -0.879  15.172   7.949  1.00  0.00           H  
ATOM    362  HB3 PHE A  60      -2.456  15.373   7.269  1.00  0.00           H  
ATOM    363  HD1 PHE A  60      -4.325  14.149   8.110  1.00  0.00           H  
ATOM    364  HD2 PHE A  60      -0.332  12.877   9.108  1.00  0.00           H  
ATOM    365  HE1 PHE A  60      -5.213  12.423   9.627  1.00  0.00           H  
ATOM    366  HE2 PHE A  60      -1.246  11.289  10.701  1.00  0.00           H  
ATOM    367  HZ  PHE A  60      -3.664  10.966  10.871  1.00  0.00           H  
ATOM    368  H   PHE A  60       0.755  14.138   6.997  1.00 97.20           H  
ATOM    369  HA  PHE A  60      -1.662  12.995   6.087  1.00 97.14           H  
ATOM    370  N   VAL A  61      -1.051  15.982   4.745  1.00102.43           N  
ATOM    371  CA  VAL A  61      -1.450  16.900   3.671  1.00104.08           C  
ATOM    372  C   VAL A  61      -0.932  16.467   2.281  1.00106.94           C  
ATOM    373  O   VAL A  61      -1.544  16.856   1.290  1.00106.85           O  
ATOM    374  CB  VAL A  61      -1.035  18.378   3.940  1.00  0.00           C  
ATOM    375  CG1 VAL A  61      -1.536  18.886   5.304  1.00  0.00           C  
ATOM    376  CG2 VAL A  61       0.451  18.716   3.729  1.00  0.00           C  
ATOM    377  HB  VAL A  61      -1.566  18.987   3.206  1.00  0.00           H  
ATOM    378 HG11 VAL A  61      -1.212  19.909   5.494  1.00  0.00           H  
ATOM    379 HG12 VAL A  61      -2.627  18.884   5.334  1.00  0.00           H  
ATOM    380 HG13 VAL A  61      -1.191  18.274   6.135  1.00  0.00           H  
ATOM    381 HG21 VAL A  61       0.677  19.730   4.057  1.00  0.00           H  
ATOM    382 HG22 VAL A  61       1.084  18.038   4.296  1.00  0.00           H  
ATOM    383 HG23 VAL A  61       0.730  18.659   2.678  1.00  0.00           H  
ATOM    384  H   VAL A  61      -0.344  16.313   5.388  1.00102.43           H  
ATOM    385  HA  VAL A  61      -2.541  16.885   3.615  1.00104.08           H  
ATOM    386  N   PHE A  62       0.137  15.652   2.224  1.00102.79           N  
ATOM    387  CA  PHE A  62       0.602  14.999   0.998  1.00102.17           C  
ATOM    388  C   PHE A  62      -0.206  13.736   0.671  1.00105.48           C  
ATOM    389  O   PHE A  62      -0.477  13.510  -0.508  1.00105.09           O  
ATOM    390  CB  PHE A  62       2.117  14.690   1.047  1.00  0.00           C  
ATOM    391  CG  PHE A  62       3.039  15.843   0.670  1.00  0.00           C  
ATOM    392  CD1 PHE A  62       3.019  17.061   1.384  1.00  0.00           C  
ATOM    393  CD2 PHE A  62       3.954  15.699  -0.397  1.00  0.00           C  
ATOM    394  CE1 PHE A  62       3.878  18.094   1.036  1.00  0.00           C  
ATOM    395  CE2 PHE A  62       4.807  16.743  -0.730  1.00  0.00           C  
ATOM    396  CZ  PHE A  62       4.769  17.935  -0.017  1.00  0.00           C  
ATOM    397  HB2 PHE A  62       2.400  14.317   2.031  1.00  0.00           H  
ATOM    398  HB3 PHE A  62       2.338  13.864   0.368  1.00  0.00           H  
ATOM    399  HD1 PHE A  62       2.339  17.200   2.205  1.00  0.00           H  
ATOM    400  HD2 PHE A  62       3.997  14.778  -0.960  1.00  0.00           H  
ATOM    401  HE1 PHE A  62       3.854  19.022   1.588  1.00  0.00           H  
ATOM    402  HE2 PHE A  62       5.504  16.627  -1.546  1.00  0.00           H  
ATOM    403  HZ  PHE A  62       5.438  18.741  -0.282  1.00  0.00           H  
ATOM    404  H   PHE A  62       0.624  15.405   3.075  1.00102.79           H  
ATOM    405  HA  PHE A  62       0.445  15.682   0.159  1.00102.17           H  
ATOM    406  N   THR A  63      -0.571  12.939   1.695  1.00101.39           N  
ATOM    407  CA  THR A  63      -1.273  11.675   1.486  1.00 99.89           C  
ATOM    408  C   THR A  63      -2.775  11.854   1.229  1.00104.84           C  
ATOM    409  O   THR A  63      -3.230  11.396   0.190  1.00104.64           O  
ATOM    410  CB  THR A  63      -1.063  10.599   2.590  1.00  0.00           C  
ATOM    411  OG1 THR A  63      -1.608   9.425   2.063  1.00  0.00           O  
ATOM    412  CG2 THR A  63      -1.792  10.742   3.941  1.00  0.00           C  
ATOM    413  HB  THR A  63       0.004  10.444   2.746  1.00  0.00           H  
ATOM    414  HG1 THR A  63      -1.602   8.728   2.730  1.00  0.00           H  
ATOM    415 HG21 THR A  63      -1.295  10.157   4.717  1.00  0.00           H  
ATOM    416 HG22 THR A  63      -1.825  11.774   4.268  1.00  0.00           H  
ATOM    417 HG23 THR A  63      -2.823  10.390   3.891  1.00  0.00           H  
ATOM    418  H   THR A  63      -0.305  13.160   2.646  1.00101.39           H  
ATOM    419  HA  THR A  63      -0.853  11.238   0.575  1.00 99.89           H  
ATOM    420  N   ILE A  64      -3.514  12.484   2.159  1.00102.12           N  
ATOM    421  CA  ILE A  64      -4.976  12.579   2.106  1.00102.75           C  
ATOM    422  C   ILE A  64      -5.454  13.376   0.886  1.00109.75           C  
ATOM    423  O   ILE A  64      -6.376  12.922   0.213  1.00109.75           O  
ATOM    424  CB  ILE A  64      -5.588  13.183   3.408  1.00  0.00           C  
ATOM    425  CG1 ILE A  64      -5.384  12.213   4.593  1.00  0.00           C  
ATOM    426  CG2 ILE A  64      -7.082  13.583   3.309  1.00  0.00           C  
ATOM    427  CD1 ILE A  64      -5.616  12.856   5.961  1.00  0.00           C  
ATOM    428  HB  ILE A  64      -5.037  14.096   3.632  1.00  0.00           H  
ATOM    429 HG12 ILE A  64      -6.034  11.344   4.483  1.00  0.00           H  
ATOM    430 HG13 ILE A  64      -4.367  11.829   4.593  1.00  0.00           H  
ATOM    431 HG21 ILE A  64      -7.458  13.981   4.250  1.00  0.00           H  
ATOM    432 HG22 ILE A  64      -7.258  14.367   2.573  1.00  0.00           H  
ATOM    433 HG23 ILE A  64      -7.703  12.728   3.042  1.00  0.00           H  
ATOM    434 HD11 ILE A  64      -5.277  12.192   6.757  1.00  0.00           H  
ATOM    435 HD12 ILE A  64      -5.069  13.795   6.040  1.00  0.00           H  
ATOM    436 HD13 ILE A  64      -6.668  13.067   6.137  1.00  0.00           H  
ATOM    437  H   ILE A  64      -3.070  12.874   2.980  1.00102.12           H  
ATOM    438  HA  ILE A  64      -5.358  11.561   1.998  1.00102.75           H  
ATOM    439  N   VAL A  65      -4.774  14.498   0.594  1.00107.96           N  
ATOM    440  CA  VAL A  65      -5.026  15.304  -0.596  1.00108.86           C  
ATOM    441  C   VAL A  65      -4.565  14.580  -1.875  1.00111.67           C  
ATOM    442  O   VAL A  65      -5.311  14.604  -2.846  1.00111.68           O  
ATOM    443  CB  VAL A  65      -4.331  16.693  -0.532  1.00  0.00           C  
ATOM    444  CG1 VAL A  65      -4.561  17.572  -1.780  1.00  0.00           C  
ATOM    445  CG2 VAL A  65      -4.750  17.475   0.727  1.00  0.00           C  
ATOM    446  HB  VAL A  65      -3.257  16.525  -0.472  1.00  0.00           H  
ATOM    447 HG11 VAL A  65      -4.137  18.567  -1.642  1.00  0.00           H  
ATOM    448 HG12 VAL A  65      -4.094  17.156  -2.673  1.00  0.00           H  
ATOM    449 HG13 VAL A  65      -5.626  17.693  -1.984  1.00  0.00           H  
ATOM    450 HG21 VAL A  65      -4.261  18.449   0.765  1.00  0.00           H  
ATOM    451 HG22 VAL A  65      -5.827  17.642   0.748  1.00  0.00           H  
ATOM    452 HG23 VAL A  65      -4.475  16.948   1.641  1.00  0.00           H  
ATOM    453  H   VAL A  65      -4.015  14.796   1.190  1.00107.96           H  
ATOM    454  HA  VAL A  65      -6.104  15.466  -0.670  1.00108.86           H  
ATOM    455  N   GLY A  66      -3.390  13.923  -1.844  1.00107.04           N  
ATOM    456  CA  GLY A  66      -2.817  13.207  -2.986  1.00105.90           C  
ATOM    457  C   GLY A  66      -3.665  11.991  -3.389  1.00108.36           C  
ATOM    458  O   GLY A  66      -3.970  11.847  -4.571  1.00107.75           O  
ATOM    459  H   GLY A  66      -2.842  13.930  -0.996  1.00107.04           H  
ATOM    460  HA3 GLY A  66      -1.814  12.868  -2.729  1.00105.90           H  
ATOM    461  HA2 GLY A  66      -2.713  13.887  -3.833  1.00105.90           H  
ATOM    462  N   ASN A  67      -4.064  11.153  -2.412  1.00104.16           N  
ATOM    463  CA  ASN A  67      -4.939   9.982  -2.565  1.00102.69           C  
ATOM    464  C   ASN A  67      -6.372  10.349  -2.963  1.00107.44           C  
ATOM    465  O   ASN A  67      -6.999   9.558  -3.665  1.00107.35           O  
ATOM    466  CB  ASN A  67      -4.987   9.148  -1.265  1.00100.62           C  
ATOM    467  CG  ASN A  67      -3.768   8.257  -1.035  1.00118.00           C  
ATOM    468  OD1 ASN A  67      -3.172   7.729  -1.970  1.00109.87           O  
ATOM    469  ND2 ASN A  67      -3.428   8.041   0.232  1.00109.87           N  
ATOM    470  H   ASN A  67      -3.757  11.335  -1.462  1.00104.16           H  
ATOM    471  HA  ASN A  67      -4.462   9.385  -3.339  1.00102.69           H  
ATOM    472  HB3 ASN A  67      -5.827   8.455  -1.313  1.00100.62           H  
ATOM    473  HB2 ASN A  67      -5.185   9.783  -0.400  1.00100.62           H  
ATOM    474 HD22 ASN A  67      -2.610   7.484   0.439  1.00109.87           H  
ATOM    475 HD21 ASN A  67      -3.936   8.476   0.988  1.00109.87           H  
ATOM    476  N   SER A  68      -6.866  11.520  -2.531  1.00104.20           N  
ATOM    477  CA  SER A  68      -8.169  12.030  -2.950  1.00104.94           C  
ATOM    478  C   SER A  68      -8.116  12.598  -4.378  1.00111.87           C  
ATOM    479  O   SER A  68      -9.030  12.324  -5.149  1.00112.44           O  
ATOM    480  CB  SER A  68      -8.687  13.067  -1.940  1.00  0.00           C  
ATOM    481  OG  SER A  68      -9.082  12.422  -0.745  1.00  0.00           O  
ATOM    482  HB2 SER A  68      -7.938  13.831  -1.729  1.00  0.00           H  
ATOM    483  HB3 SER A  68      -9.560  13.582  -2.334  1.00  0.00           H  
ATOM    484  HG  SER A  68      -8.288  12.209  -0.247  1.00  0.00           H  
ATOM    485  H   SER A  68      -6.314  12.113  -1.927  1.00104.20           H  
ATOM    486  HA  SER A  68      -8.883  11.204  -2.967  1.00104.94           H  
ATOM    487  N   VAL A  69      -7.033  13.321  -4.723  1.00109.61           N  
ATOM    488  CA  VAL A  69      -6.777  13.881  -6.054  1.00110.90           C  
ATOM    489  C   VAL A  69      -6.672  12.809  -7.150  1.00114.36           C  
ATOM    490  O   VAL A  69      -7.313  12.985  -8.185  1.00115.11           O  
ATOM    491  CB  VAL A  69      -5.522  14.814  -6.079  1.00  0.00           C  
ATOM    492  CG1 VAL A  69      -4.804  14.987  -7.439  1.00  0.00           C  
ATOM    493  CG2 VAL A  69      -5.885  16.206  -5.532  1.00  0.00           C  
ATOM    494  HB  VAL A  69      -4.782  14.387  -5.403  1.00  0.00           H  
ATOM    495 HG11 VAL A  69      -4.011  15.731  -7.366  1.00  0.00           H  
ATOM    496 HG12 VAL A  69      -4.329  14.064  -7.775  1.00  0.00           H  
ATOM    497 HG13 VAL A  69      -5.493  15.319  -8.217  1.00  0.00           H  
ATOM    498 HG21 VAL A  69      -4.995  16.823  -5.403  1.00  0.00           H  
ATOM    499 HG22 VAL A  69      -6.557  16.731  -6.213  1.00  0.00           H  
ATOM    500 HG23 VAL A  69      -6.386  16.148  -4.567  1.00  0.00           H  
ATOM    501  H   VAL A  69      -6.324  13.513  -4.027  1.00109.61           H  
ATOM    502  HA  VAL A  69      -7.651  14.489  -6.299  1.00110.90           H  
ATOM    503  N   VAL A  70      -5.925  11.715  -6.898  1.00109.21           N  
ATOM    504  CA  VAL A  70      -5.852  10.568  -7.810  1.00107.63           C  
ATOM    505  C   VAL A  70      -7.233   9.928  -8.036  1.00110.95           C  
ATOM    506  O   VAL A  70      -7.608   9.808  -9.197  1.00109.96           O  
ATOM    507  CB  VAL A  70      -4.780   9.501  -7.421  1.00  0.00           C  
ATOM    508  CG1 VAL A  70      -4.940   8.932  -6.013  1.00  0.00           C  
ATOM    509  CG2 VAL A  70      -4.680   8.325  -8.409  1.00  0.00           C  
ATOM    510  HB  VAL A  70      -3.819  10.018  -7.445  1.00  0.00           H  
ATOM    511 HG11 VAL A  70      -4.049   8.386  -5.700  1.00  0.00           H  
ATOM    512 HG12 VAL A  70      -5.085   9.751  -5.327  1.00  0.00           H  
ATOM    513 HG13 VAL A  70      -5.795   8.262  -5.930  1.00  0.00           H  
ATOM    514 HG21 VAL A  70      -3.831   7.686  -8.160  1.00  0.00           H  
ATOM    515 HG22 VAL A  70      -5.571   7.697  -8.402  1.00  0.00           H  
ATOM    516 HG23 VAL A  70      -4.529   8.680  -9.429  1.00  0.00           H  
ATOM    517  H   VAL A  70      -5.413  11.639  -6.028  1.00109.21           H  
ATOM    518  HA  VAL A  70      -5.534  10.977  -8.772  1.00107.63           H  
ATOM    519  N   LEU A  71      -7.999   9.652  -6.961  1.00107.98           N  
ATOM    520  CA  LEU A  71      -9.373   9.130  -7.019  1.00108.06           C  
ATOM    521  C   LEU A  71     -10.309   9.995  -7.884  1.00114.33           C  
ATOM    522  O   LEU A  71     -10.919   9.454  -8.805  1.00113.69           O  
ATOM    523  CB  LEU A  71      -9.891   8.800  -5.582  1.00  0.00           C  
ATOM    524  CG  LEU A  71     -11.151   9.522  -5.024  1.00  0.00           C  
ATOM    525  CD1 LEU A  71     -12.455   9.095  -5.739  1.00  0.00           C  
ATOM    526  CD2 LEU A  71     -11.254   9.352  -3.492  1.00  0.00           C  
ATOM    527  HB2 LEU A  71     -10.059   7.724  -5.514  1.00  0.00           H  
ATOM    528  HB3 LEU A  71      -9.076   8.982  -4.887  1.00  0.00           H  
ATOM    529  HG  LEU A  71     -11.021  10.591  -5.178  1.00  0.00           H  
ATOM    530 HD11 LEU A  71     -13.234   8.772  -5.051  1.00  0.00           H  
ATOM    531 HD12 LEU A  71     -12.871   9.914  -6.322  1.00  0.00           H  
ATOM    532 HD13 LEU A  71     -12.282   8.270  -6.430  1.00  0.00           H  
ATOM    533 HD21 LEU A  71     -11.342  10.322  -3.001  1.00  0.00           H  
ATOM    534 HD22 LEU A  71     -12.116   8.757  -3.188  1.00  0.00           H  
ATOM    535 HD23 LEU A  71     -10.378   8.860  -3.069  1.00  0.00           H  
ATOM    536  H   LEU A  71      -7.632   9.828  -6.035  1.00107.98           H  
ATOM    537  HA  LEU A  71      -9.289   8.172  -7.537  1.00108.06           H  
ATOM    538  N   PHE A  72     -10.371  11.310  -7.602  1.00113.10           N  
ATOM    539  CA  PHE A  72     -11.241  12.269  -8.290  1.00115.24           C  
ATOM    540  C   PHE A  72     -10.865  12.492  -9.765  1.00120.57           C  
ATOM    541  O   PHE A  72     -11.748  12.810 -10.559  1.00121.30           O  
ATOM    542  CB  PHE A  72     -11.253  13.620  -7.533  1.00  0.00           C  
ATOM    543  CG  PHE A  72     -11.735  13.602  -6.087  1.00  0.00           C  
ATOM    544  CD1 PHE A  72     -11.174  14.501  -5.153  1.00  0.00           C  
ATOM    545  CD2 PHE A  72     -12.834  12.811  -5.684  1.00  0.00           C  
ATOM    546  CE1 PHE A  72     -11.627  14.519  -3.840  1.00  0.00           C  
ATOM    547  CE2 PHE A  72     -13.262  12.831  -4.363  1.00  0.00           C  
ATOM    548  CZ  PHE A  72     -12.652  13.672  -3.442  1.00  0.00           C  
ATOM    549  HB2 PHE A  72     -10.240  14.027  -7.540  1.00  0.00           H  
ATOM    550  HB3 PHE A  72     -11.869  14.341  -8.073  1.00  0.00           H  
ATOM    551  HD1 PHE A  72     -10.371  15.161  -5.447  1.00  0.00           H  
ATOM    552  HD2 PHE A  72     -13.341  12.169  -6.388  1.00  0.00           H  
ATOM    553  HE1 PHE A  72     -11.176  15.191  -3.125  1.00  0.00           H  
ATOM    554  HE2 PHE A  72     -14.079  12.196  -4.053  1.00  0.00           H  
ATOM    555  HZ  PHE A  72     -12.991  13.683  -2.417  1.00  0.00           H  
ATOM    556  H   PHE A  72      -9.830  11.677  -6.829  1.00113.10           H  
ATOM    557  HA  PHE A  72     -12.251  11.857  -8.291  1.00115.24           H  
ATOM    558  N   SER A  73      -9.578  12.316 -10.108  1.00117.16           N  
ATOM    559  CA  SER A  73      -9.069  12.526 -11.460  1.00117.65           C  
ATOM    560  C   SER A  73      -9.349  11.334 -12.398  1.00122.10           C  
ATOM    561  O   SER A  73      -9.762  11.585 -13.529  1.00122.66           O  
ATOM    562  CB  SER A  73      -7.574  12.882 -11.412  1.00  0.00           C  
ATOM    563  OG  SER A  73      -7.374  14.136 -10.797  1.00  0.00           O  
ATOM    564  HB2 SER A  73      -6.990  12.115 -10.901  1.00  0.00           H  
ATOM    565  HB3 SER A  73      -7.184  12.986 -12.421  1.00  0.00           H  
ATOM    566  HG  SER A  73      -7.427  14.013  -9.843  1.00  0.00           H  
ATOM    567  H   SER A  73      -8.900  12.054  -9.404  1.00117.16           H  
ATOM    568  HA  SER A  73      -9.585  13.389 -11.889  1.00117.65           H  
ATOM    569  N   THR A  74      -9.146  10.077 -11.942  1.00118.01           N  
ATOM    570  CA  THR A  74      -9.516   8.872 -12.714  1.00117.43           C  
ATOM    571  C   THR A  74     -11.033   8.634 -12.816  1.00124.64           C  
ATOM    572  O   THR A  74     -11.489   8.218 -13.881  1.00124.88           O  
ATOM    573  CB  THR A  74      -8.749   7.550 -12.349  1.00  0.00           C  
ATOM    574  OG1 THR A  74      -9.494   6.351 -12.480  1.00  0.00           O  
ATOM    575  CG2 THR A  74      -8.041   7.519 -10.999  1.00  0.00           C  
ATOM    576  HB  THR A  74      -7.960   7.430 -13.091  1.00  0.00           H  
ATOM    577  HG1 THR A  74      -8.998   5.633 -12.078  1.00  0.00           H  
ATOM    578 HG21 THR A  74      -7.591   6.544 -10.812  1.00  0.00           H  
ATOM    579 HG22 THR A  74      -7.220   8.232 -10.992  1.00  0.00           H  
ATOM    580 HG23 THR A  74      -8.732   7.743 -10.187  1.00  0.00           H  
ATOM    581  H   THR A  74      -8.811   9.927 -10.999  1.00118.01           H  
ATOM    582  HA  THR A  74      -9.217   9.085 -13.741  1.00117.43           H  
ATOM    583  N   TRP A  75     -11.778   8.941 -11.739  1.00123.06           N  
ATOM    584  CA  TRP A  75     -13.240   8.913 -11.701  1.00124.40           C  
ATOM    585  C   TRP A  75     -13.866   9.822 -12.781  1.00132.17           C  
ATOM    586  O   TRP A  75     -13.743  11.044 -12.703  1.00132.49           O  
ATOM    587  CB  TRP A  75     -13.710   9.233 -10.265  1.00  0.00           C  
ATOM    588  CG  TRP A  75     -15.154   9.578 -10.056  1.00  0.00           C  
ATOM    589  CD1 TRP A  75     -16.198   8.716 -10.048  1.00  0.00           C  
ATOM    590  CD2 TRP A  75     -15.729  10.907  -9.886  1.00  0.00           C  
ATOM    591  NE1 TRP A  75     -17.373   9.422  -9.875  1.00  0.00           N  
ATOM    592  CE2 TRP A  75     -17.145  10.780  -9.770  1.00  0.00           C  
ATOM    593  CE3 TRP A  75     -15.192  12.214  -9.826  1.00  0.00           C  
ATOM    594  CZ2 TRP A  75     -17.984  11.895  -9.601  1.00  0.00           C  
ATOM    595  CZ3 TRP A  75     -16.021  13.340  -9.659  1.00  0.00           C  
ATOM    596  CH2 TRP A  75     -17.415  13.182  -9.545  1.00  0.00           C  
ATOM    597  HB2 TRP A  75     -13.449   8.410  -9.598  1.00  0.00           H  
ATOM    598  HB3 TRP A  75     -13.152  10.097  -9.904  1.00  0.00           H  
ATOM    599  HD1 TRP A  75     -16.107   7.646 -10.165  1.00  0.00           H  
ATOM    600  HE1 TRP A  75     -18.276   8.972  -9.829  1.00  0.00           H  
ATOM    601  HE3 TRP A  75     -14.127  12.351  -9.913  1.00  0.00           H  
ATOM    602  HZ2 TRP A  75     -19.053  11.767  -9.516  1.00  0.00           H  
ATOM    603  HZ3 TRP A  75     -15.584  14.326  -9.616  1.00  0.00           H  
ATOM    604  HH2 TRP A  75     -18.049  14.046  -9.414  1.00  0.00           H  
ATOM    605  H   TRP A  75     -11.324   9.273 -10.899  1.00123.06           H  
ATOM    606  HA  TRP A  75     -13.559   7.890 -11.915  1.00124.40           H  
ATOM    607  N   ARG A  76     -14.521   9.164 -13.753  1.00 31.02           N  
ATOM    608  CA  ARG A  76     -15.241   9.682 -14.922  1.00 32.28           C  
ATOM    609  C   ARG A  76     -14.387   9.831 -16.200  1.00 31.44           C  
ATOM    610  O   ARG A  76     -13.200  10.151 -16.144  1.00 32.07           O  
ATOM    611  CB  ARG A  76     -16.136  10.913 -14.628  1.00  0.00           C  
ATOM    612  CG  ARG A  76     -17.151  10.655 -13.497  1.00  0.00           C  
ATOM    613  CD  ARG A  76     -18.301  11.669 -13.419  1.00  0.00           C  
ATOM    614  NE  ARG A  76     -17.870  12.985 -12.928  1.00  0.00           N  
ATOM    615  CZ  ARG A  76     -18.662  14.068 -12.837  1.00  0.00           C  
ATOM    616  NH1 ARG A  76     -19.945  14.029 -13.227  1.00  0.00           N  
ATOM    617  NH2 ARG A  76     -18.163  15.208 -12.344  1.00  0.00           N1+
ATOM    618  HB2 ARG A  76     -15.542  11.803 -14.419  1.00  0.00           H  
ATOM    619  HB3 ARG A  76     -16.694  11.139 -15.538  1.00  0.00           H  
ATOM    620  HG2 ARG A  76     -17.582   9.655 -13.566  1.00  0.00           H  
ATOM    621  HG3 ARG A  76     -16.601  10.674 -12.558  1.00  0.00           H  
ATOM    622  HD2 ARG A  76     -18.662  11.853 -14.431  1.00  0.00           H  
ATOM    623  HD3 ARG A  76     -19.145  11.271 -12.855  1.00  0.00           H  
ATOM    624  HE  ARG A  76     -16.918  13.044 -12.593  1.00  0.00           H  
ATOM    625 HH12 ARG A  76     -20.531  14.848 -13.151  1.00  0.00           H  
ATOM    626 HH11 ARG A  76     -20.334  13.175 -13.596  1.00  0.00           H  
ATOM    627 HH22 ARG A  76     -18.743  16.031 -12.266  1.00  0.00           H  
ATOM    628 HH21 ARG A  76     -17.200  15.254 -12.043  1.00  0.00           H  
ATOM    629  H   ARG A  76     -14.500   8.157 -13.700  1.00  0.00           H  
ATOM    630  HA  ARG A  76     -15.932   8.867 -15.141  1.00  0.00           H  
ATOM    631  N   ARG A  77     -15.080   9.561 -17.324  1.00 31.02           N  
ATOM    632  CA  ARG A  77     -14.685   9.482 -18.735  1.00 30.54           C  
ATOM    633  C   ARG A  77     -13.329   8.819 -19.062  1.00 30.29           C  
ATOM    634  O   ARG A  77     -13.309   7.657 -19.462  1.00 30.82           O  
ATOM    635  CB  ARG A  77     -14.889  10.837 -19.467  1.00  0.00           C  
ATOM    636  CG  ARG A  77     -14.756  10.708 -21.004  1.00  0.00           C  
ATOM    637  CD  ARG A  77     -14.929  12.017 -21.785  1.00  0.00           C  
ATOM    638  NE  ARG A  77     -14.612  11.801 -23.206  1.00  0.00           N  
ATOM    639  CZ  ARG A  77     -14.408  12.749 -24.137  1.00  0.00           C  
ATOM    640  NH1 ARG A  77     -14.458  14.052 -23.829  1.00  0.00           N  
ATOM    641  NH2 ARG A  77     -14.145  12.383 -25.398  1.00  0.00           N1+
ATOM    642  HB2 ARG A  77     -15.877  11.236 -19.232  1.00  0.00           H  
ATOM    643  HB3 ARG A  77     -14.175  11.572 -19.095  1.00  0.00           H  
ATOM    644  HG2 ARG A  77     -13.820  10.242 -21.310  1.00  0.00           H  
ATOM    645  HG3 ARG A  77     -15.543  10.023 -21.325  1.00  0.00           H  
ATOM    646  HD2 ARG A  77     -15.973  12.332 -21.757  1.00  0.00           H  
ATOM    647  HD3 ARG A  77     -14.336  12.815 -21.339  1.00  0.00           H  
ATOM    648  HE  ARG A  77     -14.602  10.836 -23.506  1.00  0.00           H  
ATOM    649 HH12 ARG A  77     -14.306  14.755 -24.537  1.00  0.00           H  
ATOM    650 HH11 ARG A  77     -14.666  14.339 -22.884  1.00  0.00           H  
ATOM    651 HH22 ARG A  77     -13.990  13.080 -26.112  1.00  0.00           H  
ATOM    652 HH21 ARG A  77     -14.101  11.406 -25.650  1.00  0.00           H  
ATOM    653  H   ARG A  77     -16.056   9.346 -17.190  1.00  0.00           H  
ATOM    654  HA  ARG A  77     -15.429   8.806 -19.158  1.00  0.00           H  
ATOM    655  N   LYS A  78     -12.266   9.636 -19.024  1.00 27.98           N  
ATOM    656  CA  LYS A  78     -11.107   9.603 -19.923  1.00 27.56           C  
ATOM    657  C   LYS A  78     -10.182   8.375 -19.832  1.00 27.51           C  
ATOM    658  O   LYS A  78      -9.356   8.186 -20.725  1.00 28.08           O  
ATOM    659  CB  LYS A  78     -10.248  10.858 -19.626  1.00  0.00           C  
ATOM    660  CG  LYS A  78     -10.993  12.206 -19.587  1.00  0.00           C  
ATOM    661  CD  LYS A  78     -10.030  13.369 -19.292  1.00  0.00           C  
ATOM    662  CE  LYS A  78     -10.749  14.700 -19.038  1.00  0.00           C  
ATOM    663  NZ  LYS A  78      -9.787  15.796 -18.824  1.00  0.00           N1+
ATOM    664  HB2 LYS A  78      -9.774  10.737 -18.652  1.00  0.00           H  
ATOM    665  HB3 LYS A  78      -9.434  10.922 -20.351  1.00  0.00           H  
ATOM    666  HG2 LYS A  78     -11.506  12.375 -20.535  1.00  0.00           H  
ATOM    667  HG3 LYS A  78     -11.763  12.189 -18.815  1.00  0.00           H  
ATOM    668  HD2 LYS A  78      -9.412  13.121 -18.427  1.00  0.00           H  
ATOM    669  HD3 LYS A  78      -9.343  13.482 -20.132  1.00  0.00           H  
ATOM    670  HE2 LYS A  78     -11.386  14.956 -19.885  1.00  0.00           H  
ATOM    671  HE3 LYS A  78     -11.393  14.621 -18.161  1.00  0.00           H  
ATOM    672  HZ1 LYS A  78     -10.286  16.658 -18.653  1.00  0.00           H  
ATOM    673  HZ2 LYS A  78      -9.202  15.586 -18.028  1.00  0.00           H  
ATOM    674  HZ3 LYS A  78      -9.208  15.905 -19.645  1.00  0.00           H  
ATOM    675  H   LYS A  78     -12.397  10.530 -18.571  1.00  0.00           H  
ATOM    676  HA  LYS A  78     -11.475   9.660 -20.948  1.00  0.00           H  
ATOM    677  N   LYS A  79     -10.233   7.673 -18.692  1.00134.08           N  
ATOM    678  CA  LYS A  79      -9.007   7.269 -18.003  1.00131.86           C  
ATOM    679  C   LYS A  79      -9.198   6.067 -17.066  1.00132.39           C  
ATOM    680  O   LYS A  79      -8.200   5.495 -16.637  1.00130.35           O  
ATOM    681  CB  LYS A  79      -8.508   8.555 -17.295  1.00  0.00           C  
ATOM    682  CG  LYS A  79      -7.494   8.451 -16.153  1.00  0.00           C  
ATOM    683  CD  LYS A  79      -7.188   9.859 -15.626  1.00  0.00           C  
ATOM    684  CE  LYS A  79      -6.285   9.870 -14.394  1.00  0.00           C  
ATOM    685  NZ  LYS A  79      -6.069  11.250 -13.941  1.00  0.00           N1+
ATOM    686  HB2 LYS A  79      -8.107   9.232 -18.050  1.00  0.00           H  
ATOM    687  HB3 LYS A  79      -9.378   9.061 -16.871  1.00  0.00           H  
ATOM    688  HG2 LYS A  79      -7.895   7.840 -15.345  1.00  0.00           H  
ATOM    689  HG3 LYS A  79      -6.581   7.966 -16.500  1.00  0.00           H  
ATOM    690  HD2 LYS A  79      -6.710  10.435 -16.420  1.00  0.00           H  
ATOM    691  HD3 LYS A  79      -8.119  10.381 -15.400  1.00  0.00           H  
ATOM    692  HE2 LYS A  79      -6.728   9.305 -13.576  1.00  0.00           H  
ATOM    693  HE3 LYS A  79      -5.322   9.411 -14.621  1.00  0.00           H  
ATOM    694  HZ1 LYS A  79      -5.492  11.249 -13.112  1.00  0.00           H  
ATOM    695  HZ2 LYS A  79      -5.608  11.774 -14.671  1.00  0.00           H  
ATOM    696  HZ3 LYS A  79      -6.961  11.677 -13.735  1.00  0.00           H  
ATOM    697  HA  LYS A  79      -8.260   6.961 -18.737  1.00131.86           H  
ATOM    698  H   LYS A  79     -11.016   7.855 -18.080  1.00  0.00           H  
ATOM    699  N   LYS A  80     -10.457   5.707 -16.776  1.00128.20           N  
ATOM    700  CA  LYS A  80     -10.874   4.629 -15.881  1.00126.38           C  
ATOM    701  C   LYS A  80     -10.851   3.245 -16.568  1.00127.38           C  
ATOM    702  O   LYS A  80     -11.903   2.666 -16.830  1.00127.92           O  
ATOM    703  CB  LYS A  80     -12.241   5.005 -15.264  1.00  0.00           C  
ATOM    704  CG  LYS A  80     -13.322   5.436 -16.277  1.00  0.00           C  
ATOM    705  CD  LYS A  80     -14.668   5.741 -15.615  1.00  0.00           C  
ATOM    706  CE  LYS A  80     -15.753   6.043 -16.656  1.00  0.00           C  
ATOM    707  NZ  LYS A  80     -17.045   6.335 -16.016  1.00  0.00           N1+
ATOM    708  HB2 LYS A  80     -12.608   4.171 -14.663  1.00  0.00           H  
ATOM    709  HB3 LYS A  80     -12.092   5.820 -14.558  1.00  0.00           H  
ATOM    710  HG2 LYS A  80     -12.999   6.327 -16.816  1.00  0.00           H  
ATOM    711  HG3 LYS A  80     -13.464   4.661 -17.030  1.00  0.00           H  
ATOM    712  HD2 LYS A  80     -14.973   4.893 -15.000  1.00  0.00           H  
ATOM    713  HD3 LYS A  80     -14.554   6.589 -14.940  1.00  0.00           H  
ATOM    714  HE2 LYS A  80     -15.461   6.888 -17.278  1.00  0.00           H  
ATOM    715  HE3 LYS A  80     -15.882   5.190 -17.323  1.00  0.00           H  
ATOM    716  HZ1 LYS A  80     -17.738   6.526 -16.726  1.00  0.00           H  
ATOM    717  HZ2 LYS A  80     -17.336   5.532 -15.477  1.00  0.00           H  
ATOM    718  HZ3 LYS A  80     -16.955   7.133 -15.404  1.00  0.00           H  
ATOM    719  H   LYS A  80     -11.215   6.218 -17.202  1.00128.20           H  
ATOM    720  HA  LYS A  80     -10.171   4.587 -15.049  1.00126.38           H  
ATOM    721  N   SER A  81      -9.638   2.733 -16.828  1.00120.24           N  
ATOM    722  CA  SER A  81      -9.365   1.346 -17.214  1.00118.01           C  
ATOM    723  C   SER A  81      -9.292   0.430 -15.975  1.00118.60           C  
ATOM    724  O   SER A  81      -9.377   0.912 -14.846  1.00117.91           O  
ATOM    725  CB  SER A  81      -8.067   1.321 -18.056  1.00  0.00           C  
ATOM    726  OG  SER A  81      -6.891   1.473 -17.281  1.00  0.00           O  
ATOM    727  HB2 SER A  81      -7.990   0.370 -18.585  1.00  0.00           H  
ATOM    728  HB3 SER A  81      -8.092   2.096 -18.823  1.00  0.00           H  
ATOM    729  HG  SER A  81      -6.137   1.505 -17.874  1.00  0.00           H  
ATOM    730  H   SER A  81      -8.819   3.273 -16.588  1.00120.24           H  
ATOM    731  HA  SER A  81     -10.183   0.993 -17.844  1.00118.01           H  
ATOM    732  N   ARG A  82      -9.108  -0.882 -16.210  1.00112.53           N  
ATOM    733  CA  ARG A  82      -8.946  -1.897 -15.165  1.00109.87           C  
ATOM    734  C   ARG A  82      -7.788  -1.594 -14.191  1.00108.81           C  
ATOM    735  O   ARG A  82      -7.996  -1.698 -12.984  1.00107.94           O  
ATOM    736  CB  ARG A  82      -8.848  -3.295 -15.822  1.00  0.00           C  
ATOM    737  CG  ARG A  82      -8.631  -4.446 -14.826  1.00  0.00           C  
ATOM    738  CD  ARG A  82      -8.844  -5.838 -15.429  1.00  0.00           C  
ATOM    739  NE  ARG A  82      -8.541  -6.897 -14.454  1.00  0.00           N  
ATOM    740  CZ  ARG A  82      -8.242  -8.176 -14.741  1.00  0.00           C  
ATOM    741  NH1 ARG A  82      -8.059  -8.582 -16.004  1.00  0.00           N  
ATOM    742  NH2 ARG A  82      -8.121  -9.061 -13.744  1.00  0.00           N1+
ATOM    743  HB2 ARG A  82      -9.768  -3.478 -16.380  1.00  0.00           H  
ATOM    744  HB3 ARG A  82      -8.039  -3.308 -16.554  1.00  0.00           H  
ATOM    745  HG2 ARG A  82      -7.649  -4.378 -14.364  1.00  0.00           H  
ATOM    746  HG3 ARG A  82      -9.364  -4.321 -14.030  1.00  0.00           H  
ATOM    747  HD2 ARG A  82      -9.895  -5.965 -15.688  1.00  0.00           H  
ATOM    748  HD3 ARG A  82      -8.271  -5.939 -16.349  1.00  0.00           H  
ATOM    749  HE  ARG A  82      -8.672  -6.645 -13.487  1.00  0.00           H  
ATOM    750 HH12 ARG A  82      -7.878  -9.551 -16.215  1.00  0.00           H  
ATOM    751 HH11 ARG A  82      -8.103  -7.908 -16.754  1.00  0.00           H  
ATOM    752 HH22 ARG A  82      -7.908 -10.026 -13.946  1.00  0.00           H  
ATOM    753 HH21 ARG A  82      -8.237  -8.770 -12.784  1.00  0.00           H  
ATOM    754  H   ARG A  82      -9.049  -1.214 -17.161  1.00112.53           H  
ATOM    755  HA  ARG A  82      -9.867  -1.879 -14.578  1.00109.87           H  
ATOM    756  N   MET A  83      -6.628  -1.170 -14.726  1.00102.00           N  
ATOM    757  CA  MET A  83      -5.440  -0.801 -13.953  1.00 99.44           C  
ATOM    758  C   MET A  83      -5.660   0.427 -13.048  1.00100.64           C  
ATOM    759  O   MET A  83      -5.325   0.366 -11.868  1.00 99.64           O  
ATOM    760  CB  MET A  83      -4.241  -0.594 -14.905  1.00  0.00           C  
ATOM    761  CG  MET A  83      -2.881  -0.486 -14.193  1.00  0.00           C  
ATOM    762  SD  MET A  83      -1.545   0.191 -15.211  1.00  0.00           S  
ATOM    763  CE  MET A  83      -0.153  -0.083 -14.083  1.00  0.00           C  
ATOM    764  HB2 MET A  83      -4.192  -1.436 -15.598  1.00  0.00           H  
ATOM    765  HB3 MET A  83      -4.404   0.290 -15.524  1.00  0.00           H  
ATOM    766  HG2 MET A  83      -2.946   0.138 -13.303  1.00  0.00           H  
ATOM    767  HG3 MET A  83      -2.580  -1.479 -13.860  1.00  0.00           H  
ATOM    768  HE1 MET A  83       0.772   0.244 -14.558  1.00  0.00           H  
ATOM    769  HE2 MET A  83      -0.291   0.485 -13.163  1.00  0.00           H  
ATOM    770  HE3 MET A  83      -0.057  -1.138 -13.827  1.00  0.00           H  
ATOM    771  H   MET A  83      -6.546  -1.096 -15.729  1.00102.00           H  
ATOM    772  HA  MET A  83      -5.217  -1.656 -13.315  1.00 99.44           H  
ATOM    773  N   THR A  84      -6.224   1.514 -13.600  1.00 95.94           N  
ATOM    774  CA  THR A  84      -6.489   2.747 -12.850  1.00 95.34           C  
ATOM    775  C   THR A  84      -7.658   2.616 -11.853  1.00 96.59           C  
ATOM    776  O   THR A  84      -7.603   3.299 -10.834  1.00 96.06           O  
ATOM    777  CB  THR A  84      -6.806   3.941 -13.778  1.00  0.00           C  
ATOM    778  OG1 THR A  84      -7.793   3.575 -14.706  1.00  0.00           O  
ATOM    779  CG2 THR A  84      -5.602   4.473 -14.558  1.00  0.00           C  
ATOM    780  HB  THR A  84      -7.208   4.773 -13.199  1.00  0.00           H  
ATOM    781  HG1 THR A  84      -7.897   4.300 -15.333  1.00  0.00           H  
ATOM    782 HG21 THR A  84      -5.901   5.203 -15.310  1.00  0.00           H  
ATOM    783 HG22 THR A  84      -4.922   4.986 -13.882  1.00  0.00           H  
ATOM    784 HG23 THR A  84      -5.059   3.673 -15.064  1.00  0.00           H  
ATOM    785  H   THR A  84      -6.518   1.507 -14.567  1.00 95.94           H  
ATOM    786  HA  THR A  84      -5.587   2.993 -12.288  1.00 95.34           H  
ATOM    787  N   PHE A  85      -8.644   1.733 -12.111  1.00 91.62           N  
ATOM    788  CA  PHE A  85      -9.728   1.393 -11.179  1.00 91.11           C  
ATOM    789  C   PHE A  85      -9.211   0.698  -9.905  1.00 93.16           C  
ATOM    790  O   PHE A  85      -9.728   0.951  -8.817  1.00 92.10           O  
ATOM    791  CB  PHE A  85     -10.800   0.557 -11.913  1.00  0.00           C  
ATOM    792  CG  PHE A  85     -12.025   0.162 -11.100  1.00  0.00           C  
ATOM    793  CD1 PHE A  85     -13.027   1.118 -10.827  1.00  0.00           C  
ATOM    794  CD2 PHE A  85     -12.124  -1.118 -10.513  1.00  0.00           C  
ATOM    795  CE1 PHE A  85     -14.125   0.773 -10.050  1.00  0.00           C  
ATOM    796  CE2 PHE A  85     -13.241  -1.448  -9.757  1.00  0.00           C  
ATOM    797  CZ  PHE A  85     -14.239  -0.509  -9.528  1.00  0.00           C  
ATOM    798  HB2 PHE A  85     -11.162   1.136 -12.764  1.00  0.00           H  
ATOM    799  HB3 PHE A  85     -10.351  -0.342 -12.338  1.00  0.00           H  
ATOM    800  HD1 PHE A  85     -12.947   2.116 -11.233  1.00  0.00           H  
ATOM    801  HD2 PHE A  85     -11.343  -1.847 -10.663  1.00  0.00           H  
ATOM    802  HE1 PHE A  85     -14.897   1.504  -9.857  1.00  0.00           H  
ATOM    803  HE2 PHE A  85     -13.337  -2.439  -9.345  1.00  0.00           H  
ATOM    804  HZ  PHE A  85     -15.101  -0.776  -8.935  1.00  0.00           H  
ATOM    805  H   PHE A  85      -8.643   1.234 -12.992  1.00 91.62           H  
ATOM    806  HA  PHE A  85     -10.199   2.328 -10.870  1.00 91.11           H  
ATOM    807  N   PHE A  86      -8.160  -0.120 -10.067  1.00 89.24           N  
ATOM    808  CA  PHE A  86      -7.407  -0.732  -8.977  1.00 88.38           C  
ATOM    809  C   PHE A  86      -6.522   0.276  -8.227  1.00 91.90           C  
ATOM    810  O   PHE A  86      -6.386   0.150  -7.016  1.00 90.43           O  
ATOM    811  CB  PHE A  86      -6.589  -1.911  -9.533  1.00  0.00           C  
ATOM    812  CG  PHE A  86      -7.391  -3.044 -10.151  1.00  0.00           C  
ATOM    813  CD1 PHE A  86      -6.812  -3.808 -11.186  1.00  0.00           C  
ATOM    814  CD2 PHE A  86      -8.634  -3.452  -9.617  1.00  0.00           C  
ATOM    815  CE1 PHE A  86      -7.505  -4.876 -11.732  1.00  0.00           C  
ATOM    816  CE2 PHE A  86      -9.311  -4.522 -10.179  1.00  0.00           C  
ATOM    817  CZ  PHE A  86      -8.762  -5.212 -11.251  1.00  0.00           C  
ATOM    818  HB2 PHE A  86      -5.924  -1.535 -10.307  1.00  0.00           H  
ATOM    819  HB3 PHE A  86      -5.932  -2.330  -8.776  1.00  0.00           H  
ATOM    820  HD1 PHE A  86      -5.832  -3.564 -11.567  1.00  0.00           H  
ATOM    821  HD2 PHE A  86      -9.080  -2.939  -8.780  1.00  0.00           H  
ATOM    822  HE1 PHE A  86      -7.047  -5.460 -12.516  1.00  0.00           H  
ATOM    823  HE2 PHE A  86     -10.265  -4.820  -9.772  1.00  0.00           H  
ATOM    824  HZ  PHE A  86      -9.291  -6.045 -11.682  1.00  0.00           H  
ATOM    825  H   PHE A  86      -7.805  -0.288 -10.999  1.00 89.24           H  
ATOM    826  HA  PHE A  86      -8.114  -1.110  -8.240  1.00 88.38           H  
ATOM    827  N   VAL A  87      -5.987   1.300  -8.912  1.00 89.29           N  
ATOM    828  CA  VAL A  87      -5.254   2.390  -8.259  1.00 88.98           C  
ATOM    829  C   VAL A  87      -6.161   3.293  -7.386  1.00 93.87           C  
ATOM    830  O   VAL A  87      -5.678   3.767  -6.357  1.00 93.58           O  
ATOM    831  CB  VAL A  87      -4.427   3.226  -9.280  1.00  0.00           C  
ATOM    832  CG1 VAL A  87      -3.899   4.582  -8.768  1.00  0.00           C  
ATOM    833  CG2 VAL A  87      -3.245   2.397  -9.816  1.00  0.00           C  
ATOM    834  HB  VAL A  87      -5.070   3.452 -10.128  1.00  0.00           H  
ATOM    835 HG11 VAL A  87      -3.243   5.049  -9.501  1.00  0.00           H  
ATOM    836 HG12 VAL A  87      -4.704   5.291  -8.574  1.00  0.00           H  
ATOM    837 HG13 VAL A  87      -3.322   4.464  -7.850  1.00  0.00           H  
ATOM    838 HG21 VAL A  87      -2.701   2.939 -10.587  1.00  0.00           H  
ATOM    839 HG22 VAL A  87      -2.540   2.154  -9.020  1.00  0.00           H  
ATOM    840 HG23 VAL A  87      -3.578   1.460 -10.258  1.00  0.00           H  
ATOM    841  H   VAL A  87      -6.119   1.369  -9.911  1.00 89.29           H  
ATOM    842  HA  VAL A  87      -4.538   1.929  -7.575  1.00 88.98           H  
ATOM    843  N   THR A  88      -7.452   3.459  -7.750  1.00 91.06           N  
ATOM    844  CA  THR A  88      -8.445   4.137  -6.900  1.00 91.45           C  
ATOM    845  C   THR A  88      -8.776   3.341  -5.625  1.00 95.63           C  
ATOM    846  O   THR A  88      -8.872   3.955  -4.567  1.00 95.63           O  
ATOM    847  CB  THR A  88      -9.780   4.517  -7.612  1.00  0.00           C  
ATOM    848  OG1 THR A  88     -10.793   3.526  -7.606  1.00  0.00           O  
ATOM    849  CG2 THR A  88      -9.624   5.084  -9.021  1.00  0.00           C  
ATOM    850  HB  THR A  88     -10.197   5.331  -7.015  1.00  0.00           H  
ATOM    851  HG1 THR A  88     -11.483   3.785  -8.220  1.00  0.00           H  
ATOM    852 HG21 THR A  88     -10.479   5.701  -9.297  1.00  0.00           H  
ATOM    853 HG22 THR A  88      -8.734   5.706  -9.070  1.00  0.00           H  
ATOM    854 HG23 THR A  88      -9.543   4.295  -9.761  1.00  0.00           H  
ATOM    855  H   THR A  88      -7.794   3.051  -8.609  1.00 91.06           H  
ATOM    856  HA  THR A  88      -7.987   5.076  -6.579  1.00 91.45           H  
ATOM    857  N   GLN A  89      -8.889   2.003  -5.742  1.00 91.92           N  
ATOM    858  CA  GLN A  89      -9.032   1.066  -4.623  1.00 90.97           C  
ATOM    859  C   GLN A  89      -7.864   1.148  -3.627  1.00 94.68           C  
ATOM    860  O   GLN A  89      -8.099   1.203  -2.421  1.00 94.31           O  
ATOM    861  CB  GLN A  89      -9.239  -0.368  -5.173  1.00  0.00           C  
ATOM    862  CG  GLN A  89      -9.020  -1.508  -4.150  1.00  0.00           C  
ATOM    863  CD  GLN A  89      -9.064  -2.901  -4.763  1.00  0.00           C  
ATOM    864  OE1 GLN A  89      -8.656  -3.110  -5.901  1.00  0.00           O  
ATOM    865  NE2 GLN A  89      -9.512  -3.880  -3.981  1.00  0.00           N  
ATOM    866  HB2 GLN A  89     -10.244  -0.446  -5.591  1.00  0.00           H  
ATOM    867  HB3 GLN A  89      -8.565  -0.521  -6.011  1.00  0.00           H  
ATOM    868  HG2 GLN A  89      -8.038  -1.449  -3.683  1.00  0.00           H  
ATOM    869  HG3 GLN A  89      -9.754  -1.426  -3.347  1.00  0.00           H  
ATOM    870 HE22 GLN A  89      -9.525  -4.829  -4.322  1.00  0.00           H  
ATOM    871 HE21 GLN A  89      -9.822  -3.685  -3.040  1.00  0.00           H  
ATOM    872  H   GLN A  89      -8.826   1.588  -6.662  1.00 91.92           H  
ATOM    873  HA  GLN A  89      -9.937   1.347  -4.081  1.00 90.97           H  
ATOM    874  N   LEU A  90      -6.637   1.143  -4.173  1.00 91.18           N  
ATOM    875  CA  LEU A  90      -5.373   1.211  -3.445  1.00 90.76           C  
ATOM    876  C   LEU A  90      -5.254   2.531  -2.662  1.00 96.29           C  
ATOM    877  O   LEU A  90      -4.948   2.490  -1.473  1.00 95.89           O  
ATOM    878  CB  LEU A  90      -4.222   0.998  -4.460  1.00 90.66           C  
ATOM    879  CG  LEU A  90      -2.903   0.420  -3.903  1.00 94.83           C  
ATOM    880  CD1 LEU A  90      -2.001  -0.024  -5.063  1.00 94.71           C  
ATOM    881  CD2 LEU A  90      -2.134   1.355  -2.956  1.00 98.36           C  
ATOM    882  H   LEU A  90      -6.556   1.068  -5.179  1.00 91.18           H  
ATOM    883  HA  LEU A  90      -5.366   0.385  -2.731  1.00 90.76           H  
ATOM    884  HB3 LEU A  90      -4.026   1.913  -5.022  1.00 90.66           H  
ATOM    885  HB2 LEU A  90      -4.572   0.278  -5.200  1.00 90.66           H  
ATOM    886  HG  LEU A  90      -3.140  -0.471  -3.327  1.00 94.83           H  
ATOM    887 HD11 LEU A  90      -1.129  -0.547  -4.676  1.00 94.71           H  
ATOM    888 HD12 LEU A  90      -2.515  -0.692  -5.755  1.00 94.71           H  
ATOM    889 HD13 LEU A  90      -1.644   0.832  -5.637  1.00 94.71           H  
ATOM    890 HD21 LEU A  90      -2.229   1.021  -1.922  1.00 98.36           H  
ATOM    891 HD22 LEU A  90      -1.069   1.395  -3.185  1.00 98.36           H  
ATOM    892 HD23 LEU A  90      -2.502   2.377  -2.998  1.00 98.36           H  
ATOM    893  N   ALA A  91      -5.567   3.658  -3.328  1.00 94.07           N  
ATOM    894  CA  ALA A  91      -5.582   5.000  -2.746  1.00 94.77           C  
ATOM    895  C   ALA A  91      -6.692   5.217  -1.702  1.00100.13           C  
ATOM    896  O   ALA A  91      -6.461   5.966  -0.757  1.00100.51           O  
ATOM    897  CB  ALA A  91      -5.693   6.042  -3.870  1.00  0.00           C  
ATOM    898  HB1 ALA A  91      -4.878   5.949  -4.587  1.00  0.00           H  
ATOM    899  HB2 ALA A  91      -6.629   5.938  -4.421  1.00  0.00           H  
ATOM    900  HB3 ALA A  91      -5.654   7.056  -3.474  1.00  0.00           H  
ATOM    901  H   ALA A  91      -5.825   3.598  -4.305  1.00 94.07           H  
ATOM    902  HA  ALA A  91      -4.623   5.150  -2.248  1.00 94.77           H  
ATOM    903  N   ILE A  92      -7.854   4.555  -1.862  1.00 97.37           N  
ATOM    904  CA  ILE A  92      -8.966   4.575  -0.902  1.00 98.40           C  
ATOM    905  C   ILE A  92      -8.617   3.872   0.422  1.00100.53           C  
ATOM    906  O   ILE A  92      -8.939   4.404   1.481  1.00 99.95           O  
ATOM    907  CB  ILE A  92     -10.282   3.985  -1.509  1.00  0.00           C  
ATOM    908  CG1 ILE A  92     -10.958   5.042  -2.412  1.00  0.00           C  
ATOM    909  CG2 ILE A  92     -11.320   3.427  -0.502  1.00  0.00           C  
ATOM    910  CD1 ILE A  92     -12.016   4.470  -3.369  1.00  0.00           C  
ATOM    911  HB  ILE A  92      -9.992   3.149  -2.147  1.00  0.00           H  
ATOM    912 HG12 ILE A  92     -11.418   5.810  -1.789  1.00  0.00           H  
ATOM    913 HG13 ILE A  92     -10.208   5.566  -3.004  1.00  0.00           H  
ATOM    914 HG21 ILE A  92     -12.214   3.067  -1.010  1.00  0.00           H  
ATOM    915 HG22 ILE A  92     -10.937   2.579   0.065  1.00  0.00           H  
ATOM    916 HG23 ILE A  92     -11.633   4.192   0.209  1.00  0.00           H  
ATOM    917 HD11 ILE A  92     -12.114   5.100  -4.253  1.00  0.00           H  
ATOM    918 HD12 ILE A  92     -11.751   3.469  -3.711  1.00  0.00           H  
ATOM    919 HD13 ILE A  92     -12.994   4.416  -2.891  1.00  0.00           H  
ATOM    920  H   ILE A  92      -7.986   3.977  -2.682  1.00 97.37           H  
ATOM    921  HA  ILE A  92      -9.153   5.622  -0.654  1.00 98.40           H  
ATOM    922  N   THR A  93      -7.934   2.720   0.341  1.00 96.35           N  
ATOM    923  CA  THR A  93      -7.408   1.989   1.495  1.00 95.28           C  
ATOM    924  C   THR A  93      -6.325   2.794   2.249  1.00 97.62           C  
ATOM    925  O   THR A  93      -6.299   2.782   3.480  1.00 97.10           O  
ATOM    926  CB  THR A  93      -6.793   0.646   1.032  1.00  0.00           C  
ATOM    927  OG1 THR A  93      -7.796  -0.157   0.450  1.00  0.00           O  
ATOM    928  CG2 THR A  93      -6.144  -0.193   2.128  1.00  0.00           C  
ATOM    929  HB  THR A  93      -6.044   0.835   0.262  1.00  0.00           H  
ATOM    930  HG1 THR A  93      -7.406  -0.996   0.196  1.00  0.00           H  
ATOM    931 HG21 THR A  93      -5.740  -1.118   1.716  1.00  0.00           H  
ATOM    932 HG22 THR A  93      -5.317   0.331   2.599  1.00  0.00           H  
ATOM    933 HG23 THR A  93      -6.867  -0.451   2.903  1.00  0.00           H  
ATOM    934  H   THR A  93      -7.718   2.327  -0.565  1.00 96.35           H  
ATOM    935  HA  THR A  93      -8.231   1.790   2.184  1.00 95.28           H  
ATOM    936  N   ASP A  94      -5.493   3.518   1.484  1.00 93.59           N  
ATOM    937  CA  ASP A  94      -4.503   4.469   1.982  1.00 93.36           C  
ATOM    938  C   ASP A  94      -5.124   5.737   2.610  1.00 97.09           C  
ATOM    939  O   ASP A  94      -4.494   6.330   3.484  1.00 96.91           O  
ATOM    940  CB  ASP A  94      -3.438   4.805   0.914  1.00 95.41           C  
ATOM    941  CG  ASP A  94      -2.625   3.609   0.396  1.00104.55           C  
ATOM    942  OD1 ASP A  94      -2.564   2.576   1.103  1.00104.15           O  
ATOM    943  OD2 ASP A  94      -2.014   3.780  -0.680  1.00110.57           O1-
ATOM    944  H   ASP A  94      -5.562   3.446   0.478  1.00 93.59           H  
ATOM    945  HA  ASP A  94      -3.978   3.959   2.789  1.00 93.36           H  
ATOM    946  HB3 ASP A  94      -2.745   5.547   1.294  1.00 95.41           H  
ATOM    947  HB2 ASP A  94      -3.951   5.246   0.060  1.00 95.41           H  
ATOM    948  N   SER A  95      -6.360   6.107   2.230  1.00 93.70           N  
ATOM    949  CA  SER A  95      -7.124   7.172   2.891  1.00 94.62           C  
ATOM    950  C   SER A  95      -7.655   6.726   4.269  1.00 97.69           C  
ATOM    951  O   SER A  95      -7.668   7.545   5.188  1.00 98.71           O  
ATOM    952  CB  SER A  95      -8.280   7.655   1.993  1.00  0.00           C  
ATOM    953  OG  SER A  95      -7.786   8.282   0.828  1.00  0.00           O  
ATOM    954  HB2 SER A  95      -8.951   6.848   1.709  1.00  0.00           H  
ATOM    955  HB3 SER A  95      -8.887   8.388   2.527  1.00  0.00           H  
ATOM    956  HG  SER A  95      -8.529   8.530   0.272  1.00  0.00           H  
ATOM    957  H   SER A  95      -6.828   5.613   1.483  1.00 93.70           H  
ATOM    958  HA  SER A  95      -6.457   8.020   3.059  1.00 94.62           H  
ATOM    959  N   PHE A  96      -8.044   5.440   4.395  1.00 91.85           N  
ATOM    960  CA  PHE A  96      -8.484   4.821   5.650  1.00 90.20           C  
ATOM    961  C   PHE A  96      -7.412   4.787   6.743  1.00 91.45           C  
ATOM    962  O   PHE A  96      -7.733   5.168   7.867  1.00 91.28           O  
ATOM    963  CB  PHE A  96      -9.079   3.410   5.439  1.00  0.00           C  
ATOM    964  CG  PHE A  96     -10.570   3.381   5.172  1.00  0.00           C  
ATOM    965  CD1 PHE A  96     -11.062   3.296   3.854  1.00  0.00           C  
ATOM    966  CD2 PHE A  96     -11.480   3.560   6.236  1.00  0.00           C  
ATOM    967  CE1 PHE A  96     -12.429   3.336   3.621  1.00  0.00           C  
ATOM    968  CE2 PHE A  96     -12.844   3.589   5.983  1.00  0.00           C  
ATOM    969  CZ  PHE A  96     -13.316   3.474   4.681  1.00  0.00           C  
ATOM    970  HB2 PHE A  96      -8.565   2.888   4.634  1.00  0.00           H  
ATOM    971  HB3 PHE A  96      -8.921   2.795   6.327  1.00  0.00           H  
ATOM    972  HD1 PHE A  96     -10.383   3.173   3.027  1.00  0.00           H  
ATOM    973  HD2 PHE A  96     -11.119   3.671   7.248  1.00  0.00           H  
ATOM    974  HE1 PHE A  96     -12.803   3.255   2.611  1.00  0.00           H  
ATOM    975  HE2 PHE A  96     -13.540   3.711   6.800  1.00  0.00           H  
ATOM    976  HZ  PHE A  96     -14.379   3.501   4.491  1.00  0.00           H  
ATOM    977  H   PHE A  96      -8.006   4.832   3.588  1.00 91.85           H  
ATOM    978  HA  PHE A  96      -9.281   5.457   6.042  1.00 90.20           H  
ATOM    979  N   THR A  97      -6.173   4.367   6.412  1.00 86.09           N  
ATOM    980  CA  THR A  97      -5.067   4.381   7.377  1.00 85.46           C  
ATOM    981  C   THR A  97      -4.726   5.812   7.822  1.00 91.05           C  
ATOM    982  O   THR A  97      -4.582   6.030   9.021  1.00 91.02           O  
ATOM    983  CB  THR A  97      -3.774   3.662   6.887  1.00  0.00           C  
ATOM    984  OG1 THR A  97      -2.835   3.519   7.935  1.00  0.00           O  
ATOM    985  CG2 THR A  97      -2.995   4.358   5.753  1.00  0.00           C  
ATOM    986  HB  THR A  97      -4.057   2.658   6.575  1.00  0.00           H  
ATOM    987  HG1 THR A  97      -2.008   3.203   7.564  1.00  0.00           H  
ATOM    988 HG21 THR A  97      -2.096   3.809   5.480  1.00  0.00           H  
ATOM    989 HG22 THR A  97      -3.617   4.429   4.870  1.00  0.00           H  
ATOM    990 HG23 THR A  97      -2.656   5.359   6.015  1.00  0.00           H  
ATOM    991  H   THR A  97      -5.969   4.054   5.472  1.00 86.09           H  
ATOM    992  HA  THR A  97      -5.421   3.845   8.259  1.00 85.46           H  
ATOM    993  N   GLY A  98      -4.690   6.755   6.859  1.00 88.22           N  
ATOM    994  CA  GLY A  98      -4.415   8.180   7.044  1.00 89.33           C  
ATOM    995  C   GLY A  98      -5.317   8.807   8.112  1.00 94.73           C  
ATOM    996  O   GLY A  98      -4.819   9.505   8.990  1.00 95.25           O  
ATOM    997  HA3 GLY A  98      -4.590   8.691   6.097  1.00 89.33           H  
ATOM    998  H   GLY A  98      -4.858   6.464   5.906  1.00 88.22           H  
ATOM    999  HA2 GLY A  98      -3.365   8.336   7.291  1.00 89.33           H  
ATOM   1000  N   LEU A  99      -6.625   8.516   8.059  1.00 91.95           N  
ATOM   1001  CA  LEU A  99      -7.626   9.051   8.978  1.00 93.28           C  
ATOM   1002  C   LEU A  99      -7.720   8.252  10.287  1.00 98.85           C  
ATOM   1003  O   LEU A  99      -7.583   8.849  11.355  1.00 99.43           O  
ATOM   1004  CB  LEU A  99      -8.986   9.123   8.249  1.00  0.00           C  
ATOM   1005  CG  LEU A  99      -9.027  10.175   7.116  1.00  0.00           C  
ATOM   1006  CD1 LEU A  99     -10.308  10.036   6.269  1.00  0.00           C  
ATOM   1007  CD2 LEU A  99      -8.850  11.606   7.660  1.00  0.00           C  
ATOM   1008  HB2 LEU A  99      -9.219   8.138   7.839  1.00  0.00           H  
ATOM   1009  HB3 LEU A  99      -9.781   9.344   8.963  1.00  0.00           H  
ATOM   1010  HG  LEU A  99      -8.192   9.983   6.441  1.00  0.00           H  
ATOM   1011 HD11 LEU A  99     -10.060   9.816   5.230  1.00  0.00           H  
ATOM   1012 HD12 LEU A  99     -10.947   9.226   6.622  1.00  0.00           H  
ATOM   1013 HD13 LEU A  99     -10.915  10.941   6.272  1.00  0.00           H  
ATOM   1014 HD21 LEU A  99      -9.350  12.352   7.042  1.00  0.00           H  
ATOM   1015 HD22 LEU A  99      -9.243  11.703   8.673  1.00  0.00           H  
ATOM   1016 HD23 LEU A  99      -7.796  11.875   7.700  1.00  0.00           H  
ATOM   1017  H   LEU A  99      -6.970   7.919   7.319  1.00 91.95           H  
ATOM   1018  HA  LEU A  99      -7.336  10.066   9.256  1.00 93.28           H  
ATOM   1019  N   VAL A 100      -7.979   6.936  10.191  1.00 95.66           N  
ATOM   1020  CA  VAL A 100      -8.286   6.080  11.340  1.00 95.45           C  
ATOM   1021  C   VAL A 100      -7.046   5.704  12.178  1.00 99.08           C  
ATOM   1022  O   VAL A 100      -7.163   5.678  13.402  1.00 98.94           O  
ATOM   1023  CB  VAL A 100      -9.035   4.780  10.909  1.00  0.00           C  
ATOM   1024  CG1 VAL A 100      -9.240   3.741  12.030  1.00  0.00           C  
ATOM   1025  CG2 VAL A 100     -10.402   5.112  10.280  1.00  0.00           C  
ATOM   1026  HB  VAL A 100      -8.437   4.283  10.146  1.00  0.00           H  
ATOM   1027 HG11 VAL A 100      -9.878   2.922  11.702  1.00  0.00           H  
ATOM   1028 HG12 VAL A 100      -8.305   3.290  12.358  1.00  0.00           H  
ATOM   1029 HG13 VAL A 100      -9.710   4.202  12.899  1.00  0.00           H  
ATOM   1030 HG21 VAL A 100     -10.925   4.207   9.970  1.00  0.00           H  
ATOM   1031 HG22 VAL A 100     -11.044   5.643  10.982  1.00  0.00           H  
ATOM   1032 HG23 VAL A 100     -10.291   5.734   9.391  1.00  0.00           H  
ATOM   1033  H   VAL A 100      -8.043   6.499   9.281  1.00 95.66           H  
ATOM   1034  HA  VAL A 100      -8.957   6.638  11.997  1.00 95.45           H  
ATOM   1035  N   ASN A 101      -5.907   5.416  11.521  1.00 95.30           N  
ATOM   1036  CA  ASN A 101      -4.708   4.870  12.171  1.00 94.52           C  
ATOM   1037  C   ASN A 101      -3.691   5.960  12.546  1.00 97.05           C  
ATOM   1038  O   ASN A 101      -3.381   6.068  13.729  1.00 97.18           O  
ATOM   1039  CB  ASN A 101      -4.013   3.770  11.324  1.00  0.00           C  
ATOM   1040  CG  ASN A 101      -4.904   2.607  10.873  1.00  0.00           C  
ATOM   1041  OD1 ASN A 101      -6.012   2.415  11.362  1.00  0.00           O  
ATOM   1042  ND2 ASN A 101      -4.412   1.813   9.924  1.00  0.00           N  
ATOM   1043  HB2 ASN A 101      -3.549   4.203  10.441  1.00  0.00           H  
ATOM   1044  HB3 ASN A 101      -3.195   3.339  11.904  1.00  0.00           H  
ATOM   1045 HD22 ASN A 101      -4.946   1.026   9.589  1.00  0.00           H  
ATOM   1046 HD21 ASN A 101      -3.491   1.989   9.543  1.00  0.00           H  
ATOM   1047  H   ASN A 101      -5.870   5.502  10.514  1.00 95.30           H  
ATOM   1048  HA  ASN A 101      -4.984   4.390  13.108  1.00 94.52           H  
ATOM   1049  N   ILE A 102      -3.146   6.694  11.553  1.00 91.79           N  
ATOM   1050  CA  ILE A 102      -1.885   7.453  11.667  1.00 91.38           C  
ATOM   1051  C   ILE A 102      -1.840   8.485  12.815  1.00 95.24           C  
ATOM   1052  O   ILE A 102      -0.848   8.498  13.547  1.00 94.87           O  
ATOM   1053  CB  ILE A 102      -1.466   8.173  10.340  1.00  0.00           C  
ATOM   1054  CG1 ILE A 102      -1.402   7.235   9.115  1.00  0.00           C  
ATOM   1055  CG2 ILE A 102      -0.121   8.939  10.404  1.00  0.00           C  
ATOM   1056  CD1 ILE A 102      -0.638   5.919   9.312  1.00  0.00           C  
ATOM   1057  HB  ILE A 102      -2.240   8.910  10.119  1.00  0.00           H  
ATOM   1058 HG12 ILE A 102      -2.409   6.983   8.825  1.00  0.00           H  
ATOM   1059 HG13 ILE A 102      -0.996   7.766   8.254  1.00  0.00           H  
ATOM   1060 HG21 ILE A 102       0.028   9.527   9.498  1.00  0.00           H  
ATOM   1061 HG22 ILE A 102      -0.036   9.627  11.242  1.00  0.00           H  
ATOM   1062 HG23 ILE A 102       0.724   8.258  10.471  1.00  0.00           H  
ATOM   1063 HD11 ILE A 102      -0.285   5.529   8.356  1.00  0.00           H  
ATOM   1064 HD12 ILE A 102       0.225   6.035   9.964  1.00  0.00           H  
ATOM   1065 HD13 ILE A 102      -1.281   5.159   9.755  1.00  0.00           H  
ATOM   1066  H   ILE A 102      -3.493   6.563  10.610  1.00 91.79           H  
ATOM   1067  HA  ILE A 102      -1.119   6.712  11.901  1.00 91.38           H  
ATOM   1068  N   LEU A 103      -2.900   9.303  12.973  1.00 91.96           N  
ATOM   1069  CA  LEU A 103      -2.980  10.322  14.030  1.00 92.79           C  
ATOM   1070  C   LEU A 103      -3.071   9.681  15.424  1.00 96.49           C  
ATOM   1071  O   LEU A 103      -2.328  10.083  16.317  1.00 97.64           O  
ATOM   1072  CB  LEU A 103      -4.165  11.293  13.774  1.00  0.00           C  
ATOM   1073  CG  LEU A 103      -3.917  12.764  14.185  1.00  0.00           C  
ATOM   1074  CD1 LEU A 103      -2.727  13.410  13.438  1.00  0.00           C  
ATOM   1075  CD2 LEU A 103      -5.201  13.603  14.023  1.00  0.00           C  
ATOM   1076  HB2 LEU A 103      -4.452  11.287  12.729  1.00  0.00           H  
ATOM   1077  HB3 LEU A 103      -5.055  10.925  14.288  1.00  0.00           H  
ATOM   1078  HG  LEU A 103      -3.665  12.763  15.247  1.00  0.00           H  
ATOM   1079 HD11 LEU A 103      -1.988  13.769  14.154  1.00  0.00           H  
ATOM   1080 HD12 LEU A 103      -2.224  12.712  12.772  1.00  0.00           H  
ATOM   1081 HD13 LEU A 103      -3.019  14.261  12.823  1.00  0.00           H  
ATOM   1082 HD21 LEU A 103      -5.007  14.616  13.670  1.00  0.00           H  
ATOM   1083 HD22 LEU A 103      -5.900  13.145  13.323  1.00  0.00           H  
ATOM   1084 HD23 LEU A 103      -5.716  13.697  14.980  1.00  0.00           H  
ATOM   1085  H   LEU A 103      -3.693   9.225  12.353  1.00 91.96           H  
ATOM   1086  HA  LEU A 103      -2.042  10.876  13.997  1.00 92.79           H  
ATOM   1087  N   THR A 104      -3.928   8.654  15.548  1.00 90.52           N  
ATOM   1088  CA  THR A 104      -4.149   7.861  16.757  1.00 88.77           C  
ATOM   1089  C   THR A 104      -2.903   7.085  17.235  1.00 91.28           C  
ATOM   1090  O   THR A 104      -2.721   6.934  18.443  1.00 91.33           O  
ATOM   1091  CB  THR A 104      -5.297   6.839  16.548  1.00  0.00           C  
ATOM   1092  OG1 THR A 104      -6.418   7.480  15.969  1.00  0.00           O  
ATOM   1093  CG2 THR A 104      -5.767   6.153  17.840  1.00  0.00           C  
ATOM   1094  HB  THR A 104      -4.988   6.066  15.843  1.00  0.00           H  
ATOM   1095  HG1 THR A 104      -7.060   6.810  15.720  1.00  0.00           H  
ATOM   1096 HG21 THR A 104      -6.706   5.628  17.684  1.00  0.00           H  
ATOM   1097 HG22 THR A 104      -5.040   5.420  18.191  1.00  0.00           H  
ATOM   1098 HG23 THR A 104      -5.929   6.877  18.640  1.00  0.00           H  
ATOM   1099  H   THR A 104      -4.489   8.383  14.752  1.00 90.52           H  
ATOM   1100  HA  THR A 104      -4.435   8.556  17.550  1.00 88.77           H  
ATOM   1101  N   ASP A 105      -2.057   6.644  16.286  1.00 86.80           N  
ATOM   1102  CA  ASP A 105      -0.781   5.978  16.543  1.00 86.29           C  
ATOM   1103  C   ASP A 105       0.239   6.858  17.274  1.00 92.11           C  
ATOM   1104  O   ASP A 105       0.685   6.435  18.334  1.00 92.82           O  
ATOM   1105  CB  ASP A 105      -0.137   5.310  15.310  1.00  0.00           C  
ATOM   1106  CG  ASP A 105      -0.872   4.099  14.737  1.00  0.00           C  
ATOM   1107  OD1 ASP A 105      -1.968   3.768  15.235  1.00  0.00           O  
ATOM   1108  OD2 ASP A 105      -0.275   3.465  13.840  1.00  0.00           O1-
ATOM   1109  HB2 ASP A 105      -0.051   6.052  14.516  1.00  0.00           H  
ATOM   1110  HB3 ASP A 105       0.861   4.976  15.580  1.00  0.00           H  
ATOM   1111  H   ASP A 105      -2.299   6.774  15.312  1.00 86.80           H  
ATOM   1112  HA  ASP A 105      -1.017   5.169  17.239  1.00 86.29           H  
ATOM   1113  N   ILE A 106       0.580   8.052  16.753  1.00 89.03           N  
ATOM   1114  CA  ILE A 106       1.515   8.964  17.436  1.00 89.77           C  
ATOM   1115  C   ILE A 106       0.990   9.542  18.772  1.00 95.07           C  
ATOM   1116  O   ILE A 106       1.812   9.860  19.633  1.00 95.80           O  
ATOM   1117  CB  ILE A 106       2.132  10.044  16.482  1.00  0.00           C  
ATOM   1118  CG1 ILE A 106       3.383   9.446  15.795  1.00  0.00           C  
ATOM   1119  CG2 ILE A 106       2.509  11.404  17.117  1.00  0.00           C  
ATOM   1120  CD1 ILE A 106       3.803  10.116  14.481  1.00  0.00           C  
ATOM   1121  HB  ILE A 106       1.390  10.252  15.709  1.00  0.00           H  
ATOM   1122 HG12 ILE A 106       4.224   9.465  16.490  1.00  0.00           H  
ATOM   1123 HG13 ILE A 106       3.215   8.393  15.588  1.00  0.00           H  
ATOM   1124 HG21 ILE A 106       2.972  12.068  16.390  1.00  0.00           H  
ATOM   1125 HG22 ILE A 106       1.635  11.926  17.507  1.00  0.00           H  
ATOM   1126 HG23 ILE A 106       3.228  11.279  17.926  1.00  0.00           H  
ATOM   1127 HD11 ILE A 106       4.407   9.431  13.886  1.00  0.00           H  
ATOM   1128 HD12 ILE A 106       2.943  10.396  13.876  1.00  0.00           H  
ATOM   1129 HD13 ILE A 106       4.406  11.005  14.664  1.00  0.00           H  
ATOM   1130  H   ILE A 106       0.182   8.363  15.877  1.00 89.03           H  
ATOM   1131  HA  ILE A 106       2.349   8.335  17.747  1.00 89.77           H  
ATOM   1132  N   ILE A 107      -0.342   9.565  18.969  1.00 91.07           N  
ATOM   1133  CA  ILE A 107      -0.951   9.803  20.282  1.00 91.29           C  
ATOM   1134  C   ILE A 107      -0.727   8.623  21.250  1.00 93.84           C  
ATOM   1135  O   ILE A 107      -0.351   8.882  22.388  1.00 95.38           O  
ATOM   1136  CB  ILE A 107      -2.468  10.157  20.197  1.00  0.00           C  
ATOM   1137  CG1 ILE A 107      -2.705  11.470  19.411  1.00  0.00           C  
ATOM   1138  CG2 ILE A 107      -3.197  10.222  21.561  1.00  0.00           C  
ATOM   1139  CD1 ILE A 107      -1.915  12.694  19.897  1.00  0.00           C  
ATOM   1140  H   ILE A 107      -0.969   9.297  18.223  1.00 91.07           H  
ATOM   1141  HA  ILE A 107      -0.434  10.655  20.729  1.00 91.29           H  
ATOM   1142  HB  ILE A 107      -2.958   9.368  19.626  1.00  0.00           H  
ATOM   1143 HG12 ILE A 107      -2.424  11.314  18.376  1.00  0.00           H  
ATOM   1144 HG13 ILE A 107      -3.770  11.702  19.383  1.00  0.00           H  
ATOM   1145 HG21 ILE A 107      -4.233  10.541  21.438  1.00  0.00           H  
ATOM   1146 HG22 ILE A 107      -3.231   9.256  22.065  1.00  0.00           H  
ATOM   1147 HG23 ILE A 107      -2.715  10.929  22.237  1.00  0.00           H  
ATOM   1148 HD11 ILE A 107      -2.405  13.616  19.584  1.00  0.00           H  
ATOM   1149 HD12 ILE A 107      -1.831  12.722  20.983  1.00  0.00           H  
ATOM   1150 HD13 ILE A 107      -0.906  12.702  19.483  1.00  0.00           H  
ATOM   1151  N   TRP A 108      -0.890   7.367  20.789  1.00 87.16           N  
ATOM   1152  CA  TRP A 108      -0.577   6.160  21.570  1.00 85.47           C  
ATOM   1153  C   TRP A 108       0.920   6.039  21.943  1.00 88.53           C  
ATOM   1154  O   TRP A 108       1.225   5.628  23.062  1.00 88.72           O  
ATOM   1155  CB  TRP A 108      -1.120   4.892  20.864  1.00  0.00           C  
ATOM   1156  CG  TRP A 108      -0.795   3.594  21.551  1.00  0.00           C  
ATOM   1157  CD1 TRP A 108      -1.441   3.098  22.631  1.00  0.00           C  
ATOM   1158  CD2 TRP A 108       0.334   2.694  21.317  1.00  0.00           C  
ATOM   1159  NE1 TRP A 108      -0.770   1.993  23.108  1.00  0.00           N  
ATOM   1160  CE2 TRP A 108       0.353   1.716  22.357  1.00  0.00           C  
ATOM   1161  CE3 TRP A 108       1.374   2.627  20.361  1.00  0.00           C  
ATOM   1162  CZ2 TRP A 108       1.375   0.757  22.466  1.00  0.00           C  
ATOM   1163  CZ3 TRP A 108       2.388   1.651  20.449  1.00  0.00           C  
ATOM   1164  CH2 TRP A 108       2.390   0.715  21.498  1.00  0.00           C  
ATOM   1165  HB2 TRP A 108      -2.204   4.964  20.769  1.00  0.00           H  
ATOM   1166  HB3 TRP A 108      -0.734   4.833  19.847  1.00  0.00           H  
ATOM   1167  HD1 TRP A 108      -2.315   3.545  23.081  1.00  0.00           H  
ATOM   1168  HE1 TRP A 108      -1.069   1.486  23.930  1.00  0.00           H  
ATOM   1169  HE3 TRP A 108       1.388   3.337  19.550  1.00  0.00           H  
ATOM   1170  HZ2 TRP A 108       1.387   0.061  23.289  1.00  0.00           H  
ATOM   1171  HZ3 TRP A 108       3.179   1.616  19.719  1.00  0.00           H  
ATOM   1172  HH2 TRP A 108       3.174  -0.025  21.565  1.00  0.00           H  
ATOM   1173  H   TRP A 108      -1.208   7.218  19.840  1.00 87.16           H  
ATOM   1174  HA  TRP A 108      -1.119   6.245  22.514  1.00 85.47           H  
ATOM   1175  N   ARG A 109       1.812   6.438  21.020  1.00 84.11           N  
ATOM   1176  CA  ARG A 109       3.270   6.478  21.190  1.00 84.29           C  
ATOM   1177  C   ARG A 109       3.765   7.676  22.030  1.00 89.72           C  
ATOM   1178  O   ARG A 109       4.979   7.832  22.164  1.00 90.43           O  
ATOM   1179  CB  ARG A 109       3.954   6.489  19.803  1.00  0.00           C  
ATOM   1180  CG  ARG A 109       3.596   5.293  18.906  1.00  0.00           C  
ATOM   1181  CD  ARG A 109       4.053   5.477  17.448  1.00  0.00           C  
ATOM   1182  NE  ARG A 109       3.313   4.613  16.512  1.00  0.00           N  
ATOM   1183  CZ  ARG A 109       3.191   3.276  16.545  1.00  0.00           C  
ATOM   1184  NH1 ARG A 109       3.869   2.543  17.431  1.00  0.00           N  
ATOM   1185  NH2 ARG A 109       2.380   2.654  15.678  1.00  0.00           N1+
ATOM   1186  HB2 ARG A 109       3.674   7.413  19.299  1.00  0.00           H  
ATOM   1187  HB3 ARG A 109       5.039   6.524  19.909  1.00  0.00           H  
ATOM   1188  HG2 ARG A 109       4.101   4.433  19.345  1.00  0.00           H  
ATOM   1189  HG3 ARG A 109       2.543   5.047  18.926  1.00  0.00           H  
ATOM   1190  HD2 ARG A 109       4.051   6.520  17.133  1.00  0.00           H  
ATOM   1191  HD3 ARG A 109       5.084   5.138  17.378  1.00  0.00           H  
ATOM   1192  HE  ARG A 109       2.849   5.115  15.764  1.00  0.00           H  
ATOM   1193 HH12 ARG A 109       3.758   1.541  17.471  1.00  0.00           H  
ATOM   1194 HH11 ARG A 109       4.533   2.992  18.050  1.00  0.00           H  
ATOM   1195 HH22 ARG A 109       2.309   1.646  15.666  1.00  0.00           H  
ATOM   1196 HH21 ARG A 109       1.833   3.184  15.013  1.00  0.00           H  
ATOM   1197  H   ARG A 109       1.467   6.748  20.121  1.00 84.11           H  
ATOM   1198  HA  ARG A 109       3.577   5.567  21.706  1.00 84.29           H  
ATOM   1199  N   PHE A 110       2.854   8.510  22.563  1.00 86.06           N  
ATOM   1200  CA  PHE A 110       3.197   9.697  23.343  1.00 86.69           C  
ATOM   1201  C   PHE A 110       2.002  10.064  24.240  1.00 91.60           C  
ATOM   1202  O   PHE A 110       1.351  11.082  24.010  1.00 93.38           O  
ATOM   1203  CB  PHE A 110       3.634  10.830  22.378  1.00  0.00           C  
ATOM   1204  CG  PHE A 110       4.382  11.981  23.028  1.00  0.00           C  
ATOM   1205  CD1 PHE A 110       5.772  11.874  23.251  1.00  0.00           C  
ATOM   1206  CD2 PHE A 110       3.693  13.098  23.548  1.00  0.00           C  
ATOM   1207  CE1 PHE A 110       6.450  12.894  23.903  1.00  0.00           C  
ATOM   1208  CE2 PHE A 110       4.391  14.109  24.194  1.00  0.00           C  
ATOM   1209  CZ  PHE A 110       5.766  14.011  24.362  1.00  0.00           C  
ATOM   1210  HB2 PHE A 110       4.291  10.430  21.605  1.00  0.00           H  
ATOM   1211  HB3 PHE A 110       2.769  11.220  21.841  1.00  0.00           H  
ATOM   1212  HD1 PHE A 110       6.313  11.002  22.911  1.00  0.00           H  
ATOM   1213  HD2 PHE A 110       2.624  13.189  23.428  1.00  0.00           H  
ATOM   1214  HE1 PHE A 110       7.513  12.817  24.069  1.00  0.00           H  
ATOM   1215  HE2 PHE A 110       3.863  14.973  24.570  1.00  0.00           H  
ATOM   1216  HZ  PHE A 110       6.304  14.800  24.868  1.00  0.00           H  
ATOM   1217  H   PHE A 110       1.868   8.337  22.423  1.00 86.06           H  
ATOM   1218  HA  PHE A 110       4.034   9.451  24.001  1.00 86.69           H  
ATOM   1219  N   THR A 111       1.721   9.215  25.243  1.00 87.06           N  
ATOM   1220  CA  THR A 111       0.654   9.435  26.224  1.00 87.31           C  
ATOM   1221  C   THR A 111       0.794   8.459  27.414  1.00 90.80           C  
ATOM   1222  O   THR A 111       1.466   7.434  27.286  1.00 88.85           O  
ATOM   1223  CB  THR A 111      -0.766   9.283  25.594  1.00  0.00           C  
ATOM   1224  OG1 THR A 111      -1.747   9.771  26.488  1.00  0.00           O  
ATOM   1225  CG2 THR A 111      -1.149   7.843  25.191  1.00  0.00           C  
ATOM   1226  HB  THR A 111      -0.840   9.916  24.711  1.00  0.00           H  
ATOM   1227  HG1 THR A 111      -2.589   9.343  26.293  1.00  0.00           H  
ATOM   1228 HG21 THR A 111      -2.073   7.831  24.613  1.00  0.00           H  
ATOM   1229 HG22 THR A 111      -0.373   7.389  24.576  1.00  0.00           H  
ATOM   1230 HG23 THR A 111      -1.294   7.194  26.055  1.00  0.00           H  
ATOM   1231  H   THR A 111       2.272   8.379  25.377  1.00 87.06           H  
ATOM   1232  HA  THR A 111       0.767  10.448  26.617  1.00 87.31           H  
ATOM   1233  N   GLY A 112       0.125   8.787  28.533  1.00 88.88           N  
ATOM   1234  CA  GLY A 112       0.003   7.924  29.709  1.00 88.08           C  
ATOM   1235  C   GLY A 112      -1.286   7.080  29.673  1.00 90.80           C  
ATOM   1236  O   GLY A 112      -1.370   6.098  30.409  1.00 89.65           O  
ATOM   1237  HA3 GLY A 112      -0.022   8.553  30.599  1.00 88.08           H  
ATOM   1238  H   GLY A 112      -0.412   9.643  28.544  1.00 88.88           H  
ATOM   1239  HA2 GLY A 112       0.869   7.268  29.813  1.00 88.08           H  
ATOM   1240  N   ASP A 113      -2.275   7.438  28.833  1.00 87.32           N  
ATOM   1241  CA  ASP A 113      -3.555   6.734  28.697  1.00 86.37           C  
ATOM   1242  C   ASP A 113      -4.158   7.000  27.310  1.00 90.89           C  
ATOM   1243  O   ASP A 113      -3.896   8.038  26.706  1.00 91.58           O  
ATOM   1244  CB  ASP A 113      -4.595   7.061  29.804  1.00  0.00           C  
ATOM   1245  CG  ASP A 113      -4.997   8.534  29.995  1.00  0.00           C  
ATOM   1246  OD1 ASP A 113      -4.252   9.435  29.549  1.00  0.00           O  
ATOM   1247  OD2 ASP A 113      -6.053   8.734  30.631  1.00  0.00           O1-
ATOM   1248  HB2 ASP A 113      -5.503   6.490  29.604  1.00  0.00           H  
ATOM   1249  HB3 ASP A 113      -4.198   6.703  30.752  1.00  0.00           H  
ATOM   1250  H   ASP A 113      -2.171   8.264  28.259  1.00 87.32           H  
ATOM   1251  HA  ASP A 113      -3.348   5.662  28.742  1.00 86.37           H  
ATOM   1252  N   PHE A 114      -4.985   6.061  26.836  1.00 86.35           N  
ATOM   1253  CA  PHE A 114      -5.658   6.152  25.546  1.00 85.37           C  
ATOM   1254  C   PHE A 114      -7.007   6.871  25.723  1.00 90.20           C  
ATOM   1255  O   PHE A 114      -7.850   6.406  26.492  1.00 90.28           O  
ATOM   1256  CB  PHE A 114      -5.809   4.727  25.003  1.00  0.00           C  
ATOM   1257  CG  PHE A 114      -6.175   4.657  23.539  1.00  0.00           C  
ATOM   1258  CD1 PHE A 114      -5.166   4.750  22.558  1.00  0.00           C  
ATOM   1259  CD2 PHE A 114      -7.525   4.606  23.141  1.00  0.00           C  
ATOM   1260  CE1 PHE A 114      -5.501   4.668  21.215  1.00  0.00           C  
ATOM   1261  CE2 PHE A 114      -7.838   4.526  21.795  1.00  0.00           C  
ATOM   1262  CZ  PHE A 114      -6.830   4.535  20.839  1.00  0.00           C  
ATOM   1263  HB2 PHE A 114      -4.868   4.190  25.130  1.00  0.00           H  
ATOM   1264  HB3 PHE A 114      -6.546   4.168  25.583  1.00  0.00           H  
ATOM   1265  HD1 PHE A 114      -4.131   4.854  22.847  1.00  0.00           H  
ATOM   1266  HD2 PHE A 114      -8.308   4.594  23.882  1.00  0.00           H  
ATOM   1267  HE1 PHE A 114      -4.726   4.699  20.464  1.00  0.00           H  
ATOM   1268  HE2 PHE A 114      -8.870   4.438  21.499  1.00  0.00           H  
ATOM   1269  HZ  PHE A 114      -7.072   4.441  19.793  1.00  0.00           H  
ATOM   1270  H   PHE A 114      -5.204   5.249  27.400  1.00 86.35           H  
ATOM   1271  HA  PHE A 114      -5.030   6.713  24.850  1.00 85.37           H  
ATOM   1272  N   THR A 115      -7.159   8.003  25.021  1.00 87.23           N  
ATOM   1273  CA  THR A 115      -8.202   9.007  25.253  1.00 87.78           C  
ATOM   1274  C   THR A 115      -9.202   9.130  24.077  1.00 92.05           C  
ATOM   1275  O   THR A 115      -9.827  10.182  23.928  1.00 93.28           O  
ATOM   1276  CB  THR A 115      -7.534  10.393  25.501  1.00  0.00           C  
ATOM   1277  OG1 THR A 115      -6.762  10.804  24.384  1.00  0.00           O  
ATOM   1278  CG2 THR A 115      -6.646  10.429  26.753  1.00  0.00           C  
ATOM   1279  HB  THR A 115      -8.308  11.146  25.656  1.00  0.00           H  
ATOM   1280  HG1 THR A 115      -6.278  11.597  24.624  1.00  0.00           H  
ATOM   1281 HG21 THR A 115      -6.283  11.437  26.954  1.00  0.00           H  
ATOM   1282 HG22 THR A 115      -7.195  10.096  27.634  1.00  0.00           H  
ATOM   1283 HG23 THR A 115      -5.774   9.785  26.646  1.00  0.00           H  
ATOM   1284  H   THR A 115      -6.420   8.300  24.399  1.00 87.23           H  
ATOM   1285  HA  THR A 115      -8.788   8.749  26.137  1.00 87.78           H  
ATOM   1286  N   ALA A 116      -9.381   8.061  23.281  1.00 86.76           N  
ATOM   1287  CA  ALA A 116     -10.213   8.087  22.071  1.00 85.86           C  
ATOM   1288  C   ALA A 116     -11.251   6.935  21.982  1.00 88.66           C  
ATOM   1289  O   ALA A 116     -11.651   6.569  20.879  1.00 88.34           O  
ATOM   1290  CB  ALA A 116      -9.270   8.215  20.868  1.00  0.00           C  
ATOM   1291  HB1 ALA A 116      -8.646   7.330  20.750  1.00  0.00           H  
ATOM   1292  HB2 ALA A 116      -9.833   8.400  19.954  1.00  0.00           H  
ATOM   1293  HB3 ALA A 116      -8.600   9.068  20.989  1.00  0.00           H  
ATOM   1294  H   ALA A 116      -8.863   7.213  23.460  1.00 86.76           H  
ATOM   1295  HA  ALA A 116     -10.825   8.990  22.055  1.00 85.86           H  
ATOM   1296  N   PRO A 117     -11.745   6.455  23.149  1.00 84.10           N  
ATOM   1297  CA  PRO A 117     -12.553   5.234  23.359  1.00 83.03           C  
ATOM   1298  C   PRO A 117     -12.305   3.906  22.608  1.00 85.84           C  
ATOM   1299  O   PRO A 117     -11.398   3.787  21.784  1.00 84.42           O  
ATOM   1300  CD  PRO A 117     -12.370   7.423  24.053  1.00  0.00           C  
ATOM   1301  CB  PRO A 117     -13.979   5.780  23.251  1.00  0.00           C  
ATOM   1302  CG  PRO A 117     -13.877   7.153  23.920  1.00  0.00           C  
ATOM   1303  HD3 PRO A 117     -12.025   7.220  25.068  1.00  0.00           H  
ATOM   1304  HD2 PRO A 117     -12.155   8.473  23.850  1.00  0.00           H  
ATOM   1305  HB2 PRO A 117     -14.261   5.889  22.202  1.00  0.00           H  
ATOM   1306  HB3 PRO A 117     -14.719   5.142  23.735  1.00  0.00           H  
ATOM   1307  HG3 PRO A 117     -14.357   7.167  24.899  1.00  0.00           H  
ATOM   1308  HG2 PRO A 117     -14.365   7.906  23.301  1.00  0.00           H  
ATOM   1309  HA  PRO A 117     -12.389   4.973  24.404  1.00 83.03           H  
ATOM   1310  N   ASP A 118     -13.098   2.894  23.016  1.00 83.21           N  
ATOM   1311  CA  ASP A 118     -13.048   1.492  22.570  1.00 82.83           C  
ATOM   1312  C   ASP A 118     -13.309   1.285  21.078  1.00 88.05           C  
ATOM   1313  O   ASP A 118     -12.764   0.331  20.523  1.00 87.53           O  
ATOM   1314  CB  ASP A 118     -13.947   0.530  23.386  1.00  0.00           C  
ATOM   1315  CG  ASP A 118     -13.725   0.571  24.897  1.00  0.00           C  
ATOM   1316  OD1 ASP A 118     -14.107   1.592  25.509  1.00  0.00           O  
ATOM   1317  OD2 ASP A 118     -13.183  -0.430  25.413  1.00  0.00           O1-
ATOM   1318  HB2 ASP A 118     -15.004   0.722  23.195  1.00  0.00           H  
ATOM   1319  HB3 ASP A 118     -13.793  -0.497  23.051  1.00  0.00           H  
ATOM   1320  H   ASP A 118     -13.803   3.082  23.717  1.00 83.21           H  
ATOM   1321  HA  ASP A 118     -12.026   1.154  22.709  1.00 82.83           H  
ATOM   1322  N   LEU A 119     -14.102   2.176  20.458  1.00 85.59           N  
ATOM   1323  CA  LEU A 119     -14.398   2.135  19.027  1.00 85.34           C  
ATOM   1324  C   LEU A 119     -13.132   2.316  18.176  1.00 88.83           C  
ATOM   1325  O   LEU A 119     -12.920   1.516  17.265  1.00 87.30           O  
ATOM   1326  CB  LEU A 119     -15.571   3.096  18.681  1.00  0.00           C  
ATOM   1327  CG  LEU A 119     -15.250   4.576  18.325  1.00  0.00           C  
ATOM   1328  CD1 LEU A 119     -14.717   4.765  16.884  1.00  0.00           C  
ATOM   1329  CD2 LEU A 119     -16.472   5.481  18.562  1.00  0.00           C  
ATOM   1330  HB2 LEU A 119     -16.134   2.671  17.849  1.00  0.00           H  
ATOM   1331  HB3 LEU A 119     -16.268   3.066  19.519  1.00  0.00           H  
ATOM   1332  HG  LEU A 119     -14.486   4.920  19.024  1.00  0.00           H  
ATOM   1333 HD11 LEU A 119     -15.324   5.461  16.304  1.00  0.00           H  
ATOM   1334 HD12 LEU A 119     -13.705   5.169  16.892  1.00  0.00           H  
ATOM   1335 HD13 LEU A 119     -14.690   3.829  16.325  1.00  0.00           H  
ATOM   1336 HD21 LEU A 119     -16.158   6.505  18.767  1.00  0.00           H  
ATOM   1337 HD22 LEU A 119     -17.136   5.507  17.697  1.00  0.00           H  
ATOM   1338 HD23 LEU A 119     -17.068   5.155  19.415  1.00  0.00           H  
ATOM   1339  H   LEU A 119     -14.507   2.938  20.982  1.00 85.59           H  
ATOM   1340  HA  LEU A 119     -14.766   1.126  18.832  1.00 85.34           H  
ATOM   1341  N   VAL A 120     -12.308   3.332  18.505  1.00 86.68           N  
ATOM   1342  CA  VAL A 120     -11.128   3.663  17.713  1.00 86.93           C  
ATOM   1343  C   VAL A 120      -9.920   2.770  18.060  1.00 90.81           C  
ATOM   1344  O   VAL A 120      -9.090   2.550  17.186  1.00 90.72           O  
ATOM   1345  CB  VAL A 120     -10.735   5.166  17.779  1.00  0.00           C  
ATOM   1346  CG1 VAL A 120      -9.683   5.524  18.826  1.00  0.00           C  
ATOM   1347  CG2 VAL A 120     -10.231   5.676  16.416  1.00  0.00           C  
ATOM   1348  HB  VAL A 120     -11.631   5.736  18.026  1.00  0.00           H  
ATOM   1349 HG11 VAL A 120      -9.552   6.598  18.842  1.00  0.00           H  
ATOM   1350 HG12 VAL A 120      -9.962   5.170  19.813  1.00  0.00           H  
ATOM   1351 HG13 VAL A 120      -8.712   5.108  18.576  1.00  0.00           H  
ATOM   1352 HG21 VAL A 120      -9.979   6.736  16.459  1.00  0.00           H  
ATOM   1353 HG22 VAL A 120      -9.341   5.139  16.087  1.00  0.00           H  
ATOM   1354 HG23 VAL A 120     -10.994   5.558  15.646  1.00  0.00           H  
ATOM   1355  H   VAL A 120     -12.519   3.933  19.289  1.00 86.68           H  
ATOM   1356  HA  VAL A 120     -11.401   3.494  16.677  1.00 86.93           H  
ATOM   1357  N   CYS A 121      -9.835   2.271  19.307  1.00 87.21           N  
ATOM   1358  CA  CYS A 121      -8.738   1.419  19.778  1.00 86.58           C  
ATOM   1359  C   CYS A 121      -8.569   0.135  18.945  1.00 88.56           C  
ATOM   1360  O   CYS A 121      -7.450  -0.201  18.556  1.00 87.92           O  
ATOM   1361  CB  CYS A 121      -8.955   1.095  21.271  1.00 87.16           C  
ATOM   1362  SG  CYS A 121      -7.791  -0.097  21.986  1.00 90.79           S  
ATOM   1363  H   CYS A 121     -10.552   2.500  19.981  1.00 87.21           H  
ATOM   1364  HA  CYS A 121      -7.816   1.994  19.684  1.00 86.58           H  
ATOM   1365  HB3 CYS A 121      -9.955   0.686  21.415  1.00 87.16           H  
ATOM   1366  HB2 CYS A 121      -8.917   2.006  21.865  1.00 87.16           H  
ATOM   1367  N   ARG A 122      -9.697  -0.543  18.701  1.00 83.71           N  
ATOM   1368  CA  ARG A 122      -9.753  -1.873  18.108  1.00 82.49           C  
ATOM   1369  C   ARG A 122      -9.760  -1.829  16.573  1.00 87.08           C  
ATOM   1370  O   ARG A 122      -9.136  -2.690  15.954  1.00 87.16           O  
ATOM   1371  CB  ARG A 122     -10.956  -2.632  18.708  1.00  0.00           C  
ATOM   1372  CG  ARG A 122     -10.994  -2.562  20.252  1.00  0.00           C  
ATOM   1373  CD  ARG A 122     -12.117  -3.378  20.901  1.00  0.00           C  
ATOM   1374  NE  ARG A 122     -12.285  -2.994  22.315  1.00  0.00           N  
ATOM   1375  CZ  ARG A 122     -12.616  -3.790  23.347  1.00  0.00           C  
ATOM   1376  NH1 ARG A 122     -12.760  -5.115  23.195  1.00  0.00           N  
ATOM   1377  NH2 ARG A 122     -12.805  -3.247  24.558  1.00  0.00           N1+
ATOM   1378  HB2 ARG A 122     -11.884  -2.212  18.318  1.00  0.00           H  
ATOM   1379  HB3 ARG A 122     -10.926  -3.672  18.385  1.00  0.00           H  
ATOM   1380  HG2 ARG A 122     -10.046  -2.980  20.592  1.00  0.00           H  
ATOM   1381  HG3 ARG A 122     -11.009  -1.544  20.637  1.00  0.00           H  
ATOM   1382  HD2 ARG A 122     -13.047  -3.391  20.332  1.00  0.00           H  
ATOM   1383  HD3 ARG A 122     -11.763  -4.407  20.924  1.00  0.00           H  
ATOM   1384  HE  ARG A 122     -12.225  -2.002  22.495  1.00  0.00           H  
ATOM   1385 HH12 ARG A 122     -13.022  -5.700  23.975  1.00  0.00           H  
ATOM   1386 HH11 ARG A 122     -12.613  -5.536  22.288  1.00  0.00           H  
ATOM   1387 HH22 ARG A 122     -13.057  -3.827  25.345  1.00  0.00           H  
ATOM   1388 HH21 ARG A 122     -12.754  -2.242  24.703  1.00  0.00           H  
ATOM   1389  H   ARG A 122     -10.577  -0.170  19.032  1.00 83.71           H  
ATOM   1390  HA  ARG A 122      -8.856  -2.422  18.390  1.00 82.49           H  
ATOM   1391  N   VAL A 123     -10.409  -0.804  15.988  1.00 83.52           N  
ATOM   1392  CA  VAL A 123     -10.449  -0.574  14.540  1.00 82.76           C  
ATOM   1393  C   VAL A 123      -9.101  -0.070  13.965  1.00 85.13           C  
ATOM   1394  O   VAL A 123      -8.857  -0.287  12.781  1.00 83.78           O  
ATOM   1395  CB  VAL A 123     -11.601   0.398  14.154  1.00  0.00           C  
ATOM   1396  CG1 VAL A 123     -11.312   1.852  14.531  1.00  0.00           C  
ATOM   1397  CG2 VAL A 123     -11.998   0.323  12.671  1.00  0.00           C  
ATOM   1398  HB  VAL A 123     -12.475   0.090  14.730  1.00  0.00           H  
ATOM   1399 HG11 VAL A 123     -12.215   2.463  14.517  1.00  0.00           H  
ATOM   1400 HG12 VAL A 123     -10.895   1.865  15.528  1.00  0.00           H  
ATOM   1401 HG13 VAL A 123     -10.581   2.311  13.872  1.00  0.00           H  
ATOM   1402 HG21 VAL A 123     -12.858   0.960  12.466  1.00  0.00           H  
ATOM   1403 HG22 VAL A 123     -11.189   0.651  12.021  1.00  0.00           H  
ATOM   1404 HG23 VAL A 123     -12.270  -0.693  12.386  1.00  0.00           H  
ATOM   1405  H   VAL A 123     -10.892  -0.125  16.560  1.00 83.52           H  
ATOM   1406  HA  VAL A 123     -10.678  -1.529  14.071  1.00 82.76           H  
ATOM   1407  N   VAL A 124      -8.244   0.554  14.798  1.00 82.21           N  
ATOM   1408  CA  VAL A 124      -6.897   1.012  14.432  1.00 81.77           C  
ATOM   1409  C   VAL A 124      -5.972  -0.145  14.016  1.00 83.38           C  
ATOM   1410  O   VAL A 124      -5.469  -0.136  12.896  1.00 82.09           O  
ATOM   1411  CB  VAL A 124      -6.243   1.853  15.574  1.00  0.00           C  
ATOM   1412  CG1 VAL A 124      -4.701   1.907  15.616  1.00  0.00           C  
ATOM   1413  CG2 VAL A 124      -6.760   3.296  15.543  1.00  0.00           C  
ATOM   1414  HB  VAL A 124      -6.571   1.422  16.521  1.00  0.00           H  
ATOM   1415 HG11 VAL A 124      -4.355   2.619  16.366  1.00  0.00           H  
ATOM   1416 HG12 VAL A 124      -4.269   0.945  15.884  1.00  0.00           H  
ATOM   1417 HG13 VAL A 124      -4.285   2.215  14.656  1.00  0.00           H  
ATOM   1418 HG21 VAL A 124      -6.702   3.738  16.535  1.00  0.00           H  
ATOM   1419 HG22 VAL A 124      -6.158   3.910  14.881  1.00  0.00           H  
ATOM   1420 HG23 VAL A 124      -7.792   3.364  15.199  1.00  0.00           H  
ATOM   1421  H   VAL A 124      -8.518   0.717  15.757  1.00 82.21           H  
ATOM   1422  HA  VAL A 124      -7.016   1.659  13.564  1.00 81.77           H  
ATOM   1423  N   ARG A 125      -5.789  -1.126  14.914  1.00 78.40           N  
ATOM   1424  CA  ARG A 125      -4.917  -2.283  14.690  1.00 77.40           C  
ATOM   1425  C   ARG A 125      -5.510  -3.285  13.690  1.00 81.69           C  
ATOM   1426  O   ARG A 125      -4.743  -3.982  13.029  1.00 81.61           O  
ATOM   1427  CB  ARG A 125      -4.564  -2.938  16.037  1.00  0.00           C  
ATOM   1428  CG  ARG A 125      -3.947  -1.939  17.028  1.00  0.00           C  
ATOM   1429  CD  ARG A 125      -2.488  -1.574  16.724  1.00  0.00           C  
ATOM   1430  NE  ARG A 125      -2.075  -0.348  17.418  1.00  0.00           N  
ATOM   1431  CZ  ARG A 125      -1.720   0.801  16.817  1.00  0.00           C  
ATOM   1432  NH1 ARG A 125      -1.586   0.886  15.486  1.00  0.00           N  
ATOM   1433  NH2 ARG A 125      -1.502   1.893  17.560  1.00  0.00           N1+
ATOM   1434  HB2 ARG A 125      -5.468  -3.362  16.479  1.00  0.00           H  
ATOM   1435  HB3 ARG A 125      -3.876  -3.772  15.885  1.00  0.00           H  
ATOM   1436  HG2 ARG A 125      -4.572  -1.066  17.217  1.00  0.00           H  
ATOM   1437  HG3 ARG A 125      -3.922  -2.483  17.965  1.00  0.00           H  
ATOM   1438  HD2 ARG A 125      -1.886  -2.330  17.218  1.00  0.00           H  
ATOM   1439  HD3 ARG A 125      -2.215  -1.627  15.671  1.00  0.00           H  
ATOM   1440  HE  ARG A 125      -2.155  -0.359  18.425  1.00  0.00           H  
ATOM   1441 HH12 ARG A 125      -1.408   1.789  15.055  1.00  0.00           H  
ATOM   1442 HH11 ARG A 125      -1.750   0.082  14.899  1.00  0.00           H  
ATOM   1443 HH22 ARG A 125      -1.329   2.776  17.093  1.00  0.00           H  
ATOM   1444 HH21 ARG A 125      -1.588   1.868  18.565  1.00  0.00           H  
ATOM   1445  H   ARG A 125      -6.252  -1.077  15.811  1.00 78.40           H  
ATOM   1446  HA  ARG A 125      -3.992  -1.917  14.242  1.00 77.40           H  
ATOM   1447  N   TYR A 126      -6.845  -3.277  13.547  1.00 77.53           N  
ATOM   1448  CA  TYR A 126      -7.581  -3.942  12.480  1.00 76.77           C  
ATOM   1449  C   TYR A 126      -7.278  -3.340  11.101  1.00 82.67           C  
ATOM   1450  O   TYR A 126      -6.818  -4.077  10.234  1.00 83.29           O  
ATOM   1451  CB  TYR A 126      -9.076  -3.912  12.820  1.00  0.00           C  
ATOM   1452  CG  TYR A 126     -10.021  -4.447  11.761  1.00  0.00           C  
ATOM   1453  CD1 TYR A 126      -9.949  -5.802  11.382  1.00  0.00           C  
ATOM   1454  CD2 TYR A 126     -10.997  -3.608  11.183  1.00  0.00           C  
ATOM   1455  CE1 TYR A 126     -10.874  -6.326  10.463  1.00  0.00           C  
ATOM   1456  CE2 TYR A 126     -11.918  -4.132  10.256  1.00  0.00           C  
ATOM   1457  CZ  TYR A 126     -11.865  -5.497   9.913  1.00  0.00           C  
ATOM   1458  OH  TYR A 126     -12.775  -6.030   9.053  1.00  0.00           O  
ATOM   1459  HB2 TYR A 126      -9.242  -4.464  13.745  1.00  0.00           H  
ATOM   1460  HB3 TYR A 126      -9.363  -2.887  13.033  1.00  0.00           H  
ATOM   1461  HD1 TYR A 126      -9.205  -6.444  11.826  1.00  0.00           H  
ATOM   1462  HD2 TYR A 126     -11.052  -2.565  11.458  1.00  0.00           H  
ATOM   1463  HE1 TYR A 126     -10.836  -7.368  10.185  1.00  0.00           H  
ATOM   1464  HE2 TYR A 126     -12.672  -3.489   9.826  1.00  0.00           H  
ATOM   1465  HH  TYR A 126     -13.365  -5.377   8.670  1.00  0.00           H  
ATOM   1466  H   TYR A 126      -7.394  -2.679  14.150  1.00 77.53           H  
ATOM   1467  HA  TYR A 126      -7.266  -4.984  12.457  1.00 76.77           H  
ATOM   1468  N   LEU A 127      -7.500  -2.025  10.919  1.00 79.34           N  
ATOM   1469  CA  LEU A 127      -7.249  -1.339   9.647  1.00 79.13           C  
ATOM   1470  C   LEU A 127      -5.765  -1.234   9.253  1.00 84.02           C  
ATOM   1471  O   LEU A 127      -5.484  -0.962   8.087  1.00 84.16           O  
ATOM   1472  CB  LEU A 127      -7.972   0.025   9.570  1.00  0.00           C  
ATOM   1473  CG  LEU A 127      -9.511  -0.046   9.412  1.00  0.00           C  
ATOM   1474  CD1 LEU A 127     -10.095   1.371   9.239  1.00  0.00           C  
ATOM   1475  CD2 LEU A 127      -9.980  -0.964   8.265  1.00  0.00           C  
ATOM   1476  HB2 LEU A 127      -7.719   0.619  10.448  1.00  0.00           H  
ATOM   1477  HB3 LEU A 127      -7.584   0.585   8.716  1.00  0.00           H  
ATOM   1478  HG  LEU A 127      -9.918  -0.458  10.335  1.00  0.00           H  
ATOM   1479 HD11 LEU A 127     -10.465   1.543   8.228  1.00  0.00           H  
ATOM   1480 HD12 LEU A 127     -10.928   1.544   9.919  1.00  0.00           H  
ATOM   1481 HD13 LEU A 127      -9.350   2.143   9.430  1.00  0.00           H  
ATOM   1482 HD21 LEU A 127     -10.923  -0.633   7.830  1.00  0.00           H  
ATOM   1483 HD22 LEU A 127      -9.251  -0.999   7.456  1.00  0.00           H  
ATOM   1484 HD23 LEU A 127     -10.139  -1.981   8.623  1.00  0.00           H  
ATOM   1485  H   LEU A 127      -7.876  -1.457  11.670  1.00 79.34           H  
ATOM   1486  HA  LEU A 127      -7.682  -1.977   8.895  1.00 79.13           H  
ATOM   1487  N   GLN A 128      -4.848  -1.490  10.200  1.00 81.02           N  
ATOM   1488  CA  GLN A 128      -3.409  -1.580   9.965  1.00 80.67           C  
ATOM   1489  C   GLN A 128      -3.045  -2.852   9.158  1.00 84.47           C  
ATOM   1490  O   GLN A 128      -2.145  -2.768   8.323  1.00 84.17           O  
ATOM   1491  CB  GLN A 128      -2.694  -1.503  11.335  1.00 81.64           C  
ATOM   1492  CG  GLN A 128      -1.202  -1.109  11.294  1.00 84.52           C  
ATOM   1493  CD  GLN A 128      -0.983   0.408  11.328  1.00102.61           C  
ATOM   1494  OE1 GLN A 128      -1.534   1.142  10.513  1.00102.25           O  
ATOM   1495  NE2 GLN A 128      -0.165   0.888  12.267  1.00 92.32           N  
ATOM   1496  H   GLN A 128      -5.157  -1.674  11.144  1.00 81.02           H  
ATOM   1497  HA  GLN A 128      -3.114  -0.714   9.369  1.00 80.67           H  
ATOM   1498  HB3 GLN A 128      -2.802  -2.461  11.844  1.00 81.64           H  
ATOM   1499  HB2 GLN A 128      -3.208  -0.793  11.982  1.00 81.64           H  
ATOM   1500  HG3 GLN A 128      -0.709  -1.521  10.415  1.00 84.52           H  
ATOM   1501  HG2 GLN A 128      -0.707  -1.544  12.162  1.00 84.52           H  
ATOM   1502 HE22 GLN A 128      -0.035   1.888  12.364  1.00 92.32           H  
ATOM   1503 HE21 GLN A 128       0.318   0.269  12.904  1.00 92.32           H  
ATOM   1504  N   VAL A 129      -3.773  -3.972   9.368  1.00 80.77           N  
ATOM   1505  CA  VAL A 129      -3.674  -5.192   8.550  1.00 80.49           C  
ATOM   1506  C   VAL A 129      -4.689  -5.267   7.396  1.00 84.02           C  
ATOM   1507  O   VAL A 129      -4.333  -5.863   6.380  1.00 83.25           O  
ATOM   1508  CB  VAL A 129      -3.760  -6.531   9.343  1.00  0.00           C  
ATOM   1509  CG1 VAL A 129      -2.370  -7.044   9.733  1.00  0.00           C  
ATOM   1510  CG2 VAL A 129      -4.723  -6.535  10.538  1.00  0.00           C  
ATOM   1511  HB  VAL A 129      -4.161  -7.300   8.685  1.00  0.00           H  
ATOM   1512 HG11 VAL A 129      -2.422  -7.930  10.366  1.00  0.00           H  
ATOM   1513 HG12 VAL A 129      -1.781  -7.300   8.852  1.00  0.00           H  
ATOM   1514 HG13 VAL A 129      -1.827  -6.278  10.267  1.00  0.00           H  
ATOM   1515 HG21 VAL A 129      -4.749  -7.518  11.009  1.00  0.00           H  
ATOM   1516 HG22 VAL A 129      -4.427  -5.815  11.297  1.00  0.00           H  
ATOM   1517 HG23 VAL A 129      -5.738  -6.311  10.224  1.00  0.00           H  
ATOM   1518  H   VAL A 129      -4.507  -3.966  10.064  1.00 80.77           H  
ATOM   1519  HA  VAL A 129      -2.695  -5.182   8.068  1.00 80.49           H  
ATOM   1520  N   VAL A 130      -5.885  -4.647   7.506  1.00 80.48           N  
ATOM   1521  CA  VAL A 130      -6.812  -4.526   6.363  1.00 79.91           C  
ATOM   1522  C   VAL A 130      -6.192  -3.675   5.241  1.00 83.75           C  
ATOM   1523  O   VAL A 130      -6.443  -3.976   4.076  1.00 83.16           O  
ATOM   1524  CB  VAL A 130      -8.208  -3.924   6.713  1.00 83.79           C  
ATOM   1525  CG1 VAL A 130      -9.130  -3.570   5.524  1.00 84.13           C  
ATOM   1526  CG2 VAL A 130      -9.004  -4.817   7.674  1.00 83.32           C  
ATOM   1527  H   VAL A 130      -6.160  -4.207   8.374  1.00 80.48           H  
ATOM   1528  HA  VAL A 130      -6.970  -5.532   5.975  1.00 79.91           H  
ATOM   1529  HB  VAL A 130      -8.020  -2.981   7.200  1.00 83.79           H  
ATOM   1530 HG11 VAL A 130     -10.072  -3.167   5.892  1.00 84.13           H  
ATOM   1531 HG12 VAL A 130      -8.714  -2.801   4.873  1.00 84.13           H  
ATOM   1532 HG13 VAL A 130      -9.363  -4.444   4.917  1.00 84.13           H  
ATOM   1533 HG21 VAL A 130      -9.946  -4.350   7.959  1.00 83.32           H  
ATOM   1534 HG22 VAL A 130      -9.243  -5.772   7.207  1.00 83.32           H  
ATOM   1535 HG23 VAL A 130      -8.457  -5.017   8.590  1.00 83.32           H  
ATOM   1536  N   LEU A 131      -5.335  -2.695   5.599  1.00 80.79           N  
ATOM   1537  CA  LEU A 131      -4.476  -2.017   4.635  1.00 80.66           C  
ATOM   1538  C   LEU A 131      -3.549  -2.991   3.920  1.00 82.58           C  
ATOM   1539  O   LEU A 131      -3.655  -3.098   2.706  1.00 82.39           O  
ATOM   1540  CB  LEU A 131      -3.716  -0.804   5.214  1.00  0.00           C  
ATOM   1541  CG  LEU A 131      -2.822  -0.086   4.159  1.00  0.00           C  
ATOM   1542  CD1 LEU A 131      -2.755   1.411   4.435  1.00  0.00           C  
ATOM   1543  CD2 LEU A 131      -1.397  -0.656   4.029  1.00  0.00           C  
ATOM   1544  HB2 LEU A 131      -4.469  -0.103   5.578  1.00  0.00           H  
ATOM   1545  HB3 LEU A 131      -3.130  -1.083   6.090  1.00  0.00           H  
ATOM   1546  HG  LEU A 131      -3.284  -0.180   3.178  1.00  0.00           H  
ATOM   1547 HD11 LEU A 131      -2.111   1.928   3.723  1.00  0.00           H  
ATOM   1548 HD12 LEU A 131      -3.744   1.864   4.365  1.00  0.00           H  
ATOM   1549 HD13 LEU A 131      -2.358   1.579   5.435  1.00  0.00           H  
ATOM   1550 HD21 LEU A 131      -0.663   0.131   3.862  1.00  0.00           H  
ATOM   1551 HD22 LEU A 131      -1.096  -1.200   4.921  1.00  0.00           H  
ATOM   1552 HD23 LEU A 131      -1.316  -1.331   3.178  1.00  0.00           H  
ATOM   1553  H   LEU A 131      -5.187  -2.476   6.575  1.00 80.79           H  
ATOM   1554  HA  LEU A 131      -5.155  -1.632   3.888  1.00 80.66           H  
ATOM   1555  N   LEU A 132      -2.677  -3.670   4.677  1.00 76.76           N  
ATOM   1556  CA  LEU A 132      -1.638  -4.540   4.135  1.00 75.05           C  
ATOM   1557  C   LEU A 132      -2.159  -5.661   3.234  1.00 79.62           C  
ATOM   1558  O   LEU A 132      -1.530  -5.903   2.212  1.00 79.41           O  
ATOM   1559  CB  LEU A 132      -0.767  -5.078   5.284  1.00  0.00           C  
ATOM   1560  CG  LEU A 132       0.277  -4.034   5.722  1.00  0.00           C  
ATOM   1561  CD1 LEU A 132       0.761  -4.252   7.161  1.00  0.00           C  
ATOM   1562  CD2 LEU A 132       1.426  -3.934   4.699  1.00  0.00           C  
ATOM   1563  HB2 LEU A 132      -1.414  -5.354   6.117  1.00  0.00           H  
ATOM   1564  HB3 LEU A 132      -0.253  -5.998   4.998  1.00  0.00           H  
ATOM   1565  HG  LEU A 132      -0.218  -3.064   5.737  1.00  0.00           H  
ATOM   1566 HD11 LEU A 132       1.845  -4.304   7.250  1.00  0.00           H  
ATOM   1567 HD12 LEU A 132       0.435  -3.409   7.765  1.00  0.00           H  
ATOM   1568 HD13 LEU A 132       0.346  -5.154   7.611  1.00  0.00           H  
ATOM   1569 HD21 LEU A 132       2.401  -4.143   5.135  1.00  0.00           H  
ATOM   1570 HD22 LEU A 132       1.296  -4.634   3.875  1.00  0.00           H  
ATOM   1571 HD23 LEU A 132       1.462  -2.939   4.257  1.00  0.00           H  
ATOM   1572  H   LEU A 132      -2.669  -3.532   5.678  1.00 76.76           H  
ATOM   1573  HA  LEU A 132      -1.019  -3.911   3.491  1.00 75.05           H  
ATOM   1574  N   TYR A 133      -3.305  -6.270   3.573  1.00 76.35           N  
ATOM   1575  CA  TYR A 133      -3.888  -7.355   2.784  1.00 75.89           C  
ATOM   1576  C   TYR A 133      -4.618  -6.835   1.535  1.00 79.92           C  
ATOM   1577  O   TYR A 133      -4.485  -7.455   0.483  1.00 79.86           O  
ATOM   1578  CB  TYR A 133      -4.850  -8.200   3.636  1.00  0.00           C  
ATOM   1579  CG  TYR A 133      -4.370  -8.741   4.972  1.00  0.00           C  
ATOM   1580  CD1 TYR A 133      -5.342  -9.279   5.833  1.00  0.00           C  
ATOM   1581  CD2 TYR A 133      -3.021  -8.698   5.395  1.00  0.00           C  
ATOM   1582  CE1 TYR A 133      -4.982  -9.746   7.105  1.00  0.00           C  
ATOM   1583  CE2 TYR A 133      -2.670  -9.123   6.691  1.00  0.00           C  
ATOM   1584  CZ  TYR A 133      -3.657  -9.650   7.546  1.00  0.00           C  
ATOM   1585  OH  TYR A 133      -3.360 -10.039   8.816  1.00  0.00           O  
ATOM   1586  HB2 TYR A 133      -5.727  -7.595   3.863  1.00  0.00           H  
ATOM   1587  HB3 TYR A 133      -5.214  -9.043   3.047  1.00  0.00           H  
ATOM   1588  HD1 TYR A 133      -6.376  -9.313   5.522  1.00  0.00           H  
ATOM   1589  HD2 TYR A 133      -2.243  -8.313   4.754  1.00  0.00           H  
ATOM   1590  HE1 TYR A 133      -5.728 -10.148   7.764  1.00  0.00           H  
ATOM   1591  HE2 TYR A 133      -1.645  -9.038   7.017  1.00  0.00           H  
ATOM   1592  HH  TYR A 133      -4.118 -10.384   9.293  1.00  0.00           H  
ATOM   1593  H   TYR A 133      -3.779  -6.022   4.432  1.00 76.35           H  
ATOM   1594  HA  TYR A 133      -3.083  -8.013   2.448  1.00 75.89           H  
ATOM   1595  N   ALA A 134      -5.354  -5.711   1.658  1.00 75.86           N  
ATOM   1596  CA  ALA A 134      -6.064  -5.082   0.541  1.00 75.44           C  
ATOM   1597  C   ALA A 134      -5.108  -4.419  -0.459  1.00 79.84           C  
ATOM   1598  O   ALA A 134      -5.264  -4.655  -1.654  1.00 79.36           O  
ATOM   1599  CB  ALA A 134      -7.102  -4.069   1.046  1.00  0.00           C  
ATOM   1600  HB1 ALA A 134      -6.633  -3.257   1.602  1.00  0.00           H  
ATOM   1601  HB2 ALA A 134      -7.651  -3.621   0.216  1.00  0.00           H  
ATOM   1602  HB3 ALA A 134      -7.837  -4.542   1.696  1.00  0.00           H  
ATOM   1603  H   ALA A 134      -5.408  -5.238   2.550  1.00 75.86           H  
ATOM   1604  HA  ALA A 134      -6.610  -5.866   0.011  1.00 75.44           H  
ATOM   1605  N   SER A 135      -4.127  -3.650   0.051  1.00 77.18           N  
ATOM   1606  CA  SER A 135      -3.058  -3.000  -0.713  1.00 77.14           C  
ATOM   1607  C   SER A 135      -2.067  -4.001  -1.336  1.00 81.81           C  
ATOM   1608  O   SER A 135      -1.472  -3.663  -2.355  1.00 81.80           O  
ATOM   1609  CB  SER A 135      -2.315  -1.945   0.131  1.00 79.55           C  
ATOM   1610  OG  SER A 135      -3.155  -0.834   0.382  1.00 87.44           O  
ATOM   1611  H   SER A 135      -4.081  -3.508   1.054  1.00 77.18           H  
ATOM   1612  HA  SER A 135      -3.530  -2.453  -1.527  1.00 77.14           H  
ATOM   1613  HB3 SER A 135      -1.446  -1.570  -0.412  1.00 79.55           H  
ATOM   1614  HB2 SER A 135      -1.936  -2.364   1.061  1.00 79.55           H  
ATOM   1615  HG  SER A 135      -2.630  -0.119   0.754  1.00 87.44           H  
ATOM   1616  N   THR A 136      -1.946  -5.219  -0.776  1.00 78.78           N  
ATOM   1617  CA  THR A 136      -1.225  -6.324  -1.408  1.00 78.60           C  
ATOM   1618  C   THR A 136      -2.064  -6.966  -2.529  1.00 83.68           C  
ATOM   1619  O   THR A 136      -1.531  -7.135  -3.622  1.00 82.75           O  
ATOM   1620  CB  THR A 136      -0.825  -7.436  -0.397  1.00  0.00           C  
ATOM   1621  OG1 THR A 136       0.220  -6.965   0.423  1.00  0.00           O  
ATOM   1622  CG2 THR A 136      -0.305  -8.746  -0.992  1.00  0.00           C  
ATOM   1623  HB  THR A 136      -1.673  -7.669   0.247  1.00  0.00           H  
ATOM   1624  HG1 THR A 136      -0.159  -6.327   1.038  1.00  0.00           H  
ATOM   1625 HG21 THR A 136       0.082  -9.401  -0.210  1.00  0.00           H  
ATOM   1626 HG22 THR A 136      -1.091  -9.297  -1.509  1.00  0.00           H  
ATOM   1627 HG23 THR A 136       0.506  -8.554  -1.697  1.00  0.00           H  
ATOM   1628  H   THR A 136      -2.448  -5.433   0.074  1.00 78.78           H  
ATOM   1629  HA  THR A 136      -0.308  -5.932  -1.856  1.00 78.60           H  
ATOM   1630  N   TYR A 137      -3.336  -7.320  -2.259  1.00 81.93           N  
ATOM   1631  CA  TYR A 137      -4.180  -8.067  -3.202  1.00 82.60           C  
ATOM   1632  C   TYR A 137      -4.567  -7.254  -4.449  1.00 85.57           C  
ATOM   1633  O   TYR A 137      -4.726  -7.847  -5.513  1.00 85.31           O  
ATOM   1634  CB  TYR A 137      -5.425  -8.634  -2.491  1.00  0.00           C  
ATOM   1635  CG  TYR A 137      -6.062  -9.825  -3.195  1.00  0.00           C  
ATOM   1636  CD1 TYR A 137      -5.642 -11.131  -2.866  1.00  0.00           C  
ATOM   1637  CD2 TYR A 137      -7.058  -9.645  -4.178  1.00  0.00           C  
ATOM   1638  CE1 TYR A 137      -6.214 -12.246  -3.508  1.00  0.00           C  
ATOM   1639  CE2 TYR A 137      -7.640 -10.762  -4.810  1.00  0.00           C  
ATOM   1640  CZ  TYR A 137      -7.216 -12.063  -4.479  1.00  0.00           C  
ATOM   1641  OH  TYR A 137      -7.773 -13.145  -5.096  1.00  0.00           O  
ATOM   1642  HB2 TYR A 137      -5.138  -8.992  -1.503  1.00  0.00           H  
ATOM   1643  HB3 TYR A 137      -6.167  -7.854  -2.315  1.00  0.00           H  
ATOM   1644  HD1 TYR A 137      -4.876 -11.284  -2.120  1.00  0.00           H  
ATOM   1645  HD2 TYR A 137      -7.370  -8.650  -4.452  1.00  0.00           H  
ATOM   1646  HE1 TYR A 137      -5.885 -13.242  -3.251  1.00  0.00           H  
ATOM   1647  HE2 TYR A 137      -8.417 -10.621  -5.545  1.00  0.00           H  
ATOM   1648  HH  TYR A 137      -8.443 -12.909  -5.742  1.00  0.00           H  
ATOM   1649  H   TYR A 137      -3.726  -7.155  -1.340  1.00 81.93           H  
ATOM   1650  HA  TYR A 137      -3.586  -8.916  -3.546  1.00 82.60           H  
ATOM   1651  N   VAL A 138      -4.667  -5.923  -4.311  1.00 81.89           N  
ATOM   1652  CA  VAL A 138      -4.840  -4.996  -5.425  1.00 82.11           C  
ATOM   1653  C   VAL A 138      -3.573  -4.874  -6.300  1.00 84.60           C  
ATOM   1654  O   VAL A 138      -3.715  -4.791  -7.516  1.00 84.26           O  
ATOM   1655  CB  VAL A 138      -5.293  -3.601  -4.937  1.00  0.00           C  
ATOM   1656  CG1 VAL A 138      -4.260  -2.877  -4.081  1.00  0.00           C  
ATOM   1657  CG2 VAL A 138      -5.692  -2.675  -6.081  1.00  0.00           C  
ATOM   1658  HB  VAL A 138      -6.178  -3.764  -4.320  1.00  0.00           H  
ATOM   1659 HG11 VAL A 138      -4.726  -2.060  -3.532  1.00  0.00           H  
ATOM   1660 HG12 VAL A 138      -3.825  -3.568  -3.373  1.00  0.00           H  
ATOM   1661 HG13 VAL A 138      -3.442  -2.476  -4.674  1.00  0.00           H  
ATOM   1662 HG21 VAL A 138      -6.250  -1.839  -5.667  1.00  0.00           H  
ATOM   1663 HG22 VAL A 138      -4.831  -2.281  -6.621  1.00  0.00           H  
ATOM   1664 HG23 VAL A 138      -6.330  -3.192  -6.795  1.00  0.00           H  
ATOM   1665  H   VAL A 138      -4.560  -5.505  -3.395  1.00 81.89           H  
ATOM   1666  HA  VAL A 138      -5.653  -5.380  -6.041  1.00 82.11           H  
ATOM   1667  N   LEU A 139      -2.374  -4.929  -5.691  1.00 80.42           N  
ATOM   1668  CA  LEU A 139      -1.087  -4.970  -6.396  1.00 79.99           C  
ATOM   1669  C   LEU A 139      -0.851  -6.301  -7.136  1.00 85.12           C  
ATOM   1670  O   LEU A 139      -0.254  -6.276  -8.211  1.00 85.49           O  
ATOM   1671  CB  LEU A 139       0.066  -4.666  -5.416  1.00 79.34           C  
ATOM   1672  CG  LEU A 139       0.189  -3.177  -5.023  1.00 83.62           C  
ATOM   1673  CD1 LEU A 139       1.128  -2.988  -3.814  1.00 83.27           C  
ATOM   1674  CD2 LEU A 139       0.585  -2.276  -6.209  1.00 86.86           C  
ATOM   1675  H   LEU A 139      -2.330  -5.008  -4.685  1.00 80.42           H  
ATOM   1676  HA  LEU A 139      -1.105  -4.196  -7.161  1.00 79.99           H  
ATOM   1677  HB3 LEU A 139       1.012  -4.993  -5.846  1.00 79.34           H  
ATOM   1678  HB2 LEU A 139      -0.064  -5.269  -4.519  1.00 79.34           H  
ATOM   1679  HG  LEU A 139      -0.802  -2.859  -4.701  1.00 83.62           H  
ATOM   1680 HD11 LEU A 139       0.723  -2.244  -3.127  1.00 83.27           H  
ATOM   1681 HD12 LEU A 139       1.258  -3.909  -3.245  1.00 83.27           H  
ATOM   1682 HD13 LEU A 139       2.120  -2.650  -4.105  1.00 83.27           H  
ATOM   1683 HD21 LEU A 139       1.418  -1.620  -5.967  1.00 86.86           H  
ATOM   1684 HD22 LEU A 139       0.865  -2.853  -7.090  1.00 86.86           H  
ATOM   1685 HD23 LEU A 139      -0.240  -1.631  -6.503  1.00 86.86           H  
ATOM   1686  N   VAL A 140      -1.366  -7.418  -6.584  1.00 81.39           N  
ATOM   1687  CA  VAL A 140      -1.444  -8.728  -7.243  1.00 80.95           C  
ATOM   1688  C   VAL A 140      -2.351  -8.662  -8.485  1.00 85.16           C  
ATOM   1689  O   VAL A 140      -1.940  -9.086  -9.560  1.00 85.18           O  
ATOM   1690  CB  VAL A 140      -1.968  -9.836  -6.279  1.00 84.78           C  
ATOM   1691  CG1 VAL A 140      -2.336 -11.177  -6.952  1.00 84.97           C  
ATOM   1692  CG2 VAL A 140      -0.985 -10.116  -5.133  1.00 84.08           C  
ATOM   1693  H   VAL A 140      -1.804  -7.354  -5.675  1.00 81.39           H  
ATOM   1694  HA  VAL A 140      -0.452  -9.019  -7.579  1.00 80.95           H  
ATOM   1695  HB  VAL A 140      -2.876  -9.466  -5.810  1.00 84.78           H  
ATOM   1696 HG11 VAL A 140      -2.578 -11.933  -6.205  1.00 84.97           H  
ATOM   1697 HG12 VAL A 140      -3.209 -11.091  -7.599  1.00 84.97           H  
ATOM   1698 HG13 VAL A 140      -1.507 -11.559  -7.549  1.00 84.97           H  
ATOM   1699 HG21 VAL A 140      -1.484 -10.689  -4.353  1.00 84.08           H  
ATOM   1700 HG22 VAL A 140      -0.124 -10.690  -5.474  1.00 84.08           H  
ATOM   1701 HG23 VAL A 140      -0.611  -9.206  -4.671  1.00 84.08           H  
ATOM   1702  N   SER A 141      -3.542  -8.077  -8.309  1.00 81.74           N  
ATOM   1703  CA  SER A 141      -4.546  -7.785  -9.330  1.00 82.22           C  
ATOM   1704  C   SER A 141      -4.032  -6.912 -10.497  1.00 86.14           C  
ATOM   1705  O   SER A 141      -4.386  -7.175 -11.647  1.00 86.60           O  
ATOM   1706  CB  SER A 141      -5.768  -7.204  -8.582  1.00  0.00           C  
ATOM   1707  OG  SER A 141      -6.397  -6.115  -9.205  1.00  0.00           O  
ATOM   1708  HB2 SER A 141      -6.496  -7.988  -8.389  1.00  0.00           H  
ATOM   1709  HB3 SER A 141      -5.480  -6.831  -7.609  1.00  0.00           H  
ATOM   1710  HG  SER A 141      -7.131  -5.821  -8.660  1.00  0.00           H  
ATOM   1711  H   SER A 141      -3.783  -7.762  -7.378  1.00 81.74           H  
ATOM   1712  HA  SER A 141      -4.844  -8.740  -9.767  1.00 82.22           H  
ATOM   1713  N   LEU A 142      -3.187  -5.916 -10.182  1.00 81.79           N  
ATOM   1714  CA  LEU A 142      -2.497  -5.068 -11.152  1.00 81.45           C  
ATOM   1715  C   LEU A 142      -1.513  -5.899 -11.989  1.00 87.33           C  
ATOM   1716  O   LEU A 142      -1.612  -5.869 -13.211  1.00 88.42           O  
ATOM   1717  CB  LEU A 142      -1.785  -3.907 -10.421  1.00  0.00           C  
ATOM   1718  CG  LEU A 142      -2.739  -2.820  -9.872  1.00  0.00           C  
ATOM   1719  CD1 LEU A 142      -2.111  -2.032  -8.706  1.00  0.00           C  
ATOM   1720  CD2 LEU A 142      -3.182  -1.861 -10.975  1.00  0.00           C  
ATOM   1721  HB2 LEU A 142      -1.206  -4.327  -9.599  1.00  0.00           H  
ATOM   1722  HB3 LEU A 142      -1.047  -3.438 -11.075  1.00  0.00           H  
ATOM   1723  HG  LEU A 142      -3.643  -3.294  -9.495  1.00  0.00           H  
ATOM   1724 HD11 LEU A 142      -2.172  -0.952  -8.845  1.00  0.00           H  
ATOM   1725 HD12 LEU A 142      -2.611  -2.260  -7.765  1.00  0.00           H  
ATOM   1726 HD13 LEU A 142      -1.055  -2.269  -8.587  1.00  0.00           H  
ATOM   1727 HD21 LEU A 142      -3.646  -0.970 -10.555  1.00  0.00           H  
ATOM   1728 HD22 LEU A 142      -2.333  -1.534 -11.574  1.00  0.00           H  
ATOM   1729 HD23 LEU A 142      -3.906  -2.333 -11.635  1.00  0.00           H  
ATOM   1730  H   LEU A 142      -2.973  -5.744  -9.208  1.00 81.79           H  
ATOM   1731  HA  LEU A 142      -3.243  -4.653 -11.833  1.00 81.45           H  
ATOM   1732  N   SER A 143      -0.633  -6.668 -11.325  1.00 83.63           N  
ATOM   1733  CA  SER A 143       0.362  -7.529 -11.967  1.00 83.15           C  
ATOM   1734  C   SER A 143      -0.196  -8.657 -12.858  1.00 86.06           C  
ATOM   1735  O   SER A 143       0.461  -8.965 -13.853  1.00 85.55           O  
ATOM   1736  CB  SER A 143       1.383  -8.020 -10.923  1.00  0.00           C  
ATOM   1737  OG  SER A 143       0.839  -8.850  -9.925  1.00  0.00           O  
ATOM   1738  HB2 SER A 143       2.214  -8.531 -11.410  1.00  0.00           H  
ATOM   1739  HB3 SER A 143       1.799  -7.163 -10.406  1.00  0.00           H  
ATOM   1740  HG  SER A 143       0.105  -9.354 -10.290  1.00  0.00           H  
ATOM   1741  H   SER A 143      -0.627  -6.665 -10.313  1.00 83.63           H  
ATOM   1742  HA  SER A 143       0.920  -6.877 -12.644  1.00 83.15           H  
ATOM   1743  N   ILE A 144      -1.391  -9.212 -12.554  1.00 81.99           N  
ATOM   1744  CA  ILE A 144      -2.054 -10.169 -13.455  1.00 81.52           C  
ATOM   1745  C   ILE A 144      -2.630  -9.468 -14.703  1.00 85.78           C  
ATOM   1746  O   ILE A 144      -2.516 -10.027 -15.791  1.00 86.08           O  
ATOM   1747  CB  ILE A 144      -3.155 -11.070 -12.797  1.00  0.00           C  
ATOM   1748  CG1 ILE A 144      -4.588 -10.487 -12.665  1.00  0.00           C  
ATOM   1749  CG2 ILE A 144      -2.675 -11.695 -11.475  1.00  0.00           C  
ATOM   1750  CD1 ILE A 144      -5.618 -11.473 -12.092  1.00  0.00           C  
ATOM   1751  HB  ILE A 144      -3.253 -11.911 -13.485  1.00  0.00           H  
ATOM   1752 HG12 ILE A 144      -4.555  -9.618 -12.015  1.00  0.00           H  
ATOM   1753 HG13 ILE A 144      -4.973 -10.140 -13.625  1.00  0.00           H  
ATOM   1754 HG21 ILE A 144      -3.204 -12.625 -11.268  1.00  0.00           H  
ATOM   1755 HG22 ILE A 144      -1.611 -11.934 -11.502  1.00  0.00           H  
ATOM   1756 HG23 ILE A 144      -2.861 -11.041 -10.630  1.00  0.00           H  
ATOM   1757 HD11 ILE A 144      -6.630 -11.202 -12.394  1.00  0.00           H  
ATOM   1758 HD12 ILE A 144      -5.434 -12.491 -12.438  1.00  0.00           H  
ATOM   1759 HD13 ILE A 144      -5.592 -11.477 -11.002  1.00  0.00           H  
ATOM   1760  H   ILE A 144      -1.891  -8.939 -11.718  1.00 81.99           H  
ATOM   1761  HA  ILE A 144      -1.283 -10.856 -13.812  1.00 81.52           H  
ATOM   1762  N   ASP A 145      -3.193  -8.255 -14.536  1.00 82.45           N  
ATOM   1763  CA  ASP A 145      -3.751  -7.427 -15.611  1.00 83.43           C  
ATOM   1764  C   ASP A 145      -2.667  -6.985 -16.620  1.00 88.21           C  
ATOM   1765  O   ASP A 145      -2.892  -7.108 -17.824  1.00 88.29           O  
ATOM   1766  CB  ASP A 145      -4.547  -6.225 -15.040  1.00  0.00           C  
ATOM   1767  CG  ASP A 145      -5.241  -5.339 -16.082  1.00  0.00           C  
ATOM   1768  OD1 ASP A 145      -5.729  -5.895 -17.089  1.00  0.00           O  
ATOM   1769  OD2 ASP A 145      -5.352  -4.125 -15.807  1.00  0.00           O1-
ATOM   1770  HB2 ASP A 145      -5.305  -6.578 -14.340  1.00  0.00           H  
ATOM   1771  HB3 ASP A 145      -3.866  -5.594 -14.469  1.00  0.00           H  
ATOM   1772  H   ASP A 145      -3.242  -7.856 -13.608  1.00 82.45           H  
ATOM   1773  HA  ASP A 145      -4.456  -8.062 -16.153  1.00 83.43           H  
ATOM   1774  N   ARG A 146      -1.502  -6.537 -16.114  1.00 84.81           N  
ATOM   1775  CA  ARG A 146      -0.328  -6.205 -16.929  1.00 84.51           C  
ATOM   1776  C   ARG A 146       0.274  -7.418 -17.647  1.00 89.38           C  
ATOM   1777  O   ARG A 146       0.750  -7.255 -18.770  1.00 89.48           O  
ATOM   1778  CB  ARG A 146       0.765  -5.487 -16.104  1.00 82.46           C  
ATOM   1779  CG  ARG A 146       0.335  -4.206 -15.364  1.00 88.39           C  
ATOM   1780  CD  ARG A 146      -0.400  -3.167 -16.218  1.00 96.79           C  
ATOM   1781  NE  ARG A 146       0.491  -2.545 -17.206  1.00103.09           N  
ATOM   1782  CZ  ARG A 146       0.100  -1.777 -18.235  1.00116.47           C  
ATOM   1783  NH1 ARG A 146      -1.195  -1.504 -18.449  1.00104.68           N  
ATOM   1784  NH2 ARG A 146       1.027  -1.276 -19.062  1.00102.96           N1+
ATOM   1785  H   ARG A 146      -1.396  -6.454 -15.110  1.00 84.81           H  
ATOM   1786  HA  ARG A 146      -0.659  -5.537 -17.725  1.00 84.51           H  
ATOM   1787  HB3 ARG A 146       1.580  -5.225 -16.779  1.00 82.46           H  
ATOM   1788  HB2 ARG A 146       1.197  -6.177 -15.377  1.00 82.46           H  
ATOM   1789  HG3 ARG A 146       1.252  -3.754 -14.983  1.00 88.39           H  
ATOM   1790  HG2 ARG A 146      -0.254  -4.406 -14.478  1.00 88.39           H  
ATOM   1791  HD3 ARG A 146      -0.939  -2.456 -15.602  1.00 96.79           H  
ATOM   1792  HD2 ARG A 146      -1.172  -3.663 -16.801  1.00 96.79           H  
ATOM   1793  HE  ARG A 146       1.479  -2.687 -17.055  1.00103.09           H  
ATOM   1794 HH12 ARG A 146      -1.483  -0.918 -19.219  1.00104.68           H  
ATOM   1795 HH11 ARG A 146      -1.893  -1.866 -17.816  1.00104.68           H  
ATOM   1796 HH22 ARG A 146       0.756  -0.687 -19.835  1.00102.96           H  
ATOM   1797 HH21 ARG A 146       2.006  -1.476 -18.914  1.00102.96           H  
ATOM   1798  N   TYR A 147       0.212  -8.602 -17.013  1.00 86.23           N  
ATOM   1799  CA  TYR A 147       0.642  -9.858 -17.615  1.00 86.37           C  
ATOM   1800  C   TYR A 147      -0.287 -10.315 -18.755  1.00 90.60           C  
ATOM   1801  O   TYR A 147       0.221 -10.667 -19.812  1.00 90.52           O  
ATOM   1802  CB  TYR A 147       0.890 -10.928 -16.531  1.00  0.00           C  
ATOM   1803  CG  TYR A 147       1.386 -12.272 -17.042  1.00  0.00           C  
ATOM   1804  CD1 TYR A 147       2.462 -12.334 -17.953  1.00  0.00           C  
ATOM   1805  CD2 TYR A 147       0.775 -13.467 -16.610  1.00  0.00           C  
ATOM   1806  CE1 TYR A 147       2.898 -13.572 -18.460  1.00  0.00           C  
ATOM   1807  CE2 TYR A 147       1.224 -14.709 -17.099  1.00  0.00           C  
ATOM   1808  CZ  TYR A 147       2.279 -14.761 -18.032  1.00  0.00           C  
ATOM   1809  OH  TYR A 147       2.719 -15.963 -18.506  1.00  0.00           O  
ATOM   1810  HB2 TYR A 147       1.632 -10.559 -15.821  1.00  0.00           H  
ATOM   1811  HB3 TYR A 147      -0.024 -11.083 -15.957  1.00  0.00           H  
ATOM   1812  HD1 TYR A 147       2.959 -11.431 -18.270  1.00  0.00           H  
ATOM   1813  HD2 TYR A 147      -0.039 -13.437 -15.900  1.00  0.00           H  
ATOM   1814  HE1 TYR A 147       3.716 -13.608 -19.164  1.00  0.00           H  
ATOM   1815  HE2 TYR A 147       0.754 -15.619 -16.757  1.00  0.00           H  
ATOM   1816  HH  TYR A 147       2.228 -16.710 -18.157  1.00  0.00           H  
ATOM   1817  H   TYR A 147      -0.186  -8.658 -16.086  1.00 86.23           H  
ATOM   1818  HA  TYR A 147       1.608  -9.656 -18.071  1.00 86.37           H  
ATOM   1819  N   HIS A 148      -1.616 -10.228 -18.583  1.00 87.38           N  
ATOM   1820  CA  HIS A 148      -2.583 -10.500 -19.656  1.00 87.86           C  
ATOM   1821  C   HIS A 148      -2.473  -9.524 -20.845  1.00 93.23           C  
ATOM   1822  O   HIS A 148      -2.654  -9.951 -21.987  1.00 93.27           O  
ATOM   1823  CB  HIS A 148      -4.015 -10.539 -19.085  1.00  0.00           C  
ATOM   1824  CG  HIS A 148      -4.372 -11.843 -18.416  1.00  0.00           C  
ATOM   1825  ND1 HIS A 148      -4.617 -13.008 -19.153  1.00  0.00           N  
ATOM   1826  CD2 HIS A 148      -4.531 -12.130 -17.076  1.00  0.00           C  
ATOM   1827  CE1 HIS A 148      -4.888 -13.937 -18.247  1.00  0.00           C  
ATOM   1828  NE2 HIS A 148      -4.846 -13.474 -16.998  1.00  0.00           N  
ATOM   1829  HB2 HIS A 148      -4.169  -9.720 -18.380  1.00  0.00           H  
ATOM   1830  HB3 HIS A 148      -4.743 -10.386 -19.884  1.00  0.00           H  
ATOM   1831  HD2 HIS A 148      -4.455 -11.510 -16.196  1.00  0.00           H  
ATOM   1832  HE1 HIS A 148      -5.114 -14.963 -18.495  1.00  0.00           H  
ATOM   1833  HE2 HIS A 148      -5.022 -14.005 -16.157  1.00  0.00           H  
ATOM   1834  H   HIS A 148      -1.994  -9.923 -17.695  1.00 87.38           H  
ATOM   1835  HA  HIS A 148      -2.359 -11.486 -20.068  1.00 87.86           H  
ATOM   1836  N   ALA A 149      -2.128  -8.256 -20.559  1.00 90.49           N  
ATOM   1837  CA  ALA A 149      -1.918  -7.209 -21.554  1.00 91.06           C  
ATOM   1838  C   ALA A 149      -0.666  -7.411 -22.423  1.00 96.72           C  
ATOM   1839  O   ALA A 149      -0.744  -7.098 -23.607  1.00 97.45           O  
ATOM   1840  CB  ALA A 149      -1.886  -5.838 -20.866  1.00  0.00           C  
ATOM   1841  HB1 ALA A 149      -1.048  -5.754 -20.174  1.00  0.00           H  
ATOM   1842  HB2 ALA A 149      -1.795  -5.033 -21.596  1.00  0.00           H  
ATOM   1843  HB3 ALA A 149      -2.803  -5.662 -20.301  1.00  0.00           H  
ATOM   1844  H   ALA A 149      -2.016  -7.982 -19.592  1.00 90.49           H  
ATOM   1845  HA  ALA A 149      -2.783  -7.219 -22.222  1.00 91.06           H  
ATOM   1846  N   ILE A 150       0.450  -7.925 -21.868  1.00 93.77           N  
ATOM   1847  CA  ILE A 150       1.662  -8.175 -22.662  1.00 94.02           C  
ATOM   1848  C   ILE A 150       1.650  -9.510 -23.423  1.00 99.20           C  
ATOM   1849  O   ILE A 150       2.381  -9.605 -24.407  1.00 99.55           O  
ATOM   1850  CB  ILE A 150       2.999  -8.042 -21.877  1.00 96.53           C  
ATOM   1851  CG1 ILE A 150       3.227  -8.997 -20.688  1.00 96.78           C  
ATOM   1852  CG2 ILE A 150       3.199  -6.588 -21.415  1.00 97.48           C  
ATOM   1853  CD1 ILE A 150       3.310 -10.498 -20.966  1.00105.99           C  
ATOM   1854  H   ILE A 150       0.481  -8.159 -20.885  1.00 93.77           H  
ATOM   1855  HA  ILE A 150       1.712  -7.409 -23.440  1.00 94.02           H  
ATOM   1856  HB  ILE A 150       3.813  -8.240 -22.577  1.00 96.53           H  
ATOM   1857 HG13 ILE A 150       2.474  -8.809 -19.928  1.00 96.78           H  
ATOM   1858 HG12 ILE A 150       4.187  -8.732 -20.255  1.00 96.78           H  
ATOM   1859 HG21 ILE A 150       4.158  -6.470 -20.916  1.00 97.48           H  
ATOM   1860 HG22 ILE A 150       3.181  -5.896 -22.258  1.00 97.48           H  
ATOM   1861 HG23 ILE A 150       2.425  -6.279 -20.712  1.00 97.48           H  
ATOM   1862 HD11 ILE A 150       2.348 -10.966 -20.849  1.00105.99           H  
ATOM   1863 HD12 ILE A 150       3.657 -10.718 -21.974  1.00105.99           H  
ATOM   1864 HD13 ILE A 150       3.971 -10.990 -20.254  1.00105.99           H  
ATOM   1865  N   VAL A 151       0.840 -10.502 -22.997  1.00 95.96           N  
ATOM   1866  CA  VAL A 151       0.675 -11.757 -23.741  1.00 96.27           C  
ATOM   1867  C   VAL A 151      -0.260 -11.548 -24.952  1.00102.64           C  
ATOM   1868  O   VAL A 151       0.029 -12.093 -26.018  1.00102.23           O  
ATOM   1869  CB  VAL A 151       0.151 -12.952 -22.877  1.00  0.00           C  
ATOM   1870  CG1 VAL A 151      -0.112 -14.242 -23.685  1.00  0.00           C  
ATOM   1871  CG2 VAL A 151       1.116 -13.336 -21.739  1.00  0.00           C  
ATOM   1872  HB  VAL A 151      -0.798 -12.661 -22.422  1.00  0.00           H  
ATOM   1873 HG11 VAL A 151      -0.486 -15.041 -23.045  1.00  0.00           H  
ATOM   1874 HG12 VAL A 151      -0.851 -14.106 -24.467  1.00  0.00           H  
ATOM   1875 HG13 VAL A 151       0.801 -14.600 -24.160  1.00  0.00           H  
ATOM   1876 HG21 VAL A 151       0.867 -14.308 -21.311  1.00  0.00           H  
ATOM   1877 HG22 VAL A 151       2.149 -13.385 -22.082  1.00  0.00           H  
ATOM   1878 HG23 VAL A 151       1.062 -12.640 -20.913  1.00  0.00           H  
ATOM   1879  H   VAL A 151       0.283 -10.385 -22.161  1.00 95.96           H  
ATOM   1880  HA  VAL A 151       1.652 -12.052 -24.130  1.00 96.27           H  
ATOM   1881  N   TYR A 152      -1.326 -10.743 -24.786  1.00100.87           N  
ATOM   1882  CA  TYR A 152      -2.345 -10.490 -25.808  1.00102.33           C  
ATOM   1883  C   TYR A 152      -2.797  -9.012 -25.790  1.00108.46           C  
ATOM   1884  O   TYR A 152      -3.913  -8.749 -25.356  1.00108.60           O  
ATOM   1885  CB  TYR A 152      -3.549 -11.448 -25.598  1.00  0.00           C  
ATOM   1886  CG  TYR A 152      -3.271 -12.938 -25.705  1.00  0.00           C  
ATOM   1887  CD1 TYR A 152      -2.693 -13.474 -26.875  1.00  0.00           C  
ATOM   1888  CD2 TYR A 152      -3.613 -13.799 -24.640  1.00  0.00           C  
ATOM   1889  CE1 TYR A 152      -2.441 -14.856 -26.972  1.00  0.00           C  
ATOM   1890  CE2 TYR A 152      -3.367 -15.183 -24.739  1.00  0.00           C  
ATOM   1891  CZ  TYR A 152      -2.774 -15.710 -25.903  1.00  0.00           C  
ATOM   1892  OH  TYR A 152      -2.516 -17.047 -25.997  1.00  0.00           O  
ATOM   1893  HB2 TYR A 152      -3.999 -11.254 -24.622  1.00  0.00           H  
ATOM   1894  HB3 TYR A 152      -4.323 -11.224 -26.332  1.00  0.00           H  
ATOM   1895  HD1 TYR A 152      -2.434 -12.828 -27.700  1.00  0.00           H  
ATOM   1896  HD2 TYR A 152      -4.059 -13.403 -23.739  1.00  0.00           H  
ATOM   1897  HE1 TYR A 152      -1.988 -15.259 -27.867  1.00  0.00           H  
ATOM   1898  HE2 TYR A 152      -3.625 -15.832 -23.915  1.00  0.00           H  
ATOM   1899  HH  TYR A 152      -2.740 -17.534 -25.201  1.00  0.00           H  
ATOM   1900  H   TYR A 152      -1.496 -10.321 -23.882  1.00100.87           H  
ATOM   1901  HA  TYR A 152      -1.940 -10.682 -26.802  1.00102.33           H  
ATOM   1902  N   PRO A 153      -1.967  -8.053 -26.262  1.00106.14           N  
ATOM   1903  CA  PRO A 153      -2.363  -6.626 -26.292  1.00107.02           C  
ATOM   1904  C   PRO A 153      -3.454  -6.284 -27.326  1.00114.49           C  
ATOM   1905  O   PRO A 153      -4.195  -5.324 -27.120  1.00114.50           O  
ATOM   1906  CB  PRO A 153      -1.047  -5.895 -26.611  1.00108.04           C  
ATOM   1907  CG  PRO A 153      -0.230  -6.906 -27.403  1.00111.93           C  
ATOM   1908  CD  PRO A 153      -0.614  -8.246 -26.781  1.00107.10           C  
ATOM   1909  HA  PRO A 153      -2.725  -6.312 -25.311  1.00107.02           H  
ATOM   1910  HB3 PRO A 153      -0.526  -5.649 -25.687  1.00108.04           H  
ATOM   1911  HB2 PRO A 153      -1.183  -4.960 -27.156  1.00108.04           H  
ATOM   1912  HG3 PRO A 153       0.843  -6.711 -27.379  1.00111.93           H  
ATOM   1913  HG2 PRO A 153      -0.547  -6.887 -28.446  1.00111.93           H  
ATOM   1914  HD2 PRO A 153      -0.550  -9.050 -27.514  1.00107.10           H  
ATOM   1915  HD3 PRO A 153       0.048  -8.479 -25.946  1.00107.10           H  
ATOM   1916  N   MET A 154      -3.503  -7.067 -28.415  1.00113.70           N  
ATOM   1917  CA  MET A 154      -4.340  -6.866 -29.598  1.00115.90           C  
ATOM   1918  C   MET A 154      -5.839  -7.046 -29.308  1.00122.59           C  
ATOM   1919  O   MET A 154      -6.631  -6.173 -29.661  1.00123.19           O  
ATOM   1920  CB  MET A 154      -3.894  -7.820 -30.740  1.00  0.00           C  
ATOM   1921  CG  MET A 154      -2.400  -8.193 -30.765  1.00  0.00           C  
ATOM   1922  SD  MET A 154      -1.949  -9.318 -32.111  1.00  0.00           S  
ATOM   1923  CE  MET A 154      -0.344  -9.895 -31.500  1.00  0.00           C  
ATOM   1924  HB2 MET A 154      -4.450  -8.757 -30.687  1.00  0.00           H  
ATOM   1925  HB3 MET A 154      -4.170  -7.377 -31.698  1.00  0.00           H  
ATOM   1926  HG2 MET A 154      -1.784  -7.296 -30.839  1.00  0.00           H  
ATOM   1927  HG3 MET A 154      -2.122  -8.694 -29.838  1.00  0.00           H  
ATOM   1928  HE1 MET A 154       0.111 -10.571 -32.223  1.00  0.00           H  
ATOM   1929  HE2 MET A 154       0.330  -9.052 -31.343  1.00  0.00           H  
ATOM   1930  HE3 MET A 154      -0.463 -10.428 -30.557  1.00  0.00           H  
ATOM   1931  H   MET A 154      -2.853  -7.836 -28.476  1.00113.70           H  
ATOM   1932  HA  MET A 154      -4.173  -5.840 -29.930  1.00115.90           H  
ATOM   1933  N   LYS A 155      -6.184  -8.186 -28.686  1.00120.26           N  
ATOM   1934  CA  LYS A 155      -7.560  -8.640 -28.479  1.00121.65           C  
ATOM   1935  C   LYS A 155      -8.068  -8.445 -27.038  1.00125.97           C  
ATOM   1936  O   LYS A 155      -9.243  -8.727 -26.802  1.00126.36           O  
ATOM   1937  CB  LYS A 155      -7.670 -10.117 -28.929  1.00  0.00           C  
ATOM   1938  CG  LYS A 155      -6.866 -11.133 -28.090  1.00  0.00           C  
ATOM   1939  CD  LYS A 155      -7.130 -12.585 -28.515  1.00  0.00           C  
ATOM   1940  CE  LYS A 155      -6.328 -13.594 -27.682  1.00  0.00           C  
ATOM   1941  NZ  LYS A 155      -6.608 -14.981 -28.089  1.00  0.00           N1+
ATOM   1942  HB2 LYS A 155      -8.722 -10.407 -28.904  1.00  0.00           H  
ATOM   1943  HB3 LYS A 155      -7.373 -10.197 -29.975  1.00  0.00           H  
ATOM   1944  HG2 LYS A 155      -5.802 -10.916 -28.186  1.00  0.00           H  
ATOM   1945  HG3 LYS A 155      -7.106 -11.028 -27.031  1.00  0.00           H  
ATOM   1946  HD2 LYS A 155      -8.195 -12.800 -28.425  1.00  0.00           H  
ATOM   1947  HD3 LYS A 155      -6.881 -12.702 -29.571  1.00  0.00           H  
ATOM   1948  HE2 LYS A 155      -5.263 -13.409 -27.808  1.00  0.00           H  
ATOM   1949  HE3 LYS A 155      -6.555 -13.484 -26.621  1.00  0.00           H  
ATOM   1950  HZ1 LYS A 155      -6.057 -15.615 -27.528  1.00  0.00           H  
ATOM   1951  HZ2 LYS A 155      -7.589 -15.183 -27.955  1.00  0.00           H  
ATOM   1952  HZ3 LYS A 155      -6.370 -15.103 -29.063  1.00  0.00           H  
ATOM   1953  H   LYS A 155      -5.461  -8.834 -28.411  1.00120.26           H  
ATOM   1954  HA  LYS A 155      -8.232  -8.063 -29.116  1.00121.65           H  
ATOM   1955  N   PHE A 156      -7.211  -7.993 -26.103  1.00122.00           N  
ATOM   1956  CA  PHE A 156      -7.583  -7.765 -24.704  1.00121.64           C  
ATOM   1957  C   PHE A 156      -8.351  -6.442 -24.555  1.00127.17           C  
ATOM   1958  O   PHE A 156      -7.743  -5.386 -24.380  1.00126.76           O  
ATOM   1959  CB  PHE A 156      -6.333  -7.873 -23.808  1.00  0.00           C  
ATOM   1960  CG  PHE A 156      -6.547  -7.786 -22.307  1.00  0.00           C  
ATOM   1961  CD1 PHE A 156      -6.968  -8.928 -21.593  1.00  0.00           C  
ATOM   1962  CD2 PHE A 156      -6.441  -6.553 -21.629  1.00  0.00           C  
ATOM   1963  CE1 PHE A 156      -7.199  -8.847 -20.227  1.00  0.00           C  
ATOM   1964  CE2 PHE A 156      -6.680  -6.492 -20.263  1.00  0.00           C  
ATOM   1965  CZ  PHE A 156      -7.044  -7.636 -19.565  1.00  0.00           C  
ATOM   1966  HB2 PHE A 156      -5.896  -8.857 -23.975  1.00  0.00           H  
ATOM   1967  HB3 PHE A 156      -5.585  -7.137 -24.106  1.00  0.00           H  
ATOM   1968  HD1 PHE A 156      -7.092  -9.872 -22.101  1.00  0.00           H  
ATOM   1969  HD2 PHE A 156      -6.157  -5.658 -22.164  1.00  0.00           H  
ATOM   1970  HE1 PHE A 156      -7.494  -9.729 -19.677  1.00  0.00           H  
ATOM   1971  HE2 PHE A 156      -6.576  -5.554 -19.738  1.00  0.00           H  
ATOM   1972  HZ  PHE A 156      -7.220  -7.577 -18.502  1.00  0.00           H  
ATOM   1973  H   PHE A 156      -6.259  -7.770 -26.358  1.00122.00           H  
ATOM   1974  HA  PHE A 156      -8.250  -8.573 -24.394  1.00121.64           H  
ATOM   1975  N   LEU A 157      -9.684  -6.551 -24.650  1.00125.04           N  
ATOM   1976  CA  LEU A 157     -10.650  -5.474 -24.466  1.00125.86           C  
ATOM   1977  C   LEU A 157     -11.502  -5.863 -23.254  1.00129.42           C  
ATOM   1978  O   LEU A 157     -12.619  -6.356 -23.414  1.00130.71           O  
ATOM   1979  CB  LEU A 157     -11.501  -5.322 -25.751  1.00  0.00           C  
ATOM   1980  CG  LEU A 157     -10.727  -4.834 -26.994  1.00  0.00           C  
ATOM   1981  CD1 LEU A 157     -11.627  -4.877 -28.248  1.00  0.00           C  
ATOM   1982  CD2 LEU A 157     -10.086  -3.446 -26.783  1.00  0.00           C  
ATOM   1983  HB2 LEU A 157     -11.968  -6.281 -25.984  1.00  0.00           H  
ATOM   1984  HB3 LEU A 157     -12.322  -4.628 -25.561  1.00  0.00           H  
ATOM   1985  HG  LEU A 157      -9.914  -5.539 -27.177  1.00  0.00           H  
ATOM   1986 HD11 LEU A 157     -11.178  -5.500 -29.023  1.00  0.00           H  
ATOM   1987 HD12 LEU A 157     -12.612  -5.294 -28.034  1.00  0.00           H  
ATOM   1988 HD13 LEU A 157     -11.793  -3.891 -28.683  1.00  0.00           H  
ATOM   1989 HD21 LEU A 157     -10.160  -2.808 -27.663  1.00  0.00           H  
ATOM   1990 HD22 LEU A 157     -10.548  -2.906 -25.956  1.00  0.00           H  
ATOM   1991 HD23 LEU A 157      -9.025  -3.547 -26.554  1.00  0.00           H  
ATOM   1992  H   LEU A 157     -10.082  -7.461 -24.837  1.00125.04           H  
ATOM   1993  HA  LEU A 157     -10.155  -4.529 -24.238  1.00125.86           H  
ATOM   1994  N   GLN A 158     -10.919  -5.698 -22.057  1.00124.00           N  
ATOM   1995  CA  GLN A 158     -11.520  -6.137 -20.803  1.00123.52           C  
ATOM   1996  C   GLN A 158     -12.625  -5.173 -20.352  1.00128.37           C  
ATOM   1997  O   GLN A 158     -12.355  -3.988 -20.149  1.00127.59           O  
ATOM   1998  CB  GLN A 158     -10.405  -6.280 -19.744  1.00  0.00           C  
ATOM   1999  CG  GLN A 158     -10.826  -6.899 -18.393  1.00  0.00           C  
ATOM   2000  CD  GLN A 158     -11.492  -8.270 -18.525  1.00  0.00           C  
ATOM   2001  OE1 GLN A 158     -12.639  -8.452 -18.125  1.00  0.00           O  
ATOM   2002  NE2 GLN A 158     -10.774  -9.243 -19.089  1.00  0.00           N  
ATOM   2003  HB2 GLN A 158      -9.616  -6.898 -20.171  1.00  0.00           H  
ATOM   2004  HB3 GLN A 158      -9.942  -5.309 -19.558  1.00  0.00           H  
ATOM   2005  HG2 GLN A 158      -9.944  -7.018 -17.768  1.00  0.00           H  
ATOM   2006  HG3 GLN A 158     -11.495  -6.224 -17.859  1.00  0.00           H  
ATOM   2007 HE22 GLN A 158     -11.169 -10.167 -19.188  1.00  0.00           H  
ATOM   2008 HE21 GLN A 158      -9.835  -9.066 -19.415  1.00  0.00           H  
ATOM   2009  H   GLN A 158      -9.996  -5.293 -21.999  1.00124.00           H  
ATOM   2010  HA  GLN A 158     -11.958  -7.122 -20.980  1.00123.52           H  
ATOM   2011  N   GLY A 159     -13.838  -5.719 -20.164  1.00126.29           N  
ATOM   2012  CA  GLY A 159     -14.951  -5.014 -19.537  1.00126.98           C  
ATOM   2013  C   GLY A 159     -14.656  -4.934 -18.037  1.00130.35           C  
ATOM   2014  O   GLY A 159     -14.320  -5.946 -17.419  1.00129.08           O  
ATOM   2015  HA3 GLY A 159     -15.873  -5.573 -19.697  1.00126.98           H  
ATOM   2016  H   GLY A 159     -13.971  -6.701 -20.356  1.00126.29           H  
ATOM   2017  HA2 GLY A 159     -15.082  -4.023 -19.974  1.00126.98           H  
ATOM   2018  N   GLU A 160     -14.786  -3.725 -17.463  1.00127.02           N  
ATOM   2019  CA  GLU A 160     -14.404  -3.404 -16.084  1.00125.38           C  
ATOM   2020  C   GLU A 160     -15.162  -4.193 -14.992  1.00128.11           C  
ATOM   2021  O   GLU A 160     -14.704  -4.168 -13.857  1.00127.22           O  
ATOM   2022  CB  GLU A 160     -14.413  -1.861 -15.902  1.00  0.00           C  
ATOM   2023  CG  GLU A 160     -14.020  -1.323 -14.504  1.00  0.00           C  
ATOM   2024  CD  GLU A 160     -14.014   0.204 -14.441  1.00  0.00           C  
ATOM   2025  OE1 GLU A 160     -15.069   0.772 -14.083  1.00  0.00           O  
ATOM   2026  OE2 GLU A 160     -12.950   0.780 -14.747  1.00  0.00           O1-
ATOM   2027  HB2 GLU A 160     -13.723  -1.432 -16.631  1.00  0.00           H  
ATOM   2028  HB3 GLU A 160     -15.392  -1.473 -16.177  1.00  0.00           H  
ATOM   2029  HG2 GLU A 160     -14.702  -1.677 -13.732  1.00  0.00           H  
ATOM   2030  HG3 GLU A 160     -13.026  -1.683 -14.235  1.00  0.00           H  
ATOM   2031  H   GLU A 160     -15.067  -2.941 -18.033  1.00127.02           H  
ATOM   2032  HA  GLU A 160     -13.362  -3.716 -15.981  1.00125.38           H  
ATOM   2033  N   LYS A 161     -16.240  -4.935 -15.327  1.00124.04           N  
ATOM   2034  CA  LYS A 161     -16.993  -5.792 -14.396  1.00122.96           C  
ATOM   2035  C   LYS A 161     -16.137  -6.833 -13.647  1.00122.51           C  
ATOM   2036  O   LYS A 161     -16.416  -7.083 -12.477  1.00121.10           O  
ATOM   2037  CB  LYS A 161     -18.213  -6.439 -15.097  1.00  0.00           C  
ATOM   2038  CG  LYS A 161     -17.950  -7.749 -15.872  1.00  0.00           C  
ATOM   2039  CD  LYS A 161     -19.231  -8.396 -16.416  1.00  0.00           C  
ATOM   2040  CE  LYS A 161     -18.978  -9.816 -16.944  1.00  0.00           C  
ATOM   2041  NZ  LYS A 161     -20.214 -10.432 -17.453  1.00  0.00           N1+
ATOM   2042  HB2 LYS A 161     -18.934  -6.680 -14.314  1.00  0.00           H  
ATOM   2043  HB3 LYS A 161     -18.715  -5.709 -15.733  1.00  0.00           H  
ATOM   2044  HG2 LYS A 161     -17.252  -7.559 -16.688  1.00  0.00           H  
ATOM   2045  HG3 LYS A 161     -17.472  -8.485 -15.225  1.00  0.00           H  
ATOM   2046  HD2 LYS A 161     -19.991  -8.425 -15.633  1.00  0.00           H  
ATOM   2047  HD3 LYS A 161     -19.635  -7.773 -17.216  1.00  0.00           H  
ATOM   2048  HE2 LYS A 161     -18.239  -9.796 -17.746  1.00  0.00           H  
ATOM   2049  HE3 LYS A 161     -18.577 -10.450 -16.152  1.00  0.00           H  
ATOM   2050  HZ1 LYS A 161     -20.015 -11.364 -17.788  1.00  0.00           H  
ATOM   2051  HZ2 LYS A 161     -20.899 -10.482 -16.713  1.00  0.00           H  
ATOM   2052  HZ3 LYS A 161     -20.581  -9.876 -18.213  1.00  0.00           H  
ATOM   2053  H   LYS A 161     -16.542  -4.950 -16.290  1.00124.04           H  
ATOM   2054  HA  LYS A 161     -17.389  -5.130 -13.631  1.00122.96           H  
ATOM   2055  N   GLN A 162     -15.103  -7.390 -14.310  1.00116.66           N  
ATOM   2056  CA  GLN A 162     -14.130  -8.299 -13.694  1.00114.16           C  
ATOM   2057  C   GLN A 162     -13.286  -7.600 -12.614  1.00114.65           C  
ATOM   2058  O   GLN A 162     -12.934  -8.241 -11.626  1.00113.30           O  
ATOM   2059  CB  GLN A 162     -13.249  -8.949 -14.783  1.00  0.00           C  
ATOM   2060  CG  GLN A 162     -12.243  -9.983 -14.231  1.00  0.00           C  
ATOM   2061  CD  GLN A 162     -11.487 -10.720 -15.334  1.00  0.00           C  
ATOM   2062  OE1 GLN A 162     -10.645 -10.137 -16.011  1.00  0.00           O  
ATOM   2063  NE2 GLN A 162     -11.757 -12.015 -15.501  1.00  0.00           N  
ATOM   2064  HB2 GLN A 162     -13.898  -9.441 -15.509  1.00  0.00           H  
ATOM   2065  HB3 GLN A 162     -12.714  -8.174 -15.335  1.00  0.00           H  
ATOM   2066  HG2 GLN A 162     -11.499  -9.497 -13.599  1.00  0.00           H  
ATOM   2067  HG3 GLN A 162     -12.763 -10.704 -13.598  1.00  0.00           H  
ATOM   2068 HE22 GLN A 162     -11.272 -12.544 -16.211  1.00  0.00           H  
ATOM   2069 HE21 GLN A 162     -12.447 -12.476 -14.926  1.00  0.00           H  
ATOM   2070  H   GLN A 162     -14.930  -7.134 -15.273  1.00116.66           H  
ATOM   2071  HA  GLN A 162     -14.695  -9.094 -13.204  1.00114.16           H  
ATOM   2072  N   ALA A 163     -13.024  -6.297 -12.808  1.00109.35           N  
ATOM   2073  CA  ALA A 163     -12.397  -5.414 -11.833  1.00107.24           C  
ATOM   2074  C   ALA A 163     -13.311  -5.157 -10.622  1.00109.67           C  
ATOM   2075  O   ALA A 163     -12.829  -5.284  -9.502  1.00107.78           O  
ATOM   2076  CB  ALA A 163     -11.958  -4.106 -12.518  1.00108.08           C  
ATOM   2077  H   ALA A 163     -13.375  -5.844 -13.640  1.00109.35           H  
ATOM   2078  HA  ALA A 163     -11.505  -5.931 -11.485  1.00107.24           H  
ATOM   2079  HB1 ALA A 163     -11.092  -3.670 -12.025  1.00108.08           H  
ATOM   2080  HB2 ALA A 163     -11.682  -4.270 -13.560  1.00108.08           H  
ATOM   2081  HB3 ALA A 163     -12.740  -3.348 -12.499  1.00108.08           H  
ATOM   2082  N   ARG A 164     -14.609  -4.871 -10.850  1.00107.19           N  
ATOM   2083  CA  ARG A 164     -15.631  -4.692  -9.802  1.00107.21           C  
ATOM   2084  C   ARG A 164     -15.804  -5.934  -8.904  1.00108.93           C  
ATOM   2085  O   ARG A 164     -15.971  -5.791  -7.696  1.00107.78           O  
ATOM   2086  CB  ARG A 164     -17.014  -4.337 -10.400  1.00  0.00           C  
ATOM   2087  CG  ARG A 164     -17.044  -3.256 -11.491  1.00  0.00           C  
ATOM   2088  CD  ARG A 164     -18.453  -3.094 -12.099  1.00  0.00           C  
ATOM   2089  NE  ARG A 164     -18.431  -2.597 -13.487  1.00  0.00           N  
ATOM   2090  CZ  ARG A 164     -17.858  -1.473 -13.946  1.00  0.00           C  
ATOM   2091  NH1 ARG A 164     -17.276  -0.602 -13.115  1.00  0.00           N  
ATOM   2092  NH2 ARG A 164     -17.868  -1.217 -15.259  1.00  0.00           N1+
ATOM   2093  HB2 ARG A 164     -17.436  -5.243 -10.839  1.00  0.00           H  
ATOM   2094  HB3 ARG A 164     -17.697  -4.057  -9.596  1.00  0.00           H  
ATOM   2095  HG2 ARG A 164     -16.740  -2.323 -11.017  1.00  0.00           H  
ATOM   2096  HG3 ARG A 164     -16.325  -3.442 -12.276  1.00  0.00           H  
ATOM   2097  HD2 ARG A 164     -19.059  -3.995 -12.003  1.00  0.00           H  
ATOM   2098  HD3 ARG A 164     -18.975  -2.315 -11.543  1.00  0.00           H  
ATOM   2099  HE  ARG A 164     -18.891  -3.193 -14.160  1.00  0.00           H  
ATOM   2100 HH12 ARG A 164     -16.697   0.151 -13.482  1.00  0.00           H  
ATOM   2101 HH11 ARG A 164     -17.286  -0.768 -12.120  1.00  0.00           H  
ATOM   2102 HH22 ARG A 164     -17.427  -0.376 -15.606  1.00  0.00           H  
ATOM   2103 HH21 ARG A 164     -18.311  -1.849 -15.910  1.00  0.00           H  
ATOM   2104  H   ARG A 164     -14.928  -4.790 -11.805  1.00107.19           H  
ATOM   2105  HA  ARG A 164     -15.312  -3.863  -9.167  1.00107.21           H  
ATOM   2106  N   VAL A 165     -15.750  -7.128  -9.517  1.00104.72           N  
ATOM   2107  CA  VAL A 165     -15.785  -8.425  -8.841  1.00103.41           C  
ATOM   2108  C   VAL A 165     -14.509  -8.675  -8.013  1.00104.70           C  
ATOM   2109  O   VAL A 165     -14.605  -9.154  -6.884  1.00104.07           O  
ATOM   2110  CB  VAL A 165     -15.980  -9.573  -9.880  1.00107.45           C  
ATOM   2111  CG1 VAL A 165     -15.612 -10.995  -9.401  1.00106.49           C  
ATOM   2112  CG2 VAL A 165     -17.422  -9.576 -10.418  1.00108.88           C  
ATOM   2113  H   VAL A 165     -15.650  -7.158 -10.523  1.00104.72           H  
ATOM   2114  HA  VAL A 165     -16.630  -8.425  -8.151  1.00103.41           H  
ATOM   2115  HB  VAL A 165     -15.333  -9.360 -10.732  1.00107.45           H  
ATOM   2116 HG11 VAL A 165     -15.882 -11.742 -10.147  1.00106.49           H  
ATOM   2117 HG12 VAL A 165     -14.542 -11.108  -9.225  1.00106.49           H  
ATOM   2118 HG13 VAL A 165     -16.134 -11.249  -8.477  1.00106.49           H  
ATOM   2119 HG21 VAL A 165     -17.538 -10.301 -11.224  1.00108.88           H  
ATOM   2120 HG22 VAL A 165     -18.134  -9.835  -9.633  1.00108.88           H  
ATOM   2121 HG23 VAL A 165     -17.712  -8.604 -10.812  1.00108.88           H  
ATOM   2122  N   LEU A 166     -13.351  -8.326  -8.594  1.00 99.13           N  
ATOM   2123  CA  LEU A 166     -12.023  -8.475  -8.006  1.00 96.94           C  
ATOM   2124  C   LEU A 166     -11.800  -7.570  -6.785  1.00 98.80           C  
ATOM   2125  O   LEU A 166     -11.275  -8.068  -5.791  1.00 98.37           O  
ATOM   2126  CB  LEU A 166     -10.992  -8.314  -9.145  1.00  0.00           C  
ATOM   2127  CG  LEU A 166      -9.482  -8.226  -8.835  1.00  0.00           C  
ATOM   2128  CD1 LEU A 166      -8.992  -9.198  -7.742  1.00  0.00           C  
ATOM   2129  CD2 LEU A 166      -8.704  -8.420 -10.158  1.00  0.00           C  
ATOM   2130  HB2 LEU A 166     -11.148  -9.163  -9.812  1.00  0.00           H  
ATOM   2131  HB3 LEU A 166     -11.243  -7.430  -9.729  1.00  0.00           H  
ATOM   2132  HG  LEU A 166      -9.281  -7.213  -8.480  1.00  0.00           H  
ATOM   2133 HD11 LEU A 166      -8.756  -8.651  -6.829  1.00  0.00           H  
ATOM   2134 HD12 LEU A 166      -9.735  -9.955  -7.494  1.00  0.00           H  
ATOM   2135 HD13 LEU A 166      -8.086  -9.732  -8.025  1.00  0.00           H  
ATOM   2136 HD21 LEU A 166      -7.984  -7.630 -10.332  1.00  0.00           H  
ATOM   2137 HD22 LEU A 166      -8.154  -9.360 -10.187  1.00  0.00           H  
ATOM   2138 HD23 LEU A 166      -9.365  -8.424 -11.025  1.00  0.00           H  
ATOM   2139  H   LEU A 166     -13.369  -7.948  -9.532  1.00 99.13           H  
ATOM   2140  HA  LEU A 166     -11.960  -9.504  -7.648  1.00 96.94           H  
ATOM   2141  N   ILE A 167     -12.258  -6.303  -6.836  1.00 93.78           N  
ATOM   2142  CA  ILE A 167     -12.185  -5.395  -5.688  1.00 92.19           C  
ATOM   2143  C   ILE A 167     -13.129  -5.821  -4.545  1.00 94.29           C  
ATOM   2144  O   ILE A 167     -12.700  -5.787  -3.395  1.00 93.21           O  
ATOM   2145  CB  ILE A 167     -12.375  -3.882  -6.032  1.00 95.63           C  
ATOM   2146  CG1 ILE A 167     -13.809  -3.392  -6.339  1.00 97.39           C  
ATOM   2147  CG2 ILE A 167     -11.420  -3.454  -7.160  1.00 95.26           C  
ATOM   2148  CD1 ILE A 167     -14.576  -2.820  -5.137  1.00104.09           C  
ATOM   2149  H   ILE A 167     -12.675  -5.941  -7.685  1.00 93.78           H  
ATOM   2150  HA  ILE A 167     -11.173  -5.493  -5.295  1.00 92.19           H  
ATOM   2151  HB  ILE A 167     -12.043  -3.338  -5.148  1.00 95.63           H  
ATOM   2152 HG13 ILE A 167     -14.375  -4.180  -6.820  1.00 97.39           H  
ATOM   2153 HG12 ILE A 167     -13.763  -2.589  -7.074  1.00 97.39           H  
ATOM   2154 HG21 ILE A 167     -11.154  -2.401  -7.074  1.00 95.26           H  
ATOM   2155 HG22 ILE A 167     -10.508  -4.046  -7.159  1.00 95.26           H  
ATOM   2156 HG23 ILE A 167     -11.858  -3.583  -8.141  1.00 95.26           H  
ATOM   2157 HD11 ILE A 167     -15.649  -2.818  -5.330  1.00104.09           H  
ATOM   2158 HD12 ILE A 167     -14.408  -3.387  -4.223  1.00104.09           H  
ATOM   2159 HD13 ILE A 167     -14.274  -1.791  -4.941  1.00104.09           H  
ATOM   2160  N   VAL A 168     -14.349  -6.288  -4.870  1.00 90.24           N  
ATOM   2161  CA  VAL A 168     -15.313  -6.829  -3.902  1.00 89.88           C  
ATOM   2162  C   VAL A 168     -14.784  -8.072  -3.156  1.00 91.63           C  
ATOM   2163  O   VAL A 168     -14.905  -8.122  -1.931  1.00 90.91           O  
ATOM   2164  CB  VAL A 168     -16.685  -7.134  -4.579  1.00  0.00           C  
ATOM   2165  CG1 VAL A 168     -17.600  -8.150  -3.859  1.00  0.00           C  
ATOM   2166  CG2 VAL A 168     -17.464  -5.826  -4.805  1.00  0.00           C  
ATOM   2167  HB  VAL A 168     -16.480  -7.551  -5.566  1.00  0.00           H  
ATOM   2168 HG11 VAL A 168     -18.570  -8.218  -4.352  1.00  0.00           H  
ATOM   2169 HG12 VAL A 168     -17.181  -9.156  -3.863  1.00  0.00           H  
ATOM   2170 HG13 VAL A 168     -17.779  -7.860  -2.823  1.00  0.00           H  
ATOM   2171 HG21 VAL A 168     -18.361  -6.000  -5.399  1.00  0.00           H  
ATOM   2172 HG22 VAL A 168     -17.772  -5.382  -3.858  1.00  0.00           H  
ATOM   2173 HG23 VAL A 168     -16.863  -5.085  -5.331  1.00  0.00           H  
ATOM   2174  H   VAL A 168     -14.636  -6.302  -5.839  1.00 90.24           H  
ATOM   2175  HA  VAL A 168     -15.469  -6.053  -3.150  1.00 89.88           H  
ATOM   2176  N   ILE A 169     -14.170  -9.013  -3.896  1.00 87.03           N  
ATOM   2177  CA  ILE A 169     -13.489 -10.185  -3.341  1.00 85.83           C  
ATOM   2178  C   ILE A 169     -12.278  -9.812  -2.467  1.00 88.57           C  
ATOM   2179  O   ILE A 169     -12.128 -10.397  -1.399  1.00 87.74           O  
ATOM   2180  CB  ILE A 169     -13.096 -11.211  -4.455  1.00  0.00           C  
ATOM   2181  CG1 ILE A 169     -14.344 -12.039  -4.844  1.00  0.00           C  
ATOM   2182  CG2 ILE A 169     -11.908 -12.154  -4.135  1.00  0.00           C  
ATOM   2183  CD1 ILE A 169     -14.178 -12.894  -6.109  1.00  0.00           C  
ATOM   2184  HB  ILE A 169     -12.801 -10.637  -5.335  1.00  0.00           H  
ATOM   2185 HG12 ILE A 169     -14.619 -12.690  -4.013  1.00  0.00           H  
ATOM   2186 HG13 ILE A 169     -15.195 -11.373  -4.993  1.00  0.00           H  
ATOM   2187 HG21 ILE A 169     -11.723 -12.856  -4.948  1.00  0.00           H  
ATOM   2188 HG22 ILE A 169     -10.974 -11.610  -3.994  1.00  0.00           H  
ATOM   2189 HG23 ILE A 169     -12.098 -12.740  -3.234  1.00  0.00           H  
ATOM   2190 HD11 ILE A 169     -15.145 -13.087  -6.574  1.00  0.00           H  
ATOM   2191 HD12 ILE A 169     -13.555 -12.392  -6.850  1.00  0.00           H  
ATOM   2192 HD13 ILE A 169     -13.723 -13.858  -5.881  1.00  0.00           H  
ATOM   2193  H   ILE A 169     -14.124  -8.905  -4.901  1.00 87.03           H  
ATOM   2194  HA  ILE A 169     -14.205 -10.674  -2.677  1.00 85.83           H  
ATOM   2195  N   ALA A 170     -11.472  -8.830  -2.907  1.00 84.54           N  
ATOM   2196  CA  ALA A 170     -10.306  -8.323  -2.181  1.00 83.48           C  
ATOM   2197  C   ALA A 170     -10.660  -7.701  -0.820  1.00 87.47           C  
ATOM   2198  O   ALA A 170      -9.997  -8.026   0.161  1.00 86.78           O  
ATOM   2199  CB  ALA A 170      -9.555  -7.310  -3.054  1.00  0.00           C  
ATOM   2200  HB1 ALA A 170      -8.608  -7.017  -2.599  1.00  0.00           H  
ATOM   2201  HB2 ALA A 170      -9.334  -7.723  -4.037  1.00  0.00           H  
ATOM   2202  HB3 ALA A 170     -10.142  -6.407  -3.208  1.00  0.00           H  
ATOM   2203  H   ALA A 170     -11.659  -8.398  -3.803  1.00 84.54           H  
ATOM   2204  HA  ALA A 170      -9.641  -9.171  -2.003  1.00 83.48           H  
ATOM   2205  N   TRP A 171     -11.711  -6.860  -0.779  1.00 84.47           N  
ATOM   2206  CA  TRP A 171     -12.231  -6.250   0.447  1.00 84.19           C  
ATOM   2207  C   TRP A 171     -12.879  -7.253   1.420  1.00 86.84           C  
ATOM   2208  O   TRP A 171     -12.687  -7.086   2.624  1.00 86.12           O  
ATOM   2209  CB  TRP A 171     -13.184  -5.078   0.123  1.00 84.16           C  
ATOM   2210  CG  TRP A 171     -12.536  -3.758  -0.194  1.00 85.50           C  
ATOM   2211  CD1 TRP A 171     -12.326  -3.236  -1.424  1.00 88.85           C  
ATOM   2212  CD2 TRP A 171     -11.988  -2.776   0.743  1.00 85.13           C  
ATOM   2213  NE1 TRP A 171     -11.702  -2.012  -1.317  1.00 88.34           N  
ATOM   2214  CE2 TRP A 171     -11.479  -1.670  -0.003  1.00 89.12           C  
ATOM   2215  CE3 TRP A 171     -11.879  -2.697   2.151  1.00 86.12           C  
ATOM   2216  CZ2 TRP A 171     -10.914  -0.540   0.611  1.00 88.39           C  
ATOM   2217  CZ3 TRP A 171     -11.310  -1.567   2.779  1.00 87.56           C  
ATOM   2218  CH2 TRP A 171     -10.831  -0.489   2.012  1.00 88.48           C  
ATOM   2219  H   TRP A 171     -12.202  -6.636  -1.635  1.00 84.47           H  
ATOM   2220  HA  TRP A 171     -11.384  -5.831   0.995  1.00 84.19           H  
ATOM   2221  HB3 TRP A 171     -13.822  -4.879   0.985  1.00 84.16           H  
ATOM   2222  HB2 TRP A 171     -13.865  -5.353  -0.685  1.00 84.16           H  
ATOM   2223  HD1 TRP A 171     -12.636  -3.683  -2.351  1.00 88.85           H  
ATOM   2224  HE1 TRP A 171     -11.477  -1.439  -2.118  1.00 88.34           H  
ATOM   2225  HE3 TRP A 171     -12.244  -3.519   2.747  1.00 86.12           H  
ATOM   2226  HZ2 TRP A 171     -10.537   0.275   0.011  1.00 88.39           H  
ATOM   2227  HZ3 TRP A 171     -11.225  -1.517   3.853  1.00 87.56           H  
ATOM   2228  HH2 TRP A 171     -10.392   0.371   2.497  1.00 88.48           H  
ATOM   2229  N   SER A 172     -13.598  -8.275   0.915  1.00 82.72           N  
ATOM   2230  CA  SER A 172     -14.200  -9.321   1.755  1.00 81.76           C  
ATOM   2231  C   SER A 172     -13.146 -10.264   2.368  1.00 82.56           C  
ATOM   2232  O   SER A 172     -13.250 -10.578   3.553  1.00 82.11           O  
ATOM   2233  CB  SER A 172     -15.324 -10.063   0.994  1.00  0.00           C  
ATOM   2234  OG  SER A 172     -14.858 -11.074   0.120  1.00  0.00           O  
ATOM   2235  HB2 SER A 172     -15.986 -10.544   1.714  1.00  0.00           H  
ATOM   2236  HB3 SER A 172     -15.941  -9.359   0.434  1.00  0.00           H  
ATOM   2237  HG  SER A 172     -15.612 -11.466  -0.325  1.00  0.00           H  
ATOM   2238  H   SER A 172     -13.728  -8.366  -0.084  1.00 82.72           H  
ATOM   2239  HA  SER A 172     -14.687  -8.806   2.586  1.00 81.76           H  
ATOM   2240  N   LEU A 173     -12.136 -10.641   1.562  1.00 76.71           N  
ATOM   2241  CA  LEU A 173     -10.967 -11.440   1.937  1.00 75.05           C  
ATOM   2242  C   LEU A 173     -10.101 -10.717   2.984  1.00 77.06           C  
ATOM   2243  O   LEU A 173      -9.664 -11.351   3.943  1.00 75.66           O  
ATOM   2244  CB  LEU A 173     -10.197 -11.784   0.634  1.00 74.95           C  
ATOM   2245  CG  LEU A 173      -9.076 -12.851   0.698  1.00 79.54           C  
ATOM   2246  CD1 LEU A 173      -8.706 -13.322  -0.728  1.00 79.36           C  
ATOM   2247  CD2 LEU A 173      -7.816 -12.405   1.468  1.00 82.44           C  
ATOM   2248  H   LEU A 173     -12.164 -10.348   0.594  1.00 76.71           H  
ATOM   2249  HA  LEU A 173     -11.331 -12.368   2.380  1.00 75.05           H  
ATOM   2250  HB3 LEU A 173      -9.813 -10.875   0.169  1.00 74.95           H  
ATOM   2251  HB2 LEU A 173     -10.945 -12.177  -0.054  1.00 74.95           H  
ATOM   2252  HG  LEU A 173      -9.488 -13.717   1.218  1.00 79.54           H  
ATOM   2253 HD11 LEU A 173      -8.656 -14.410  -0.773  1.00 79.36           H  
ATOM   2254 HD12 LEU A 173      -9.432 -13.004  -1.478  1.00 79.36           H  
ATOM   2255 HD13 LEU A 173      -7.739 -12.938  -1.054  1.00 79.36           H  
ATOM   2256 HD21 LEU A 173      -6.894 -12.760   1.005  1.00 82.44           H  
ATOM   2257 HD22 LEU A 173      -7.741 -11.319   1.532  1.00 82.44           H  
ATOM   2258 HD23 LEU A 173      -7.826 -12.798   2.484  1.00 82.44           H  
ATOM   2259  N   SER A 174      -9.900  -9.402   2.792  1.00 73.36           N  
ATOM   2260  CA  SER A 174      -9.120  -8.541   3.676  1.00 72.70           C  
ATOM   2261  C   SER A 174      -9.782  -8.336   5.050  1.00 77.15           C  
ATOM   2262  O   SER A 174      -9.087  -8.469   6.056  1.00 76.38           O  
ATOM   2263  CB  SER A 174      -8.819  -7.213   2.958  1.00  0.00           C  
ATOM   2264  OG  SER A 174      -7.996  -6.395   3.753  1.00  0.00           O  
ATOM   2265  HB2 SER A 174      -8.293  -7.396   2.021  1.00  0.00           H  
ATOM   2266  HB3 SER A 174      -9.737  -6.674   2.721  1.00  0.00           H  
ATOM   2267  HG  SER A 174      -7.824  -5.570   3.290  1.00  0.00           H  
ATOM   2268  H   SER A 174     -10.288  -8.957   1.971  1.00 73.36           H  
ATOM   2269  HA  SER A 174      -8.165  -9.042   3.847  1.00 72.70           H  
ATOM   2270  N   PHE A 175     -11.103  -8.072   5.070  1.00 74.65           N  
ATOM   2271  CA  PHE A 175     -11.912  -7.968   6.291  1.00 74.44           C  
ATOM   2272  C   PHE A 175     -11.931  -9.266   7.116  1.00 77.93           C  
ATOM   2273  O   PHE A 175     -11.705  -9.201   8.322  1.00 77.83           O  
ATOM   2274  CB  PHE A 175     -13.344  -7.469   5.971  1.00  0.00           C  
ATOM   2275  CG  PHE A 175     -13.539  -5.960   6.031  1.00  0.00           C  
ATOM   2276  CD1 PHE A 175     -12.647  -5.080   5.383  1.00  0.00           C  
ATOM   2277  CD2 PHE A 175     -14.666  -5.420   6.692  1.00  0.00           C  
ATOM   2278  CE1 PHE A 175     -12.846  -3.710   5.472  1.00  0.00           C  
ATOM   2279  CE2 PHE A 175     -14.844  -4.045   6.764  1.00  0.00           C  
ATOM   2280  CZ  PHE A 175     -13.932  -3.191   6.161  1.00  0.00           C  
ATOM   2281  HB2 PHE A 175     -13.668  -7.827   4.994  1.00  0.00           H  
ATOM   2282  HB3 PHE A 175     -14.045  -7.908   6.683  1.00  0.00           H  
ATOM   2283  HD1 PHE A 175     -11.792  -5.458   4.842  1.00  0.00           H  
ATOM   2284  HD2 PHE A 175     -15.383  -6.072   7.170  1.00  0.00           H  
ATOM   2285  HE1 PHE A 175     -12.148  -3.038   5.008  1.00  0.00           H  
ATOM   2286  HE2 PHE A 175     -15.697  -3.638   7.288  1.00  0.00           H  
ATOM   2287  HZ  PHE A 175     -14.073  -2.122   6.220  1.00  0.00           H  
ATOM   2288  H   PHE A 175     -11.605  -7.977   4.197  1.00 74.65           H  
ATOM   2289  HA  PHE A 175     -11.431  -7.223   6.928  1.00 74.44           H  
ATOM   2290  N   LEU A 176     -12.138 -10.406   6.433  1.00 74.15           N  
ATOM   2291  CA  LEU A 176     -12.101 -11.773   6.964  1.00 73.92           C  
ATOM   2292  C   LEU A 176     -10.800 -12.102   7.715  1.00 78.39           C  
ATOM   2293  O   LEU A 176     -10.861 -12.479   8.883  1.00 78.46           O  
ATOM   2294  CB  LEU A 176     -12.399 -12.755   5.796  1.00  0.00           C  
ATOM   2295  CG  LEU A 176     -11.906 -14.222   5.894  1.00  0.00           C  
ATOM   2296  CD1 LEU A 176     -12.375 -14.945   7.174  1.00  0.00           C  
ATOM   2297  CD2 LEU A 176     -12.263 -14.997   4.607  1.00  0.00           C  
ATOM   2298  HB2 LEU A 176     -13.473 -12.745   5.603  1.00  0.00           H  
ATOM   2299  HB3 LEU A 176     -11.941 -12.352   4.893  1.00  0.00           H  
ATOM   2300  HG  LEU A 176     -10.816 -14.203   5.924  1.00  0.00           H  
ATOM   2301 HD11 LEU A 176     -12.886 -15.885   6.969  1.00  0.00           H  
ATOM   2302 HD12 LEU A 176     -11.529 -15.178   7.820  1.00  0.00           H  
ATOM   2303 HD13 LEU A 176     -13.065 -14.333   7.755  1.00  0.00           H  
ATOM   2304 HD21 LEU A 176     -11.366 -15.409   4.143  1.00  0.00           H  
ATOM   2305 HD22 LEU A 176     -12.944 -15.830   4.786  1.00  0.00           H  
ATOM   2306 HD23 LEU A 176     -12.740 -14.359   3.862  1.00  0.00           H  
ATOM   2307  H   LEU A 176     -12.318 -10.343   5.440  1.00 74.15           H  
ATOM   2308  HA  LEU A 176     -12.914 -11.857   7.688  1.00 73.92           H  
ATOM   2309  N   PHE A 177      -9.660 -11.975   7.020  1.00 75.14           N  
ATOM   2310  CA  PHE A 177      -8.344 -12.400   7.507  1.00 75.05           C  
ATOM   2311  C   PHE A 177      -7.870 -11.492   8.666  1.00 81.03           C  
ATOM   2312  O   PHE A 177      -7.246 -11.988   9.602  1.00 81.14           O  
ATOM   2313  CB  PHE A 177      -7.385 -12.397   6.288  1.00  0.00           C  
ATOM   2314  CG  PHE A 177      -6.210 -13.371   6.256  1.00  0.00           C  
ATOM   2315  CD1 PHE A 177      -5.399 -13.635   7.384  1.00  0.00           C  
ATOM   2316  CD2 PHE A 177      -5.817 -13.915   5.012  1.00  0.00           C  
ATOM   2317  CE1 PHE A 177      -4.306 -14.486   7.278  1.00  0.00           C  
ATOM   2318  CE2 PHE A 177      -4.718 -14.759   4.925  1.00  0.00           C  
ATOM   2319  CZ  PHE A 177      -3.971 -15.052   6.057  1.00  0.00           C  
ATOM   2320  HB2 PHE A 177      -7.975 -12.642   5.404  1.00  0.00           H  
ATOM   2321  HB3 PHE A 177      -7.015 -11.394   6.099  1.00  0.00           H  
ATOM   2322  HD1 PHE A 177      -5.609 -13.197   8.343  1.00  0.00           H  
ATOM   2323  HD2 PHE A 177      -6.376 -13.689   4.117  1.00  0.00           H  
ATOM   2324  HE1 PHE A 177      -3.706 -14.703   8.150  1.00  0.00           H  
ATOM   2325  HE2 PHE A 177      -4.439 -15.183   3.971  1.00  0.00           H  
ATOM   2326  HZ  PHE A 177      -3.115 -15.707   5.983  1.00  0.00           H  
ATOM   2327  H   PHE A 177      -9.697 -11.653   6.062  1.00 75.14           H  
ATOM   2328  HA  PHE A 177      -8.442 -13.423   7.875  1.00 75.05           H  
ATOM   2329  N   SER A 178      -8.203 -10.191   8.607  1.00 77.86           N  
ATOM   2330  CA  SER A 178      -7.783  -9.184   9.584  1.00 77.26           C  
ATOM   2331  C   SER A 178      -8.516  -9.247  10.932  1.00 81.31           C  
ATOM   2332  O   SER A 178      -7.981  -8.719  11.908  1.00 80.88           O  
ATOM   2333  CB  SER A 178      -8.000  -7.789   8.981  1.00 80.15           C  
ATOM   2334  OG  SER A 178      -7.071  -7.541   7.954  1.00 86.37           O  
ATOM   2335  H   SER A 178      -8.742  -9.851   7.822  1.00 77.86           H  
ATOM   2336  HA  SER A 178      -6.718  -9.315   9.793  1.00 77.26           H  
ATOM   2337  HB3 SER A 178      -7.867  -7.012   9.733  1.00 80.15           H  
ATOM   2338  HB2 SER A 178      -9.014  -7.686   8.595  1.00 80.15           H  
ATOM   2339  HG  SER A 178      -7.411  -7.925   7.141  1.00 86.37           H  
ATOM   2340  N   ILE A 179      -9.727  -9.835  10.961  1.00 78.15           N  
ATOM   2341  CA  ILE A 179     -10.695  -9.664  12.048  1.00 78.35           C  
ATOM   2342  C   ILE A 179     -10.343 -10.179  13.469  1.00 81.64           C  
ATOM   2343  O   ILE A 179     -10.909  -9.616  14.405  1.00 81.07           O  
ATOM   2344  CB  ILE A 179     -12.134 -10.114  11.650  1.00  0.00           C  
ATOM   2345  CG1 ILE A 179     -13.232  -9.297  12.369  1.00  0.00           C  
ATOM   2346  CG2 ILE A 179     -12.390 -11.629  11.781  1.00  0.00           C  
ATOM   2347  CD1 ILE A 179     -14.613  -9.388  11.706  1.00  0.00           C  
ATOM   2348  HB  ILE A 179     -12.242  -9.886  10.594  1.00  0.00           H  
ATOM   2349 HG12 ILE A 179     -13.319  -9.606  13.408  1.00  0.00           H  
ATOM   2350 HG13 ILE A 179     -12.947  -8.246  12.392  1.00  0.00           H  
ATOM   2351 HG21 ILE A 179     -13.345 -11.908  11.337  1.00  0.00           H  
ATOM   2352 HG22 ILE A 179     -11.625 -12.207  11.270  1.00  0.00           H  
ATOM   2353 HG23 ILE A 179     -12.405 -11.958  12.819  1.00  0.00           H  
ATOM   2354 HD11 ILE A 179     -15.261  -8.583  12.054  1.00  0.00           H  
ATOM   2355 HD12 ILE A 179     -14.543  -9.306  10.620  1.00  0.00           H  
ATOM   2356 HD13 ILE A 179     -15.104 -10.332  11.943  1.00  0.00           H  
ATOM   2357  H   ILE A 179     -10.082 -10.276  10.122  1.00 78.15           H  
ATOM   2358  HA  ILE A 179     -10.740  -8.583  12.180  1.00 78.35           H  
ATOM   2359  N   PRO A 180      -9.362 -11.094  13.676  1.00 77.63           N  
ATOM   2360  CA  PRO A 180      -8.835 -11.346  15.034  1.00 76.97           C  
ATOM   2361  C   PRO A 180      -8.170 -10.125  15.697  1.00 79.68           C  
ATOM   2362  O   PRO A 180      -8.230 -10.007  16.917  1.00 78.20           O  
ATOM   2363  CB  PRO A 180      -7.863 -12.520  14.853  1.00 78.70           C  
ATOM   2364  CG  PRO A 180      -8.344 -13.219  13.593  1.00 83.56           C  
ATOM   2365  CD  PRO A 180      -8.794 -12.054  12.727  1.00 79.05           C  
ATOM   2366  HA  PRO A 180      -9.670 -11.678  15.655  1.00 76.97           H  
ATOM   2367  HB3 PRO A 180      -7.847 -13.188  15.715  1.00 78.70           H  
ATOM   2368  HB2 PRO A 180      -6.848 -12.154  14.695  1.00 78.70           H  
ATOM   2369  HG3 PRO A 180      -9.201 -13.851  13.830  1.00 83.56           H  
ATOM   2370  HG2 PRO A 180      -7.583 -13.841  13.122  1.00 83.56           H  
ATOM   2371  HD2 PRO A 180      -7.923 -11.610  12.246  1.00 79.05           H  
ATOM   2372  HD3 PRO A 180      -9.489 -12.379  11.954  1.00 79.05           H  
ATOM   2373  N   THR A 181      -7.608  -9.210  14.887  1.00 76.90           N  
ATOM   2374  CA  THR A 181      -7.028  -7.941  15.339  1.00 76.99           C  
ATOM   2375  C   THR A 181      -8.074  -6.840  15.660  1.00 83.20           C  
ATOM   2376  O   THR A 181      -7.694  -5.779  16.151  1.00 83.20           O  
ATOM   2377  CB  THR A 181      -5.995  -7.358  14.330  1.00  0.00           C  
ATOM   2378  OG1 THR A 181      -5.405  -8.368  13.535  1.00  0.00           O  
ATOM   2379  CG2 THR A 181      -4.831  -6.632  15.022  1.00  0.00           C  
ATOM   2380  HB  THR A 181      -6.483  -6.671  13.639  1.00  0.00           H  
ATOM   2381  HG1 THR A 181      -6.062  -8.652  12.892  1.00  0.00           H  
ATOM   2382 HG21 THR A 181      -4.129  -6.243  14.286  1.00  0.00           H  
ATOM   2383 HG22 THR A 181      -5.176  -5.791  15.620  1.00  0.00           H  
ATOM   2384 HG23 THR A 181      -4.279  -7.302  15.681  1.00  0.00           H  
ATOM   2385  H   THR A 181      -7.616  -9.361  13.888  1.00 76.90           H  
ATOM   2386  HA  THR A 181      -6.501  -8.142  16.274  1.00 76.99           H  
ATOM   2387  N   LEU A 182      -9.366  -7.117  15.400  1.00 80.93           N  
ATOM   2388  CA  LEU A 182     -10.516  -6.308  15.819  1.00 81.30           C  
ATOM   2389  C   LEU A 182     -11.166  -6.911  17.075  1.00 86.26           C  
ATOM   2390  O   LEU A 182     -11.519  -6.166  17.988  1.00 86.98           O  
ATOM   2391  CB  LEU A 182     -11.537  -6.242  14.655  1.00 81.50           C  
ATOM   2392  CG  LEU A 182     -12.761  -5.316  14.851  1.00 86.60           C  
ATOM   2393  CD1 LEU A 182     -12.348  -3.853  15.107  1.00 87.08           C  
ATOM   2394  CD2 LEU A 182     -13.728  -5.437  13.652  1.00 89.58           C  
ATOM   2395  H   LEU A 182      -9.594  -8.005  14.975  1.00 80.93           H  
ATOM   2396  HA  LEU A 182     -10.184  -5.298  16.061  1.00 81.30           H  
ATOM   2397  HB3 LEU A 182     -11.903  -7.247  14.444  1.00 81.50           H  
ATOM   2398  HB2 LEU A 182     -11.018  -5.938  13.755  1.00 81.50           H  
ATOM   2399  HG  LEU A 182     -13.312  -5.654  15.729  1.00 86.60           H  
ATOM   2400 HD11 LEU A 182     -12.401  -3.619  16.170  1.00 87.08           H  
ATOM   2401 HD12 LEU A 182     -11.326  -3.670  14.781  1.00 87.08           H  
ATOM   2402 HD13 LEU A 182     -12.977  -3.129  14.590  1.00 87.08           H  
ATOM   2403 HD21 LEU A 182     -14.015  -4.472  13.234  1.00 89.58           H  
ATOM   2404 HD22 LEU A 182     -13.294  -6.008  12.833  1.00 89.58           H  
ATOM   2405 HD23 LEU A 182     -14.647  -5.943  13.948  1.00 89.58           H  
ATOM   2406  N   ILE A 183     -11.328  -8.245  17.080  1.00 82.13           N  
ATOM   2407  CA  ILE A 183     -12.007  -9.010  18.124  1.00 81.68           C  
ATOM   2408  C   ILE A 183     -11.171  -9.101  19.416  1.00 85.48           C  
ATOM   2409  O   ILE A 183     -11.699  -8.827  20.494  1.00 85.91           O  
ATOM   2410  CB  ILE A 183     -12.342 -10.457  17.633  1.00 84.64           C  
ATOM   2411  CG1 ILE A 183     -13.330 -10.441  16.442  1.00 84.94           C  
ATOM   2412  CG2 ILE A 183     -12.883 -11.408  18.728  1.00 85.90           C  
ATOM   2413  CD1 ILE A 183     -13.287 -11.720  15.592  1.00 90.65           C  
ATOM   2414  H   ILE A 183     -11.025  -8.778  16.276  1.00 82.13           H  
ATOM   2415  HA  ILE A 183     -12.944  -8.503  18.362  1.00 81.68           H  
ATOM   2416  HB  ILE A 183     -11.411 -10.890  17.266  1.00 84.64           H  
ATOM   2417 HG13 ILE A 183     -13.132  -9.596  15.785  1.00 84.94           H  
ATOM   2418 HG12 ILE A 183     -14.345 -10.281  16.808  1.00 84.94           H  
ATOM   2419 HG21 ILE A 183     -13.115 -12.393  18.323  1.00 85.90           H  
ATOM   2420 HG22 ILE A 183     -12.167 -11.576  19.531  1.00 85.90           H  
ATOM   2421 HG23 ILE A 183     -13.795 -11.013  19.175  1.00 85.90           H  
ATOM   2422 HD11 ILE A 183     -13.844 -11.583  14.665  1.00 90.65           H  
ATOM   2423 HD12 ILE A 183     -12.265 -11.994  15.329  1.00 90.65           H  
ATOM   2424 HD13 ILE A 183     -13.739 -12.564  16.112  1.00 90.65           H  
ATOM   2425  N   ILE A 184      -9.902  -9.516  19.277  1.00 80.65           N  
ATOM   2426  CA  ILE A 184      -9.046  -9.930  20.389  1.00 79.43           C  
ATOM   2427  C   ILE A 184      -8.158  -8.777  20.906  1.00 82.76           C  
ATOM   2428  O   ILE A 184      -7.826  -8.771  22.092  1.00 82.49           O  
ATOM   2429  CB  ILE A 184      -8.137 -11.124  19.975  1.00  0.00           C  
ATOM   2430  CG1 ILE A 184      -8.905 -12.297  19.316  1.00  0.00           C  
ATOM   2431  CG2 ILE A 184      -7.262 -11.652  21.123  1.00  0.00           C  
ATOM   2432  CD1 ILE A 184      -9.825 -13.082  20.262  1.00  0.00           C  
ATOM   2433  HB  ILE A 184      -7.451 -10.755  19.214  1.00  0.00           H  
ATOM   2434 HG12 ILE A 184      -9.484 -11.949  18.461  1.00  0.00           H  
ATOM   2435 HG13 ILE A 184      -8.177 -12.990  18.891  1.00  0.00           H  
ATOM   2436 HG21 ILE A 184      -6.748 -12.572  20.843  1.00  0.00           H  
ATOM   2437 HG22 ILE A 184      -6.495 -10.927  21.392  1.00  0.00           H  
ATOM   2438 HG23 ILE A 184      -7.853 -11.866  22.014  1.00  0.00           H  
ATOM   2439 HD11 ILE A 184     -10.576 -13.635  19.698  1.00  0.00           H  
ATOM   2440 HD12 ILE A 184      -9.257 -13.804  20.849  1.00  0.00           H  
ATOM   2441 HD13 ILE A 184     -10.353 -12.431  20.958  1.00  0.00           H  
ATOM   2442  H   ILE A 184      -9.534  -9.695  18.351  1.00 80.65           H  
ATOM   2443  HA  ILE A 184      -9.670 -10.249  21.225  1.00 79.43           H  
ATOM   2444  N   PHE A 185      -7.840  -7.791  20.046  1.00 78.88           N  
ATOM   2445  CA  PHE A 185      -7.250  -6.519  20.471  1.00 78.37           C  
ATOM   2446  C   PHE A 185      -8.347  -5.712  21.193  1.00 82.94           C  
ATOM   2447  O   PHE A 185      -9.427  -5.542  20.626  1.00 81.96           O  
ATOM   2448  CB  PHE A 185      -6.701  -5.781  19.236  1.00  0.00           C  
ATOM   2449  CG  PHE A 185      -5.776  -4.631  19.576  1.00  0.00           C  
ATOM   2450  CD1 PHE A 185      -4.410  -4.873  19.827  1.00  0.00           C  
ATOM   2451  CD2 PHE A 185      -6.304  -3.354  19.847  1.00  0.00           C  
ATOM   2452  CE1 PHE A 185      -3.601  -3.854  20.311  1.00  0.00           C  
ATOM   2453  CE2 PHE A 185      -5.473  -2.344  20.296  1.00  0.00           C  
ATOM   2454  CZ  PHE A 185      -4.133  -2.594  20.545  1.00  0.00           C  
ATOM   2455  HB2 PHE A 185      -6.157  -6.475  18.594  1.00  0.00           H  
ATOM   2456  HB3 PHE A 185      -7.527  -5.394  18.639  1.00  0.00           H  
ATOM   2457  HD1 PHE A 185      -3.995  -5.856  19.668  1.00  0.00           H  
ATOM   2458  HD2 PHE A 185      -7.357  -3.162  19.723  1.00  0.00           H  
ATOM   2459  HE1 PHE A 185      -2.562  -4.049  20.521  1.00  0.00           H  
ATOM   2460  HE2 PHE A 185      -5.874  -1.362  20.457  1.00  0.00           H  
ATOM   2461  HZ  PHE A 185      -3.515  -1.793  20.912  1.00  0.00           H  
ATOM   2462  H   PHE A 185      -8.155  -7.844  19.088  1.00 78.88           H  
ATOM   2463  HA  PHE A 185      -6.423  -6.728  21.154  1.00 78.37           H  
ATOM   2464  N   GLY A 186      -8.074  -5.297  22.440  1.00 80.64           N  
ATOM   2465  CA  GLY A 186      -9.101  -4.802  23.355  1.00 80.71           C  
ATOM   2466  C   GLY A 186      -8.638  -3.555  24.107  1.00 86.20           C  
ATOM   2467  O   GLY A 186      -7.638  -2.925  23.763  1.00 85.87           O  
ATOM   2468  HA3 GLY A 186      -9.340  -5.594  24.065  1.00 80.71           H  
ATOM   2469  H   GLY A 186      -7.142  -5.408  22.817  1.00 80.64           H  
ATOM   2470  HA2 GLY A 186     -10.025  -4.553  22.835  1.00 80.71           H  
ATOM   2471  N   LYS A 187      -9.415  -3.193  25.140  1.00 83.93           N  
ATOM   2472  CA  LYS A 187      -9.223  -1.999  25.960  1.00 84.39           C  
ATOM   2473  C   LYS A 187      -9.922  -2.180  27.317  1.00 89.14           C  
ATOM   2474  O   LYS A 187     -11.030  -2.717  27.356  1.00 89.31           O  
ATOM   2475  CB  LYS A 187      -9.706  -0.772  25.155  1.00  0.00           C  
ATOM   2476  CG  LYS A 187      -9.678   0.586  25.869  1.00  0.00           C  
ATOM   2477  CD  LYS A 187      -9.820   1.744  24.866  1.00  0.00           C  
ATOM   2478  CE  LYS A 187     -10.262   3.085  25.459  1.00  0.00           C  
ATOM   2479  NZ  LYS A 187     -11.621   3.014  26.021  1.00  0.00           N1+
ATOM   2480  HB2 LYS A 187      -9.083  -0.695  24.272  1.00  0.00           H  
ATOM   2481  HB3 LYS A 187     -10.714  -0.952  24.783  1.00  0.00           H  
ATOM   2482  HG2 LYS A 187     -10.481   0.612  26.607  1.00  0.00           H  
ATOM   2483  HG3 LYS A 187      -8.740   0.697  26.409  1.00  0.00           H  
ATOM   2484  HD2 LYS A 187      -8.861   1.892  24.375  1.00  0.00           H  
ATOM   2485  HD3 LYS A 187     -10.499   1.458  24.073  1.00  0.00           H  
ATOM   2486  HE2 LYS A 187      -9.555   3.417  26.215  1.00  0.00           H  
ATOM   2487  HE3 LYS A 187     -10.259   3.847  24.681  1.00  0.00           H  
ATOM   2488  HZ1 LYS A 187     -11.896   3.917  26.380  1.00  0.00           H  
ATOM   2489  HZ2 LYS A 187     -12.286   2.714  25.320  1.00  0.00           H  
ATOM   2490  HZ3 LYS A 187     -11.640   2.340  26.774  1.00  0.00           H  
ATOM   2491  H   LYS A 187     -10.225  -3.749  25.375  1.00 83.93           H  
ATOM   2492  HA  LYS A 187      -8.154  -1.906  26.141  1.00 84.39           H  
ATOM   2493  N   ARG A 188      -9.252  -1.746  28.400  1.00 85.57           N  
ATOM   2494  CA  ARG A 188      -9.721  -1.862  29.787  1.00 85.63           C  
ATOM   2495  C   ARG A 188      -9.378  -0.589  30.565  1.00 90.27           C  
ATOM   2496  O   ARG A 188      -8.295  -0.037  30.368  1.00 89.58           O  
ATOM   2497  CB  ARG A 188      -9.043  -3.057  30.496  1.00  0.00           C  
ATOM   2498  CG  ARG A 188      -9.355  -4.434  29.896  1.00  0.00           C  
ATOM   2499  CD  ARG A 188      -8.565  -5.556  30.582  1.00  0.00           C  
ATOM   2500  NE  ARG A 188      -8.985  -6.881  30.106  1.00  0.00           N  
ATOM   2501  CZ  ARG A 188      -8.252  -8.007  30.152  1.00  0.00           C  
ATOM   2502  NH1 ARG A 188      -7.015  -8.021  30.671  1.00  0.00           N  
ATOM   2503  NH2 ARG A 188      -8.769  -9.142  29.665  1.00  0.00           N1+
ATOM   2504  HB2 ARG A 188      -7.961  -2.909  30.504  1.00  0.00           H  
ATOM   2505  HB3 ARG A 188      -9.352  -3.070  31.543  1.00  0.00           H  
ATOM   2506  HG2 ARG A 188     -10.424  -4.649  29.867  1.00  0.00           H  
ATOM   2507  HG3 ARG A 188      -9.025  -4.399  28.859  1.00  0.00           H  
ATOM   2508  HD2 ARG A 188      -7.537  -5.455  30.232  1.00  0.00           H  
ATOM   2509  HD3 ARG A 188      -8.528  -5.468  31.669  1.00  0.00           H  
ATOM   2510  HE  ARG A 188      -9.931  -6.940  29.759  1.00  0.00           H  
ATOM   2511 HH12 ARG A 188      -6.476  -8.874  30.697  1.00  0.00           H  
ATOM   2512 HH11 ARG A 188      -6.617  -7.172  31.046  1.00  0.00           H  
ATOM   2513 HH22 ARG A 188      -8.234  -9.999  29.686  1.00  0.00           H  
ATOM   2514 HH21 ARG A 188      -9.697  -9.153  29.268  1.00  0.00           H  
ATOM   2515  H   ARG A 188      -8.350  -1.302  28.281  1.00 85.57           H  
ATOM   2516  HA  ARG A 188     -10.805  -1.994  29.807  1.00 85.63           H  
ATOM   2517  N   THR A 189     -10.268  -0.199  31.497  1.00 88.42           N  
ATOM   2518  CA  THR A 189     -10.095   0.923  32.435  1.00 89.22           C  
ATOM   2519  C   THR A 189      -9.238   0.517  33.661  1.00 92.95           C  
ATOM   2520  O   THR A 189      -9.618   0.720  34.814  1.00 92.80           O  
ATOM   2521  CB  THR A 189     -11.468   1.523  32.856  1.00  0.00           C  
ATOM   2522  OG1 THR A 189     -12.270   1.716  31.705  1.00  0.00           O  
ATOM   2523  CG2 THR A 189     -11.400   2.884  33.573  1.00  0.00           C  
ATOM   2524  HB  THR A 189     -11.998   0.814  33.495  1.00  0.00           H  
ATOM   2525  HG1 THR A 189     -13.060   2.199  31.960  1.00  0.00           H  
ATOM   2526 HG21 THR A 189     -12.394   3.315  33.697  1.00  0.00           H  
ATOM   2527 HG22 THR A 189     -10.975   2.800  34.570  1.00  0.00           H  
ATOM   2528 HG23 THR A 189     -10.798   3.600  33.012  1.00  0.00           H  
ATOM   2529  H   THR A 189     -11.136  -0.706  31.593  1.00 88.42           H  
ATOM   2530  HA  THR A 189      -9.539   1.716  31.940  1.00 89.22           H  
ATOM   2531  N   LEU A 190      -8.094  -0.108  33.352  1.00 90.22           N  
ATOM   2532  CA  LEU A 190      -7.118  -0.717  34.250  1.00 91.13           C  
ATOM   2533  C   LEU A 190      -5.730  -0.555  33.602  1.00 96.35           C  
ATOM   2534  O   LEU A 190      -5.662  -0.439  32.380  1.00 95.03           O  
ATOM   2535  CB  LEU A 190      -7.430  -2.229  34.394  1.00  0.00           C  
ATOM   2536  CG  LEU A 190      -8.728  -2.591  35.150  1.00  0.00           C  
ATOM   2537  CD1 LEU A 190      -9.021  -4.103  35.042  1.00  0.00           C  
ATOM   2538  CD2 LEU A 190      -8.712  -2.092  36.612  1.00  0.00           C  
ATOM   2539  HB2 LEU A 190      -7.469  -2.668  33.395  1.00  0.00           H  
ATOM   2540  HB3 LEU A 190      -6.600  -2.727  34.897  1.00  0.00           H  
ATOM   2541  HG  LEU A 190      -9.557  -2.095  34.646  1.00  0.00           H  
ATOM   2542 HD11 LEU A 190     -10.011  -4.274  34.620  1.00  0.00           H  
ATOM   2543 HD12 LEU A 190      -8.307  -4.615  34.396  1.00  0.00           H  
ATOM   2544 HD13 LEU A 190      -8.988  -4.611  36.006  1.00  0.00           H  
ATOM   2545 HD21 LEU A 190      -9.015  -2.858  37.325  1.00  0.00           H  
ATOM   2546 HD22 LEU A 190      -7.725  -1.747  36.917  1.00  0.00           H  
ATOM   2547 HD23 LEU A 190      -9.400  -1.255  36.739  1.00  0.00           H  
ATOM   2548  H   LEU A 190      -7.853  -0.192  32.373  1.00 90.22           H  
ATOM   2549  HA  LEU A 190      -7.144  -0.204  35.211  1.00 91.13           H  
ATOM   2550  N   SER A 191      -4.619  -0.610  34.356  1.00 31.02           N  
ATOM   2551  CA  SER A 191      -4.504  -0.635  35.815  1.00 32.28           C  
ATOM   2552  C   SER A 191      -4.468   0.818  36.315  1.00 31.44           C  
ATOM   2553  O   SER A 191      -3.578   1.559  35.899  1.00 32.07           O  
ATOM   2554  CB  SER A 191      -3.228  -1.422  36.179  1.00  0.00           C  
ATOM   2555  OG  SER A 191      -3.055  -1.520  37.578  1.00  0.00           O  
ATOM   2556  HB2 SER A 191      -3.280  -2.432  35.771  1.00  0.00           H  
ATOM   2557  HB3 SER A 191      -2.342  -0.953  35.747  1.00  0.00           H  
ATOM   2558  HG  SER A 191      -2.771  -0.665  37.912  1.00  0.00           H  
ATOM   2559  H   SER A 191      -3.736  -0.529  33.869  1.00  0.00           H  
ATOM   2560  HA  SER A 191      -5.354  -1.157  36.256  1.00  0.00           H  
ATOM   2561  N   ASN A 192      -5.482   1.199  37.123  1.00 31.02           N  
ATOM   2562  CA  ASN A 192      -5.959   2.580  37.355  1.00 30.54           C  
ATOM   2563  C   ASN A 192      -6.754   3.073  36.121  1.00 30.29           C  
ATOM   2564  O   ASN A 192      -6.583   2.500  35.049  1.00 30.82           O  
ATOM   2565  CB  ASN A 192      -4.797   3.540  37.735  1.00  0.00           C  
ATOM   2566  CG  ASN A 192      -5.212   4.809  38.486  1.00  0.00           C  
ATOM   2567  OD1 ASN A 192      -6.161   4.808  39.267  1.00  0.00           O  
ATOM   2568  ND2 ASN A 192      -4.483   5.902  38.258  1.00  0.00           N  
ATOM   2569  HB2 ASN A 192      -4.113   3.019  38.405  1.00  0.00           H  
ATOM   2570  HB3 ASN A 192      -4.215   3.809  36.854  1.00  0.00           H  
ATOM   2571 HD22 ASN A 192      -4.703   6.769  38.725  1.00  0.00           H  
ATOM   2572 HD21 ASN A 192      -3.724   5.879  37.589  1.00  0.00           H  
ATOM   2573  H   ASN A 192      -6.127   0.487  37.431  1.00  0.00           H  
ATOM   2574  HA  ASN A 192      -6.693   2.550  38.162  1.00  0.00           H  
ATOM   2575  N   GLY A 193      -7.635   4.079  36.274  1.00 27.98           N  
ATOM   2576  CA  GLY A 193      -8.569   4.476  35.212  1.00 27.56           C  
ATOM   2577  C   GLY A 193      -8.500   5.981  34.908  1.00 27.51           C  
ATOM   2578  O   GLY A 193      -9.044   6.738  35.709  1.00 28.08           O  
ATOM   2579  HA3 GLY A 193      -9.563   4.295  35.619  1.00  0.00           H  
ATOM   2580  H   GLY A 193      -7.728   4.538  37.169  1.00  0.00           H  
ATOM   2581  HA2 GLY A 193      -8.544   3.860  34.321  1.00  0.00           H  
ATOM   2582  N   GLU A 194      -7.966   6.506  33.781  1.00 88.99           N  
ATOM   2583  CA  GLU A 194      -6.972   6.073  32.775  1.00 87.81           C  
ATOM   2584  C   GLU A 194      -7.126   4.713  32.066  1.00 91.21           C  
ATOM   2585  O   GLU A 194      -6.875   3.674  32.661  1.00 91.04           O  
ATOM   2586  CB  GLU A 194      -5.515   6.347  33.236  1.00  0.00           C  
ATOM   2587  CG  GLU A 194      -5.238   6.282  34.747  1.00  0.00           C  
ATOM   2588  CD  GLU A 194      -3.769   6.525  35.069  1.00  0.00           C  
ATOM   2589  OE1 GLU A 194      -3.394   7.712  35.168  1.00  0.00           O  
ATOM   2590  OE2 GLU A 194      -3.054   5.516  35.245  1.00  0.00           O1-
ATOM   2591  HB2 GLU A 194      -4.832   5.659  32.735  1.00  0.00           H  
ATOM   2592  HB3 GLU A 194      -5.226   7.339  32.887  1.00  0.00           H  
ATOM   2593  HG2 GLU A 194      -5.824   7.028  35.286  1.00  0.00           H  
ATOM   2594  HG3 GLU A 194      -5.519   5.309  35.134  1.00  0.00           H  
ATOM   2595  HA  GLU A 194      -7.143   6.795  31.976  1.00 87.81           H  
ATOM   2596  H   GLU A 194      -8.131   7.498  33.695  1.00  0.00           H  
ATOM   2597  N   VAL A 195      -7.466   4.733  30.768  1.00 87.37           N  
ATOM   2598  CA  VAL A 195      -7.795   3.518  30.025  1.00 86.04           C  
ATOM   2599  C   VAL A 195      -6.609   3.044  29.155  1.00 90.30           C  
ATOM   2600  O   VAL A 195      -6.116   3.812  28.328  1.00 90.52           O  
ATOM   2601  CB  VAL A 195      -9.032   3.731  29.105  1.00  0.00           C  
ATOM   2602  CG1 VAL A 195      -9.725   2.390  28.845  1.00  0.00           C  
ATOM   2603  CG2 VAL A 195     -10.076   4.711  29.675  1.00  0.00           C  
ATOM   2604  HB  VAL A 195      -8.710   4.145  28.149  1.00  0.00           H  
ATOM   2605 HG11 VAL A 195     -10.599   2.497  28.216  1.00  0.00           H  
ATOM   2606 HG12 VAL A 195      -9.053   1.665  28.393  1.00  0.00           H  
ATOM   2607 HG13 VAL A 195     -10.100   1.974  29.774  1.00  0.00           H  
ATOM   2608 HG21 VAL A 195     -10.961   4.758  29.039  1.00  0.00           H  
ATOM   2609 HG22 VAL A 195     -10.401   4.408  30.671  1.00  0.00           H  
ATOM   2610 HG23 VAL A 195      -9.685   5.727  29.742  1.00  0.00           H  
ATOM   2611  H   VAL A 195      -7.593   5.611  30.286  1.00 87.37           H  
ATOM   2612  HA  VAL A 195      -8.031   2.715  30.722  1.00 86.04           H  
ATOM   2613  N   GLN A 196      -6.191   1.778  29.340  1.00 86.64           N  
ATOM   2614  CA  GLN A 196      -5.189   1.100  28.514  1.00 86.26           C  
ATOM   2615  C   GLN A 196      -5.839   0.459  27.280  1.00 90.68           C  
ATOM   2616  O   GLN A 196      -6.576  -0.514  27.432  1.00 89.67           O  
ATOM   2617  CB  GLN A 196      -4.451   0.016  29.335  1.00  0.00           C  
ATOM   2618  CG  GLN A 196      -3.354   0.572  30.265  1.00  0.00           C  
ATOM   2619  CD  GLN A 196      -2.568  -0.526  30.993  1.00  0.00           C  
ATOM   2620  OE1 GLN A 196      -2.517  -0.549  32.220  1.00  0.00           O  
ATOM   2621  NE2 GLN A 196      -1.936  -1.439  30.252  1.00  0.00           N  
ATOM   2622  HB2 GLN A 196      -5.172  -0.570  29.904  1.00  0.00           H  
ATOM   2623  HB3 GLN A 196      -3.993  -0.697  28.652  1.00  0.00           H  
ATOM   2624  HG2 GLN A 196      -2.646   1.171  29.691  1.00  0.00           H  
ATOM   2625  HG3 GLN A 196      -3.798   1.242  31.002  1.00  0.00           H  
ATOM   2626 HE22 GLN A 196      -1.404  -2.169  30.703  1.00  0.00           H  
ATOM   2627 HE21 GLN A 196      -1.973  -1.406  29.243  1.00  0.00           H  
ATOM   2628  H   GLN A 196      -6.649   1.202  30.034  1.00 86.64           H  
ATOM   2629  HA  GLN A 196      -4.448   1.827  28.175  1.00 86.26           H  
ATOM   2630  N   CYS A 197      -5.502   0.978  26.090  1.00 87.97           N  
ATOM   2631  CA  CYS A 197      -5.748   0.332  24.800  1.00 86.92           C  
ATOM   2632  C   CYS A 197      -4.596  -0.644  24.535  1.00 89.37           C  
ATOM   2633  O   CYS A 197      -3.449  -0.194  24.479  1.00 90.19           O  
ATOM   2634  CB  CYS A 197      -5.832   1.422  23.720  1.00 87.74           C  
ATOM   2635  SG  CYS A 197      -5.998   0.866  22.007  1.00 91.08           S  
ATOM   2636  H   CYS A 197      -4.896   1.786  26.063  1.00 87.97           H  
ATOM   2637  HA  CYS A 197      -6.694  -0.212  24.829  1.00 86.92           H  
ATOM   2638  HB3 CYS A 197      -4.942   2.051  23.764  1.00 87.74           H  
ATOM   2639  HB2 CYS A 197      -6.681   2.063  23.940  1.00 87.74           H  
ATOM   2640  N   TRP A 198      -4.905  -1.949  24.444  1.00 83.61           N  
ATOM   2641  CA  TRP A 198      -3.890  -2.988  24.599  1.00 82.89           C  
ATOM   2642  C   TRP A 198      -4.143  -4.268  23.799  1.00 85.35           C  
ATOM   2643  O   TRP A 198      -5.258  -4.559  23.368  1.00 84.73           O  
ATOM   2644  CB  TRP A 198      -3.664  -3.266  26.104  1.00  0.00           C  
ATOM   2645  CG  TRP A 198      -2.299  -2.885  26.586  1.00  0.00           C  
ATOM   2646  CD1 TRP A 198      -1.909  -1.643  26.950  1.00  0.00           C  
ATOM   2647  CD2 TRP A 198      -1.096  -3.710  26.626  1.00  0.00           C  
ATOM   2648  NE1 TRP A 198      -0.565  -1.649  27.255  1.00  0.00           N  
ATOM   2649  CE2 TRP A 198      -0.010  -2.897  27.073  1.00  0.00           C  
ATOM   2650  CE3 TRP A 198      -0.808  -5.062  26.322  1.00  0.00           C  
ATOM   2651  CZ2 TRP A 198       1.292  -3.403  27.226  1.00  0.00           C  
ATOM   2652  CZ3 TRP A 198       0.495  -5.578  26.464  1.00  0.00           C  
ATOM   2653  CH2 TRP A 198       1.541  -4.752  26.920  1.00  0.00           C  
ATOM   2654  HB2 TRP A 198      -4.409  -2.759  26.721  1.00  0.00           H  
ATOM   2655  HB3 TRP A 198      -3.791  -4.326  26.329  1.00  0.00           H  
ATOM   2656  HD1 TRP A 198      -2.556  -0.779  26.968  1.00  0.00           H  
ATOM   2657  HE1 TRP A 198      -0.064  -0.821  27.546  1.00  0.00           H  
ATOM   2658  HE3 TRP A 198      -1.599  -5.713  25.980  1.00  0.00           H  
ATOM   2659  HZ2 TRP A 198       2.093  -2.764  27.567  1.00  0.00           H  
ATOM   2660  HZ3 TRP A 198       0.688  -6.614  26.227  1.00  0.00           H  
ATOM   2661  HH2 TRP A 198       2.537  -5.149  27.039  1.00  0.00           H  
ATOM   2662  H   TRP A 198      -5.869  -2.257  24.425  1.00 83.61           H  
ATOM   2663  HA  TRP A 198      -2.963  -2.607  24.175  1.00 82.89           H  
ATOM   2664  N   ALA A 199      -3.038  -5.007  23.634  1.00 81.24           N  
ATOM   2665  CA  ALA A 199      -2.902  -6.233  22.864  1.00 79.95           C  
ATOM   2666  C   ALA A 199      -3.298  -7.467  23.695  1.00 81.14           C  
ATOM   2667  O   ALA A 199      -2.445  -8.296  24.014  1.00 81.12           O  
ATOM   2668  CB  ALA A 199      -1.445  -6.256  22.379  1.00  0.00           C  
ATOM   2669  HB1 ALA A 199      -0.749  -6.443  23.196  1.00  0.00           H  
ATOM   2670  HB2 ALA A 199      -1.287  -7.006  21.610  1.00  0.00           H  
ATOM   2671  HB3 ALA A 199      -1.167  -5.298  21.941  1.00  0.00           H  
ATOM   2672  H   ALA A 199      -2.179  -4.672  24.045  1.00 81.24           H  
ATOM   2673  HA  ALA A 199      -3.562  -6.190  22.001  1.00 79.95           H  
ATOM   2674  N   LEU A 200      -4.596  -7.542  24.041  1.00 75.27           N  
ATOM   2675  CA  LEU A 200      -5.201  -8.475  25.002  1.00 74.37           C  
ATOM   2676  C   LEU A 200      -5.487  -9.882  24.429  1.00 76.65           C  
ATOM   2677  O   LEU A 200      -6.546 -10.458  24.680  1.00 76.13           O  
ATOM   2678  CB  LEU A 200      -6.462  -7.807  25.604  1.00  0.00           C  
ATOM   2679  CG  LEU A 200      -6.180  -6.515  26.404  1.00  0.00           C  
ATOM   2680  CD1 LEU A 200      -7.490  -5.810  26.790  1.00  0.00           C  
ATOM   2681  CD2 LEU A 200      -5.279  -6.760  27.632  1.00  0.00           C  
ATOM   2682  HB2 LEU A 200      -7.160  -7.591  24.792  1.00  0.00           H  
ATOM   2683  HB3 LEU A 200      -6.979  -8.504  26.266  1.00  0.00           H  
ATOM   2684  HG  LEU A 200      -5.656  -5.823  25.748  1.00  0.00           H  
ATOM   2685 HD11 LEU A 200      -7.405  -4.731  26.660  1.00  0.00           H  
ATOM   2686 HD12 LEU A 200      -8.335  -6.148  26.191  1.00  0.00           H  
ATOM   2687 HD13 LEU A 200      -7.750  -5.999  27.828  1.00  0.00           H  
ATOM   2688 HD21 LEU A 200      -5.596  -6.182  28.501  1.00  0.00           H  
ATOM   2689 HD22 LEU A 200      -5.270  -7.809  27.928  1.00  0.00           H  
ATOM   2690 HD23 LEU A 200      -4.250  -6.473  27.418  1.00  0.00           H  
ATOM   2691  H   LEU A 200      -5.215  -6.815  23.710  1.00 75.27           H  
ATOM   2692  HA  LEU A 200      -4.483  -8.635  25.807  1.00 74.37           H  
ATOM   2693  N   TRP A 201      -4.500 -10.426  23.707  1.00 72.32           N  
ATOM   2694  CA  TRP A 201      -4.432 -11.795  23.197  1.00 71.81           C  
ATOM   2695  C   TRP A 201      -3.794 -12.675  24.296  1.00 77.20           C  
ATOM   2696  O   TRP A 201      -2.946 -12.152  25.023  1.00 78.33           O  
ATOM   2697  CB  TRP A 201      -3.542 -11.687  21.950  1.00  0.00           C  
ATOM   2698  CG  TRP A 201      -3.532 -12.759  20.906  1.00  0.00           C  
ATOM   2699  CD1 TRP A 201      -2.895 -13.943  21.007  1.00  0.00           C  
ATOM   2700  CD2 TRP A 201      -4.136 -12.743  19.573  1.00  0.00           C  
ATOM   2701  NE1 TRP A 201      -3.082 -14.659  19.846  1.00  0.00           N  
ATOM   2702  CE2 TRP A 201      -3.840 -13.978  18.927  1.00  0.00           C  
ATOM   2703  CE3 TRP A 201      -4.892 -11.808  18.829  1.00  0.00           C  
ATOM   2704  CZ2 TRP A 201      -4.287 -14.287  17.632  1.00  0.00           C  
ATOM   2705  CZ3 TRP A 201      -5.336 -12.095  17.523  1.00  0.00           C  
ATOM   2706  CH2 TRP A 201      -5.044 -13.336  16.928  1.00  0.00           C  
ATOM   2707  HB2 TRP A 201      -3.834 -10.787  21.412  1.00  0.00           H  
ATOM   2708  HB3 TRP A 201      -2.514 -11.551  22.274  1.00  0.00           H  
ATOM   2709  HD1 TRP A 201      -2.332 -14.265  21.869  1.00  0.00           H  
ATOM   2710  HE1 TRP A 201      -2.698 -15.585  19.710  1.00  0.00           H  
ATOM   2711  HE3 TRP A 201      -5.125 -10.851  19.270  1.00  0.00           H  
ATOM   2712  HZ2 TRP A 201      -4.045 -15.238  17.182  1.00  0.00           H  
ATOM   2713  HZ3 TRP A 201      -5.900 -11.356  16.976  1.00  0.00           H  
ATOM   2714  HH2 TRP A 201      -5.383 -13.556  15.928  1.00  0.00           H  
ATOM   2715  H   TRP A 201      -3.655  -9.885  23.585  1.00 72.32           H  
ATOM   2716  HA  TRP A 201      -5.434 -12.112  22.937  1.00 71.81           H  
ATOM   2717  N   PRO A 202      -4.213 -13.961  24.431  1.00 73.21           N  
ATOM   2718  CA  PRO A 202      -3.779 -14.859  25.528  1.00 73.40           C  
ATOM   2719  C   PRO A 202      -2.286 -14.912  25.912  1.00 77.42           C  
ATOM   2720  O   PRO A 202      -2.002 -15.089  27.096  1.00 77.83           O  
ATOM   2721  CB  PRO A 202      -4.299 -16.238  25.107  1.00 75.27           C  
ATOM   2722  CG  PRO A 202      -5.559 -15.929  24.320  1.00 79.25           C  
ATOM   2723  CD  PRO A 202      -5.230 -14.623  23.605  1.00 74.62           C  
ATOM   2724  HA  PRO A 202      -4.334 -14.534  26.410  1.00 73.40           H  
ATOM   2725  HB3 PRO A 202      -4.496 -16.890  25.958  1.00 75.27           H  
ATOM   2726  HB2 PRO A 202      -3.571 -16.742  24.470  1.00 75.27           H  
ATOM   2727  HG3 PRO A 202      -6.380 -15.759  25.018  1.00 79.25           H  
ATOM   2728  HG2 PRO A 202      -5.858 -16.731  23.644  1.00 79.25           H  
ATOM   2729  HD2 PRO A 202      -4.822 -14.830  22.617  1.00 74.62           H  
ATOM   2730  HD3 PRO A 202      -6.142 -14.040  23.482  1.00 74.62           H  
ATOM   2731  N   ASP A 203      -1.374 -14.716  24.943  1.00 72.96           N  
ATOM   2732  CA  ASP A 203       0.056 -14.531  25.194  1.00 73.42           C  
ATOM   2733  C   ASP A 203       0.722 -13.932  23.941  1.00 78.53           C  
ATOM   2734  O   ASP A 203       0.195 -14.055  22.833  1.00 77.59           O  
ATOM   2735  CB  ASP A 203       0.758 -15.854  25.624  1.00  0.00           C  
ATOM   2736  CG  ASP A 203       2.141 -15.682  26.274  1.00  0.00           C  
ATOM   2737  OD1 ASP A 203       2.432 -14.577  26.779  1.00  0.00           O  
ATOM   2738  OD2 ASP A 203       2.883 -16.688  26.281  1.00  0.00           O1-
ATOM   2739  HB2 ASP A 203       0.139 -16.408  26.328  1.00  0.00           H  
ATOM   2740  HB3 ASP A 203       0.876 -16.483  24.740  1.00  0.00           H  
ATOM   2741  H   ASP A 203      -1.672 -14.563  23.991  1.00 72.96           H  
ATOM   2742  HA  ASP A 203       0.141 -13.788  25.991  1.00 73.42           H  
ATOM   2743  N   ASP A 204       1.915 -13.352  24.151  1.00 77.29           N  
ATOM   2744  CA  ASP A 204       2.892 -12.932  23.140  1.00 77.83           C  
ATOM   2745  C   ASP A 204       3.298 -14.095  22.214  1.00 82.02           C  
ATOM   2746  O   ASP A 204       3.433 -13.895  21.007  1.00 81.39           O  
ATOM   2747  CB  ASP A 204       4.193 -12.322  23.732  1.00 81.45           C  
ATOM   2748  CG  ASP A 204       4.074 -11.297  24.867  1.00 99.32           C  
ATOM   2749  OD1 ASP A 204       2.952 -11.048  25.357  1.00100.84           O  
ATOM   2750  OD2 ASP A 204       5.145 -10.765  25.233  1.00107.42           O1-
ATOM   2751  H   ASP A 204       2.241 -13.273  25.108  1.00 77.29           H  
ATOM   2752  HA  ASP A 204       2.405 -12.169  22.533  1.00 77.83           H  
ATOM   2753  HB3 ASP A 204       4.721 -11.826  22.923  1.00 81.45           H  
ATOM   2754  HB2 ASP A 204       4.834 -13.123  24.103  1.00 81.45           H  
ATOM   2755  N   SER A 205       3.444 -15.295  22.804  1.00 79.08           N  
ATOM   2756  CA  SER A 205       3.744 -16.554  22.122  1.00 78.84           C  
ATOM   2757  C   SER A 205       2.589 -17.118  21.266  1.00 81.22           C  
ATOM   2758  O   SER A 205       2.817 -18.114  20.582  1.00 80.71           O  
ATOM   2759  CB  SER A 205       4.262 -17.579  23.156  1.00 84.14           C  
ATOM   2760  OG  SER A 205       3.227 -18.145  23.937  1.00 95.14           O  
ATOM   2761  H   SER A 205       3.311 -15.362  23.804  1.00 79.08           H  
ATOM   2762  HA  SER A 205       4.566 -16.347  21.435  1.00 78.84           H  
ATOM   2763  HB3 SER A 205       5.001 -17.123  23.816  1.00 84.14           H  
ATOM   2764  HB2 SER A 205       4.770 -18.395  22.642  1.00 84.14           H  
ATOM   2765  HG  SER A 205       3.112 -17.615  24.739  1.00 95.14           H  
ATOM   2766  N   TYR A 206       1.403 -16.481  21.295  1.00 76.65           N  
ATOM   2767  CA  TYR A 206       0.258 -16.789  20.434  1.00 75.36           C  
ATOM   2768  C   TYR A 206      -0.035 -15.631  19.451  1.00 78.67           C  
ATOM   2769  O   TYR A 206      -0.514 -15.912  18.351  1.00 78.38           O  
ATOM   2770  CB  TYR A 206      -0.942 -17.223  21.313  1.00  0.00           C  
ATOM   2771  CG  TYR A 206      -2.256 -17.586  20.622  1.00  0.00           C  
ATOM   2772  CD1 TYR A 206      -2.287 -18.174  19.336  1.00  0.00           C  
ATOM   2773  CD2 TYR A 206      -3.476 -17.318  21.279  1.00  0.00           C  
ATOM   2774  CE1 TYR A 206      -3.515 -18.402  18.687  1.00  0.00           C  
ATOM   2775  CE2 TYR A 206      -4.706 -17.550  20.634  1.00  0.00           C  
ATOM   2776  CZ  TYR A 206      -4.725 -18.076  19.328  1.00  0.00           C  
ATOM   2777  OH  TYR A 206      -5.912 -18.272  18.684  1.00  0.00           O  
ATOM   2778  HB2 TYR A 206      -0.647 -18.088  21.909  1.00  0.00           H  
ATOM   2779  HB3 TYR A 206      -1.149 -16.429  22.032  1.00  0.00           H  
ATOM   2780  HD1 TYR A 206      -1.372 -18.423  18.821  1.00  0.00           H  
ATOM   2781  HD2 TYR A 206      -3.471 -16.884  22.265  1.00  0.00           H  
ATOM   2782  HE1 TYR A 206      -3.526 -18.820  17.690  1.00  0.00           H  
ATOM   2783  HE2 TYR A 206      -5.629 -17.305  21.138  1.00  0.00           H  
ATOM   2784  HH  TYR A 206      -6.674 -18.021  19.211  1.00  0.00           H  
ATOM   2785  H   TYR A 206       1.290 -15.686  21.909  1.00 76.65           H  
ATOM   2786  HA  TYR A 206       0.512 -17.648  19.814  1.00 75.36           H  
ATOM   2787  N   TRP A 207       0.324 -14.375  19.793  1.00 74.50           N  
ATOM   2788  CA  TRP A 207       0.378 -13.254  18.838  1.00 73.46           C  
ATOM   2789  C   TRP A 207       1.364 -13.524  17.692  1.00 77.50           C  
ATOM   2790  O   TRP A 207       1.020 -13.293  16.537  1.00 76.52           O  
ATOM   2791  CB  TRP A 207       0.828 -11.938  19.515  1.00  0.00           C  
ATOM   2792  CG  TRP A 207      -0.200 -10.986  20.035  1.00  0.00           C  
ATOM   2793  CD1 TRP A 207      -0.229 -10.490  21.290  1.00  0.00           C  
ATOM   2794  CD2 TRP A 207      -1.274 -10.308  19.309  1.00  0.00           C  
ATOM   2795  NE1 TRP A 207      -1.237  -9.555  21.392  1.00  0.00           N  
ATOM   2796  CE2 TRP A 207      -1.934  -9.417  20.209  1.00  0.00           C  
ATOM   2797  CE3 TRP A 207      -1.760 -10.345  17.981  1.00  0.00           C  
ATOM   2798  CZ2 TRP A 207      -3.044  -8.642  19.825  1.00  0.00           C  
ATOM   2799  CZ3 TRP A 207      -2.851  -9.548  17.574  1.00  0.00           C  
ATOM   2800  CH2 TRP A 207      -3.500  -8.703  18.495  1.00  0.00           C  
ATOM   2801  HB2 TRP A 207       1.545 -12.156  20.304  1.00  0.00           H  
ATOM   2802  HB3 TRP A 207       1.376 -11.326  18.801  1.00  0.00           H  
ATOM   2803  HD1 TRP A 207       0.453 -10.775  22.077  1.00  0.00           H  
ATOM   2804  HE1 TRP A 207      -1.430  -9.064  22.256  1.00  0.00           H  
ATOM   2805  HE3 TRP A 207      -1.287 -11.004  17.270  1.00  0.00           H  
ATOM   2806  HZ2 TRP A 207      -3.537  -8.004  20.541  1.00  0.00           H  
ATOM   2807  HZ3 TRP A 207      -3.207  -9.603  16.556  1.00  0.00           H  
ATOM   2808  HH2 TRP A 207      -4.347  -8.111  18.184  1.00  0.00           H  
ATOM   2809  H   TRP A 207       0.681 -14.188  20.719  1.00 74.50           H  
ATOM   2810  HA  TRP A 207      -0.606 -13.115  18.387  1.00 73.46           H  
ATOM   2811  N   THR A 208       2.576 -13.971  18.052  1.00 75.12           N  
ATOM   2812  CA  THR A 208       3.705 -14.153  17.144  1.00 74.99           C  
ATOM   2813  C   THR A 208       3.504 -15.219  16.045  1.00 78.91           C  
ATOM   2814  O   THR A 208       3.718 -14.858  14.891  1.00 78.09           O  
ATOM   2815  CB  THR A 208       5.022 -14.412  17.914  1.00  0.00           C  
ATOM   2816  OG1 THR A 208       5.212 -13.343  18.814  1.00  0.00           O  
ATOM   2817  CG2 THR A 208       6.287 -14.514  17.042  1.00  0.00           C  
ATOM   2818  HB  THR A 208       4.934 -15.317  18.515  1.00  0.00           H  
ATOM   2819  HG1 THR A 208       4.554 -13.403  19.516  1.00  0.00           H  
ATOM   2820 HG21 THR A 208       7.181 -14.594  17.663  1.00  0.00           H  
ATOM   2821 HG22 THR A 208       6.268 -15.392  16.397  1.00  0.00           H  
ATOM   2822 HG23 THR A 208       6.404 -13.634  16.409  1.00  0.00           H  
ATOM   2823  H   THR A 208       2.765 -14.129  19.032  1.00 75.12           H  
ATOM   2824  HA  THR A 208       3.825 -13.204  16.620  1.00 74.99           H  
ATOM   2825  N   PRO A 209       3.030 -16.455  16.347  1.00 75.24           N  
ATOM   2826  CA  PRO A 209       2.673 -17.422  15.292  1.00 74.66           C  
ATOM   2827  C   PRO A 209       1.527 -16.957  14.379  1.00 77.49           C  
ATOM   2828  O   PRO A 209       1.647 -17.158  13.174  1.00 76.71           O  
ATOM   2829  CD  PRO A 209       2.896 -17.076  17.662  1.00  0.00           C  
ATOM   2830  CB  PRO A 209       2.349 -18.724  16.037  1.00  0.00           C  
ATOM   2831  CG  PRO A 209       1.980 -18.274  17.436  1.00  0.00           C  
ATOM   2832  HD3 PRO A 209       3.881 -17.412  17.987  1.00  0.00           H  
ATOM   2833  HD2 PRO A 209       2.495 -16.425  18.431  1.00  0.00           H  
ATOM   2834  HB2 PRO A 209       1.561 -19.318  15.572  1.00  0.00           H  
ATOM   2835  HB3 PRO A 209       3.243 -19.347  16.079  1.00  0.00           H  
ATOM   2836  HG3 PRO A 209       2.093 -19.059  18.184  1.00  0.00           H  
ATOM   2837  HG2 PRO A 209       0.939 -17.951  17.443  1.00  0.00           H  
ATOM   2838  HA  PRO A 209       3.547 -17.601  14.663  1.00 74.66           H  
ATOM   2839  N   TYR A 210       0.497 -16.290  14.937  1.00 73.54           N  
ATOM   2840  CA  TYR A 210      -0.569 -15.627  14.175  1.00 72.85           C  
ATOM   2841  C   TYR A 210      -0.031 -14.577  13.188  1.00 78.11           C  
ATOM   2842  O   TYR A 210      -0.351 -14.652  12.004  1.00 78.77           O  
ATOM   2843  CB  TYR A 210      -1.642 -15.045  15.132  1.00 73.77           C  
ATOM   2844  CG  TYR A 210      -2.575 -14.001  14.526  1.00 74.94           C  
ATOM   2845  CD1 TYR A 210      -3.619 -14.396  13.665  1.00 77.17           C  
ATOM   2846  CD2 TYR A 210      -2.371 -12.628  14.789  1.00 75.30           C  
ATOM   2847  CE1 TYR A 210      -4.450 -13.427  13.069  1.00 77.92           C  
ATOM   2848  CE2 TYR A 210      -3.205 -11.660  14.197  1.00 75.99           C  
ATOM   2849  CZ  TYR A 210      -4.244 -12.060  13.335  1.00 83.03           C  
ATOM   2850  OH  TYR A 210      -5.053 -11.127  12.755  1.00 82.84           O  
ATOM   2851  H   TYR A 210       0.472 -16.159  15.939  1.00 73.54           H  
ATOM   2852  HA  TYR A 210      -1.059 -16.404  13.585  1.00 72.85           H  
ATOM   2853  HB3 TYR A 210      -1.153 -14.577  15.986  1.00 73.77           H  
ATOM   2854  HB2 TYR A 210      -2.237 -15.856  15.554  1.00 73.77           H  
ATOM   2855  HD1 TYR A 210      -3.776 -15.443  13.448  1.00 77.17           H  
ATOM   2856  HD2 TYR A 210      -1.562 -12.315  15.431  1.00 75.30           H  
ATOM   2857  HE1 TYR A 210      -5.243 -13.735  12.403  1.00 77.92           H  
ATOM   2858  HE2 TYR A 210      -3.037 -10.612  14.396  1.00 75.99           H  
ATOM   2859  HH  TYR A 210      -4.842 -10.230  13.033  1.00 82.84           H  
ATOM   2860  N   MET A 211       0.768 -13.628  13.700  1.00 74.81           N  
ATOM   2861  CA  MET A 211       1.252 -12.478  12.944  1.00 74.42           C  
ATOM   2862  C   MET A 211       2.354 -12.823  11.923  1.00 78.48           C  
ATOM   2863  O   MET A 211       2.480 -12.101  10.937  1.00 78.09           O  
ATOM   2864  CB  MET A 211       1.679 -11.358  13.911  1.00  0.00           C  
ATOM   2865  CG  MET A 211       1.498  -9.953  13.307  1.00  0.00           C  
ATOM   2866  SD  MET A 211      -0.239  -9.427  13.231  1.00  0.00           S  
ATOM   2867  CE  MET A 211      -0.462  -8.889  14.947  1.00  0.00           C  
ATOM   2868  HB2 MET A 211       1.067 -11.404  14.810  1.00  0.00           H  
ATOM   2869  HB3 MET A 211       2.698 -11.517  14.259  1.00  0.00           H  
ATOM   2870  HG2 MET A 211       2.056  -9.216  13.882  1.00  0.00           H  
ATOM   2871  HG3 MET A 211       1.911  -9.912  12.300  1.00  0.00           H  
ATOM   2872  HE1 MET A 211      -1.488  -8.561  15.104  1.00  0.00           H  
ATOM   2873  HE2 MET A 211      -0.250  -9.705  15.636  1.00  0.00           H  
ATOM   2874  HE3 MET A 211       0.208  -8.061  15.181  1.00  0.00           H  
ATOM   2875  H   MET A 211       0.981 -13.634  14.690  1.00 74.81           H  
ATOM   2876  HA  MET A 211       0.391 -12.104  12.394  1.00 74.42           H  
ATOM   2877  N   THR A 212       3.102 -13.919  12.147  1.00 75.49           N  
ATOM   2878  CA  THR A 212       4.118 -14.417  11.216  1.00 75.03           C  
ATOM   2879  C   THR A 212       3.534 -15.329  10.118  1.00 79.37           C  
ATOM   2880  O   THR A 212       4.083 -15.283   9.020  1.00 79.86           O  
ATOM   2881  CB  THR A 212       5.271 -15.181  11.918  1.00 78.30           C  
ATOM   2882  OG1 THR A 212       4.804 -16.305  12.637  1.00 77.69           O  
ATOM   2883  CG2 THR A 212       6.114 -14.286  12.840  1.00 75.54           C  
ATOM   2884  H   THR A 212       2.958 -14.460  12.989  1.00 75.49           H  
ATOM   2885  HA  THR A 212       4.571 -13.559  10.716  1.00 75.03           H  
ATOM   2886  HB  THR A 212       5.947 -15.576  11.158  1.00 78.30           H  
ATOM   2887  HG1 THR A 212       4.383 -15.992  13.444  1.00 77.69           H  
ATOM   2888 HG21 THR A 212       6.836 -14.872  13.411  1.00 75.54           H  
ATOM   2889 HG22 THR A 212       6.678 -13.562  12.252  1.00 75.54           H  
ATOM   2890 HG23 THR A 212       5.508 -13.721  13.546  1.00 75.54           H  
ATOM   2891  N   ILE A 213       2.432 -16.076  10.360  1.00 75.49           N  
ATOM   2892  CA  ILE A 213       1.704 -16.751   9.269  1.00 75.73           C  
ATOM   2893  C   ILE A 213       0.883 -15.753   8.427  1.00 80.70           C  
ATOM   2894  O   ILE A 213       0.721 -15.977   7.231  1.00 80.54           O  
ATOM   2895  CB  ILE A 213       0.784 -17.931   9.704  1.00  0.00           C  
ATOM   2896  CG1 ILE A 213      -0.468 -17.556  10.536  1.00  0.00           C  
ATOM   2897  CG2 ILE A 213       1.610 -19.066  10.339  1.00  0.00           C  
ATOM   2898  CD1 ILE A 213      -1.462 -18.711  10.725  1.00  0.00           C  
ATOM   2899  HB  ILE A 213       0.394 -18.353   8.776  1.00  0.00           H  
ATOM   2900 HG12 ILE A 213      -0.163 -17.203  11.515  1.00  0.00           H  
ATOM   2901 HG13 ILE A 213      -1.014 -16.730  10.082  1.00  0.00           H  
ATOM   2902 HG21 ILE A 213       1.003 -19.951  10.527  1.00  0.00           H  
ATOM   2903 HG22 ILE A 213       2.422 -19.371   9.678  1.00  0.00           H  
ATOM   2904 HG23 ILE A 213       2.059 -18.766  11.283  1.00  0.00           H  
ATOM   2905 HD11 ILE A 213      -2.456 -18.330  10.962  1.00  0.00           H  
ATOM   2906 HD12 ILE A 213      -1.548 -19.320   9.825  1.00  0.00           H  
ATOM   2907 HD13 ILE A 213      -1.157 -19.362  11.545  1.00  0.00           H  
ATOM   2908  H   ILE A 213       2.024 -16.117  11.284  1.00 75.49           H  
ATOM   2909  HA  ILE A 213       2.447 -17.190   8.603  1.00 75.73           H  
ATOM   2910  N   VAL A 214       0.444 -14.649   9.053  1.00 77.44           N  
ATOM   2911  CA  VAL A 214      -0.122 -13.462   8.414  1.00 76.30           C  
ATOM   2912  C   VAL A 214       0.906 -12.761   7.505  1.00 79.74           C  
ATOM   2913  O   VAL A 214       0.608 -12.528   6.335  1.00 79.42           O  
ATOM   2914  CB  VAL A 214      -0.674 -12.487   9.499  1.00  0.00           C  
ATOM   2915  CG1 VAL A 214      -0.497 -10.972   9.272  1.00  0.00           C  
ATOM   2916  CG2 VAL A 214      -2.130 -12.828   9.855  1.00  0.00           C  
ATOM   2917  HB  VAL A 214      -0.112 -12.685  10.403  1.00  0.00           H  
ATOM   2918 HG11 VAL A 214      -1.022 -10.393  10.031  1.00  0.00           H  
ATOM   2919 HG12 VAL A 214       0.548 -10.674   9.335  1.00  0.00           H  
ATOM   2920 HG13 VAL A 214      -0.870 -10.676   8.295  1.00  0.00           H  
ATOM   2921 HG21 VAL A 214      -2.487 -12.225  10.690  1.00  0.00           H  
ATOM   2922 HG22 VAL A 214      -2.792 -12.652   9.008  1.00  0.00           H  
ATOM   2923 HG23 VAL A 214      -2.233 -13.875  10.143  1.00  0.00           H  
ATOM   2924  H   VAL A 214       0.588 -14.572  10.051  1.00 77.44           H  
ATOM   2925  HA  VAL A 214      -0.948 -13.796   7.784  1.00 76.30           H  
ATOM   2926  N   ALA A 215       2.107 -12.478   8.043  1.00 76.36           N  
ATOM   2927  CA  ALA A 215       3.212 -11.873   7.302  1.00 76.30           C  
ATOM   2928  C   ALA A 215       3.689 -12.759   6.147  1.00 79.08           C  
ATOM   2929  O   ALA A 215       3.947 -12.237   5.069  1.00 78.53           O  
ATOM   2930  CB  ALA A 215       4.375 -11.556   8.250  1.00  0.00           C  
ATOM   2931  HB1 ALA A 215       4.040 -10.941   9.081  1.00  0.00           H  
ATOM   2932  HB2 ALA A 215       4.821 -12.461   8.662  1.00  0.00           H  
ATOM   2933  HB3 ALA A 215       5.160 -11.002   7.735  1.00  0.00           H  
ATOM   2934  H   ALA A 215       2.276 -12.672   9.021  1.00 76.36           H  
ATOM   2935  HA  ALA A 215       2.850 -10.931   6.888  1.00 76.30           H  
ATOM   2936  N   PHE A 216       3.748 -14.080   6.378  1.00 74.75           N  
ATOM   2937  CA  PHE A 216       4.072 -15.089   5.379  1.00 74.14           C  
ATOM   2938  C   PHE A 216       3.030 -15.158   4.250  1.00 76.96           C  
ATOM   2939  O   PHE A 216       3.371 -14.815   3.125  1.00 76.41           O  
ATOM   2940  CB  PHE A 216       4.324 -16.446   6.073  1.00  0.00           C  
ATOM   2941  CG  PHE A 216       4.547 -17.662   5.187  1.00  0.00           C  
ATOM   2942  CD1 PHE A 216       5.430 -17.608   4.086  1.00  0.00           C  
ATOM   2943  CD2 PHE A 216       3.989 -18.905   5.554  1.00  0.00           C  
ATOM   2944  CE1 PHE A 216       5.685 -18.753   3.344  1.00  0.00           C  
ATOM   2945  CE2 PHE A 216       4.256 -20.039   4.798  1.00  0.00           C  
ATOM   2946  CZ  PHE A 216       5.096 -19.961   3.694  1.00  0.00           C  
ATOM   2947  HB2 PHE A 216       5.189 -16.363   6.731  1.00  0.00           H  
ATOM   2948  HB3 PHE A 216       3.474 -16.658   6.718  1.00  0.00           H  
ATOM   2949  HD1 PHE A 216       5.909 -16.679   3.812  1.00  0.00           H  
ATOM   2950  HD2 PHE A 216       3.346 -18.981   6.419  1.00  0.00           H  
ATOM   2951  HE1 PHE A 216       6.349 -18.705   2.493  1.00  0.00           H  
ATOM   2952  HE2 PHE A 216       3.814 -20.985   5.073  1.00  0.00           H  
ATOM   2953  HZ  PHE A 216       5.301 -20.847   3.112  1.00  0.00           H  
ATOM   2954  H   PHE A 216       3.532 -14.429   7.303  1.00 74.75           H  
ATOM   2955  HA  PHE A 216       5.016 -14.787   4.923  1.00 74.14           H  
ATOM   2956  N   LEU A 217       1.799 -15.595   4.565  1.00 73.16           N  
ATOM   2957  CA  LEU A 217       0.764 -15.945   3.587  1.00 72.87           C  
ATOM   2958  C   LEU A 217       0.086 -14.756   2.883  1.00 76.52           C  
ATOM   2959  O   LEU A 217      -0.385 -14.948   1.762  1.00 76.35           O  
ATOM   2960  CB  LEU A 217      -0.316 -16.826   4.256  1.00 73.29           C  
ATOM   2961  CG  LEU A 217       0.178 -18.177   4.826  1.00 78.25           C  
ATOM   2962  CD1 LEU A 217      -0.937 -18.864   5.642  1.00 78.67           C  
ATOM   2963  CD2 LEU A 217       0.737 -19.111   3.738  1.00 81.64           C  
ATOM   2964  H   LEU A 217       1.579 -15.813   5.529  1.00 73.16           H  
ATOM   2965  HA  LEU A 217       1.245 -16.531   2.808  1.00 72.87           H  
ATOM   2966  HB3 LEU A 217      -1.117 -17.029   3.542  1.00 73.29           H  
ATOM   2967  HB2 LEU A 217      -0.782 -16.247   5.055  1.00 73.29           H  
ATOM   2968  HG  LEU A 217       0.993 -17.980   5.523  1.00 78.25           H  
ATOM   2969 HD11 LEU A 217      -0.605 -19.052   6.663  1.00 78.67           H  
ATOM   2970 HD12 LEU A 217      -1.836 -18.251   5.707  1.00 78.67           H  
ATOM   2971 HD13 LEU A 217      -1.241 -19.822   5.219  1.00 78.67           H  
ATOM   2972 HD21 LEU A 217       0.550 -20.164   3.952  1.00 81.64           H  
ATOM   2973 HD22 LEU A 217       0.299 -18.897   2.763  1.00 81.64           H  
ATOM   2974 HD23 LEU A 217       1.815 -18.994   3.656  1.00 81.64           H  
ATOM   2975  N   VAL A 218       0.012 -13.581   3.532  1.00 73.41           N  
ATOM   2976  CA  VAL A 218      -0.776 -12.441   3.047  1.00 73.47           C  
ATOM   2977  C   VAL A 218      -0.027 -11.095   3.190  1.00 79.20           C  
ATOM   2978  O   VAL A 218      -0.638 -10.039   3.348  1.00 79.55           O  
ATOM   2979  CB  VAL A 218      -2.212 -12.447   3.659  1.00  0.00           C  
ATOM   2980  CG1 VAL A 218      -2.257 -12.194   5.175  1.00  0.00           C  
ATOM   2981  CG2 VAL A 218      -3.229 -11.561   2.914  1.00  0.00           C  
ATOM   2982  HB  VAL A 218      -2.589 -13.461   3.520  1.00  0.00           H  
ATOM   2983 HG11 VAL A 218      -3.280 -12.065   5.528  1.00  0.00           H  
ATOM   2984 HG12 VAL A 218      -1.841 -13.042   5.716  1.00  0.00           H  
ATOM   2985 HG13 VAL A 218      -1.693 -11.310   5.464  1.00  0.00           H  
ATOM   2986 HG21 VAL A 218      -4.239 -11.733   3.289  1.00  0.00           H  
ATOM   2987 HG22 VAL A 218      -3.028 -10.498   3.025  1.00  0.00           H  
ATOM   2988 HG23 VAL A 218      -3.240 -11.787   1.847  1.00  0.00           H  
ATOM   2989  H   VAL A 218       0.422 -13.483   4.452  1.00 73.41           H  
ATOM   2990  HA  VAL A 218      -0.898 -12.540   1.968  1.00 73.47           H  
ATOM   2991  N   TYR A 219       1.304 -11.156   3.041  1.00 75.49           N  
ATOM   2992  CA  TYR A 219       2.147  -9.996   2.773  1.00 74.61           C  
ATOM   2993  C   TYR A 219       3.331 -10.433   1.908  1.00 79.35           C  
ATOM   2994  O   TYR A 219       3.421  -9.986   0.768  1.00 78.68           O  
ATOM   2995  CB  TYR A 219       2.528  -9.246   4.067  1.00 75.37           C  
ATOM   2996  CG  TYR A 219       3.483  -8.077   3.891  1.00 76.15           C  
ATOM   2997  CD1 TYR A 219       3.039  -6.895   3.264  1.00 77.84           C  
ATOM   2998  CD2 TYR A 219       4.805  -8.157   4.377  1.00 76.91           C  
ATOM   2999  CE1 TYR A 219       3.907  -5.793   3.139  1.00 78.16           C  
ATOM   3000  CE2 TYR A 219       5.670  -7.052   4.258  1.00 77.95           C  
ATOM   3001  CZ  TYR A 219       5.217  -5.870   3.646  1.00 86.11           C  
ATOM   3002  OH  TYR A 219       6.041  -4.792   3.552  1.00 89.59           O  
ATOM   3003  H   TYR A 219       1.746 -12.058   2.934  1.00 75.49           H  
ATOM   3004  HA  TYR A 219       1.570  -9.302   2.157  1.00 74.61           H  
ATOM   3005  HB3 TYR A 219       2.966  -9.937   4.783  1.00 75.37           H  
ATOM   3006  HB2 TYR A 219       1.624  -8.869   4.546  1.00 75.37           H  
ATOM   3007  HD1 TYR A 219       2.029  -6.827   2.885  1.00 77.84           H  
ATOM   3008  HD2 TYR A 219       5.155  -9.058   4.860  1.00 76.91           H  
ATOM   3009  HE1 TYR A 219       3.564  -4.883   2.668  1.00 78.16           H  
ATOM   3010  HE2 TYR A 219       6.674  -7.111   4.651  1.00 77.95           H  
ATOM   3011  HH  TYR A 219       6.926  -4.950   3.890  1.00 89.59           H  
ATOM   3012  N   PHE A 220       4.183 -11.329   2.429  1.00 78.05           N  
ATOM   3013  CA  PHE A 220       5.369 -11.827   1.735  1.00 79.09           C  
ATOM   3014  C   PHE A 220       5.059 -12.727   0.526  1.00 82.45           C  
ATOM   3015  O   PHE A 220       5.561 -12.408  -0.549  1.00 81.93           O  
ATOM   3016  CB  PHE A 220       6.369 -12.464   2.724  1.00 82.24           C  
ATOM   3017  CG  PHE A 220       7.008 -11.487   3.707  1.00 85.55           C  
ATOM   3018  CD1 PHE A 220       7.667 -10.324   3.246  1.00 89.42           C  
ATOM   3019  CD2 PHE A 220       7.014 -11.763   5.092  1.00 89.40           C  
ATOM   3020  CE1 PHE A 220       8.247  -9.445   4.151  1.00 91.22           C  
ATOM   3021  CE2 PHE A 220       7.590 -10.865   5.982  1.00 92.80           C  
ATOM   3022  CZ  PHE A 220       8.196  -9.707   5.514  1.00 90.90           C  
ATOM   3023  H   PHE A 220       4.049 -11.663   3.377  1.00 78.05           H  
ATOM   3024  HA  PHE A 220       5.858 -10.950   1.308  1.00 79.09           H  
ATOM   3025  HB3 PHE A 220       7.172 -12.964   2.181  1.00 82.24           H  
ATOM   3026  HB2 PHE A 220       5.858 -13.245   3.287  1.00 82.24           H  
ATOM   3027  HD1 PHE A 220       7.721 -10.102   2.191  1.00 89.42           H  
ATOM   3028  HD2 PHE A 220       6.559 -12.666   5.470  1.00 89.40           H  
ATOM   3029  HE1 PHE A 220       8.736  -8.551   3.794  1.00 91.22           H  
ATOM   3030  HE2 PHE A 220       7.572 -11.072   7.042  1.00 92.80           H  
ATOM   3031  HZ  PHE A 220       8.643  -9.014   6.212  1.00 90.90           H  
ATOM   3032  N   ILE A 221       4.224 -13.776   0.685  1.00 78.82           N  
ATOM   3033  CA  ILE A 221       3.819 -14.706  -0.387  1.00 78.81           C  
ATOM   3034  C   ILE A 221       3.288 -14.023  -1.662  1.00 83.79           C  
ATOM   3035  O   ILE A 221       3.827 -14.312  -2.730  1.00 83.59           O  
ATOM   3036  CB  ILE A 221       2.831 -15.846   0.078  1.00  0.00           C  
ATOM   3037  CG1 ILE A 221       3.649 -17.052   0.593  1.00  0.00           C  
ATOM   3038  CG2 ILE A 221       1.775 -16.321  -0.964  1.00  0.00           C  
ATOM   3039  CD1 ILE A 221       2.828 -18.272   1.036  1.00  0.00           C  
ATOM   3040  HB  ILE A 221       2.261 -15.474   0.927  1.00  0.00           H  
ATOM   3041 HG12 ILE A 221       4.325 -17.381  -0.197  1.00  0.00           H  
ATOM   3042 HG13 ILE A 221       4.291 -16.732   1.415  1.00  0.00           H  
ATOM   3043 HG21 ILE A 221       1.123 -17.100  -0.574  1.00  0.00           H  
ATOM   3044 HG22 ILE A 221       1.097 -15.524  -1.267  1.00  0.00           H  
ATOM   3045 HG23 ILE A 221       2.255 -16.716  -1.859  1.00  0.00           H  
ATOM   3046 HD11 ILE A 221       3.281 -18.750   1.901  1.00  0.00           H  
ATOM   3047 HD12 ILE A 221       1.808 -18.013   1.303  1.00  0.00           H  
ATOM   3048 HD13 ILE A 221       2.778 -19.017   0.242  1.00  0.00           H  
ATOM   3049  H   ILE A 221       3.853 -13.983   1.605  1.00 78.82           H  
ATOM   3050  HA  ILE A 221       4.751 -15.187  -0.690  1.00 78.81           H  
ATOM   3051  N   PRO A 222       2.287 -13.118  -1.554  1.00 80.36           N  
ATOM   3052  CA  PRO A 222       1.773 -12.446  -2.748  1.00 79.80           C  
ATOM   3053  C   PRO A 222       2.758 -11.429  -3.350  1.00 84.51           C  
ATOM   3054  O   PRO A 222       2.737 -11.274  -4.565  1.00 85.76           O  
ATOM   3055  CB  PRO A 222       0.443 -11.830  -2.306  1.00 81.27           C  
ATOM   3056  CG  PRO A 222       0.122 -12.440  -0.949  1.00 85.82           C  
ATOM   3057  CD  PRO A 222       1.491 -12.762  -0.381  1.00 81.69           C  
ATOM   3058  HA  PRO A 222       1.557 -13.209  -3.497  1.00 79.80           H  
ATOM   3059  HB3 PRO A 222      -0.354 -12.033  -3.019  1.00 81.27           H  
ATOM   3060  HB2 PRO A 222       0.555 -10.756  -2.234  1.00 81.27           H  
ATOM   3061  HG3 PRO A 222      -0.431 -13.369  -1.091  1.00 85.82           H  
ATOM   3062  HG2 PRO A 222      -0.474 -11.790  -0.309  1.00 85.82           H  
ATOM   3063  HD2 PRO A 222       1.918 -11.873   0.067  1.00 81.69           H  
ATOM   3064  HD3 PRO A 222       1.428 -13.527   0.387  1.00 81.69           H  
ATOM   3065  N   LEU A 223       3.636 -10.813  -2.533  1.00 79.96           N  
ATOM   3066  CA  LEU A 223       4.730  -9.956  -3.009  1.00 79.49           C  
ATOM   3067  C   LEU A 223       5.776 -10.713  -3.852  1.00 84.97           C  
ATOM   3068  O   LEU A 223       6.243 -10.139  -4.835  1.00 84.99           O  
ATOM   3069  CB  LEU A 223       5.393  -9.196  -1.835  1.00 79.35           C  
ATOM   3070  CG  LEU A 223       4.592  -7.967  -1.344  1.00 83.55           C  
ATOM   3071  CD1 LEU A 223       5.054  -7.492   0.051  1.00 83.44           C  
ATOM   3072  CD2 LEU A 223       4.588  -6.823  -2.380  1.00 86.30           C  
ATOM   3073  H   LEU A 223       3.605 -10.983  -1.537  1.00 79.96           H  
ATOM   3074  HA  LEU A 223       4.284  -9.220  -3.678  1.00 79.49           H  
ATOM   3075  HB3 LEU A 223       6.391  -8.858  -2.118  1.00 79.35           H  
ATOM   3076  HB2 LEU A 223       5.550  -9.889  -1.010  1.00 79.35           H  
ATOM   3077  HG  LEU A 223       3.555  -8.286  -1.231  1.00 83.55           H  
ATOM   3078 HD11 LEU A 223       5.418  -6.467   0.055  1.00 83.44           H  
ATOM   3079 HD12 LEU A 223       4.222  -7.515   0.753  1.00 83.44           H  
ATOM   3080 HD13 LEU A 223       5.840  -8.121   0.469  1.00 83.44           H  
ATOM   3081 HD21 LEU A 223       5.041  -5.906  -2.009  1.00 86.30           H  
ATOM   3082 HD22 LEU A 223       5.131  -7.089  -3.287  1.00 86.30           H  
ATOM   3083 HD23 LEU A 223       3.568  -6.573  -2.673  1.00 86.30           H  
ATOM   3084  N   THR A 224       6.085 -11.984  -3.515  1.00 82.70           N  
ATOM   3085  CA  THR A 224       6.934 -12.847  -4.349  1.00 83.48           C  
ATOM   3086  C   THR A 224       6.281 -13.173  -5.708  1.00 85.66           C  
ATOM   3087  O   THR A 224       6.976 -13.139  -6.721  1.00 85.53           O  
ATOM   3088  CB  THR A 224       7.379 -14.183  -3.673  1.00  0.00           C  
ATOM   3089  OG1 THR A 224       6.486 -15.274  -3.816  1.00  0.00           O  
ATOM   3090  CG2 THR A 224       7.821 -14.072  -2.209  1.00  0.00           C  
ATOM   3091  HB  THR A 224       8.270 -14.494  -4.222  1.00  0.00           H  
ATOM   3092  HG1 THR A 224       6.781 -15.990  -3.249  1.00  0.00           H  
ATOM   3093 HG21 THR A 224       8.466 -14.907  -1.935  1.00  0.00           H  
ATOM   3094 HG22 THR A 224       8.379 -13.153  -2.029  1.00  0.00           H  
ATOM   3095 HG23 THR A 224       6.970 -14.103  -1.536  1.00  0.00           H  
ATOM   3096  H   THR A 224       5.676 -12.405  -2.691  1.00 82.70           H  
ATOM   3097  HA  THR A 224       7.843 -12.282  -4.561  1.00 83.48           H  
ATOM   3098  N   ILE A 225       4.958 -13.421  -5.702  1.00 81.01           N  
ATOM   3099  CA  ILE A 225       4.147 -13.674  -6.892  1.00 80.55           C  
ATOM   3100  C   ILE A 225       4.049 -12.436  -7.802  1.00 85.26           C  
ATOM   3101  O   ILE A 225       4.170 -12.591  -9.013  1.00 84.91           O  
ATOM   3102  CB  ILE A 225       2.722 -14.192  -6.528  1.00  0.00           C  
ATOM   3103  CG1 ILE A 225       2.815 -15.576  -5.842  1.00  0.00           C  
ATOM   3104  CG2 ILE A 225       1.729 -14.255  -7.714  1.00  0.00           C  
ATOM   3105  CD1 ILE A 225       1.530 -16.010  -5.121  1.00  0.00           C  
ATOM   3106  HB  ILE A 225       2.299 -13.502  -5.800  1.00  0.00           H  
ATOM   3107 HG12 ILE A 225       3.082 -16.328  -6.585  1.00  0.00           H  
ATOM   3108 HG13 ILE A 225       3.625 -15.589  -5.113  1.00  0.00           H  
ATOM   3109 HG21 ILE A 225       0.771 -14.678  -7.410  1.00  0.00           H  
ATOM   3110 HG22 ILE A 225       1.505 -13.269  -8.122  1.00  0.00           H  
ATOM   3111 HG23 ILE A 225       2.120 -14.871  -8.524  1.00  0.00           H  
ATOM   3112 HD11 ILE A 225       1.762 -16.655  -4.273  1.00  0.00           H  
ATOM   3113 HD12 ILE A 225       0.967 -15.158  -4.740  1.00  0.00           H  
ATOM   3114 HD13 ILE A 225       0.876 -16.570  -5.789  1.00  0.00           H  
ATOM   3115  H   ILE A 225       4.468 -13.442  -4.818  1.00 81.01           H  
ATOM   3116  HA  ILE A 225       4.645 -14.458  -7.465  1.00 80.55           H  
ATOM   3117  N   ILE A 226       3.903 -11.236  -7.213  1.00 81.83           N  
ATOM   3118  CA  ILE A 226       3.912  -9.956  -7.924  1.00 81.57           C  
ATOM   3119  C   ILE A 226       5.248  -9.708  -8.657  1.00 87.49           C  
ATOM   3120  O   ILE A 226       5.225  -9.348  -9.832  1.00 87.33           O  
ATOM   3121  CB  ILE A 226       3.623  -8.761  -6.968  1.00 83.92           C  
ATOM   3122  CG1 ILE A 226       2.180  -8.774  -6.430  1.00 83.90           C  
ATOM   3123  CG2 ILE A 226       3.860  -7.384  -7.600  1.00 84.70           C  
ATOM   3124  CD1 ILE A 226       2.006  -8.044  -5.084  1.00 90.96           C  
ATOM   3125  H   ILE A 226       3.796 -11.188  -6.208  1.00 81.83           H  
ATOM   3126  HA  ILE A 226       3.121  -9.993  -8.676  1.00 81.57           H  
ATOM   3127  HB  ILE A 226       4.294  -8.851  -6.113  1.00 83.92           H  
ATOM   3128 HG13 ILE A 226       1.813  -9.793  -6.338  1.00 83.90           H  
ATOM   3129 HG12 ILE A 226       1.535  -8.307  -7.171  1.00 83.90           H  
ATOM   3130 HG21 ILE A 226       3.520  -6.605  -6.923  1.00 84.70           H  
ATOM   3131 HG22 ILE A 226       4.909  -7.191  -7.821  1.00 84.70           H  
ATOM   3132 HG23 ILE A 226       3.293  -7.284  -8.523  1.00 84.70           H  
ATOM   3133 HD11 ILE A 226       1.136  -7.391  -5.105  1.00 90.96           H  
ATOM   3134 HD12 ILE A 226       1.854  -8.749  -4.267  1.00 90.96           H  
ATOM   3135 HD13 ILE A 226       2.869  -7.430  -4.831  1.00 90.96           H  
ATOM   3136  N   SER A 227       6.374  -9.948  -7.963  1.00 85.29           N  
ATOM   3137  CA  SER A 227       7.733  -9.841  -8.502  1.00 85.79           C  
ATOM   3138  C   SER A 227       8.007 -10.838  -9.642  1.00 91.28           C  
ATOM   3139  O   SER A 227       8.678 -10.472 -10.605  1.00 91.67           O  
ATOM   3140  CB  SER A 227       8.750 -10.046  -7.365  1.00  0.00           C  
ATOM   3141  OG  SER A 227       8.691  -8.977  -6.446  1.00  0.00           O  
ATOM   3142  HB2 SER A 227       8.575 -10.983  -6.836  1.00  0.00           H  
ATOM   3143  HB3 SER A 227       9.766 -10.089  -7.763  1.00  0.00           H  
ATOM   3144  HG  SER A 227       9.272  -9.174  -5.708  1.00  0.00           H  
ATOM   3145  H   SER A 227       6.308 -10.222  -6.991  1.00 85.29           H  
ATOM   3146  HA  SER A 227       7.857  -8.835  -8.907  1.00 85.79           H  
ATOM   3147  N   ILE A 228       7.451 -12.059  -9.527  1.00 87.69           N  
ATOM   3148  CA  ILE A 228       7.471 -13.096 -10.560  1.00 87.62           C  
ATOM   3149  C   ILE A 228       6.672 -12.683 -11.811  1.00 92.08           C  
ATOM   3150  O   ILE A 228       7.187 -12.860 -12.913  1.00 93.04           O  
ATOM   3151  CB  ILE A 228       6.965 -14.467 -10.006  1.00 90.93           C  
ATOM   3152  CG1 ILE A 228       8.028 -15.096  -9.075  1.00 91.44           C  
ATOM   3153  CG2 ILE A 228       6.515 -15.507 -11.059  1.00 91.56           C  
ATOM   3154  CD1 ILE A 228       7.470 -16.159  -8.114  1.00 97.26           C  
ATOM   3155  H   ILE A 228       6.934 -12.285  -8.687  1.00 87.69           H  
ATOM   3156  HA  ILE A 228       8.511 -13.222 -10.869  1.00 87.62           H  
ATOM   3157  HB  ILE A 228       6.092 -14.257  -9.391  1.00 90.93           H  
ATOM   3158 HG13 ILE A 228       8.517 -14.324  -8.480  1.00 91.44           H  
ATOM   3159 HG12 ILE A 228       8.821 -15.537  -9.679  1.00 91.44           H  
ATOM   3160 HG21 ILE A 228       6.226 -16.447 -10.588  1.00 91.56           H  
ATOM   3161 HG22 ILE A 228       5.647 -15.174 -11.628  1.00 91.56           H  
ATOM   3162 HG23 ILE A 228       7.317 -15.728 -11.765  1.00 91.56           H  
ATOM   3163 HD11 ILE A 228       8.080 -16.224  -7.212  1.00 97.26           H  
ATOM   3164 HD12 ILE A 228       6.451 -15.932  -7.801  1.00 97.26           H  
ATOM   3165 HD13 ILE A 228       7.463 -17.145  -8.579  1.00 97.26           H  
ATOM   3166  N   MET A 229       5.472 -12.102 -11.611  1.00 87.62           N  
ATOM   3167  CA  MET A 229       4.591 -11.564 -12.655  1.00 86.97           C  
ATOM   3168  C   MET A 229       5.214 -10.401 -13.449  1.00 90.59           C  
ATOM   3169  O   MET A 229       4.976 -10.325 -14.652  1.00 90.37           O  
ATOM   3170  CB  MET A 229       3.233 -11.148 -12.057  1.00  0.00           C  
ATOM   3171  CG  MET A 229       2.349 -12.323 -11.616  1.00  0.00           C  
ATOM   3172  SD  MET A 229       1.538 -13.244 -12.942  1.00  0.00           S  
ATOM   3173  CE  MET A 229       0.701 -14.480 -11.915  1.00  0.00           C  
ATOM   3174  HB2 MET A 229       3.391 -10.495 -11.202  1.00  0.00           H  
ATOM   3175  HB3 MET A 229       2.670 -10.561 -12.784  1.00  0.00           H  
ATOM   3176  HG2 MET A 229       2.930 -13.050 -11.054  1.00  0.00           H  
ATOM   3177  HG3 MET A 229       1.575 -11.954 -10.943  1.00  0.00           H  
ATOM   3178  HE1 MET A 229       0.108 -15.147 -12.541  1.00  0.00           H  
ATOM   3179  HE2 MET A 229       1.429 -15.076 -11.365  1.00  0.00           H  
ATOM   3180  HE3 MET A 229       0.035 -13.995 -11.200  1.00  0.00           H  
ATOM   3181  H   MET A 229       5.130 -12.011 -10.663  1.00 87.62           H  
ATOM   3182  HA  MET A 229       4.391 -12.371 -13.356  1.00 86.97           H  
ATOM   3183  N   TYR A 230       6.016  -9.549 -12.788  1.00 87.11           N  
ATOM   3184  CA  TYR A 230       6.785  -8.476 -13.426  1.00 87.37           C  
ATOM   3185  C   TYR A 230       8.142  -8.930 -13.980  1.00 92.18           C  
ATOM   3186  O   TYR A 230       8.703  -8.231 -14.824  1.00 92.22           O  
ATOM   3187  CB  TYR A 230       6.946  -7.302 -12.454  1.00 88.35           C  
ATOM   3188  CG  TYR A 230       5.685  -6.472 -12.325  1.00 90.30           C  
ATOM   3189  CD1 TYR A 230       5.167  -5.785 -13.444  1.00 92.52           C  
ATOM   3190  CD2 TYR A 230       5.021  -6.384 -11.091  1.00 91.18           C  
ATOM   3191  CE1 TYR A 230       3.977  -5.040 -13.341  1.00 93.72           C  
ATOM   3192  CE2 TYR A 230       3.827  -5.654 -10.999  1.00 92.60           C  
ATOM   3193  CZ  TYR A 230       3.298  -4.983 -12.112  1.00101.90           C  
ATOM   3194  OH  TYR A 230       2.132  -4.285 -11.992  1.00105.44           O  
ATOM   3195  H   TYR A 230       6.141  -9.660 -11.790  1.00 87.11           H  
ATOM   3196  HA  TYR A 230       6.220  -8.116 -14.281  1.00 87.37           H  
ATOM   3197  HB3 TYR A 230       7.723  -6.634 -12.816  1.00 88.35           H  
ATOM   3198  HB2 TYR A 230       7.285  -7.653 -11.476  1.00 88.35           H  
ATOM   3199  HD1 TYR A 230       5.688  -5.829 -14.385  1.00 92.52           H  
ATOM   3200  HD2 TYR A 230       5.416  -6.877 -10.218  1.00 91.18           H  
ATOM   3201  HE1 TYR A 230       3.583  -4.524 -14.202  1.00 93.72           H  
ATOM   3202  HE2 TYR A 230       3.291  -5.629 -10.074  1.00 92.60           H  
ATOM   3203  HH  TYR A 230       1.756  -4.327 -11.110  1.00105.44           H  
ATOM   3204  N   GLY A 231       8.623 -10.103 -13.540  1.00 88.15           N  
ATOM   3205  CA  GLY A 231       9.776 -10.782 -14.111  1.00 87.64           C  
ATOM   3206  C   GLY A 231       9.388 -11.274 -15.505  1.00 91.46           C  
ATOM   3207  O   GLY A 231       9.977 -10.813 -16.477  1.00 91.25           O  
ATOM   3208  HA3 GLY A 231      10.052 -11.625 -13.477  1.00 87.64           H  
ATOM   3209  H   GLY A 231       8.115 -10.598 -12.820  1.00 88.15           H  
ATOM   3210  HA2 GLY A 231      10.634 -10.109 -14.161  1.00 87.64           H  
ATOM   3211  N   ILE A 232       8.358 -12.139 -15.588  1.00 88.05           N  
ATOM   3212  CA  ILE A 232       7.791 -12.704 -16.822  1.00 88.27           C  
ATOM   3213  C   ILE A 232       7.234 -11.660 -17.815  1.00 94.53           C  
ATOM   3214  O   ILE A 232       7.276 -11.928 -19.013  1.00 94.80           O  
ATOM   3215  CB  ILE A 232       6.703 -13.781 -16.544  1.00  0.00           C  
ATOM   3216  CG1 ILE A 232       5.442 -13.217 -15.860  1.00  0.00           C  
ATOM   3217  CG2 ILE A 232       7.315 -14.961 -15.760  1.00  0.00           C  
ATOM   3218  CD1 ILE A 232       4.405 -14.257 -15.419  1.00  0.00           C  
ATOM   3219  HB  ILE A 232       6.380 -14.184 -17.506  1.00  0.00           H  
ATOM   3220 HG12 ILE A 232       5.779 -12.685 -14.982  1.00  0.00           H  
ATOM   3221 HG13 ILE A 232       4.950 -12.481 -16.493  1.00  0.00           H  
ATOM   3222 HG21 ILE A 232       6.616 -15.791 -15.663  1.00  0.00           H  
ATOM   3223 HG22 ILE A 232       8.196 -15.349 -16.272  1.00  0.00           H  
ATOM   3224 HG23 ILE A 232       7.621 -14.671 -14.757  1.00  0.00           H  
ATOM   3225 HD11 ILE A 232       3.420 -13.802 -15.328  1.00  0.00           H  
ATOM   3226 HD12 ILE A 232       4.332 -15.077 -16.133  1.00  0.00           H  
ATOM   3227 HD13 ILE A 232       4.659 -14.680 -14.447  1.00  0.00           H  
ATOM   3228  H   ILE A 232       7.904 -12.432 -14.732  1.00 88.05           H  
ATOM   3229  HA  ILE A 232       8.594 -13.225 -17.333  1.00 88.27           H  
ATOM   3230  N   VAL A 233       6.788 -10.487 -17.321  1.00 92.40           N  
ATOM   3231  CA  VAL A 233       6.358  -9.343 -18.138  1.00 93.20           C  
ATOM   3232  C   VAL A 233       7.519  -8.755 -18.969  1.00100.41           C  
ATOM   3233  O   VAL A 233       7.314  -8.432 -20.136  1.00100.10           O  
ATOM   3234  CB  VAL A 233       5.680  -8.226 -17.265  1.00  0.00           C  
ATOM   3235  CG1 VAL A 233       6.424  -6.890 -17.083  1.00  0.00           C  
ATOM   3236  CG2 VAL A 233       4.233  -7.926 -17.670  1.00  0.00           C  
ATOM   3237  HB  VAL A 233       5.592  -8.633 -16.267  1.00  0.00           H  
ATOM   3238 HG11 VAL A 233       5.819  -6.197 -16.504  1.00  0.00           H  
ATOM   3239 HG12 VAL A 233       7.365  -7.014 -16.554  1.00  0.00           H  
ATOM   3240 HG13 VAL A 233       6.632  -6.404 -18.035  1.00  0.00           H  
ATOM   3241 HG21 VAL A 233       3.722  -7.347 -16.900  1.00  0.00           H  
ATOM   3242 HG22 VAL A 233       4.184  -7.343 -18.588  1.00  0.00           H  
ATOM   3243 HG23 VAL A 233       3.669  -8.848 -17.800  1.00  0.00           H  
ATOM   3244  H   VAL A 233       6.774 -10.347 -16.321  1.00 92.40           H  
ATOM   3245  HA  VAL A 233       5.626  -9.736 -18.843  1.00 93.20           H  
ATOM   3246  N   ILE A 234       8.710  -8.646 -18.352  1.00 99.57           N  
ATOM   3247  CA  ILE A 234       9.938  -8.134 -18.964  1.00100.55           C  
ATOM   3248  C   ILE A 234      10.515  -9.084 -20.031  1.00103.38           C  
ATOM   3249  O   ILE A 234      10.953  -8.601 -21.076  1.00102.99           O  
ATOM   3250  CB  ILE A 234      11.008  -7.789 -17.874  1.00  0.00           C  
ATOM   3251  CG1 ILE A 234      10.675  -6.425 -17.225  1.00  0.00           C  
ATOM   3252  CG2 ILE A 234      12.490  -7.819 -18.321  1.00  0.00           C  
ATOM   3253  CD1 ILE A 234      11.424  -6.150 -15.913  1.00  0.00           C  
ATOM   3254  HB  ILE A 234      10.920  -8.535 -17.086  1.00  0.00           H  
ATOM   3255 HG12 ILE A 234      10.889  -5.624 -17.934  1.00  0.00           H  
ATOM   3256 HG13 ILE A 234       9.605  -6.362 -17.024  1.00  0.00           H  
ATOM   3257 HG21 ILE A 234      13.157  -7.535 -17.508  1.00  0.00           H  
ATOM   3258 HG22 ILE A 234      12.807  -8.814 -18.635  1.00  0.00           H  
ATOM   3259 HG23 ILE A 234      12.669  -7.128 -19.146  1.00  0.00           H  
ATOM   3260 HD11 ILE A 234      10.871  -5.440 -15.296  1.00  0.00           H  
ATOM   3261 HD12 ILE A 234      11.551  -7.060 -15.325  1.00  0.00           H  
ATOM   3262 HD13 ILE A 234      12.411  -5.726 -16.099  1.00  0.00           H  
ATOM   3263  H   ILE A 234       8.793  -8.944 -17.390  1.00 99.57           H  
ATOM   3264  HA  ILE A 234       9.675  -7.208 -19.480  1.00100.55           H  
ATOM   3265  N   ARG A 235      10.489 -10.403 -19.762  1.00 99.53           N  
ATOM   3266  CA  ARG A 235      11.022 -11.437 -20.662  1.00 99.46           C  
ATOM   3267  C   ARG A 235      10.225 -11.532 -21.974  1.00104.97           C  
ATOM   3268  O   ARG A 235      10.835 -11.630 -23.034  1.00104.88           O  
ATOM   3269  CB  ARG A 235      11.161 -12.833 -19.986  1.00  0.00           C  
ATOM   3270  CG  ARG A 235      11.290 -12.797 -18.457  1.00  0.00           C  
ATOM   3271  CD  ARG A 235      11.379 -14.157 -17.749  1.00  0.00           C  
ATOM   3272  NE  ARG A 235      11.462 -14.002 -16.286  1.00  0.00           N  
ATOM   3273  CZ  ARG A 235      12.556 -13.704 -15.565  1.00  0.00           C  
ATOM   3274  NH1 ARG A 235      13.754 -13.560 -16.147  1.00  0.00           N  
ATOM   3275  NH2 ARG A 235      12.447 -13.549 -14.238  1.00  0.00           N1+
ATOM   3276  HB2 ARG A 235      10.290 -13.449 -20.220  1.00  0.00           H  
ATOM   3277  HB3 ARG A 235      12.015 -13.352 -20.421  1.00  0.00           H  
ATOM   3278  HG2 ARG A 235      12.061 -12.111 -18.104  1.00  0.00           H  
ATOM   3279  HG3 ARG A 235      10.339 -12.380 -18.165  1.00  0.00           H  
ATOM   3280  HD2 ARG A 235      10.417 -14.651 -17.890  1.00  0.00           H  
ATOM   3281  HD3 ARG A 235      12.123 -14.828 -18.179  1.00  0.00           H  
ATOM   3282  HE  ARG A 235      10.580 -14.068 -15.799  1.00  0.00           H  
ATOM   3283 HH12 ARG A 235      14.572 -13.333 -15.600  1.00  0.00           H  
ATOM   3284 HH11 ARG A 235      13.844 -13.673 -17.146  1.00  0.00           H  
ATOM   3285 HH22 ARG A 235      13.260 -13.323 -13.682  1.00  0.00           H  
ATOM   3286 HH21 ARG A 235      11.556 -13.670 -13.779  1.00  0.00           H  
ATOM   3287  H   ARG A 235      10.102 -10.720 -18.884  1.00 99.53           H  
ATOM   3288  HA  ARG A 235      12.030 -11.118 -20.935  1.00 99.46           H  
ATOM   3289  N   THR A 236       8.889 -11.454 -21.879  1.00102.36           N  
ATOM   3290  CA  THR A 236       7.963 -11.462 -23.015  1.00102.94           C  
ATOM   3291  C   THR A 236       7.861 -10.095 -23.736  1.00107.71           C  
ATOM   3292  O   THR A 236       7.476 -10.078 -24.904  1.00107.60           O  
ATOM   3293  CB  THR A 236       6.543 -11.829 -22.536  1.00  0.00           C  
ATOM   3294  OG1 THR A 236       6.135 -10.880 -21.577  1.00  0.00           O  
ATOM   3295  CG2 THR A 236       6.424 -13.242 -21.943  1.00  0.00           C  
ATOM   3296  HB  THR A 236       5.844 -11.763 -23.371  1.00  0.00           H  
ATOM   3297  HG1 THR A 236       5.330 -11.191 -21.160  1.00  0.00           H  
ATOM   3298 HG21 THR A 236       5.416 -13.428 -21.570  1.00  0.00           H  
ATOM   3299 HG22 THR A 236       6.634 -13.994 -22.704  1.00  0.00           H  
ATOM   3300 HG23 THR A 236       7.121 -13.409 -21.123  1.00  0.00           H  
ATOM   3301  H   THR A 236       8.453 -11.360 -20.971  1.00102.36           H  
ATOM   3302  HA  THR A 236       8.300 -12.214 -23.730  1.00102.94           H  
ATOM   3303  N   ILE A 237       8.223  -8.982 -23.070  1.00104.74           N  
ATOM   3304  CA  ILE A 237       8.394  -7.676 -23.717  1.00105.12           C  
ATOM   3305  C   ILE A 237       9.632  -7.658 -24.637  1.00108.75           C  
ATOM   3306  O   ILE A 237       9.572  -7.049 -25.705  1.00108.85           O  
ATOM   3307  CB  ILE A 237       8.429  -6.501 -22.682  1.00  0.00           C  
ATOM   3308  CG1 ILE A 237       6.983  -6.064 -22.344  1.00  0.00           C  
ATOM   3309  CG2 ILE A 237       9.277  -5.261 -23.067  1.00  0.00           C  
ATOM   3310  CD1 ILE A 237       6.875  -5.099 -21.153  1.00  0.00           C  
ATOM   3311  HB  ILE A 237       8.869  -6.892 -21.765  1.00  0.00           H  
ATOM   3312 HG12 ILE A 237       6.535  -5.592 -23.219  1.00  0.00           H  
ATOM   3313 HG13 ILE A 237       6.371  -6.942 -22.139  1.00  0.00           H  
ATOM   3314 HG21 ILE A 237       9.253  -4.500 -22.289  1.00  0.00           H  
ATOM   3315 HG22 ILE A 237      10.331  -5.507 -23.198  1.00  0.00           H  
ATOM   3316 HG23 ILE A 237       8.917  -4.800 -23.988  1.00  0.00           H  
ATOM   3317 HD11 ILE A 237       5.849  -5.024 -20.805  1.00  0.00           H  
ATOM   3318 HD12 ILE A 237       7.486  -5.432 -20.314  1.00  0.00           H  
ATOM   3319 HD13 ILE A 237       7.189  -4.090 -21.422  1.00  0.00           H  
ATOM   3320  H   ILE A 237       8.478  -9.043 -22.094  1.00104.74           H  
ATOM   3321  HA  ILE A 237       7.530  -7.519 -24.366  1.00105.12           H  
ATOM   3322  N   TRP A 238      10.705  -8.353 -24.218  1.00104.85           N  
ATOM   3323  CA  TRP A 238      11.952  -8.498 -24.966  1.00104.84           C  
ATOM   3324  C   TRP A 238      11.790  -9.293 -26.279  1.00110.06           C  
ATOM   3325  O   TRP A 238      12.427  -8.922 -27.265  1.00110.00           O  
ATOM   3326  CB  TRP A 238      13.027  -9.104 -24.040  1.00  0.00           C  
ATOM   3327  CG  TRP A 238      14.411  -9.230 -24.607  1.00  0.00           C  
ATOM   3328  CD1 TRP A 238      14.934 -10.343 -25.170  1.00  0.00           C  
ATOM   3329  CD2 TRP A 238      15.434  -8.197 -24.737  1.00  0.00           C  
ATOM   3330  NE1 TRP A 238      16.214 -10.080 -25.612  1.00  0.00           N  
ATOM   3331  CE2 TRP A 238      16.578  -8.771 -25.371  1.00  0.00           C  
ATOM   3332  CE3 TRP A 238      15.516  -6.830 -24.381  1.00  0.00           C  
ATOM   3333  CZ2 TRP A 238      17.745  -8.030 -25.630  1.00  0.00           C  
ATOM   3334  CZ3 TRP A 238      16.679  -6.076 -24.637  1.00  0.00           C  
ATOM   3335  CH2 TRP A 238      17.794  -6.674 -25.258  1.00  0.00           C  
ATOM   3336  HB2 TRP A 238      13.109  -8.490 -23.142  1.00  0.00           H  
ATOM   3337  HB3 TRP A 238      12.718 -10.089 -23.696  1.00  0.00           H  
ATOM   3338  HD1 TRP A 238      14.414 -11.286 -25.255  1.00  0.00           H  
ATOM   3339  HE1 TRP A 238      16.789 -10.777 -26.064  1.00  0.00           H  
ATOM   3340  HE3 TRP A 238      14.671  -6.357 -23.901  1.00  0.00           H  
ATOM   3341  HZ2 TRP A 238      18.593  -8.494 -26.110  1.00  0.00           H  
ATOM   3342  HZ3 TRP A 238      16.717  -5.034 -24.354  1.00  0.00           H  
ATOM   3343  HH2 TRP A 238      18.682  -6.091 -25.451  1.00  0.00           H  
ATOM   3344  H   TRP A 238      10.672  -8.814 -23.319  1.00104.85           H  
ATOM   3345  HA  TRP A 238      12.282  -7.493 -25.237  1.00104.84           H  
ATOM   3346  N   ILE A 239      10.934 -10.336 -26.285  1.00107.33           N  
ATOM   3347  CA  ILE A 239      10.659 -11.143 -27.484  1.00107.68           C  
ATOM   3348  C   ILE A 239       9.720 -10.437 -28.486  1.00112.10           C  
ATOM   3349  O   ILE A 239       9.753 -10.783 -29.666  1.00112.32           O  
ATOM   3350  CB  ILE A 239      10.079 -12.563 -27.169  1.00  0.00           C  
ATOM   3351  CG1 ILE A 239       8.559 -12.648 -26.868  1.00  0.00           C  
ATOM   3352  CG2 ILE A 239      10.906 -13.278 -26.086  1.00  0.00           C  
ATOM   3353  CD1 ILE A 239       8.029 -14.068 -26.629  1.00  0.00           C  
ATOM   3354  HB  ILE A 239      10.233 -13.143 -28.081  1.00  0.00           H  
ATOM   3355 HG12 ILE A 239       8.357 -12.062 -25.981  1.00  0.00           H  
ATOM   3356 HG13 ILE A 239       7.962 -12.210 -27.666  1.00  0.00           H  
ATOM   3357 HG21 ILE A 239      10.715 -14.351 -26.079  1.00  0.00           H  
ATOM   3358 HG22 ILE A 239      11.976 -13.144 -26.247  1.00  0.00           H  
ATOM   3359 HG23 ILE A 239      10.665 -12.904 -25.098  1.00  0.00           H  
ATOM   3360 HD11 ILE A 239       6.955 -14.117 -26.814  1.00  0.00           H  
ATOM   3361 HD12 ILE A 239       8.510 -14.791 -27.289  1.00  0.00           H  
ATOM   3362 HD13 ILE A 239       8.199 -14.385 -25.599  1.00  0.00           H  
ATOM   3363  H   ILE A 239      10.447 -10.594 -25.439  1.00107.33           H  
ATOM   3364  HA  ILE A 239      11.610 -11.297 -28.000  1.00107.68           H  
ATOM   3365  N   LYS A 240       8.902  -9.477 -28.010  1.00108.26           N  
ATOM   3366  CA  LYS A 240       7.925  -8.734 -28.814  1.00108.50           C  
ATOM   3367  C   LYS A 240       8.596  -7.441 -29.221  1.00111.68           C  
ATOM   3368  O   LYS A 240       8.123  -6.711 -30.093  1.00111.99           O  
ATOM   3369  CB  LYS A 240       6.636  -8.473 -27.997  1.00  0.00           C  
ATOM   3370  CG  LYS A 240       5.746  -9.721 -27.883  1.00  0.00           C  
ATOM   3371  CD  LYS A 240       4.346  -9.409 -27.343  1.00  0.00           C  
ATOM   3372  CE  LYS A 240       3.435 -10.642 -27.383  1.00  0.00           C  
ATOM   3373  NZ  LYS A 240       2.041 -10.270 -27.116  1.00  0.00           N1+
ATOM   3374  HB2 LYS A 240       6.870  -8.087 -27.003  1.00  0.00           H  
ATOM   3375  HB3 LYS A 240       6.050  -7.694 -28.490  1.00  0.00           H  
ATOM   3376  HG2 LYS A 240       5.650 -10.182 -28.867  1.00  0.00           H  
ATOM   3377  HG3 LYS A 240       6.228 -10.465 -27.248  1.00  0.00           H  
ATOM   3378  HD2 LYS A 240       4.425  -9.041 -26.318  1.00  0.00           H  
ATOM   3379  HD3 LYS A 240       3.903  -8.601 -27.927  1.00  0.00           H  
ATOM   3380  HE2 LYS A 240       3.475 -11.115 -28.365  1.00  0.00           H  
ATOM   3381  HE3 LYS A 240       3.762 -11.381 -26.651  1.00  0.00           H  
ATOM   3382  HZ1 LYS A 240       1.455 -11.095 -27.133  1.00  0.00           H  
ATOM   3383  HZ2 LYS A 240       1.995  -9.853 -26.193  1.00  0.00           H  
ATOM   3384  HZ3 LYS A 240       1.722  -9.609 -27.807  1.00  0.00           H  
ATOM   3385  H   LYS A 240       8.936  -9.246 -27.027  1.00108.26           H  
ATOM   3386  HA  LYS A 240       7.662  -9.282 -29.722  1.00108.50           H  
ATOM   3387  HXT LYS A 240       9.516  -7.180 -28.697  1.00111.68           H  
ATOM   3388  N   SER A 241      11.938   4.401 -34.409  1.00145.18           N  
ATOM   3389  CA  SER A 241      11.122   5.409 -33.693  1.00146.74           C  
ATOM   3390  C   SER A 241       9.603   5.150 -33.880  1.00152.54           C  
ATOM   3391  O   SER A 241       8.818   5.679 -33.093  1.00152.58           O  
ATOM   3392  CB  SER A 241      11.503   6.860 -34.077  1.00  0.00           C  
ATOM   3393  OG  SER A 241      12.587   7.318 -33.292  1.00  0.00           O  
ATOM   3394  HB2 SER A 241      11.761   6.939 -35.134  1.00  0.00           H  
ATOM   3395  HB3 SER A 241      10.680   7.557 -33.907  1.00  0.00           H  
ATOM   3396  HG  SER A 241      12.807   8.212 -33.565  1.00  0.00           H  
ATOM   3397  H1  SER A 241      12.912   4.667 -34.372  1.00145.18           H  
ATOM   3398  H2  SER A 241      11.888   3.509 -33.936  1.00145.18           H  
ATOM   3399  HA  SER A 241      11.296   5.290 -32.621  1.00146.74           H  
ATOM   3400  N   ARG A 242       9.204   4.350 -34.887  1.00149.85           N  
ATOM   3401  CA  ARG A 242       7.826   3.920 -35.153  1.00150.21           C  
ATOM   3402  C   ARG A 242       7.235   3.018 -34.046  1.00153.79           C  
ATOM   3403  O   ARG A 242       6.014   2.985 -33.898  1.00153.90           O  
ATOM   3404  CB  ARG A 242       7.767   3.250 -36.547  1.00  0.00           C  
ATOM   3405  CG  ARG A 242       8.762   2.091 -36.772  1.00  0.00           C  
ATOM   3406  CD  ARG A 242       8.612   1.435 -38.154  1.00  0.00           C  
ATOM   3407  NE  ARG A 242       9.721   0.514 -38.447  1.00  0.00           N  
ATOM   3408  CZ  ARG A 242      10.880   0.843 -39.044  1.00  0.00           C  
ATOM   3409  NH1 ARG A 242      11.112   2.090 -39.480  1.00  0.00           N  
ATOM   3410  NH2 ARG A 242      11.823  -0.093 -39.208  1.00  0.00           N1+
ATOM   3411  HB2 ARG A 242       6.751   2.906 -36.744  1.00  0.00           H  
ATOM   3412  HB3 ARG A 242       7.968   4.016 -37.298  1.00  0.00           H  
ATOM   3413  HG2 ARG A 242       9.800   2.373 -36.591  1.00  0.00           H  
ATOM   3414  HG3 ARG A 242       8.520   1.333 -36.026  1.00  0.00           H  
ATOM   3415  HD2 ARG A 242       7.759   0.760 -38.079  1.00  0.00           H  
ATOM   3416  HD3 ARG A 242       8.369   2.128 -38.959  1.00  0.00           H  
ATOM   3417  HE  ARG A 242       9.607  -0.431 -38.108  1.00  0.00           H  
ATOM   3418 HH12 ARG A 242      11.985   2.326 -39.928  1.00  0.00           H  
ATOM   3419 HH11 ARG A 242      10.407   2.804 -39.365  1.00  0.00           H  
ATOM   3420 HH22 ARG A 242      12.699   0.136 -39.656  1.00  0.00           H  
ATOM   3421 HH21 ARG A 242      11.665  -1.039 -38.892  1.00  0.00           H  
ATOM   3422  H1  ARG A 242       9.915   3.971 -35.497  1.00149.85           H  
ATOM   3423  HA  ARG A 242       7.211   4.821 -35.191  1.00150.21           H  
ATOM   3424  N   GLY A 243       8.103   2.339 -33.273  1.00149.43           N  
ATOM   3425  CA  GLY A 243       7.748   1.467 -32.154  1.00148.45           C  
ATOM   3426  C   GLY A 243       7.664   2.265 -30.845  1.00152.29           C  
ATOM   3427  O   GLY A 243       8.338   1.919 -29.875  1.00150.87           O  
ATOM   3428  HA3 GLY A 243       8.510   0.692 -32.061  1.00148.45           H  
ATOM   3429  H   GLY A 243       9.089   2.450 -33.456  1.00149.43           H  
ATOM   3430  HA2 GLY A 243       6.799   0.959 -32.335  1.00148.45           H  
ATOM   3431  N   LEU A 244       6.843   3.328 -30.820  1.00149.91           N  
ATOM   3432  CA  LEU A 244       6.605   4.176 -29.649  1.00149.81           C  
ATOM   3433  C   LEU A 244       5.570   3.573 -28.673  1.00151.33           C  
ATOM   3434  O   LEU A 244       5.565   3.955 -27.503  1.00150.38           O  
ATOM   3435  CB  LEU A 244       6.200   5.589 -30.142  1.00  0.00           C  
ATOM   3436  CG  LEU A 244       6.953   6.743 -29.443  1.00  0.00           C  
ATOM   3437  CD1 LEU A 244       8.471   6.704 -29.736  1.00  0.00           C  
ATOM   3438  CD2 LEU A 244       6.334   8.106 -29.812  1.00  0.00           C  
ATOM   3439  HB2 LEU A 244       6.378   5.682 -31.215  1.00  0.00           H  
ATOM   3440  HB3 LEU A 244       5.124   5.730 -30.023  1.00  0.00           H  
ATOM   3441  HG  LEU A 244       6.825   6.614 -28.367  1.00  0.00           H  
ATOM   3442 HD11 LEU A 244       9.039   6.627 -28.809  1.00  0.00           H  
ATOM   3443 HD12 LEU A 244       8.752   5.853 -30.356  1.00  0.00           H  
ATOM   3444 HD13 LEU A 244       8.824   7.594 -30.257  1.00  0.00           H  
ATOM   3445 HD21 LEU A 244       7.075   8.903 -29.870  1.00  0.00           H  
ATOM   3446 HD22 LEU A 244       5.819   8.070 -30.773  1.00  0.00           H  
ATOM   3447 HD23 LEU A 244       5.603   8.408 -29.063  1.00  0.00           H  
ATOM   3448  H   LEU A 244       6.334   3.573 -31.659  1.00149.91           H  
ATOM   3449  HA  LEU A 244       7.542   4.248 -29.094  1.00149.81           H  
ATOM   3450  N   ILE A 245       4.746   2.621 -29.154  1.00146.57           N  
ATOM   3451  CA  ILE A 245       3.787   1.841 -28.363  1.00145.26           C  
ATOM   3452  C   ILE A 245       4.473   0.886 -27.361  1.00146.44           C  
ATOM   3453  O   ILE A 245       3.964   0.704 -26.254  1.00145.50           O  
ATOM   3454  CB  ILE A 245       2.832   1.023 -29.287  1.00  0.00           C  
ATOM   3455  CG1 ILE A 245       1.643   0.400 -28.516  1.00  0.00           C  
ATOM   3456  CG2 ILE A 245       3.545  -0.049 -30.146  1.00  0.00           C  
ATOM   3457  CD1 ILE A 245       0.508  -0.100 -29.423  1.00  0.00           C  
ATOM   3458  HB  ILE A 245       2.407   1.747 -29.984  1.00  0.00           H  
ATOM   3459 HG12 ILE A 245       1.990  -0.433 -27.903  1.00  0.00           H  
ATOM   3460 HG13 ILE A 245       1.233   1.133 -27.820  1.00  0.00           H  
ATOM   3461 HG21 ILE A 245       2.869  -0.459 -30.897  1.00  0.00           H  
ATOM   3462 HG22 ILE A 245       4.397   0.369 -30.684  1.00  0.00           H  
ATOM   3463 HG23 ILE A 245       3.904  -0.886 -29.548  1.00  0.00           H  
ATOM   3464 HD11 ILE A 245      -0.437  -0.127 -28.880  1.00  0.00           H  
ATOM   3465 HD12 ILE A 245       0.370   0.546 -30.290  1.00  0.00           H  
ATOM   3466 HD13 ILE A 245       0.709  -1.109 -29.785  1.00  0.00           H  
ATOM   3467  H   ILE A 245       4.814   2.371 -30.130  1.00146.57           H  
ATOM   3468  HA  ILE A 245       3.188   2.551 -27.788  1.00145.26           H  
ATOM   3469  N   SER A 246       5.633   0.334 -27.759  1.00141.27           N  
ATOM   3470  CA  SER A 246       6.487  -0.512 -26.928  1.00139.21           C  
ATOM   3471  C   SER A 246       7.130   0.287 -25.784  1.00140.66           C  
ATOM   3472  O   SER A 246       7.191  -0.210 -24.662  1.00139.25           O  
ATOM   3473  CB  SER A 246       7.574  -1.156 -27.810  1.00142.66           C  
ATOM   3474  OG  SER A 246       6.998  -2.085 -28.706  1.00152.24           O  
ATOM   3475  H   SER A 246       5.976   0.522 -28.690  1.00141.27           H  
ATOM   3476  HA  SER A 246       5.875  -1.301 -26.485  1.00139.21           H  
ATOM   3477  HB3 SER A 246       8.301  -1.689 -27.195  1.00142.66           H  
ATOM   3478  HB2 SER A 246       8.126  -0.404 -28.375  1.00142.66           H  
ATOM   3479  HG  SER A 246       7.701  -2.514 -29.200  1.00152.24           H  
ATOM   3480  N   LYS A 247       7.560   1.522 -26.094  1.00136.30           N  
ATOM   3481  CA  LYS A 247       8.238   2.444 -25.184  1.00135.20           C  
ATOM   3482  C   LYS A 247       7.317   2.995 -24.073  1.00136.87           C  
ATOM   3483  O   LYS A 247       7.804   3.275 -22.977  1.00135.80           O  
ATOM   3484  CB  LYS A 247       8.861   3.564 -26.046  1.00  0.00           C  
ATOM   3485  CG  LYS A 247       9.990   4.350 -25.361  1.00  0.00           C  
ATOM   3486  CD  LYS A 247      10.658   5.350 -26.318  1.00  0.00           C  
ATOM   3487  CE  LYS A 247      11.928   5.981 -25.731  1.00  0.00           C  
ATOM   3488  NZ  LYS A 247      12.532   6.943 -26.669  1.00  0.00           N1+
ATOM   3489  HB2 LYS A 247       9.294   3.106 -26.937  1.00  0.00           H  
ATOM   3490  HB3 LYS A 247       8.088   4.243 -26.411  1.00  0.00           H  
ATOM   3491  HG2 LYS A 247       9.603   4.880 -24.490  1.00  0.00           H  
ATOM   3492  HG3 LYS A 247      10.738   3.649 -24.987  1.00  0.00           H  
ATOM   3493  HD2 LYS A 247      10.899   4.855 -27.260  1.00  0.00           H  
ATOM   3494  HD3 LYS A 247       9.943   6.137 -26.562  1.00  0.00           H  
ATOM   3495  HE2 LYS A 247      11.698   6.496 -24.798  1.00  0.00           H  
ATOM   3496  HE3 LYS A 247      12.663   5.209 -25.501  1.00  0.00           H  
ATOM   3497  HZ1 LYS A 247      13.367   7.337 -26.260  1.00  0.00           H  
ATOM   3498  HZ2 LYS A 247      12.773   6.472 -27.530  1.00  0.00           H  
ATOM   3499  HZ3 LYS A 247      11.873   7.684 -26.867  1.00  0.00           H  
ATOM   3500  H   LYS A 247       7.440   1.854 -27.040  1.00136.30           H  
ATOM   3501  HA  LYS A 247       9.044   1.893 -24.698  1.00135.20           H  
ATOM   3502  N   ALA A 248       6.009   3.115 -24.368  1.00132.41           N  
ATOM   3503  CA  ALA A 248       4.981   3.603 -23.448  1.00131.78           C  
ATOM   3504  C   ALA A 248       4.614   2.591 -22.349  1.00133.30           C  
ATOM   3505  O   ALA A 248       4.557   2.976 -21.181  1.00132.84           O  
ATOM   3506  CB  ALA A 248       3.739   4.008 -24.257  1.00  0.00           C  
ATOM   3507  HB1 ALA A 248       3.980   4.794 -24.973  1.00  0.00           H  
ATOM   3508  HB2 ALA A 248       3.333   3.166 -24.819  1.00  0.00           H  
ATOM   3509  HB3 ALA A 248       2.949   4.388 -23.608  1.00  0.00           H  
ATOM   3510  H   ALA A 248       5.692   2.870 -25.296  1.00132.41           H  
ATOM   3511  HA  ALA A 248       5.365   4.500 -22.959  1.00131.78           H  
ATOM   3512  N   LYS A 249       4.388   1.321 -22.731  1.00127.69           N  
ATOM   3513  CA  LYS A 249       4.063   0.237 -21.796  1.00125.67           C  
ATOM   3514  C   LYS A 249       5.261  -0.216 -20.943  1.00125.96           C  
ATOM   3515  O   LYS A 249       5.034  -0.703 -19.837  1.00125.30           O  
ATOM   3516  CB  LYS A 249       3.412  -0.944 -22.545  1.00  0.00           C  
ATOM   3517  CG  LYS A 249       1.997  -0.622 -23.061  1.00  0.00           C  
ATOM   3518  CD  LYS A 249       1.293  -1.841 -23.677  1.00  0.00           C  
ATOM   3519  CE  LYS A 249      -0.129  -1.519 -24.164  1.00  0.00           C  
ATOM   3520  NZ  LYS A 249      -0.785  -2.706 -24.738  1.00  0.00           N1+
ATOM   3521  HB2 LYS A 249       4.052  -1.269 -23.367  1.00  0.00           H  
ATOM   3522  HB3 LYS A 249       3.333  -1.795 -21.866  1.00  0.00           H  
ATOM   3523  HG2 LYS A 249       1.390  -0.232 -22.243  1.00  0.00           H  
ATOM   3524  HG3 LYS A 249       2.054   0.175 -23.805  1.00  0.00           H  
ATOM   3525  HD2 LYS A 249       1.888  -2.215 -24.511  1.00  0.00           H  
ATOM   3526  HD3 LYS A 249       1.254  -2.647 -22.943  1.00  0.00           H  
ATOM   3527  HE2 LYS A 249      -0.737  -1.149 -23.338  1.00  0.00           H  
ATOM   3528  HE3 LYS A 249      -0.100  -0.735 -24.922  1.00  0.00           H  
ATOM   3529  HZ1 LYS A 249      -1.717  -2.463 -25.045  1.00  0.00           H  
ATOM   3530  HZ2 LYS A 249      -0.250  -3.040 -25.527  1.00  0.00           H  
ATOM   3531  HZ3 LYS A 249      -0.844  -3.435 -24.040  1.00  0.00           H  
ATOM   3532  H   LYS A 249       4.454   1.070 -23.708  1.00127.69           H  
ATOM   3533  HA  LYS A 249       3.320   0.626 -21.097  1.00125.67           H  
ATOM   3534  N   ILE A 250       6.496   0.002 -21.437  1.00119.87           N  
ATOM   3535  CA  ILE A 250       7.746  -0.158 -20.686  1.00117.88           C  
ATOM   3536  C   ILE A 250       7.845   0.821 -19.497  1.00118.44           C  
ATOM   3537  O   ILE A 250       8.214   0.390 -18.405  1.00116.98           O  
ATOM   3538  CB  ILE A 250       8.994  -0.024 -21.619  1.00  0.00           C  
ATOM   3539  CG1 ILE A 250       9.174  -1.316 -22.448  1.00  0.00           C  
ATOM   3540  CG2 ILE A 250      10.332   0.334 -20.927  1.00  0.00           C  
ATOM   3541  CD1 ILE A 250      10.087  -1.160 -23.675  1.00  0.00           C  
ATOM   3542  HB  ILE A 250       8.781   0.782 -22.323  1.00  0.00           H  
ATOM   3543 HG12 ILE A 250       9.572  -2.100 -21.803  1.00  0.00           H  
ATOM   3544 HG13 ILE A 250       8.205  -1.689 -22.782  1.00  0.00           H  
ATOM   3545 HG21 ILE A 250      11.156   0.348 -21.640  1.00  0.00           H  
ATOM   3546 HG22 ILE A 250      10.311   1.324 -20.471  1.00  0.00           H  
ATOM   3547 HG23 ILE A 250      10.582  -0.391 -20.152  1.00  0.00           H  
ATOM   3548 HD11 ILE A 250       9.742  -1.789 -24.496  1.00  0.00           H  
ATOM   3549 HD12 ILE A 250      10.114  -0.134 -24.039  1.00  0.00           H  
ATOM   3550 HD13 ILE A 250      11.110  -1.457 -23.442  1.00  0.00           H  
ATOM   3551  H   ILE A 250       6.590   0.382 -22.369  1.00119.87           H  
ATOM   3552  HA  ILE A 250       7.742  -1.166 -20.266  1.00117.88           H  
ATOM   3553  N   LYS A 251       7.468   2.095 -19.721  1.00113.68           N  
ATOM   3554  CA  LYS A 251       7.356   3.115 -18.677  1.00112.77           C  
ATOM   3555  C   LYS A 251       6.292   2.778 -17.620  1.00113.04           C  
ATOM   3556  O   LYS A 251       6.612   2.823 -16.435  1.00112.60           O  
ATOM   3557  CB  LYS A 251       7.124   4.510 -19.303  1.00  0.00           C  
ATOM   3558  CG  LYS A 251       8.427   5.256 -19.629  1.00  0.00           C  
ATOM   3559  CD  LYS A 251       8.179   6.675 -20.166  1.00  0.00           C  
ATOM   3560  CE  LYS A 251       9.450   7.536 -20.161  1.00  0.00           C  
ATOM   3561  NZ  LYS A 251       9.175   8.908 -20.622  1.00  0.00           N1+
ATOM   3562  HB2 LYS A 251       6.483   4.443 -20.182  1.00  0.00           H  
ATOM   3563  HB3 LYS A 251       6.578   5.133 -18.594  1.00  0.00           H  
ATOM   3564  HG2 LYS A 251       9.035   5.315 -18.725  1.00  0.00           H  
ATOM   3565  HG3 LYS A 251       9.008   4.684 -20.354  1.00  0.00           H  
ATOM   3566  HD2 LYS A 251       7.796   6.603 -21.185  1.00  0.00           H  
ATOM   3567  HD3 LYS A 251       7.396   7.164 -19.587  1.00  0.00           H  
ATOM   3568  HE2 LYS A 251       9.868   7.588 -19.155  1.00  0.00           H  
ATOM   3569  HE3 LYS A 251      10.210   7.091 -20.804  1.00  0.00           H  
ATOM   3570  HZ1 LYS A 251      10.031   9.445 -20.610  1.00  0.00           H  
ATOM   3571  HZ2 LYS A 251       8.806   8.883 -21.561  1.00  0.00           H  
ATOM   3572  HZ3 LYS A 251       8.502   9.342 -20.007  1.00  0.00           H  
ATOM   3573  H   LYS A 251       7.180   2.372 -20.648  1.00113.68           H  
ATOM   3574  HA  LYS A 251       8.315   3.135 -18.155  1.00112.77           H  
ATOM   3575  N   ALA A 252       5.073   2.420 -18.062  1.00106.36           N  
ATOM   3576  CA  ALA A 252       3.932   2.093 -17.199  1.00104.30           C  
ATOM   3577  C   ALA A 252       4.172   0.906 -16.249  1.00104.38           C  
ATOM   3578  O   ALA A 252       3.825   1.006 -15.072  1.00103.62           O  
ATOM   3579  CB  ALA A 252       2.693   1.848 -18.072  1.00  0.00           C  
ATOM   3580  HB1 ALA A 252       2.849   1.015 -18.757  1.00  0.00           H  
ATOM   3581  HB2 ALA A 252       1.817   1.620 -17.464  1.00  0.00           H  
ATOM   3582  HB3 ALA A 252       2.456   2.729 -18.670  1.00  0.00           H  
ATOM   3583  H   ALA A 252       4.895   2.408 -19.057  1.00106.36           H  
ATOM   3584  HA  ALA A 252       3.738   2.971 -16.579  1.00104.30           H  
ATOM   3585  N   ILE A 253       4.787  -0.172 -16.767  1.00 98.42           N  
ATOM   3586  CA  ILE A 253       5.184  -1.355 -15.999  1.00 96.22           C  
ATOM   3587  C   ILE A 253       6.322  -1.085 -14.995  1.00 98.37           C  
ATOM   3588  O   ILE A 253       6.295  -1.659 -13.909  1.00 97.69           O  
ATOM   3589  CB  ILE A 253       5.511  -2.557 -16.945  1.00  0.00           C  
ATOM   3590  CG1 ILE A 253       4.229  -3.394 -17.172  1.00  0.00           C  
ATOM   3591  CG2 ILE A 253       6.704  -3.463 -16.562  1.00  0.00           C  
ATOM   3592  CD1 ILE A 253       4.198  -4.194 -18.478  1.00  0.00           C  
ATOM   3593  HB  ILE A 253       5.793  -2.134 -17.908  1.00  0.00           H  
ATOM   3594 HG12 ILE A 253       4.073  -4.071 -16.334  1.00  0.00           H  
ATOM   3595 HG13 ILE A 253       3.363  -2.732 -17.183  1.00  0.00           H  
ATOM   3596 HG21 ILE A 253       6.891  -4.204 -17.335  1.00  0.00           H  
ATOM   3597 HG22 ILE A 253       7.636  -2.906 -16.468  1.00  0.00           H  
ATOM   3598 HG23 ILE A 253       6.522  -3.988 -15.625  1.00  0.00           H  
ATOM   3599 HD11 ILE A 253       3.302  -4.812 -18.534  1.00  0.00           H  
ATOM   3600 HD12 ILE A 253       4.194  -3.531 -19.344  1.00  0.00           H  
ATOM   3601 HD13 ILE A 253       5.056  -4.855 -18.570  1.00  0.00           H  
ATOM   3602  H   ILE A 253       5.039  -0.176 -17.747  1.00 98.42           H  
ATOM   3603  HA  ILE A 253       4.320  -1.633 -15.394  1.00 96.22           H  
ATOM   3604  N   LYS A 254       7.277  -0.209 -15.353  1.00 93.86           N  
ATOM   3605  CA  LYS A 254       8.375   0.186 -14.470  1.00 92.99           C  
ATOM   3606  C   LYS A 254       7.895   1.058 -13.293  1.00 96.36           C  
ATOM   3607  O   LYS A 254       8.420   0.905 -12.192  1.00 95.66           O  
ATOM   3608  CB  LYS A 254       9.489   0.856 -15.300  1.00  0.00           C  
ATOM   3609  CG  LYS A 254      10.793   1.101 -14.517  1.00  0.00           C  
ATOM   3610  CD  LYS A 254      11.940   1.594 -15.411  1.00  0.00           C  
ATOM   3611  CE  LYS A 254      13.260   1.739 -14.640  1.00  0.00           C  
ATOM   3612  NZ  LYS A 254      14.341   2.229 -15.512  1.00  0.00           N1+
ATOM   3613  HB2 LYS A 254       9.725   0.203 -16.141  1.00  0.00           H  
ATOM   3614  HB3 LYS A 254       9.130   1.791 -15.734  1.00  0.00           H  
ATOM   3615  HG2 LYS A 254      10.619   1.833 -13.727  1.00  0.00           H  
ATOM   3616  HG3 LYS A 254      11.092   0.178 -14.019  1.00  0.00           H  
ATOM   3617  HD2 LYS A 254      12.076   0.903 -16.244  1.00  0.00           H  
ATOM   3618  HD3 LYS A 254      11.664   2.554 -15.851  1.00  0.00           H  
ATOM   3619  HE2 LYS A 254      13.138   2.435 -13.810  1.00  0.00           H  
ATOM   3620  HE3 LYS A 254      13.559   0.780 -14.216  1.00  0.00           H  
ATOM   3621  HZ1 LYS A 254      15.194   2.313 -14.977  1.00  0.00           H  
ATOM   3622  HZ2 LYS A 254      14.485   1.579 -16.272  1.00  0.00           H  
ATOM   3623  HZ3 LYS A 254      14.090   3.134 -15.886  1.00  0.00           H  
ATOM   3624  H   LYS A 254       7.247   0.230 -16.263  1.00 93.86           H  
ATOM   3625  HA  LYS A 254       8.793  -0.728 -14.043  1.00 92.99           H  
ATOM   3626  N   TYR A 255       6.876   1.904 -13.530  1.00 92.88           N  
ATOM   3627  CA  TYR A 255       6.224   2.719 -12.503  1.00 92.83           C  
ATOM   3628  C   TYR A 255       5.390   1.869 -11.535  1.00 93.87           C  
ATOM   3629  O   TYR A 255       5.468   2.106 -10.332  1.00 93.60           O  
ATOM   3630  CB  TYR A 255       5.339   3.813 -13.140  1.00  0.00           C  
ATOM   3631  CG  TYR A 255       5.997   4.753 -14.139  1.00  0.00           C  
ATOM   3632  CD1 TYR A 255       5.192   5.393 -15.105  1.00  0.00           C  
ATOM   3633  CD2 TYR A 255       7.391   4.990 -14.131  1.00  0.00           C  
ATOM   3634  CE1 TYR A 255       5.771   6.253 -16.055  1.00  0.00           C  
ATOM   3635  CE2 TYR A 255       7.973   5.836 -15.094  1.00  0.00           C  
ATOM   3636  CZ  TYR A 255       7.162   6.480 -16.045  1.00  0.00           C  
ATOM   3637  OH  TYR A 255       7.719   7.348 -16.936  1.00  0.00           O  
ATOM   3638  HB2 TYR A 255       4.498   3.337 -13.648  1.00  0.00           H  
ATOM   3639  HB3 TYR A 255       4.903   4.432 -12.354  1.00  0.00           H  
ATOM   3640  HD1 TYR A 255       4.125   5.225 -15.120  1.00  0.00           H  
ATOM   3641  HD2 TYR A 255       8.033   4.524 -13.399  1.00  0.00           H  
ATOM   3642  HE1 TYR A 255       5.143   6.747 -16.782  1.00  0.00           H  
ATOM   3643  HE2 TYR A 255       9.038   6.014 -15.079  1.00  0.00           H  
ATOM   3644  HH  TYR A 255       7.055   7.864 -17.399  1.00  0.00           H  
ATOM   3645  H   TYR A 255       6.509   1.990 -14.469  1.00 92.88           H  
ATOM   3646  HA  TYR A 255       6.999   3.207 -11.910  1.00 92.83           H  
ATOM   3647  N   SER A 256       4.637   0.885 -12.060  1.00 87.93           N  
ATOM   3648  CA  SER A 256       3.827  -0.034 -11.257  1.00 85.90           C  
ATOM   3649  C   SER A 256       4.673  -0.980 -10.383  1.00 87.93           C  
ATOM   3650  O   SER A 256       4.293  -1.204  -9.235  1.00 87.46           O  
ATOM   3651  CB  SER A 256       2.798  -0.749 -12.154  1.00  0.00           C  
ATOM   3652  OG  SER A 256       3.366  -1.745 -12.976  1.00  0.00           O  
ATOM   3653  HB2 SER A 256       2.032  -1.221 -11.537  1.00  0.00           H  
ATOM   3654  HB3 SER A 256       2.286  -0.021 -12.780  1.00  0.00           H  
ATOM   3655  HG  SER A 256       3.449  -2.557 -12.467  1.00  0.00           H  
ATOM   3656  H   SER A 256       4.612   0.744 -13.062  1.00 87.93           H  
ATOM   3657  HA  SER A 256       3.250   0.590 -10.572  1.00 85.90           H  
ATOM   3658  N   ILE A 257       5.834  -1.436 -10.894  1.00 83.47           N  
ATOM   3659  CA  ILE A 257       6.870  -2.140 -10.124  1.00 82.95           C  
ATOM   3660  C   ILE A 257       7.436  -1.288  -8.972  1.00 88.83           C  
ATOM   3661  O   ILE A 257       7.617  -1.816  -7.876  1.00 88.59           O  
ATOM   3662  CB  ILE A 257       8.051  -2.615 -11.033  1.00  0.00           C  
ATOM   3663  CG1 ILE A 257       7.616  -3.812 -11.897  1.00  0.00           C  
ATOM   3664  CG2 ILE A 257       9.373  -2.972 -10.305  1.00  0.00           C  
ATOM   3665  CD1 ILE A 257       8.544  -4.089 -13.092  1.00  0.00           C  
ATOM   3666  HB  ILE A 257       8.278  -1.794 -11.714  1.00  0.00           H  
ATOM   3667 HG12 ILE A 257       7.566  -4.697 -11.265  1.00  0.00           H  
ATOM   3668 HG13 ILE A 257       6.605  -3.656 -12.269  1.00  0.00           H  
ATOM   3669 HG21 ILE A 257      10.119  -3.360 -10.998  1.00  0.00           H  
ATOM   3670 HG22 ILE A 257       9.833  -2.104  -9.831  1.00  0.00           H  
ATOM   3671 HG23 ILE A 257       9.212  -3.732  -9.540  1.00  0.00           H  
ATOM   3672 HD11 ILE A 257       7.998  -4.566 -13.904  1.00  0.00           H  
ATOM   3673 HD12 ILE A 257       8.976  -3.172 -13.491  1.00  0.00           H  
ATOM   3674 HD13 ILE A 257       9.362  -4.752 -12.814  1.00  0.00           H  
ATOM   3675  H   ILE A 257       6.064  -1.226 -11.856  1.00 83.47           H  
ATOM   3676  HA  ILE A 257       6.400  -3.020  -9.680  1.00 82.95           H  
ATOM   3677  N   ILE A 258       7.691   0.005  -9.236  1.00 86.39           N  
ATOM   3678  CA  ILE A 258       8.195   0.964  -8.251  1.00 86.49           C  
ATOM   3679  C   ILE A 258       7.184   1.285  -7.129  1.00 89.92           C  
ATOM   3680  O   ILE A 258       7.623   1.474  -5.996  1.00 90.18           O  
ATOM   3681  CB  ILE A 258       8.736   2.261  -8.934  1.00  0.00           C  
ATOM   3682  CG1 ILE A 258      10.116   1.974  -9.573  1.00  0.00           C  
ATOM   3683  CG2 ILE A 258       8.837   3.516  -8.037  1.00  0.00           C  
ATOM   3684  CD1 ILE A 258      10.597   3.061 -10.546  1.00  0.00           C  
ATOM   3685  HB  ILE A 258       8.050   2.511  -9.743  1.00  0.00           H  
ATOM   3686 HG12 ILE A 258      10.859   1.849  -8.785  1.00  0.00           H  
ATOM   3687 HG13 ILE A 258      10.094   1.022 -10.105  1.00  0.00           H  
ATOM   3688 HG21 ILE A 258       9.216   4.373  -8.592  1.00  0.00           H  
ATOM   3689 HG22 ILE A 258       7.870   3.820  -7.641  1.00  0.00           H  
ATOM   3690 HG23 ILE A 258       9.506   3.348  -7.193  1.00  0.00           H  
ATOM   3691 HD11 ILE A 258      11.275   2.641 -11.289  1.00  0.00           H  
ATOM   3692 HD12 ILE A 258       9.764   3.514 -11.085  1.00  0.00           H  
ATOM   3693 HD13 ILE A 258      11.131   3.854 -10.022  1.00  0.00           H  
ATOM   3694  H   ILE A 258       7.530   0.366 -10.167  1.00 86.39           H  
ATOM   3695  HA  ILE A 258       9.043   0.482  -7.759  1.00 86.49           H  
ATOM   3696  N   ILE A 259       5.869   1.281  -7.428  1.00 85.31           N  
ATOM   3697  CA  ILE A 259       4.798   1.408  -6.426  1.00 84.39           C  
ATOM   3698  C   ILE A 259       4.781   0.213  -5.448  1.00 86.66           C  
ATOM   3699  O   ILE A 259       4.556   0.417  -4.257  1.00 86.40           O  
ATOM   3700  CB  ILE A 259       3.383   1.570  -7.076  1.00 87.35           C  
ATOM   3701  CG1 ILE A 259       3.285   2.905  -7.843  1.00 88.16           C  
ATOM   3702  CG2 ILE A 259       2.188   1.478  -6.095  1.00 87.88           C  
ATOM   3703  CD1 ILE A 259       2.131   2.987  -8.854  1.00 92.49           C  
ATOM   3704  H   ILE A 259       5.576   1.137  -8.385  1.00 85.31           H  
ATOM   3705  HA  ILE A 259       5.005   2.306  -5.839  1.00 84.39           H  
ATOM   3706  HB  ILE A 259       3.267   0.766  -7.803  1.00 87.35           H  
ATOM   3707 HG13 ILE A 259       4.207   3.079  -8.384  1.00 88.16           H  
ATOM   3708 HG12 ILE A 259       3.204   3.727  -7.131  1.00 88.16           H  
ATOM   3709 HG21 ILE A 259       1.238   1.631  -6.607  1.00 87.88           H  
ATOM   3710 HG22 ILE A 259       2.117   0.508  -5.606  1.00 87.88           H  
ATOM   3711 HG23 ILE A 259       2.262   2.237  -5.315  1.00 87.88           H  
ATOM   3712 HD11 ILE A 259       2.484   3.375  -9.809  1.00 92.49           H  
ATOM   3713 HD12 ILE A 259       1.678   2.014  -9.046  1.00 92.49           H  
ATOM   3714 HD13 ILE A 259       1.346   3.654  -8.495  1.00 92.49           H  
ATOM   3715  N   ILE A 260       5.063  -0.993  -5.967  1.00 82.18           N  
ATOM   3716  CA  ILE A 260       5.139  -2.240  -5.207  1.00 81.05           C  
ATOM   3717  C   ILE A 260       6.410  -2.338  -4.357  1.00 84.38           C  
ATOM   3718  O   ILE A 260       6.317  -2.756  -3.204  1.00 84.08           O  
ATOM   3719  CB  ILE A 260       5.047  -3.468  -6.149  1.00  0.00           C  
ATOM   3720  CG1 ILE A 260       3.639  -3.493  -6.770  1.00  0.00           C  
ATOM   3721  CG2 ILE A 260       5.386  -4.834  -5.505  1.00  0.00           C  
ATOM   3722  CD1 ILE A 260       3.544  -4.196  -8.113  1.00  0.00           C  
ATOM   3723  HB  ILE A 260       5.760  -3.315  -6.959  1.00  0.00           H  
ATOM   3724 HG12 ILE A 260       2.948  -3.943  -6.061  1.00  0.00           H  
ATOM   3725 HG13 ILE A 260       3.278  -2.481  -6.937  1.00  0.00           H  
ATOM   3726 HG21 ILE A 260       5.375  -5.624  -6.247  1.00  0.00           H  
ATOM   3727 HG22 ILE A 260       6.386  -4.872  -5.075  1.00  0.00           H  
ATOM   3728 HG23 ILE A 260       4.672  -5.092  -4.723  1.00  0.00           H  
ATOM   3729 HD11 ILE A 260       2.685  -4.867  -8.115  1.00  0.00           H  
ATOM   3730 HD12 ILE A 260       3.385  -3.492  -8.926  1.00  0.00           H  
ATOM   3731 HD13 ILE A 260       4.446  -4.764  -8.338  1.00  0.00           H  
ATOM   3732  H   ILE A 260       5.242  -1.069  -6.960  1.00 82.18           H  
ATOM   3733  HA  ILE A 260       4.287  -2.273  -4.530  1.00 81.05           H  
ATOM   3734  N   LEU A 261       7.556  -1.933  -4.932  1.00 80.95           N  
ATOM   3735  CA  LEU A 261       8.844  -1.869  -4.243  1.00 80.62           C  
ATOM   3736  C   LEU A 261       8.851  -0.809  -3.124  1.00 84.51           C  
ATOM   3737  O   LEU A 261       9.471  -1.031  -2.086  1.00 84.27           O  
ATOM   3738  CB  LEU A 261       9.983  -1.662  -5.263  1.00  0.00           C  
ATOM   3739  CG  LEU A 261      11.413  -1.681  -4.664  1.00  0.00           C  
ATOM   3740  CD1 LEU A 261      11.725  -2.978  -3.883  1.00  0.00           C  
ATOM   3741  CD2 LEU A 261      12.464  -1.392  -5.755  1.00  0.00           C  
ATOM   3742  HB2 LEU A 261       9.913  -2.435  -6.030  1.00  0.00           H  
ATOM   3743  HB3 LEU A 261       9.826  -0.714  -5.779  1.00  0.00           H  
ATOM   3744  HG  LEU A 261      11.492  -0.857  -3.954  1.00  0.00           H  
ATOM   3745 HD11 LEU A 261      12.753  -3.312  -4.023  1.00  0.00           H  
ATOM   3746 HD12 LEU A 261      11.587  -2.825  -2.812  1.00  0.00           H  
ATOM   3747 HD13 LEU A 261      11.078  -3.803  -4.181  1.00  0.00           H  
ATOM   3748 HD21 LEU A 261      13.104  -0.558  -5.465  1.00  0.00           H  
ATOM   3749 HD22 LEU A 261      13.112  -2.246  -5.952  1.00  0.00           H  
ATOM   3750 HD23 LEU A 261      12.003  -1.123  -6.705  1.00  0.00           H  
ATOM   3751  H   LEU A 261       7.550  -1.638  -5.900  1.00 80.95           H  
ATOM   3752  HA  LEU A 261       8.996  -2.850  -3.802  1.00 80.62           H  
ATOM   3753  N   ALA A 262       8.119   0.296  -3.331  1.00 81.16           N  
ATOM   3754  CA  ALA A 262       7.894   1.312  -2.313  1.00 81.60           C  
ATOM   3755  C   ALA A 262       6.912   0.852  -1.225  1.00 84.50           C  
ATOM   3756  O   ALA A 262       7.148   1.165  -0.063  1.00 84.51           O  
ATOM   3757  CB  ALA A 262       7.412   2.599  -2.971  1.00 83.07           C  
ATOM   3758  H   ALA A 262       7.654   0.436  -4.218  1.00 81.16           H  
ATOM   3759  HA  ALA A 262       8.848   1.529  -1.829  1.00 81.60           H  
ATOM   3760  HB1 ALA A 262       7.281   3.343  -2.192  1.00 83.07           H  
ATOM   3761  HB2 ALA A 262       8.143   2.986  -3.682  1.00 83.07           H  
ATOM   3762  HB3 ALA A 262       6.462   2.470  -3.492  1.00 83.07           H  
ATOM   3763  N   PHE A 263       5.869   0.090  -1.602  1.00 79.29           N  
ATOM   3764  CA  PHE A 263       4.933  -0.561  -0.681  1.00 78.54           C  
ATOM   3765  C   PHE A 263       5.607  -1.540   0.287  1.00 82.49           C  
ATOM   3766  O   PHE A 263       5.443  -1.395   1.499  1.00 82.41           O  
ATOM   3767  CB  PHE A 263       3.730  -1.161  -1.455  1.00 79.83           C  
ATOM   3768  CG  PHE A 263       2.859  -2.162  -0.708  1.00 81.03           C  
ATOM   3769  CD1 PHE A 263       1.872  -1.716   0.194  1.00 84.56           C  
ATOM   3770  CD2 PHE A 263       3.144  -3.543  -0.778  1.00 82.70           C  
ATOM   3771  CE1 PHE A 263       1.173  -2.626   0.973  1.00 85.05           C  
ATOM   3772  CE2 PHE A 263       2.426  -4.441   0.001  1.00 85.44           C  
ATOM   3773  CZ  PHE A 263       1.447  -3.982   0.873  1.00 83.71           C  
ATOM   3774  H   PHE A 263       5.725  -0.102  -2.585  1.00 79.29           H  
ATOM   3775  HA  PHE A 263       4.541   0.221  -0.034  1.00 78.54           H  
ATOM   3776  HB3 PHE A 263       4.082  -1.647  -2.362  1.00 79.83           H  
ATOM   3777  HB2 PHE A 263       3.086  -0.349  -1.795  1.00 79.83           H  
ATOM   3778  HD1 PHE A 263       1.659  -0.665   0.283  1.00 84.56           H  
ATOM   3779  HD2 PHE A 263       3.926  -3.902  -1.430  1.00 82.70           H  
ATOM   3780  HE1 PHE A 263       0.422  -2.277   1.667  1.00 85.05           H  
ATOM   3781  HE2 PHE A 263       2.643  -5.497  -0.059  1.00 85.44           H  
ATOM   3782  HZ  PHE A 263       0.903  -4.679   1.491  1.00 83.71           H  
ATOM   3783  N   ILE A 264       6.381  -2.489  -0.266  1.00 78.36           N  
ATOM   3784  CA  ILE A 264       7.103  -3.489   0.514  1.00 77.65           C  
ATOM   3785  C   ILE A 264       8.199  -2.862   1.397  1.00 82.22           C  
ATOM   3786  O   ILE A 264       8.322  -3.281   2.540  1.00 82.08           O  
ATOM   3787  CB  ILE A 264       7.704  -4.627  -0.364  1.00  0.00           C  
ATOM   3788  CG1 ILE A 264       8.183  -5.844   0.458  1.00  0.00           C  
ATOM   3789  CG2 ILE A 264       8.828  -4.167  -1.299  1.00  0.00           C  
ATOM   3790  CD1 ILE A 264       8.468  -7.086  -0.403  1.00  0.00           C  
ATOM   3791  HB  ILE A 264       6.891  -4.966  -1.005  1.00  0.00           H  
ATOM   3792 HG12 ILE A 264       9.087  -5.587   1.012  1.00  0.00           H  
ATOM   3793 HG13 ILE A 264       7.439  -6.100   1.214  1.00  0.00           H  
ATOM   3794 HG21 ILE A 264       9.058  -4.916  -2.056  1.00  0.00           H  
ATOM   3795 HG22 ILE A 264       8.495  -3.279  -1.812  1.00  0.00           H  
ATOM   3796 HG23 ILE A 264       9.751  -3.933  -0.771  1.00  0.00           H  
ATOM   3797 HD11 ILE A 264       8.298  -7.999   0.169  1.00  0.00           H  
ATOM   3798 HD12 ILE A 264       7.828  -7.124  -1.284  1.00  0.00           H  
ATOM   3799 HD13 ILE A 264       9.504  -7.100  -0.743  1.00  0.00           H  
ATOM   3800  H   ILE A 264       6.476  -2.543  -1.273  1.00 78.36           H  
ATOM   3801  HA  ILE A 264       6.362  -3.946   1.171  1.00 77.65           H  
ATOM   3802  N   CYS A 265       8.933  -1.852   0.892  1.00 79.32           N  
ATOM   3803  CA  CYS A 265      10.032  -1.207   1.616  1.00 80.21           C  
ATOM   3804  C   CYS A 265       9.544  -0.311   2.772  1.00 86.88           C  
ATOM   3805  O   CYS A 265      10.153  -0.344   3.840  1.00 87.23           O  
ATOM   3806  CB  CYS A 265      10.987  -0.465   0.659  1.00  0.00           C  
ATOM   3807  SG  CYS A 265      12.494   0.110   1.497  1.00  0.00           S  
ATOM   3808  HB2 CYS A 265      11.301  -1.134  -0.144  1.00  0.00           H  
ATOM   3809  HB3 CYS A 265      10.486   0.383   0.189  1.00  0.00           H  
ATOM   3810  HG  CYS A 265      13.041   0.689   0.425  1.00  0.00           H  
ATOM   3811  H   CYS A 265       8.770  -1.537  -0.055  1.00 79.32           H  
ATOM   3812  HA  CYS A 265      10.617  -2.010   2.070  1.00 80.21           H  
ATOM   3813  N   CYS A 266       8.443   0.432   2.558  1.00 84.38           N  
ATOM   3814  CA  CYS A 266       7.795   1.276   3.567  1.00 84.59           C  
ATOM   3815  C   CYS A 266       7.270   0.456   4.760  1.00 87.81           C  
ATOM   3816  O   CYS A 266       7.551   0.823   5.900  1.00 88.08           O  
ATOM   3817  CB  CYS A 266       6.654   2.113   2.958  1.00 84.98           C  
ATOM   3818  SG  CYS A 266       7.305   3.566   2.084  1.00 89.99           S  
ATOM   3819  H   CYS A 266       8.003   0.419   1.647  1.00 84.38           H  
ATOM   3820  HA  CYS A 266       8.548   1.960   3.964  1.00 84.59           H  
ATOM   3821  HB3 CYS A 266       5.967   2.476   3.720  1.00 84.98           H  
ATOM   3822  HB2 CYS A 266       6.065   1.501   2.275  1.00 84.98           H  
ATOM   3823  HG  CYS A 266       6.117   4.078   1.754  1.00 89.99           H  
ATOM   3824  N   TRP A 267       6.541  -0.638   4.478  1.00 83.22           N  
ATOM   3825  CA  TRP A 267       5.935  -1.499   5.495  1.00 82.60           C  
ATOM   3826  C   TRP A 267       6.855  -2.580   6.086  1.00 86.68           C  
ATOM   3827  O   TRP A 267       6.525  -3.065   7.166  1.00 87.17           O  
ATOM   3828  CB  TRP A 267       4.619  -2.098   4.968  1.00 80.62           C  
ATOM   3829  CG  TRP A 267       3.471  -1.138   4.910  1.00 81.80           C  
ATOM   3830  CD1 TRP A 267       3.102  -0.403   3.837  1.00 84.72           C  
ATOM   3831  CD2 TRP A 267       2.572  -0.744   5.993  1.00 81.90           C  
ATOM   3832  NE1 TRP A 267       2.039   0.403   4.176  1.00 84.37           N  
ATOM   3833  CE2 TRP A 267       1.676   0.250   5.496  1.00 85.89           C  
ATOM   3834  CE3 TRP A 267       2.420  -1.123   7.349  1.00 83.23           C  
ATOM   3835  CZ2 TRP A 267       0.692   0.849   6.301  1.00 85.44           C  
ATOM   3836  CZ3 TRP A 267       1.428  -0.538   8.164  1.00 84.93           C  
ATOM   3837  CH2 TRP A 267       0.567   0.448   7.643  1.00 85.72           C  
ATOM   3838  H   TRP A 267       6.356  -0.885   3.515  1.00 83.22           H  
ATOM   3839  HA  TRP A 267       5.671  -0.887   6.355  1.00 82.60           H  
ATOM   3840  HB3 TRP A 267       4.300  -2.917   5.613  1.00 80.62           H  
ATOM   3841  HB2 TRP A 267       4.763  -2.534   3.979  1.00 80.62           H  
ATOM   3842  HD1 TRP A 267       3.570  -0.448   2.867  1.00 84.72           H  
ATOM   3843  HE1 TRP A 267       1.598   1.023   3.508  1.00 84.37           H  
ATOM   3844  HE3 TRP A 267       3.076  -1.873   7.764  1.00 83.23           H  
ATOM   3845  HZ2 TRP A 267       0.040   1.605   5.892  1.00 85.44           H  
ATOM   3846  HZ3 TRP A 267       1.332  -0.841   9.195  1.00 84.93           H  
ATOM   3847  HH2 TRP A 267      -0.188   0.896   8.270  1.00 85.72           H  
ATOM   3848  N   SER A 268       7.976  -2.926   5.422  1.00 82.23           N  
ATOM   3849  CA  SER A 268       8.968  -3.915   5.880  1.00 81.79           C  
ATOM   3850  C   SER A 268       9.482  -3.726   7.327  1.00 85.77           C  
ATOM   3851  O   SER A 268       9.371  -4.688   8.090  1.00 85.68           O  
ATOM   3852  CB  SER A 268      10.126  -4.039   4.858  1.00  0.00           C  
ATOM   3853  OG  SER A 268      11.208  -4.823   5.323  1.00  0.00           O  
ATOM   3854  HB2 SER A 268       9.776  -4.542   3.960  1.00  0.00           H  
ATOM   3855  HB3 SER A 268      10.502  -3.060   4.558  1.00  0.00           H  
ATOM   3856  HG  SER A 268      11.883  -4.849   4.640  1.00  0.00           H  
ATOM   3857  H   SER A 268       8.172  -2.488   4.532  1.00 82.23           H  
ATOM   3858  HA  SER A 268       8.446  -4.874   5.872  1.00 81.79           H  
ATOM   3859  N   PRO A 269       9.992  -2.526   7.709  1.00 81.80           N  
ATOM   3860  CA  PRO A 269      10.463  -2.304   9.085  1.00 82.24           C  
ATOM   3861  C   PRO A 269       9.347  -2.364  10.137  1.00 85.11           C  
ATOM   3862  O   PRO A 269       9.626  -2.830  11.237  1.00 85.00           O  
ATOM   3863  CB  PRO A 269      11.153  -0.931   9.041  1.00 84.90           C  
ATOM   3864  CG  PRO A 269      10.480  -0.207   7.890  1.00 88.81           C  
ATOM   3865  CD  PRO A 269      10.228  -1.332   6.893  1.00 83.60           C  
ATOM   3866  HA  PRO A 269      11.205  -3.063   9.343  1.00 82.24           H  
ATOM   3867  HB3 PRO A 269      12.212  -1.068   8.815  1.00 84.90           H  
ATOM   3868  HB2 PRO A 269      11.094  -0.372   9.976  1.00 84.90           H  
ATOM   3869  HG3 PRO A 269      11.074   0.610   7.478  1.00 88.81           H  
ATOM   3870  HG2 PRO A 269       9.527   0.208   8.223  1.00 88.81           H  
ATOM   3871  HD2 PRO A 269       9.403  -1.061   6.242  1.00 83.60           H  
ATOM   3872  HD3 PRO A 269      11.112  -1.498   6.276  1.00 83.60           H  
ATOM   3873  N   TYR A 270       8.118  -1.940   9.786  1.00 79.96           N  
ATOM   3874  CA  TYR A 270       6.964  -2.003  10.683  1.00 78.44           C  
ATOM   3875  C   TYR A 270       6.434  -3.427  10.878  1.00 80.88           C  
ATOM   3876  O   TYR A 270       6.090  -3.756  12.005  1.00 80.73           O  
ATOM   3877  CB  TYR A 270       5.854  -1.039  10.233  1.00  0.00           C  
ATOM   3878  CG  TYR A 270       4.739  -0.861  11.260  1.00  0.00           C  
ATOM   3879  CD1 TYR A 270       3.508  -1.529  11.107  1.00  0.00           C  
ATOM   3880  CD2 TYR A 270       4.950  -0.063  12.406  1.00  0.00           C  
ATOM   3881  CE1 TYR A 270       2.519  -1.430  12.106  1.00  0.00           C  
ATOM   3882  CE2 TYR A 270       3.950   0.066  13.386  1.00  0.00           C  
ATOM   3883  CZ  TYR A 270       2.739  -0.634  13.246  1.00  0.00           C  
ATOM   3884  OH  TYR A 270       1.801  -0.572  14.233  1.00  0.00           O  
ATOM   3885  HB2 TYR A 270       6.308  -0.070  10.045  1.00  0.00           H  
ATOM   3886  HB3 TYR A 270       5.431  -1.359   9.279  1.00  0.00           H  
ATOM   3887  HD1 TYR A 270       3.333  -2.142  10.237  1.00  0.00           H  
ATOM   3888  HD2 TYR A 270       5.888   0.437  12.560  1.00  0.00           H  
ATOM   3889  HE1 TYR A 270       1.593  -1.973  12.002  1.00  0.00           H  
ATOM   3890  HE2 TYR A 270       4.134   0.671  14.261  1.00  0.00           H  
ATOM   3891  HH  TYR A 270       1.600  -1.459  14.556  1.00  0.00           H  
ATOM   3892  H   TYR A 270       7.952  -1.582   8.856  1.00 79.96           H  
ATOM   3893  HA  TYR A 270       7.299  -1.662  11.663  1.00 78.44           H  
ATOM   3894  N   PHE A 271       6.404  -4.257   9.819  1.00 75.89           N  
ATOM   3895  CA  PHE A 271       5.990  -5.662   9.916  1.00 74.72           C  
ATOM   3896  C   PHE A 271       6.966  -6.492  10.767  1.00 78.08           C  
ATOM   3897  O   PHE A 271       6.507  -7.330  11.537  1.00 77.33           O  
ATOM   3898  CB  PHE A 271       5.770  -6.274   8.508  1.00  0.00           C  
ATOM   3899  CG  PHE A 271       4.398  -6.902   8.303  1.00  0.00           C  
ATOM   3900  CD1 PHE A 271       3.611  -6.560   7.183  1.00  0.00           C  
ATOM   3901  CD2 PHE A 271       3.914  -7.877   9.200  1.00  0.00           C  
ATOM   3902  CE1 PHE A 271       2.374  -7.163   6.993  1.00  0.00           C  
ATOM   3903  CE2 PHE A 271       2.668  -8.457   9.001  1.00  0.00           C  
ATOM   3904  CZ  PHE A 271       1.901  -8.103   7.899  1.00  0.00           C  
ATOM   3905  HB2 PHE A 271       5.926  -5.521   7.737  1.00  0.00           H  
ATOM   3906  HB3 PHE A 271       6.511  -7.046   8.296  1.00  0.00           H  
ATOM   3907  HD1 PHE A 271       3.962  -5.829   6.469  1.00  0.00           H  
ATOM   3908  HD2 PHE A 271       4.503  -8.167  10.055  1.00  0.00           H  
ATOM   3909  HE1 PHE A 271       1.775  -6.896   6.135  1.00  0.00           H  
ATOM   3910  HE2 PHE A 271       2.302  -9.191   9.703  1.00  0.00           H  
ATOM   3911  HZ  PHE A 271       0.936  -8.563   7.744  1.00  0.00           H  
ATOM   3912  H   PHE A 271       6.684  -3.925   8.905  1.00 75.89           H  
ATOM   3913  HA  PHE A 271       5.044  -5.670  10.455  1.00 74.72           H  
ATOM   3914  N   LEU A 272       8.273  -6.197  10.667  1.00 74.56           N  
ATOM   3915  CA  LEU A 272       9.316  -6.761  11.520  1.00 74.44           C  
ATOM   3916  C   LEU A 272       9.197  -6.286  12.982  1.00 77.71           C  
ATOM   3917  O   LEU A 272       9.194  -7.122  13.884  1.00 77.60           O  
ATOM   3918  CB  LEU A 272      10.693  -6.429  10.894  1.00  0.00           C  
ATOM   3919  CG  LEU A 272      11.938  -6.870  11.701  1.00  0.00           C  
ATOM   3920  CD1 LEU A 272      11.951  -8.385  11.993  1.00  0.00           C  
ATOM   3921  CD2 LEU A 272      13.233  -6.395  11.009  1.00  0.00           C  
ATOM   3922  HB2 LEU A 272      10.740  -6.874   9.899  1.00  0.00           H  
ATOM   3923  HB3 LEU A 272      10.751  -5.351  10.735  1.00  0.00           H  
ATOM   3924  HG  LEU A 272      11.915  -6.357  12.664  1.00  0.00           H  
ATOM   3925 HD11 LEU A 272      12.941  -8.827  11.875  1.00  0.00           H  
ATOM   3926 HD12 LEU A 272      11.638  -8.581  13.019  1.00  0.00           H  
ATOM   3927 HD13 LEU A 272      11.276  -8.934  11.336  1.00  0.00           H  
ATOM   3928 HD21 LEU A 272      13.861  -5.838  11.705  1.00  0.00           H  
ATOM   3929 HD22 LEU A 272      13.830  -7.222  10.623  1.00  0.00           H  
ATOM   3930 HD23 LEU A 272      13.028  -5.735  10.166  1.00  0.00           H  
ATOM   3931  H   LEU A 272       8.572  -5.494  10.004  1.00 74.56           H  
ATOM   3932  HA  LEU A 272       9.189  -7.845  11.516  1.00 74.44           H  
ATOM   3933  N   PHE A 273       9.110  -4.960  13.179  1.00 73.81           N  
ATOM   3934  CA  PHE A 273       9.097  -4.299  14.485  1.00 73.95           C  
ATOM   3935  C   PHE A 273       7.824  -4.560  15.308  1.00 77.30           C  
ATOM   3936  O   PHE A 273       7.921  -4.744  16.518  1.00 77.63           O  
ATOM   3937  CB  PHE A 273       9.358  -2.793  14.282  1.00 75.89           C  
ATOM   3938  CG  PHE A 273       9.351  -1.944  15.536  1.00 78.05           C  
ATOM   3939  CD1 PHE A 273       8.134  -1.430  16.029  1.00 80.47           C  
ATOM   3940  CD2 PHE A 273      10.516  -1.837  16.324  1.00 81.52           C  
ATOM   3941  CE1 PHE A 273       8.101  -0.819  17.269  1.00 82.00           C  
ATOM   3942  CE2 PHE A 273      10.465  -1.189  17.551  1.00 84.89           C  
ATOM   3943  CZ  PHE A 273       9.261  -0.687  18.023  1.00 82.26           C  
ATOM   3944  H   PHE A 273       9.124  -4.342  12.378  1.00 73.81           H  
ATOM   3945  HA  PHE A 273       9.936  -4.699  15.057  1.00 73.95           H  
ATOM   3946  HB3 PHE A 273       8.611  -2.389  13.598  1.00 75.89           H  
ATOM   3947  HB2 PHE A 273      10.328  -2.660  13.801  1.00 75.89           H  
ATOM   3948  HD1 PHE A 273       7.219  -1.554  15.468  1.00 80.47           H  
ATOM   3949  HD2 PHE A 273      11.446  -2.268  15.983  1.00 81.52           H  
ATOM   3950  HE1 PHE A 273       7.155  -0.478  17.660  1.00 82.00           H  
ATOM   3951  HE2 PHE A 273      11.358  -1.104  18.153  1.00 84.89           H  
ATOM   3952  HZ  PHE A 273       9.220  -0.219  18.996  1.00 82.26           H  
ATOM   3953  N   ASP A 274       6.658  -4.566  14.645  1.00 72.69           N  
ATOM   3954  CA  ASP A 274       5.352  -4.829  15.249  1.00 71.90           C  
ATOM   3955  C   ASP A 274       5.235  -6.303  15.684  1.00 76.48           C  
ATOM   3956  O   ASP A 274       4.676  -6.558  16.749  1.00 76.55           O  
ATOM   3957  CB  ASP A 274       4.219  -4.382  14.298  1.00  0.00           C  
ATOM   3958  CG  ASP A 274       2.822  -4.355  14.912  1.00  0.00           C  
ATOM   3959  OD1 ASP A 274       2.245  -5.449  15.094  1.00  0.00           O  
ATOM   3960  OD2 ASP A 274       2.320  -3.229  15.130  1.00  0.00           O1-
ATOM   3961  HB2 ASP A 274       4.428  -3.375  13.936  1.00  0.00           H  
ATOM   3962  HB3 ASP A 274       4.187  -5.000  13.400  1.00  0.00           H  
ATOM   3963  H   ASP A 274       6.649  -4.382  13.649  1.00 72.69           H  
ATOM   3964  HA  ASP A 274       5.285  -4.219  16.152  1.00 71.90           H  
ATOM   3965  N   ILE A 275       5.838  -7.225  14.906  1.00 73.84           N  
ATOM   3966  CA  ILE A 275       6.009  -8.632  15.277  1.00 74.06           C  
ATOM   3967  C   ILE A 275       6.992  -8.838  16.449  1.00 79.56           C  
ATOM   3968  O   ILE A 275       6.745  -9.710  17.280  1.00 79.49           O  
ATOM   3969  CB  ILE A 275       6.377  -9.530  14.055  1.00  0.00           C  
ATOM   3970  CG1 ILE A 275       5.128  -9.684  13.158  1.00  0.00           C  
ATOM   3971  CG2 ILE A 275       6.949 -10.927  14.399  1.00  0.00           C  
ATOM   3972  CD1 ILE A 275       5.367 -10.392  11.819  1.00  0.00           C  
ATOM   3973  HB  ILE A 275       7.142  -9.009  13.478  1.00  0.00           H  
ATOM   3974 HG12 ILE A 275       4.377 -10.240  13.711  1.00  0.00           H  
ATOM   3975 HG13 ILE A 275       4.680  -8.710  12.958  1.00  0.00           H  
ATOM   3976 HG21 ILE A 275       7.166 -11.502  13.501  1.00  0.00           H  
ATOM   3977 HG22 ILE A 275       7.892 -10.867  14.943  1.00  0.00           H  
ATOM   3978 HG23 ILE A 275       6.247 -11.505  15.001  1.00  0.00           H  
ATOM   3979 HD11 ILE A 275       4.561 -10.159  11.127  1.00  0.00           H  
ATOM   3980 HD12 ILE A 275       6.307 -10.087  11.359  1.00  0.00           H  
ATOM   3981 HD13 ILE A 275       5.380 -11.474  11.940  1.00  0.00           H  
ATOM   3982  H   ILE A 275       6.281  -6.935  14.046  1.00 73.84           H  
ATOM   3983  HA  ILE A 275       5.041  -8.973  15.629  1.00 74.06           H  
ATOM   3984  N   LEU A 276       8.054  -8.017  16.521  1.00 78.14           N  
ATOM   3985  CA  LEU A 276       9.017  -8.004  17.625  1.00 79.97           C  
ATOM   3986  C   LEU A 276       8.386  -7.505  18.939  1.00 86.27           C  
ATOM   3987  O   LEU A 276       8.595  -8.137  19.973  1.00 86.29           O  
ATOM   3988  CB  LEU A 276      10.267  -7.195  17.205  1.00  0.00           C  
ATOM   3989  CG  LEU A 276      11.388  -7.064  18.263  1.00  0.00           C  
ATOM   3990  CD1 LEU A 276      11.935  -8.435  18.714  1.00  0.00           C  
ATOM   3991  CD2 LEU A 276      12.501  -6.119  17.764  1.00  0.00           C  
ATOM   3992  HB2 LEU A 276      10.686  -7.636  16.299  1.00  0.00           H  
ATOM   3993  HB3 LEU A 276       9.955  -6.191  16.925  1.00  0.00           H  
ATOM   3994  HG  LEU A 276      10.964  -6.581  19.144  1.00  0.00           H  
ATOM   3995 HD11 LEU A 276      13.022  -8.452  18.788  1.00  0.00           H  
ATOM   3996 HD12 LEU A 276      11.548  -8.693  19.699  1.00  0.00           H  
ATOM   3997 HD13 LEU A 276      11.649  -9.237  18.033  1.00  0.00           H  
ATOM   3998 HD21 LEU A 276      12.681  -5.321  18.485  1.00  0.00           H  
ATOM   3999 HD22 LEU A 276      13.450  -6.632  17.604  1.00  0.00           H  
ATOM   4000 HD23 LEU A 276      12.240  -5.641  16.819  1.00  0.00           H  
ATOM   4001  H   LEU A 276       8.203  -7.333  15.792  1.00 78.14           H  
ATOM   4002  HA  LEU A 276       9.325  -9.038  17.788  1.00 79.97           H  
ATOM   4003  N   ASP A 277       7.591  -6.423  18.869  1.00 84.78           N  
ATOM   4004  CA  ASP A 277       6.791  -5.911  19.985  1.00 85.91           C  
ATOM   4005  C   ASP A 277       5.672  -6.866  20.423  1.00 91.24           C  
ATOM   4006  O   ASP A 277       5.479  -6.991  21.628  1.00 90.84           O  
ATOM   4007  CB  ASP A 277       6.221  -4.491  19.769  1.00  0.00           C  
ATOM   4008  CG  ASP A 277       7.246  -3.353  19.717  1.00  0.00           C  
ATOM   4009  OD1 ASP A 277       8.465  -3.630  19.695  1.00  0.00           O  
ATOM   4010  OD2 ASP A 277       6.771  -2.196  19.708  1.00  0.00           O1-
ATOM   4011  HB2 ASP A 277       5.688  -4.488  18.818  1.00  0.00           H  
ATOM   4012  HB3 ASP A 277       5.512  -4.260  20.566  1.00  0.00           H  
ATOM   4013  H   ASP A 277       7.505  -5.922  17.993  1.00 84.78           H  
ATOM   4014  HA  ASP A 277       7.472  -5.846  20.837  1.00 85.91           H  
ATOM   4015  N   ASN A 278       4.995  -7.557  19.484  1.00 89.09           N  
ATOM   4016  CA  ASN A 278       3.990  -8.579  19.817  1.00 89.29           C  
ATOM   4017  C   ASN A 278       4.585  -9.912  20.317  1.00 97.15           C  
ATOM   4018  O   ASN A 278       3.815 -10.773  20.735  1.00 97.05           O  
ATOM   4019  CB  ASN A 278       2.883  -8.700  18.727  1.00  0.00           C  
ATOM   4020  CG  ASN A 278       3.099  -9.523  17.447  1.00  0.00           C  
ATOM   4021  OD1 ASN A 278       2.569  -9.149  16.404  1.00  0.00           O  
ATOM   4022  ND2 ASN A 278       3.807 -10.652  17.483  1.00  0.00           N  
ATOM   4023  HB2 ASN A 278       1.992  -9.117  19.197  1.00  0.00           H  
ATOM   4024  HB3 ASN A 278       2.596  -7.697  18.412  1.00  0.00           H  
ATOM   4025 HD22 ASN A 278       3.941 -11.188  16.639  1.00  0.00           H  
ATOM   4026 HD21 ASN A 278       4.233 -10.972  18.342  1.00  0.00           H  
ATOM   4027  H   ASN A 278       5.172  -7.392  18.501  1.00 89.09           H  
ATOM   4028  HA  ASN A 278       3.457  -8.252  20.709  1.00 89.29           H  
ATOM   4029  N   PHE A 279       5.921 -10.050  20.270  1.00 96.90           N  
ATOM   4030  CA  PHE A 279       6.684 -11.156  20.847  1.00 99.13           C  
ATOM   4031  C   PHE A 279       7.283 -10.785  22.219  1.00106.72           C  
ATOM   4032  O   PHE A 279       7.559 -11.689  23.008  1.00106.99           O  
ATOM   4033  CB  PHE A 279       7.777 -11.581  19.839  1.00  0.00           C  
ATOM   4034  CG  PHE A 279       8.641 -12.766  20.242  1.00  0.00           C  
ATOM   4035  CD1 PHE A 279       8.051 -13.992  20.622  1.00  0.00           C  
ATOM   4036  CD2 PHE A 279      10.047 -12.675  20.172  1.00  0.00           C  
ATOM   4037  CE1 PHE A 279       8.853 -15.073  20.960  1.00  0.00           C  
ATOM   4038  CE2 PHE A 279      10.831 -13.767  20.518  1.00  0.00           C  
ATOM   4039  CZ  PHE A 279      10.236 -14.959  20.913  1.00  0.00           C  
ATOM   4040  HB2 PHE A 279       7.324 -11.826  18.878  1.00  0.00           H  
ATOM   4041  HB3 PHE A 279       8.427 -10.730  19.639  1.00  0.00           H  
ATOM   4042  HD1 PHE A 279       6.977 -14.096  20.663  1.00  0.00           H  
ATOM   4043  HD2 PHE A 279      10.519 -11.755  19.860  1.00  0.00           H  
ATOM   4044  HE1 PHE A 279       8.398 -16.005  21.262  1.00  0.00           H  
ATOM   4045  HE2 PHE A 279      11.907 -13.689  20.477  1.00  0.00           H  
ATOM   4046  HZ  PHE A 279      10.854 -15.804  21.180  1.00  0.00           H  
ATOM   4047  H   PHE A 279       6.473  -9.304  19.869  1.00 96.90           H  
ATOM   4048  HA  PHE A 279       6.020 -12.006  21.007  1.00 99.13           H  
ATOM   4049  N   ASN A 280       7.469  -9.479  22.482  1.00105.41           N  
ATOM   4050  CA  ASN A 280       8.071  -8.932  23.699  1.00107.12           C  
ATOM   4051  C   ASN A 280       7.227  -7.739  24.175  1.00112.98           C  
ATOM   4052  O   ASN A 280       7.690  -6.599  24.126  1.00112.26           O  
ATOM   4053  CB  ASN A 280       9.549  -8.531  23.439  1.00108.40           C  
ATOM   4054  CG  ASN A 280      10.467  -9.703  23.082  1.00132.61           C  
ATOM   4055  OD1 ASN A 280      10.709  -9.973  21.909  1.00126.85           O  
ATOM   4056  ND2 ASN A 280      10.989 -10.400  24.093  1.00125.09           N  
ATOM   4057  H   ASN A 280       7.207  -8.797  21.784  1.00105.41           H  
ATOM   4058  HA  ASN A 280       8.044  -9.678  24.495  1.00107.12           H  
ATOM   4059  HB3 ASN A 280       9.962  -8.047  24.326  1.00108.40           H  
ATOM   4060  HB2 ASN A 280       9.606  -7.791  22.637  1.00108.40           H  
ATOM   4061 HD22 ASN A 280      11.594 -11.185  23.902  1.00125.09           H  
ATOM   4062 HD21 ASN A 280      10.768 -10.163  25.049  1.00125.09           H  
ATOM   4063  N   LEU A 281       5.998  -8.025  24.637  1.00111.47           N  
ATOM   4064  CA  LEU A 281       5.084  -7.034  25.221  1.00111.93           C  
ATOM   4065  C   LEU A 281       5.460  -6.651  26.665  1.00118.39           C  
ATOM   4066  O   LEU A 281       5.084  -5.564  27.103  1.00118.28           O  
ATOM   4067  CB  LEU A 281       3.637  -7.578  25.182  1.00  0.00           C  
ATOM   4068  CG  LEU A 281       2.998  -7.596  23.779  1.00  0.00           C  
ATOM   4069  CD1 LEU A 281       1.759  -8.511  23.718  1.00  0.00           C  
ATOM   4070  CD2 LEU A 281       2.690  -6.162  23.294  1.00  0.00           C  
ATOM   4071  HB2 LEU A 281       3.633  -8.576  25.613  1.00  0.00           H  
ATOM   4072  HB3 LEU A 281       2.995  -6.995  25.838  1.00  0.00           H  
ATOM   4073  HG  LEU A 281       3.722  -8.037  23.096  1.00  0.00           H  
ATOM   4074 HD11 LEU A 281       0.933  -8.076  23.158  1.00  0.00           H  
ATOM   4075 HD12 LEU A 281       2.011  -9.449  23.222  1.00  0.00           H  
ATOM   4076 HD13 LEU A 281       1.385  -8.761  24.711  1.00  0.00           H  
ATOM   4077 HD21 LEU A 281       3.192  -5.950  22.351  1.00  0.00           H  
ATOM   4078 HD22 LEU A 281       1.625  -5.992  23.139  1.00  0.00           H  
ATOM   4079 HD23 LEU A 281       3.015  -5.404  24.007  1.00  0.00           H  
ATOM   4080  H   LEU A 281       5.680  -8.988  24.657  1.00111.47           H  
ATOM   4081  HA  LEU A 281       5.139  -6.121  24.626  1.00111.93           H  
ATOM   4082  N   LEU A 282       6.185  -7.540  27.367  1.00116.55           N  
ATOM   4083  CA  LEU A 282       6.662  -7.386  28.744  1.00117.57           C  
ATOM   4084  C   LEU A 282       7.479  -6.095  29.018  1.00122.13           C  
ATOM   4085  O   LEU A 282       7.071  -5.353  29.912  1.00122.20           O  
ATOM   4086  CB  LEU A 282       7.382  -8.696  29.161  1.00  0.00           C  
ATOM   4087  CG  LEU A 282       8.076  -8.697  30.545  1.00  0.00           C  
ATOM   4088  CD1 LEU A 282       7.100  -8.375  31.697  1.00  0.00           C  
ATOM   4089  CD2 LEU A 282       8.838 -10.019  30.776  1.00  0.00           C  
ATOM   4090  HB2 LEU A 282       6.657  -9.510  29.134  1.00  0.00           H  
ATOM   4091  HB3 LEU A 282       8.122  -8.953  28.403  1.00  0.00           H  
ATOM   4092  HG  LEU A 282       8.839  -7.917  30.540  1.00  0.00           H  
ATOM   4093 HD11 LEU A 282       7.235  -9.027  32.560  1.00  0.00           H  
ATOM   4094 HD12 LEU A 282       7.243  -7.353  32.048  1.00  0.00           H  
ATOM   4095 HD13 LEU A 282       6.058  -8.469  31.388  1.00  0.00           H  
ATOM   4096 HD21 LEU A 282       9.881  -9.826  31.030  1.00  0.00           H  
ATOM   4097 HD22 LEU A 282       8.414 -10.615  31.584  1.00  0.00           H  
ATOM   4098 HD23 LEU A 282       8.839 -10.653  29.889  1.00  0.00           H  
ATOM   4099  H   LEU A 282       6.426  -8.413  26.918  1.00116.55           H  
ATOM   4100  HA  LEU A 282       5.760  -7.308  29.353  1.00117.57           H  
ATOM   4101  N   PRO A 283       8.582  -5.819  28.274  1.00119.10           N  
ATOM   4102  CA  PRO A 283       9.339  -4.559  28.430  1.00119.69           C  
ATOM   4103  C   PRO A 283       8.520  -3.306  28.053  1.00123.58           C  
ATOM   4104  O   PRO A 283       7.882  -3.298  27.002  1.00121.60           O  
ATOM   4105  CD  PRO A 283       9.249  -6.705  27.316  1.00  0.00           C  
ATOM   4106  CB  PRO A 283      10.575  -4.756  27.532  1.00  0.00           C  
ATOM   4107  CG  PRO A 283      10.158  -5.793  26.507  1.00  0.00           C  
ATOM   4108  HD3 PRO A 283       9.846  -7.429  27.871  1.00  0.00           H  
ATOM   4109  HD2 PRO A 283       8.584  -7.254  26.657  1.00  0.00           H  
ATOM   4110  HB2 PRO A 283      10.931  -3.846  27.055  1.00  0.00           H  
ATOM   4111  HB3 PRO A 283      11.397  -5.148  28.133  1.00  0.00           H  
ATOM   4112  HG3 PRO A 283      10.998  -6.314  26.047  1.00  0.00           H  
ATOM   4113  HG2 PRO A 283       9.584  -5.312  25.714  1.00  0.00           H  
ATOM   4114  HA  PRO A 283       9.668  -4.466  29.466  1.00119.69           H  
ATOM   4115  N   ASP A 284       8.566  -2.304  28.951  1.00 31.02           N  
ATOM   4116  CA  ASP A 284       7.820  -1.035  29.012  1.00 32.28           C  
ATOM   4117  C   ASP A 284       7.789  -0.223  27.685  1.00 31.44           C  
ATOM   4118  O   ASP A 284       7.036  -0.601  26.789  1.00 32.07           O  
ATOM   4119  CB  ASP A 284       8.265  -0.276  30.297  1.00  0.00           C  
ATOM   4120  CG  ASP A 284       7.650   1.097  30.605  1.00  0.00           C  
ATOM   4121  OD1 ASP A 284       8.238   1.782  31.469  1.00  0.00           O  
ATOM   4122  OD2 ASP A 284       6.595   1.428  30.023  1.00  0.00           O1-
ATOM   4123  HB2 ASP A 284       8.042  -0.910  31.156  1.00  0.00           H  
ATOM   4124  HB3 ASP A 284       9.346  -0.169  30.270  1.00  0.00           H  
ATOM   4125  H   ASP A 284       9.129  -2.468  29.773  1.00  0.00           H  
ATOM   4126  HA  ASP A 284       6.782  -1.328  29.181  1.00  0.00           H  
ATOM   4127  N   THR A 285       8.538   0.892  27.578  1.00 31.02           N  
ATOM   4128  CA  THR A 285       8.420   1.847  26.459  1.00 30.54           C  
ATOM   4129  C   THR A 285       9.745   2.560  26.099  1.00 30.29           C  
ATOM   4130  O   THR A 285       9.779   3.219  25.058  1.00 30.82           O  
ATOM   4131  CB  THR A 285       7.367   2.959  26.755  1.00  0.00           C  
ATOM   4132  OG1 THR A 285       7.665   3.628  27.968  1.00  0.00           O  
ATOM   4133  CG2 THR A 285       5.914   2.462  26.815  1.00  0.00           C  
ATOM   4134  HB  THR A 285       7.400   3.712  25.967  1.00  0.00           H  
ATOM   4135  HG1 THR A 285       7.379   3.072  28.701  1.00  0.00           H  
ATOM   4136 HG21 THR A 285       5.223   3.294  26.944  1.00  0.00           H  
ATOM   4137 HG22 THR A 285       5.643   1.952  25.890  1.00  0.00           H  
ATOM   4138 HG23 THR A 285       5.741   1.767  27.634  1.00  0.00           H  
ATOM   4139  H   THR A 285       9.106   1.187  28.359  1.00  0.00           H  
ATOM   4140  HA  THR A 285       8.120   1.312  25.557  1.00  0.00           H  
ATOM   4141  N   GLN A 286      10.803   2.416  26.918  1.00 27.98           N  
ATOM   4142  CA  GLN A 286      12.110   3.069  26.767  1.00 27.56           C  
ATOM   4143  C   GLN A 286      12.802   2.681  25.449  1.00 27.51           C  
ATOM   4144  O   GLN A 286      13.130   1.509  25.265  1.00 28.08           O  
ATOM   4145  CB  GLN A 286      13.031   2.738  27.969  1.00  0.00           C  
ATOM   4146  CG  GLN A 286      12.579   3.293  29.341  1.00  0.00           C  
ATOM   4147  CD  GLN A 286      11.477   2.480  30.031  1.00  0.00           C  
ATOM   4148  OE1 GLN A 286      11.089   1.411  29.565  1.00  0.00           O  
ATOM   4149  NE2 GLN A 286      10.964   2.985  31.152  1.00  0.00           N  
ATOM   4150  HB2 GLN A 286      13.199   1.662  28.036  1.00  0.00           H  
ATOM   4151  HB3 GLN A 286      14.015   3.163  27.763  1.00  0.00           H  
ATOM   4152  HG2 GLN A 286      13.435   3.301  30.017  1.00  0.00           H  
ATOM   4153  HG3 GLN A 286      12.259   4.331  29.242  1.00  0.00           H  
ATOM   4154 HE22 GLN A 286      10.181   2.517  31.596  1.00  0.00           H  
ATOM   4155 HE21 GLN A 286      11.313   3.849  31.543  1.00  0.00           H  
ATOM   4156  H   GLN A 286      10.706   1.853  27.752  1.00  0.00           H  
ATOM   4157  HA  GLN A 286      11.935   4.146  26.764  1.00  0.00           H  
ATOM   4158  N   GLU A 287      12.967   3.673  24.555  1.00128.06           N  
ATOM   4159  CA  GLU A 287      13.492   3.576  23.182  1.00125.88           C  
ATOM   4160  C   GLU A 287      12.573   2.848  22.180  1.00122.91           C  
ATOM   4161  O   GLU A 287      12.797   2.972  20.977  1.00122.18           O  
ATOM   4162  CB  GLU A 287      14.925   2.999  23.134  1.00  0.00           C  
ATOM   4163  CG  GLU A 287      15.947   3.797  23.968  1.00  0.00           C  
ATOM   4164  CD  GLU A 287      17.373   3.242  23.896  1.00  0.00           C  
ATOM   4165  OE1 GLU A 287      18.198   3.730  24.699  1.00  0.00           O  
ATOM   4166  OE2 GLU A 287      17.627   2.356  23.050  1.00  0.00           O1-
ATOM   4167  HB2 GLU A 287      14.924   1.955  23.453  1.00  0.00           H  
ATOM   4168  HB3 GLU A 287      15.262   2.984  22.095  1.00  0.00           H  
ATOM   4169  HG2 GLU A 287      15.971   4.833  23.630  1.00  0.00           H  
ATOM   4170  HG3 GLU A 287      15.648   3.816  25.016  1.00  0.00           H  
ATOM   4171  HA  GLU A 287      13.547   4.607  22.831  1.00125.88           H  
ATOM   4172  H   GLU A 287      12.663   4.599  24.821  1.00  0.00           H  
ATOM   4173  N   ARG A 288      11.537   2.145  22.664  1.00113.98           N  
ATOM   4174  CA  ARG A 288      10.489   1.526  21.851  1.00109.71           C  
ATOM   4175  C   ARG A 288       9.571   2.605  21.268  1.00109.13           C  
ATOM   4176  O   ARG A 288       9.241   2.527  20.094  1.00107.92           O  
ATOM   4177  CB  ARG A 288       9.678   0.477  22.651  1.00  0.00           C  
ATOM   4178  CG  ARG A 288      10.508  -0.268  23.704  1.00  0.00           C  
ATOM   4179  CD  ARG A 288       9.763  -1.393  24.432  1.00  0.00           C  
ATOM   4180  NE  ARG A 288      10.183  -1.459  25.838  1.00  0.00           N  
ATOM   4181  CZ  ARG A 288      11.429  -1.465  26.344  1.00  0.00           C  
ATOM   4182  NH1 ARG A 288      12.513  -1.605  25.569  1.00  0.00           N  
ATOM   4183  NH2 ARG A 288      11.591  -1.315  27.665  1.00  0.00           N1+
ATOM   4184  HB2 ARG A 288       8.855   0.965  23.177  1.00  0.00           H  
ATOM   4185  HB3 ARG A 288       9.215  -0.228  21.958  1.00  0.00           H  
ATOM   4186  HG2 ARG A 288      11.362  -0.706  23.186  1.00  0.00           H  
ATOM   4187  HG3 ARG A 288      10.909   0.429  24.436  1.00  0.00           H  
ATOM   4188  HD2 ARG A 288       8.679  -1.317  24.336  1.00  0.00           H  
ATOM   4189  HD3 ARG A 288      10.053  -2.349  23.995  1.00  0.00           H  
ATOM   4190  HE  ARG A 288       9.410  -1.459  26.490  1.00  0.00           H  
ATOM   4191 HH12 ARG A 288      13.441  -1.572  25.966  1.00  0.00           H  
ATOM   4192 HH11 ARG A 288      12.406  -1.713  24.572  1.00  0.00           H  
ATOM   4193 HH22 ARG A 288      12.516  -1.298  28.069  1.00  0.00           H  
ATOM   4194 HH21 ARG A 288      10.791  -1.176  28.266  1.00  0.00           H  
ATOM   4195  H   ARG A 288      11.415   2.086  23.665  1.00113.98           H  
ATOM   4196  HA  ARG A 288      10.967   1.008  21.017  1.00109.71           H  
ATOM   4197  N   PHE A 289       9.238   3.622  22.079  1.00103.46           N  
ATOM   4198  CA  PHE A 289       8.497   4.819  21.674  1.00101.69           C  
ATOM   4199  C   PHE A 289       9.352   5.878  20.944  1.00103.42           C  
ATOM   4200  O   PHE A 289       8.784   6.857  20.462  1.00102.44           O  
ATOM   4201  CB  PHE A 289       7.700   5.367  22.882  1.00  0.00           C  
ATOM   4202  CG  PHE A 289       6.371   4.679  23.194  1.00  0.00           C  
ATOM   4203  CD1 PHE A 289       5.449   5.325  24.047  1.00  0.00           C  
ATOM   4204  CD2 PHE A 289       6.073   3.364  22.762  1.00  0.00           C  
ATOM   4205  CE1 PHE A 289       4.243   4.718  24.371  1.00  0.00           C  
ATOM   4206  CE2 PHE A 289       4.864   2.772  23.099  1.00  0.00           C  
ATOM   4207  CZ  PHE A 289       3.945   3.451  23.888  1.00  0.00           C  
ATOM   4208  HB2 PHE A 289       8.318   5.319  23.780  1.00  0.00           H  
ATOM   4209  HB3 PHE A 289       7.482   6.426  22.737  1.00  0.00           H  
ATOM   4210  HD1 PHE A 289       5.668   6.310  24.433  1.00  0.00           H  
ATOM   4211  HD2 PHE A 289       6.759   2.801  22.150  1.00  0.00           H  
ATOM   4212  HE1 PHE A 289       3.532   5.235  24.999  1.00  0.00           H  
ATOM   4213  HE2 PHE A 289       4.642   1.776  22.750  1.00  0.00           H  
ATOM   4214  HZ  PHE A 289       3.003   2.986  24.140  1.00  0.00           H  
ATOM   4215  H   PHE A 289       9.548   3.603  23.043  1.00103.46           H  
ATOM   4216  HA  PHE A 289       7.764   4.531  20.920  1.00101.69           H  
ATOM   4217  N   TYR A 290      10.671   5.641  20.804  1.00 98.75           N  
ATOM   4218  CA  TYR A 290      11.526   6.322  19.826  1.00 98.11           C  
ATOM   4219  C   TYR A 290      11.444   5.594  18.476  1.00 97.94           C  
ATOM   4220  O   TYR A 290      11.070   6.210  17.478  1.00 96.90           O  
ATOM   4221  CB  TYR A 290      12.987   6.403  20.335  1.00  0.00           C  
ATOM   4222  CG  TYR A 290      13.978   7.064  19.385  1.00  0.00           C  
ATOM   4223  CD1 TYR A 290      13.739   8.368  18.899  1.00  0.00           C  
ATOM   4224  CD2 TYR A 290      15.142   6.376  18.978  1.00  0.00           C  
ATOM   4225  CE1 TYR A 290      14.651   8.975  18.016  1.00  0.00           C  
ATOM   4226  CE2 TYR A 290      16.057   6.987  18.098  1.00  0.00           C  
ATOM   4227  CZ  TYR A 290      15.813   8.288  17.617  1.00  0.00           C  
ATOM   4228  OH  TYR A 290      16.693   8.883  16.760  1.00  0.00           O  
ATOM   4229  HB2 TYR A 290      13.030   6.923  21.290  1.00  0.00           H  
ATOM   4230  HB3 TYR A 290      13.354   5.402  20.549  1.00  0.00           H  
ATOM   4231  HD1 TYR A 290      12.853   8.909  19.188  1.00  0.00           H  
ATOM   4232  HD2 TYR A 290      15.338   5.377  19.338  1.00  0.00           H  
ATOM   4233  HE1 TYR A 290      14.451   9.966  17.641  1.00  0.00           H  
ATOM   4234  HE2 TYR A 290      16.944   6.450  17.794  1.00  0.00           H  
ATOM   4235  HH  TYR A 290      17.452   8.333  16.555  1.00  0.00           H  
ATOM   4236  H   TYR A 290      11.067   4.820  21.237  1.00 98.75           H  
ATOM   4237  HA  TYR A 290      11.158   7.338  19.676  1.00 98.11           H  
ATOM   4238  N   ALA A 291      11.786   4.293  18.496  1.00 92.18           N  
ATOM   4239  CA  ALA A 291      11.830   3.401  17.342  1.00 89.86           C  
ATOM   4240  C   ALA A 291      10.489   3.298  16.608  1.00 91.81           C  
ATOM   4241  O   ALA A 291      10.469   3.518  15.403  1.00 90.49           O  
ATOM   4242  CB  ALA A 291      12.324   2.017  17.788  1.00  0.00           C  
ATOM   4243  HB1 ALA A 291      11.668   1.580  18.542  1.00  0.00           H  
ATOM   4244  HB2 ALA A 291      12.374   1.322  16.949  1.00  0.00           H  
ATOM   4245  HB3 ALA A 291      13.324   2.079  18.218  1.00  0.00           H  
ATOM   4246  H   ALA A 291      12.079   3.877  19.370  1.00 92.18           H  
ATOM   4247  HA  ALA A 291      12.562   3.812  16.643  1.00 89.86           H  
ATOM   4248  N   SER A 292       9.402   3.020  17.347  1.00 87.59           N  
ATOM   4249  CA  SER A 292       8.046   2.847  16.826  1.00 86.01           C  
ATOM   4250  C   SER A 292       7.438   4.096  16.170  1.00 90.87           C  
ATOM   4251  O   SER A 292       6.536   3.924  15.359  1.00 89.41           O  
ATOM   4252  CB  SER A 292       7.119   2.271  17.919  1.00  0.00           C  
ATOM   4253  OG  SER A 292       6.590   3.239  18.805  1.00  0.00           O  
ATOM   4254  HB2 SER A 292       6.295   1.747  17.440  1.00  0.00           H  
ATOM   4255  HB3 SER A 292       7.629   1.521  18.514  1.00  0.00           H  
ATOM   4256  HG  SER A 292       7.280   3.472  19.432  1.00  0.00           H  
ATOM   4257  H   SER A 292       9.508   2.868  18.343  1.00 87.59           H  
ATOM   4258  HA  SER A 292       8.125   2.087  16.046  1.00 86.01           H  
ATOM   4259  N   VAL A 293       7.917   5.304  16.515  1.00 89.08           N  
ATOM   4260  CA  VAL A 293       7.512   6.554  15.868  1.00 89.30           C  
ATOM   4261  C   VAL A 293       8.152   6.685  14.476  1.00 93.70           C  
ATOM   4262  O   VAL A 293       7.428   6.929  13.515  1.00 93.65           O  
ATOM   4263  CB  VAL A 293       7.879   7.794  16.731  1.00  0.00           C  
ATOM   4264  CG1 VAL A 293       7.862   9.148  15.990  1.00  0.00           C  
ATOM   4265  CG2 VAL A 293       6.971   7.877  17.969  1.00  0.00           C  
ATOM   4266  HB  VAL A 293       8.896   7.654  17.098  1.00  0.00           H  
ATOM   4267 HG11 VAL A 293       8.162   9.935  16.672  1.00  0.00           H  
ATOM   4268 HG12 VAL A 293       8.575   9.199  15.167  1.00  0.00           H  
ATOM   4269 HG13 VAL A 293       6.872   9.386  15.601  1.00  0.00           H  
ATOM   4270 HG21 VAL A 293       7.292   8.672  18.643  1.00  0.00           H  
ATOM   4271 HG22 VAL A 293       5.936   8.077  17.690  1.00  0.00           H  
ATOM   4272 HG23 VAL A 293       6.984   6.946  18.534  1.00  0.00           H  
ATOM   4273  H   VAL A 293       8.657   5.373  17.199  1.00 89.08           H  
ATOM   4274  HA  VAL A 293       6.428   6.542  15.734  1.00 89.30           H  
ATOM   4275  N   ILE A 294       9.481   6.491  14.399  1.00 90.22           N  
ATOM   4276  CA  ILE A 294      10.274   6.504  13.164  1.00 90.17           C  
ATOM   4277  C   ILE A 294       9.822   5.390  12.198  1.00 94.54           C  
ATOM   4278  O   ILE A 294       9.637   5.636  11.006  1.00 93.75           O  
ATOM   4279  CB  ILE A 294      11.791   6.295  13.474  1.00  0.00           C  
ATOM   4280  CG1 ILE A 294      12.353   7.401  14.397  1.00  0.00           C  
ATOM   4281  CG2 ILE A 294      12.686   6.156  12.219  1.00  0.00           C  
ATOM   4282  CD1 ILE A 294      13.633   6.987  15.142  1.00  0.00           C  
ATOM   4283  HB  ILE A 294      11.878   5.358  14.027  1.00  0.00           H  
ATOM   4284 HG12 ILE A 294      12.536   8.307  13.817  1.00  0.00           H  
ATOM   4285 HG13 ILE A 294      11.619   7.688  15.150  1.00  0.00           H  
ATOM   4286 HG21 ILE A 294      13.740   6.089  12.484  1.00  0.00           H  
ATOM   4287 HG22 ILE A 294      12.460   5.258  11.644  1.00  0.00           H  
ATOM   4288 HG23 ILE A 294      12.569   7.015  11.558  1.00  0.00           H  
ATOM   4289 HD11 ILE A 294      14.435   7.703  14.964  1.00  0.00           H  
ATOM   4290 HD12 ILE A 294      13.458   6.947  16.216  1.00  0.00           H  
ATOM   4291 HD13 ILE A 294      13.995   6.004  14.841  1.00  0.00           H  
ATOM   4292  H   ILE A 294       9.995   6.289  15.246  1.00 90.22           H  
ATOM   4293  HA  ILE A 294      10.135   7.470  12.675  1.00 90.17           H  
ATOM   4294  N   ILE A 295       9.614   4.198  12.774  1.00 91.59           N  
ATOM   4295  CA  ILE A 295       9.162   2.981  12.117  1.00 90.43           C  
ATOM   4296  C   ILE A 295       7.628   2.957  11.906  1.00 91.56           C  
ATOM   4297  O   ILE A 295       7.158   2.028  11.264  1.00 90.66           O  
ATOM   4298  CB  ILE A 295       9.683   1.727  12.898  1.00  0.00           C  
ATOM   4299  CG1 ILE A 295      11.233   1.681  12.888  1.00  0.00           C  
ATOM   4300  CG2 ILE A 295       9.146   0.365  12.428  1.00  0.00           C  
ATOM   4301  CD1 ILE A 295      11.836   0.746  13.950  1.00  0.00           C  
ATOM   4302  HB  ILE A 295       9.358   1.831  13.932  1.00  0.00           H  
ATOM   4303 HG12 ILE A 295      11.578   1.376  11.899  1.00  0.00           H  
ATOM   4304 HG13 ILE A 295      11.656   2.672  13.047  1.00  0.00           H  
ATOM   4305 HG21 ILE A 295       9.718  -0.459  12.848  1.00  0.00           H  
ATOM   4306 HG22 ILE A 295       8.117   0.212  12.744  1.00  0.00           H  
ATOM   4307 HG23 ILE A 295       9.198   0.278  11.344  1.00  0.00           H  
ATOM   4308 HD11 ILE A 295      12.786   1.138  14.316  1.00  0.00           H  
ATOM   4309 HD12 ILE A 295      11.177   0.633  14.810  1.00  0.00           H  
ATOM   4310 HD13 ILE A 295      12.025  -0.246  13.541  1.00  0.00           H  
ATOM   4311  H   ILE A 295       9.803   4.102  13.764  1.00 91.59           H  
ATOM   4312  HA  ILE A 295       9.606   2.954  11.120  1.00 90.43           H  
ATOM   4313  N   GLN A 296       6.882   3.995  12.343  1.00 86.30           N  
ATOM   4314  CA  GLN A 296       5.491   4.246  11.933  1.00 84.57           C  
ATOM   4315  C   GLN A 296       5.371   5.414  10.929  1.00 88.71           C  
ATOM   4316  O   GLN A 296       4.395   5.443  10.184  1.00 87.39           O  
ATOM   4317  CB  GLN A 296       4.559   4.388  13.153  1.00  0.00           C  
ATOM   4318  CG  GLN A 296       3.058   4.560  12.813  1.00  0.00           C  
ATOM   4319  CD  GLN A 296       2.529   5.956  13.132  1.00  0.00           C  
ATOM   4320  OE1 GLN A 296       2.666   6.425  14.257  1.00  0.00           O  
ATOM   4321  NE2 GLN A 296       1.886   6.607  12.166  1.00  0.00           N  
ATOM   4322  HB2 GLN A 296       4.644   3.470  13.735  1.00  0.00           H  
ATOM   4323  HB3 GLN A 296       4.917   5.188  13.803  1.00  0.00           H  
ATOM   4324  HG2 GLN A 296       2.831   4.269  11.787  1.00  0.00           H  
ATOM   4325  HG3 GLN A 296       2.473   3.871  13.415  1.00  0.00           H  
ATOM   4326 HE22 GLN A 296       1.496   7.521  12.347  1.00  0.00           H  
ATOM   4327 HE21 GLN A 296       1.793   6.198  11.248  1.00  0.00           H  
ATOM   4328  H   GLN A 296       7.319   4.724  12.889  1.00 86.30           H  
ATOM   4329  HA  GLN A 296       5.116   3.368  11.415  1.00 84.57           H  
ATOM   4330  N   ASN A 297       6.374   6.306  10.845  1.00 86.67           N  
ATOM   4331  CA  ASN A 297       6.465   7.325   9.788  1.00 87.16           C  
ATOM   4332  C   ASN A 297       6.820   6.698   8.424  1.00 90.66           C  
ATOM   4333  O   ASN A 297       6.274   7.139   7.416  1.00 90.10           O  
ATOM   4334  CB  ASN A 297       7.483   8.425  10.180  1.00  0.00           C  
ATOM   4335  CG  ASN A 297       7.041   9.327  11.342  1.00  0.00           C  
ATOM   4336  OD1 ASN A 297       5.852   9.498  11.604  1.00  0.00           O  
ATOM   4337  ND2 ASN A 297       8.006   9.937  12.033  1.00  0.00           N  
ATOM   4338  HB2 ASN A 297       8.453   7.981  10.406  1.00  0.00           H  
ATOM   4339  HB3 ASN A 297       7.642   9.089   9.328  1.00  0.00           H  
ATOM   4340 HD22 ASN A 297       7.765  10.547  12.800  1.00  0.00           H  
ATOM   4341 HD21 ASN A 297       8.977   9.792  11.799  1.00  0.00           H  
ATOM   4342  H   ASN A 297       7.146   6.261  11.495  1.00 86.67           H  
ATOM   4343  HA  ASN A 297       5.476   7.783   9.706  1.00 87.16           H  
ATOM   4344  N   LEU A 298       7.684   5.666   8.423  1.00 87.08           N  
ATOM   4345  CA  LEU A 298       8.076   4.870   7.252  1.00 86.53           C  
ATOM   4346  C   LEU A 298       6.920   4.102   6.559  1.00 90.38           C  
ATOM   4347  O   LEU A 298       6.764   4.296   5.357  1.00 90.67           O  
ATOM   4348  CB  LEU A 298       9.245   3.933   7.641  1.00  0.00           C  
ATOM   4349  CG  LEU A 298      10.623   4.633   7.657  1.00  0.00           C  
ATOM   4350  CD1 LEU A 298      11.662   3.825   8.466  1.00  0.00           C  
ATOM   4351  CD2 LEU A 298      11.114   4.972   6.229  1.00  0.00           C  
ATOM   4352  HB2 LEU A 298       9.038   3.505   8.623  1.00  0.00           H  
ATOM   4353  HB3 LEU A 298       9.299   3.080   6.960  1.00  0.00           H  
ATOM   4354  HG  LEU A 298      10.495   5.578   8.188  1.00  0.00           H  
ATOM   4355 HD11 LEU A 298      12.533   3.537   7.879  1.00  0.00           H  
ATOM   4356 HD12 LEU A 298      12.025   4.408   9.313  1.00  0.00           H  
ATOM   4357 HD13 LEU A 298      11.240   2.905   8.872  1.00  0.00           H  
ATOM   4358 HD21 LEU A 298      11.211   6.051   6.105  1.00  0.00           H  
ATOM   4359 HD22 LEU A 298      12.085   4.536   5.996  1.00  0.00           H  
ATOM   4360 HD23 LEU A 298      10.421   4.621   5.463  1.00  0.00           H  
ATOM   4361  H   LEU A 298       8.096   5.381   9.302  1.00 87.08           H  
ATOM   4362  HA  LEU A 298       8.444   5.582   6.511  1.00 86.53           H  
ATOM   4363  N   PRO A 299       6.108   3.275   7.265  1.00 85.71           N  
ATOM   4364  CA  PRO A 299       4.921   2.617   6.678  1.00 83.82           C  
ATOM   4365  C   PRO A 299       3.795   3.582   6.297  1.00 87.84           C  
ATOM   4366  O   PRO A 299       3.110   3.328   5.310  1.00 87.20           O  
ATOM   4367  CD  PRO A 299       6.283   2.827   8.635  1.00  0.00           C  
ATOM   4368  CB  PRO A 299       4.448   1.642   7.761  1.00  0.00           C  
ATOM   4369  CG  PRO A 299       4.919   2.279   9.040  1.00  0.00           C  
ATOM   4370  HD3 PRO A 299       7.032   2.035   8.639  1.00  0.00           H  
ATOM   4371  HD2 PRO A 299       6.609   3.607   9.309  1.00  0.00           H  
ATOM   4372  HB2 PRO A 299       3.371   1.480   7.767  1.00  0.00           H  
ATOM   4373  HB3 PRO A 299       4.931   0.676   7.641  1.00  0.00           H  
ATOM   4374  HG3 PRO A 299       4.931   1.602   9.887  1.00  0.00           H  
ATOM   4375  HG2 PRO A 299       4.238   3.089   9.291  1.00  0.00           H  
ATOM   4376  HA  PRO A 299       5.186   2.051   5.788  1.00 83.82           H  
ATOM   4377  N   ALA A 300       3.639   4.676   7.058  1.00 85.43           N  
ATOM   4378  CA  ALA A 300       2.695   5.742   6.751  1.00 85.98           C  
ATOM   4379  C   ALA A 300       3.057   6.499   5.457  1.00 92.57           C  
ATOM   4380  O   ALA A 300       2.149   6.984   4.791  1.00 92.70           O  
ATOM   4381  CB  ALA A 300       2.577   6.662   7.974  1.00  0.00           C  
ATOM   4382  HB1 ALA A 300       2.263   6.091   8.846  1.00  0.00           H  
ATOM   4383  HB2 ALA A 300       3.531   7.128   8.221  1.00  0.00           H  
ATOM   4384  HB3 ALA A 300       1.835   7.444   7.830  1.00  0.00           H  
ATOM   4385  H   ALA A 300       4.223   4.814   7.872  1.00 85.43           H  
ATOM   4386  HA  ALA A 300       1.716   5.284   6.592  1.00 85.98           H  
ATOM   4387  N   LEU A 301       4.351   6.538   5.082  1.00 90.30           N  
ATOM   4388  CA  LEU A 301       4.857   7.141   3.843  1.00 90.77           C  
ATOM   4389  C   LEU A 301       4.426   6.400   2.560  1.00 95.25           C  
ATOM   4390  O   LEU A 301       4.392   7.039   1.509  1.00 95.51           O  
ATOM   4391  CB  LEU A 301       6.394   7.290   3.949  1.00  0.00           C  
ATOM   4392  CG  LEU A 301       7.115   8.056   2.816  1.00  0.00           C  
ATOM   4393  CD1 LEU A 301       6.643   9.519   2.680  1.00  0.00           C  
ATOM   4394  CD2 LEU A 301       8.644   7.950   2.983  1.00  0.00           C  
ATOM   4395  HB2 LEU A 301       6.646   7.771   4.894  1.00  0.00           H  
ATOM   4396  HB3 LEU A 301       6.827   6.295   3.994  1.00  0.00           H  
ATOM   4397  HG  LEU A 301       6.892   7.552   1.875  1.00  0.00           H  
ATOM   4398 HD11 LEU A 301       7.472  10.226   2.674  1.00  0.00           H  
ATOM   4399 HD12 LEU A 301       6.099   9.662   1.747  1.00  0.00           H  
ATOM   4400 HD13 LEU A 301       5.979   9.818   3.491  1.00  0.00           H  
ATOM   4401 HD21 LEU A 301       9.127   7.783   2.020  1.00  0.00           H  
ATOM   4402 HD22 LEU A 301       9.075   8.852   3.418  1.00  0.00           H  
ATOM   4403 HD23 LEU A 301       8.930   7.121   3.632  1.00  0.00           H  
ATOM   4404  H   LEU A 301       5.048   6.120   5.683  1.00 90.30           H  
ATOM   4405  HA  LEU A 301       4.418   8.137   3.779  1.00 90.77           H  
ATOM   4406  N   ASN A 302       4.042   5.108   2.654  1.00 91.88           N  
ATOM   4407  CA  ASN A 302       3.411   4.344   1.561  1.00 91.69           C  
ATOM   4408  C   ASN A 302       2.115   5.006   1.061  1.00 97.08           C  
ATOM   4409  O   ASN A 302       1.801   4.934  -0.126  1.00 96.18           O  
ATOM   4410  CB  ASN A 302       3.129   2.898   2.038  1.00  0.00           C  
ATOM   4411  CG  ASN A 302       2.309   2.036   1.068  1.00  0.00           C  
ATOM   4412  OD1 ASN A 302       1.289   1.474   1.455  1.00  0.00           O  
ATOM   4413  ND2 ASN A 302       2.724   1.963  -0.198  1.00  0.00           N  
ATOM   4414  HB2 ASN A 302       4.049   2.374   2.272  1.00  0.00           H  
ATOM   4415  HB3 ASN A 302       2.554   2.941   2.959  1.00  0.00           H  
ATOM   4416 HD22 ASN A 302       2.178   1.447  -0.873  1.00  0.00           H  
ATOM   4417 HD21 ASN A 302       3.549   2.457  -0.502  1.00  0.00           H  
ATOM   4418  H   ASN A 302       4.083   4.647   3.553  1.00 91.88           H  
ATOM   4419  HA  ASN A 302       4.149   4.315   0.756  1.00 91.69           H  
ATOM   4420  N   SER A 303       1.397   5.645   1.988  1.00 95.53           N  
ATOM   4421  CA  SER A 303       0.167   6.365   1.731  1.00 96.71           C  
ATOM   4422  C   SER A 303       0.388   7.529   0.730  1.00104.42           C  
ATOM   4423  O   SER A 303      -0.462   7.745  -0.130  1.00105.08           O  
ATOM   4424  CB  SER A 303      -0.373   6.771   3.121  1.00  0.00           C  
ATOM   4425  OG  SER A 303      -1.762   6.961   3.156  1.00  0.00           O  
ATOM   4426  HB2 SER A 303      -0.161   5.996   3.859  1.00  0.00           H  
ATOM   4427  HB3 SER A 303       0.108   7.683   3.472  1.00  0.00           H  
ATOM   4428  HG  SER A 303      -2.199   6.104   3.125  1.00  0.00           H  
ATOM   4429  H   SER A 303       1.733   5.668   2.942  1.00 95.53           H  
ATOM   4430  HA  SER A 303      -0.516   5.649   1.274  1.00 96.71           H  
ATOM   4431  N   ALA A 304       1.560   8.189   0.805  1.00102.88           N  
ATOM   4432  CA  ALA A 304       1.980   9.271  -0.088  1.00104.22           C  
ATOM   4433  C   ALA A 304       2.727   8.807  -1.354  1.00109.32           C  
ATOM   4434  O   ALA A 304       2.791   9.593  -2.299  1.00109.62           O  
ATOM   4435  CB  ALA A 304       2.852  10.252   0.710  1.00  0.00           C  
ATOM   4436  HB1 ALA A 304       2.305  10.658   1.562  1.00  0.00           H  
ATOM   4437  HB2 ALA A 304       3.751   9.770   1.093  1.00  0.00           H  
ATOM   4438  HB3 ALA A 304       3.162  11.098   0.095  1.00  0.00           H  
ATOM   4439  H   ALA A 304       2.231   7.917   1.510  1.00102.88           H  
ATOM   4440  HA  ALA A 304       1.092   9.815  -0.418  1.00104.22           H  
ATOM   4441  N   ILE A 305       3.275   7.575  -1.390  1.00106.72           N  
ATOM   4442  CA  ILE A 305       4.036   7.091  -2.551  1.00107.15           C  
ATOM   4443  C   ILE A 305       3.140   6.634  -3.719  1.00112.68           C  
ATOM   4444  O   ILE A 305       3.613   6.641  -4.853  1.00112.23           O  
ATOM   4445  CB  ILE A 305       5.058   5.968  -2.181  1.00  0.00           C  
ATOM   4446  CG1 ILE A 305       6.348   6.002  -3.042  1.00  0.00           C  
ATOM   4447  CG2 ILE A 305       4.496   4.526  -2.199  1.00  0.00           C  
ATOM   4448  CD1 ILE A 305       7.024   7.368  -3.219  1.00  0.00           C  
ATOM   4449  HB  ILE A 305       5.365   6.162  -1.152  1.00  0.00           H  
ATOM   4450 HG12 ILE A 305       7.094   5.368  -2.575  1.00  0.00           H  
ATOM   4451 HG13 ILE A 305       6.150   5.562  -4.018  1.00  0.00           H  
ATOM   4452 HG21 ILE A 305       5.140   3.847  -1.643  1.00  0.00           H  
ATOM   4453 HG22 ILE A 305       3.513   4.466  -1.747  1.00  0.00           H  
ATOM   4454 HG23 ILE A 305       4.404   4.133  -3.212  1.00  0.00           H  
ATOM   4455 HD11 ILE A 305       8.087   7.247  -3.426  1.00  0.00           H  
ATOM   4456 HD12 ILE A 305       6.595   7.925  -4.052  1.00  0.00           H  
ATOM   4457 HD13 ILE A 305       6.932   7.977  -2.319  1.00  0.00           H  
ATOM   4458  H   ILE A 305       3.205   6.959  -0.592  1.00106.72           H  
ATOM   4459  HA  ILE A 305       4.586   7.950  -2.929  1.00107.15           H  
ATOM   4460  N   ASN A 306       1.866   6.296  -3.449  1.00110.39           N  
ATOM   4461  CA  ASN A 306       0.888   5.987  -4.491  1.00110.35           C  
ATOM   4462  C   ASN A 306       0.608   7.205  -5.410  1.00115.22           C  
ATOM   4463  O   ASN A 306       0.852   7.061  -6.605  1.00114.52           O  
ATOM   4464  CB  ASN A 306      -0.379   5.334  -3.882  1.00111.39           C  
ATOM   4465  CG  ASN A 306      -1.260   4.600  -4.905  1.00132.14           C  
ATOM   4466  OD1 ASN A 306      -0.783   4.102  -5.924  1.00125.83           O  
ATOM   4467  ND2 ASN A 306      -2.560   4.514  -4.625  1.00123.12           N  
ATOM   4468  H   ASN A 306       1.531   6.300  -2.495  1.00110.39           H  
ATOM   4469  HA  ASN A 306       1.355   5.238  -5.136  1.00110.35           H  
ATOM   4470  HB3 ASN A 306      -0.971   6.043  -3.306  1.00111.39           H  
ATOM   4471  HB2 ASN A 306      -0.068   4.571  -3.166  1.00111.39           H  
ATOM   4472 HD22 ASN A 306      -3.188   4.049  -5.265  1.00123.12           H  
ATOM   4473 HD21 ASN A 306      -2.924   4.907  -3.768  1.00123.12           H  
ATOM   4474  N   PRO A 307       0.218   8.394  -4.884  1.00113.21           N  
ATOM   4475  CA  PRO A 307       0.044   9.584  -5.735  1.00114.82           C  
ATOM   4476  C   PRO A 307       1.340  10.195  -6.291  1.00120.60           C  
ATOM   4477  O   PRO A 307       1.280  10.706  -7.403  1.00120.49           O  
ATOM   4478  CB  PRO A 307      -0.730  10.574  -4.856  1.00117.53           C  
ATOM   4479  CG  PRO A 307      -0.362  10.187  -3.436  1.00121.06           C  
ATOM   4480  CD  PRO A 307      -0.255   8.669  -3.528  1.00114.86           C  
ATOM   4481  HA  PRO A 307      -0.583   9.323  -6.591  1.00114.82           H  
ATOM   4482  HB3 PRO A 307      -1.797  10.413  -5.015  1.00117.53           H  
ATOM   4483  HB2 PRO A 307      -0.522  11.623  -5.072  1.00117.53           H  
ATOM   4484  HG3 PRO A 307      -1.084  10.515  -2.688  1.00121.06           H  
ATOM   4485  HG2 PRO A 307       0.604  10.622  -3.182  1.00121.06           H  
ATOM   4486  HD2 PRO A 307       0.362   8.257  -2.736  1.00114.86           H  
ATOM   4487  HD3 PRO A 307      -1.249   8.239  -3.440  1.00114.86           H  
ATOM   4488  N   LEU A 308       2.473  10.134  -5.563  1.00118.48           N  
ATOM   4489  CA  LEU A 308       3.748  10.694  -6.034  1.00119.56           C  
ATOM   4490  C   LEU A 308       4.339   9.917  -7.220  1.00125.03           C  
ATOM   4491  O   LEU A 308       4.736  10.557  -8.191  1.00125.28           O  
ATOM   4492  CB  LEU A 308       4.776  10.815  -4.888  1.00  0.00           C  
ATOM   4493  CG  LEU A 308       4.502  11.976  -3.905  1.00  0.00           C  
ATOM   4494  CD1 LEU A 308       5.432  11.888  -2.675  1.00  0.00           C  
ATOM   4495  CD2 LEU A 308       4.569  13.362  -4.586  1.00  0.00           C  
ATOM   4496  HB2 LEU A 308       4.813   9.868  -4.348  1.00  0.00           H  
ATOM   4497  HB3 LEU A 308       5.777  10.956  -5.300  1.00  0.00           H  
ATOM   4498  HG  LEU A 308       3.483  11.855  -3.534  1.00  0.00           H  
ATOM   4499 HD11 LEU A 308       4.847  11.859  -1.755  1.00  0.00           H  
ATOM   4500 HD12 LEU A 308       6.046  10.987  -2.688  1.00  0.00           H  
ATOM   4501 HD13 LEU A 308       6.116  12.733  -2.597  1.00  0.00           H  
ATOM   4502 HD21 LEU A 308       5.099  14.102  -3.987  1.00  0.00           H  
ATOM   4503 HD22 LEU A 308       5.071  13.316  -5.553  1.00  0.00           H  
ATOM   4504 HD23 LEU A 308       3.567  13.754  -4.758  1.00  0.00           H  
ATOM   4505  H   LEU A 308       2.471   9.707  -4.646  1.00118.48           H  
ATOM   4506  HA  LEU A 308       3.538  11.697  -6.409  1.00119.56           H  
ATOM   4507  N   ILE A 309       4.346   8.572  -7.162  1.00122.34           N  
ATOM   4508  CA  ILE A 309       4.796   7.746  -8.289  1.00122.26           C  
ATOM   4509  C   ILE A 309       3.801   7.778  -9.466  1.00128.92           C  
ATOM   4510  O   ILE A 309       4.232   7.733 -10.616  1.00128.36           O  
ATOM   4511  CB  ILE A 309       5.106   6.272  -7.901  1.00  0.00           C  
ATOM   4512  CG1 ILE A 309       6.176   6.183  -6.790  1.00  0.00           C  
ATOM   4513  CG2 ILE A 309       5.511   5.378  -9.097  1.00  0.00           C  
ATOM   4514  CD1 ILE A 309       7.561   6.741  -7.143  1.00  0.00           C  
ATOM   4515  HB  ILE A 309       4.195   5.847  -7.478  1.00  0.00           H  
ATOM   4516 HG12 ILE A 309       5.832   6.739  -5.923  1.00  0.00           H  
ATOM   4517 HG13 ILE A 309       6.270   5.150  -6.454  1.00  0.00           H  
ATOM   4518 HG21 ILE A 309       5.915   4.424  -8.762  1.00  0.00           H  
ATOM   4519 HG22 ILE A 309       4.663   5.152  -9.745  1.00  0.00           H  
ATOM   4520 HG23 ILE A 309       6.277   5.851  -9.712  1.00  0.00           H  
ATOM   4521 HD11 ILE A 309       8.322   6.322  -6.484  1.00  0.00           H  
ATOM   4522 HD12 ILE A 309       7.855   6.511  -8.167  1.00  0.00           H  
ATOM   4523 HD13 ILE A 309       7.584   7.824  -7.020  1.00  0.00           H  
ATOM   4524  H   ILE A 309       4.003   8.085  -6.344  1.00122.34           H  
ATOM   4525  HA  ILE A 309       5.728   8.176  -8.639  1.00122.26           H  
ATOM   4526  N   TYR A 310       2.501   7.918  -9.164  1.00127.99           N  
ATOM   4527  CA  TYR A 310       1.440   8.005 -10.164  1.00129.26           C  
ATOM   4528  C   TYR A 310       1.158   9.456 -10.613  1.00136.33           C  
ATOM   4529  O   TYR A 310       0.132   9.672 -11.251  1.00136.35           O  
ATOM   4530  CB  TYR A 310       0.184   7.279  -9.628  1.00130.41           C  
ATOM   4531  CG  TYR A 310      -0.576   6.469 -10.659  1.00132.33           C  
ATOM   4532  CD1 TYR A 310      -0.014   5.262 -11.121  1.00133.01           C  
ATOM   4533  CD2 TYR A 310      -1.836   6.880 -11.133  1.00134.38           C  
ATOM   4534  CE1 TYR A 310      -0.697   4.475 -12.063  1.00133.67           C  
ATOM   4535  CE2 TYR A 310      -2.517   6.100 -12.091  1.00135.27           C  
ATOM   4536  CZ  TYR A 310      -1.944   4.897 -12.554  1.00142.14           C  
ATOM   4537  OH  TYR A 310      -2.587   4.123 -13.473  1.00144.28           O  
ATOM   4538  H   TYR A 310       2.211   7.960  -8.196  1.00127.99           H  
ATOM   4539  HA  TYR A 310       1.768   7.474 -11.057  1.00129.26           H  
ATOM   4540  HB3 TYR A 310      -0.473   7.948  -9.071  1.00130.41           H  
ATOM   4541  HB2 TYR A 310       0.496   6.513  -8.920  1.00130.41           H  
ATOM   4542  HD1 TYR A 310       0.948   4.937 -10.753  1.00133.01           H  
ATOM   4543  HD2 TYR A 310      -2.282   7.790 -10.760  1.00134.38           H  
ATOM   4544  HE1 TYR A 310      -0.259   3.550 -12.408  1.00133.67           H  
ATOM   4545  HE2 TYR A 310      -3.480   6.422 -12.457  1.00135.27           H  
ATOM   4546  HH  TYR A 310      -3.421   4.495 -13.766  1.00144.28           H  
ATOM   4547  N   CYS A 311       2.062  10.412 -10.318  1.00135.38           N  
ATOM   4548  CA  CYS A 311       1.952  11.817 -10.721  1.00137.68           C  
ATOM   4549  C   CYS A 311       3.262  12.312 -11.343  1.00143.85           C  
ATOM   4550  O   CYS A 311       3.226  12.771 -12.480  1.00144.28           O  
ATOM   4551  CB  CYS A 311       1.461  12.739  -9.581  1.00  0.00           C  
ATOM   4552  SG  CYS A 311       1.287  14.480 -10.077  1.00  0.00           S  
ATOM   4553  HB2 CYS A 311       0.489  12.398  -9.223  1.00  0.00           H  
ATOM   4554  HB3 CYS A 311       2.152  12.701  -8.737  1.00  0.00           H  
ATOM   4555  HG  CYS A 311       0.855  14.916  -8.891  1.00  0.00           H  
ATOM   4556  H   CYS A 311       2.879  10.166  -9.778  1.00135.38           H  
ATOM   4557  HA  CYS A 311       1.215  11.890 -11.522  1.00137.68           H  
ATOM   4558  N   VAL A 312       4.385  12.237 -10.604  1.00141.47           N  
ATOM   4559  CA  VAL A 312       5.661  12.819 -11.043  1.00142.74           C  
ATOM   4560  C   VAL A 312       6.402  11.953 -12.089  1.00147.50           C  
ATOM   4561  O   VAL A 312       7.284  12.481 -12.765  1.00147.54           O  
ATOM   4562  CB  VAL A 312       6.618  13.172  -9.859  1.00  0.00           C  
ATOM   4563  CG1 VAL A 312       5.876  13.850  -8.693  1.00  0.00           C  
ATOM   4564  CG2 VAL A 312       7.547  12.055  -9.345  1.00  0.00           C  
ATOM   4565  HB  VAL A 312       7.289  13.940 -10.245  1.00  0.00           H  
ATOM   4566 HG11 VAL A 312       6.577  14.223  -7.945  1.00  0.00           H  
ATOM   4567 HG12 VAL A 312       5.288  14.700  -9.043  1.00  0.00           H  
ATOM   4568 HG13 VAL A 312       5.198  13.165  -8.185  1.00  0.00           H  
ATOM   4569 HG21 VAL A 312       8.121  12.388  -8.480  1.00  0.00           H  
ATOM   4570 HG22 VAL A 312       6.987  11.175  -9.043  1.00  0.00           H  
ATOM   4571 HG23 VAL A 312       8.273  11.750 -10.099  1.00  0.00           H  
ATOM   4572  H   VAL A 312       4.371  11.834  -9.675  1.00141.47           H  
ATOM   4573  HA  VAL A 312       5.432  13.764 -11.541  1.00142.74           H  
ATOM   4574  N   PHE A 313       6.019  10.670 -12.227  1.00144.61           N  
ATOM   4575  CA  PHE A 313       6.520   9.767 -13.267  1.00144.45           C  
ATOM   4576  C   PHE A 313       5.479   9.552 -14.380  1.00149.99           C  
ATOM   4577  O   PHE A 313       5.876   9.371 -15.531  1.00149.24           O  
ATOM   4578  CB  PHE A 313       6.942   8.417 -12.656  1.00  0.00           C  
ATOM   4579  CG  PHE A 313       8.123   8.456 -11.704  1.00  0.00           C  
ATOM   4580  CD1 PHE A 313       7.935   8.834 -10.362  1.00  0.00           C  
ATOM   4581  CD2 PHE A 313       9.437   8.261 -12.177  1.00  0.00           C  
ATOM   4582  CE1 PHE A 313       9.018   8.933  -9.500  1.00  0.00           C  
ATOM   4583  CE2 PHE A 313      10.512   8.365 -11.302  1.00  0.00           C  
ATOM   4584  CZ  PHE A 313      10.302   8.690  -9.967  1.00  0.00           C  
ATOM   4585  HB2 PHE A 313       6.103   7.959 -12.143  1.00  0.00           H  
ATOM   4586  HB3 PHE A 313       7.192   7.730 -13.458  1.00  0.00           H  
ATOM   4587  HD1 PHE A 313       6.944   9.073 -10.019  1.00  0.00           H  
ATOM   4588  HD2 PHE A 313       9.611   8.021 -13.216  1.00  0.00           H  
ATOM   4589  HE1 PHE A 313       8.865   9.220  -8.471  1.00  0.00           H  
ATOM   4590  HE2 PHE A 313      11.515   8.197 -11.664  1.00  0.00           H  
ATOM   4591  HZ  PHE A 313      11.144   8.774  -9.296  1.00  0.00           H  
ATOM   4592  H   PHE A 313       5.298  10.302 -11.624  1.00144.61           H  
ATOM   4593  HA  PHE A 313       7.403  10.194 -13.746  1.00144.45           H  
ATOM   4594  N   SER A 314       4.177   9.589 -14.040  1.00148.20           N  
ATOM   4595  CA  SER A 314       3.072   9.441 -14.989  1.00148.81           C  
ATOM   4596  C   SER A 314       2.852  10.753 -15.759  1.00157.43           C  
ATOM   4597  O   SER A 314       2.370  11.724 -15.174  1.00158.35           O  
ATOM   4598  CB  SER A 314       1.795   9.051 -14.224  1.00  0.00           C  
ATOM   4599  OG  SER A 314       1.902   7.741 -13.708  1.00  0.00           O  
ATOM   4600  HB2 SER A 314       1.604   9.753 -13.414  1.00  0.00           H  
ATOM   4601  HB3 SER A 314       0.926   9.082 -14.885  1.00  0.00           H  
ATOM   4602  HG  SER A 314       1.097   7.534 -13.226  1.00  0.00           H  
ATOM   4603  H   SER A 314       3.915   9.737 -13.077  1.00148.20           H  
ATOM   4604  HA  SER A 314       3.306   8.644 -15.699  1.00148.81           H  
ATOM   4605  N   SER A 315       3.198  10.748 -17.058  1.00156.18           N  
ATOM   4606  CA  SER A 315       3.092  11.901 -17.961  1.00158.46           C  
ATOM   4607  C   SER A 315       1.655  12.429 -18.114  1.00165.40           C  
ATOM   4608  O   SER A 315       1.451  13.642 -18.165  1.00166.69           O  
ATOM   4609  CB  SER A 315       3.639  11.513 -19.349  1.00  0.00           C  
ATOM   4610  OG  SER A 315       5.036  11.314 -19.302  1.00  0.00           O  
ATOM   4611  HB2 SER A 315       3.158  10.610 -19.727  1.00  0.00           H  
ATOM   4612  HB3 SER A 315       3.443  12.306 -20.072  1.00  0.00           H  
ATOM   4613  HG  SER A 315       5.355  11.200 -20.200  1.00  0.00           H  
ATOM   4614  H   SER A 315       3.610   9.917 -17.457  1.00156.18           H  
ATOM   4615  HA  SER A 315       3.699  12.710 -17.550  1.00158.46           H  
ATOM   4616  N   SER A 316       0.696  11.490 -18.163  1.00162.63           N  
ATOM   4617  CA  SER A 316      -0.732  11.740 -18.311  1.00164.17           C  
ATOM   4618  C   SER A 316      -1.420  12.332 -17.069  1.00169.52           C  
ATOM   4619  O   SER A 316      -2.566  12.737 -17.225  1.00170.62           O  
ATOM   4620  CB  SER A 316      -1.411  10.429 -18.767  1.00  0.00           C  
ATOM   4621  OG  SER A 316      -1.391   9.441 -17.753  1.00  0.00           O  
ATOM   4622  HB2 SER A 316      -2.450  10.616 -19.043  1.00  0.00           H  
ATOM   4623  HB3 SER A 316      -0.922  10.032 -19.658  1.00  0.00           H  
ATOM   4624  HG  SER A 316      -1.815   8.647 -18.091  1.00  0.00           H  
ATOM   4625  H   SER A 316       0.956  10.517 -18.088  1.00162.63           H  
ATOM   4626  HA  SER A 316      -0.852  12.468 -19.115  1.00164.17           H  
ATOM   4627  N   ILE A 317      -0.759  12.358 -15.893  1.00165.60           N  
ATOM   4628  CA  ILE A 317      -1.335  12.846 -14.630  1.00166.10           C  
ATOM   4629  C   ILE A 317      -0.651  14.124 -14.109  1.00170.94           C  
ATOM   4630  O   ILE A 317      -1.318  14.910 -13.434  1.00171.59           O  
ATOM   4631  CB  ILE A 317      -1.369  11.740 -13.533  1.00  0.00           C  
ATOM   4632  CG1 ILE A 317      -2.405  10.678 -13.967  1.00  0.00           C  
ATOM   4633  CG2 ILE A 317      -1.691  12.246 -12.101  1.00  0.00           C  
ATOM   4634  CD1 ILE A 317      -2.409   9.384 -13.158  1.00  0.00           C  
ATOM   4635  HB  ILE A 317      -0.388  11.262 -13.503  1.00  0.00           H  
ATOM   4636 HG12 ILE A 317      -3.398  11.119 -13.936  1.00  0.00           H  
ATOM   4637 HG13 ILE A 317      -2.243  10.394 -15.007  1.00  0.00           H  
ATOM   4638 HG21 ILE A 317      -1.785  11.432 -11.384  1.00  0.00           H  
ATOM   4639 HG22 ILE A 317      -0.914  12.900 -11.706  1.00  0.00           H  
ATOM   4640 HG23 ILE A 317      -2.631  12.798 -12.084  1.00  0.00           H  
ATOM   4641 HD11 ILE A 317      -3.105   8.667 -13.593  1.00  0.00           H  
ATOM   4642 HD12 ILE A 317      -1.425   8.917 -13.162  1.00  0.00           H  
ATOM   4643 HD13 ILE A 317      -2.716   9.550 -12.126  1.00  0.00           H  
ATOM   4644  H   ILE A 317       0.185  11.999 -15.846  1.00165.60           H  
ATOM   4645  HA  ILE A 317      -2.374  13.122 -14.797  1.00166.10           H  
ATOM   4646  N   SER A 318       0.620  14.358 -14.475  1.00167.31           N  
ATOM   4647  CA  SER A 318       1.361  15.557 -14.078  1.00168.60           C  
ATOM   4648  C   SER A 318       0.773  16.852 -14.686  1.00175.35           C  
ATOM   4649  O   SER A 318       0.686  17.860 -13.984  1.00176.35           O  
ATOM   4650  CB  SER A 318       2.851  15.379 -14.436  1.00  0.00           C  
ATOM   4651  OG  SER A 318       3.663  16.141 -13.566  1.00  0.00           O  
ATOM   4652  HB2 SER A 318       3.159  14.339 -14.363  1.00  0.00           H  
ATOM   4653  HB3 SER A 318       3.050  15.672 -15.468  1.00  0.00           H  
ATOM   4654  HG  SER A 318       3.675  15.711 -12.708  1.00  0.00           H  
ATOM   4655  H   SER A 318       1.122  13.681 -15.033  1.00167.31           H  
ATOM   4656  HA  SER A 318       1.276  15.627 -12.992  1.00168.60           H  
ATOM   4657  N   PHE A 319       0.348  16.782 -15.962  1.00172.85           N  
ATOM   4658  CA  PHE A 319      -0.272  17.891 -16.689  1.00175.13           C  
ATOM   4659  C   PHE A 319      -1.739  18.204 -16.310  1.00180.17           C  
ATOM   4660  O   PHE A 319      -2.013  19.388 -16.119  1.00181.79           O  
ATOM   4661  CB  PHE A 319      -0.092  17.716 -18.214  1.00  0.00           C  
ATOM   4662  CG  PHE A 319       1.337  17.681 -18.751  1.00  0.00           C  
ATOM   4663  CD1 PHE A 319       2.403  18.355 -18.107  1.00  0.00           C  
ATOM   4664  CD2 PHE A 319       1.575  17.104 -20.017  1.00  0.00           C  
ATOM   4665  CE1 PHE A 319       3.668  18.368 -18.677  1.00  0.00           C  
ATOM   4666  CE2 PHE A 319       2.846  17.137 -20.576  1.00  0.00           C  
ATOM   4667  CZ  PHE A 319       3.891  17.757 -19.904  1.00  0.00           C  
ATOM   4668  HB2 PHE A 319      -0.578  16.790 -18.524  1.00  0.00           H  
ATOM   4669  HB3 PHE A 319      -0.618  18.518 -18.735  1.00  0.00           H  
ATOM   4670  HD1 PHE A 319       2.262  18.861 -17.165  1.00  0.00           H  
ATOM   4671  HD2 PHE A 319       0.768  16.630 -20.557  1.00  0.00           H  
ATOM   4672  HE1 PHE A 319       4.481  18.867 -18.171  1.00  0.00           H  
ATOM   4673  HE2 PHE A 319       3.021  16.681 -21.538  1.00  0.00           H  
ATOM   4674  HZ  PHE A 319       4.877  17.776 -20.344  1.00  0.00           H  
ATOM   4675  H   PHE A 319       0.460  15.919 -16.476  1.00172.85           H  
ATOM   4676  HA  PHE A 319       0.269  18.795 -16.408  1.00175.13           H  
ATOM   4677  N   PRO A 320      -2.654  17.213 -16.137  1.00175.52           N  
ATOM   4678  CA  PRO A 320      -4.018  17.516 -15.664  1.00175.98           C  
ATOM   4679  C   PRO A 320      -4.138  17.881 -14.179  1.00180.93           C  
ATOM   4680  O   PRO A 320      -5.132  18.511 -13.832  1.00181.86           O  
ATOM   4681  CD  PRO A 320      -2.587  15.816 -16.566  1.00  0.00           C  
ATOM   4682  CB  PRO A 320      -4.841  16.270 -15.985  1.00  0.00           C  
ATOM   4683  CG  PRO A 320      -3.821  15.167 -15.930  1.00  0.00           C  
ATOM   4684  HD3 PRO A 320      -2.666  15.783 -17.653  1.00  0.00           H  
ATOM   4685  HD2 PRO A 320      -1.674  15.300 -16.294  1.00  0.00           H  
ATOM   4686  HB2 PRO A 320      -5.679  16.098 -15.305  1.00  0.00           H  
ATOM   4687  HB3 PRO A 320      -5.249  16.349 -16.993  1.00  0.00           H  
ATOM   4688  HG3 PRO A 320      -4.191  14.277 -16.429  1.00  0.00           H  
ATOM   4689  HG2 PRO A 320      -3.630  14.922 -14.886  1.00  0.00           H  
ATOM   4690  HA  PRO A 320      -4.423  18.334 -16.253  1.00175.98           H  
ATOM   4691  N   CYS A 321      -3.151  17.517 -13.338  1.00177.02           N  
ATOM   4692  CA  CYS A 321      -3.100  17.956 -11.941  1.00177.58           C  
ATOM   4693  C   CYS A 321      -2.747  19.455 -11.837  1.00184.80           C  
ATOM   4694  O   CYS A 321      -3.299  20.142 -10.980  1.00185.45           O  
ATOM   4695  CB  CYS A 321      -2.194  17.055 -11.075  1.00  0.00           C  
ATOM   4696  SG  CYS A 321      -2.327  17.454  -9.304  1.00  0.00           S  
ATOM   4697  HB2 CYS A 321      -2.484  16.010 -11.193  1.00  0.00           H  
ATOM   4698  HB3 CYS A 321      -1.152  17.134 -11.389  1.00  0.00           H  
ATOM   4699  HG  CYS A 321      -1.457  16.530  -8.889  1.00  0.00           H  
ATOM   4700  H   CYS A 321      -2.373  16.965 -13.672  1.00177.02           H  
ATOM   4701  HA  CYS A 321      -4.107  17.843 -11.541  1.00177.58           H  
ATOM   4702  N   ARG A 322      -1.908  19.957 -12.761  1.00182.87           N  
ATOM   4703  CA  ARG A 322      -1.669  21.390 -12.945  1.00185.26           C  
ATOM   4704  C   ARG A 322      -2.875  22.106 -13.583  1.00192.35           C  
ATOM   4705  O   ARG A 322      -3.180  23.221 -13.165  1.00193.94           O  
ATOM   4706  CB  ARG A 322      -0.380  21.613 -13.763  1.00  0.00           C  
ATOM   4707  CG  ARG A 322       0.902  21.272 -12.984  1.00  0.00           C  
ATOM   4708  CD  ARG A 322       2.173  21.423 -13.833  1.00  0.00           C  
ATOM   4709  NE  ARG A 322       3.391  21.380 -13.011  1.00  0.00           N  
ATOM   4710  CZ  ARG A 322       3.969  22.435 -12.410  1.00  0.00           C  
ATOM   4711  NH1 ARG A 322       3.473  23.674 -12.546  1.00  0.00           N  
ATOM   4712  NH2 ARG A 322       5.063  22.249 -11.661  1.00  0.00           N1+
ATOM   4713  HB2 ARG A 322      -0.421  21.046 -14.694  1.00  0.00           H  
ATOM   4714  HB3 ARG A 322      -0.321  22.664 -14.052  1.00  0.00           H  
ATOM   4715  HG2 ARG A 322       0.980  21.828 -12.050  1.00  0.00           H  
ATOM   4716  HG3 ARG A 322       0.821  20.222 -12.702  1.00  0.00           H  
ATOM   4717  HD2 ARG A 322       2.254  20.511 -14.426  1.00  0.00           H  
ATOM   4718  HD3 ARG A 322       2.140  22.241 -14.555  1.00  0.00           H  
ATOM   4719  HE  ARG A 322       3.776  20.460 -12.849  1.00  0.00           H  
ATOM   4720 HH12 ARG A 322       3.915  24.461 -12.093  1.00  0.00           H  
ATOM   4721 HH11 ARG A 322       2.650  23.826 -13.110  1.00  0.00           H  
ATOM   4722 HH22 ARG A 322       5.512  23.030 -11.205  1.00  0.00           H  
ATOM   4723 HH21 ARG A 322       5.456  21.325 -11.551  1.00  0.00           H  
ATOM   4724  H   ARG A 322      -1.495  19.341 -13.447  1.00182.87           H  
ATOM   4725  HA  ARG A 322      -1.518  21.832 -11.957  1.00185.26           H  
ATOM   4726  N   GLU A 323      -3.561  21.451 -14.539  1.00189.45           N  
ATOM   4727  CA  GLU A 323      -4.750  21.973 -15.226  1.00191.54           C  
ATOM   4728  C   GLU A 323      -6.046  21.874 -14.383  1.00196.64           C  
ATOM   4729  O   GLU A 323      -7.075  22.353 -14.849  1.00197.50           O  
ATOM   4730  CB  GLU A 323      -4.874  21.276 -16.603  1.00  0.00           C  
ATOM   4731  CG  GLU A 323      -5.831  21.940 -17.623  1.00  0.00           C  
ATOM   4732  CD  GLU A 323      -5.894  21.232 -18.981  1.00  0.00           C  
ATOM   4733  OE1 GLU A 323      -5.097  20.294 -19.206  1.00  0.00           O  
ATOM   4734  OE2 GLU A 323      -6.760  21.647 -19.783  1.00  0.00           O1-
ATOM   4735  HB2 GLU A 323      -3.883  21.184 -17.050  1.00  0.00           H  
ATOM   4736  HB3 GLU A 323      -5.232  20.263 -16.438  1.00  0.00           H  
ATOM   4737  HG2 GLU A 323      -6.851  21.965 -17.245  1.00  0.00           H  
ATOM   4738  HG3 GLU A 323      -5.533  22.975 -17.790  1.00  0.00           H  
ATOM   4739  H   GLU A 323      -3.242  20.542 -14.843  1.00189.45           H  
ATOM   4740  HA  GLU A 323      -4.576  23.034 -15.415  1.00191.54           H  
ATOM   4741  N   GLN A 324      -5.997  21.296 -13.166  1.00192.73           N  
ATOM   4742  CA  GLN A 324      -7.117  21.306 -12.214  1.00192.80           C  
ATOM   4743  C   GLN A 324      -6.827  22.294 -11.069  1.00198.76           C  
ATOM   4744  O   GLN A 324      -7.756  22.961 -10.616  1.00199.77           O  
ATOM   4745  CB  GLN A 324      -7.438  19.867 -11.717  1.00  0.00           C  
ATOM   4746  CG  GLN A 324      -6.733  19.385 -10.428  1.00  0.00           C  
ATOM   4747  CD  GLN A 324      -7.038  17.926 -10.091  1.00  0.00           C  
ATOM   4748  OE1 GLN A 324      -6.185  17.058 -10.253  1.00  0.00           O  
ATOM   4749  NE2 GLN A 324      -8.249  17.651  -9.603  1.00  0.00           N  
ATOM   4750  HB2 GLN A 324      -8.513  19.819 -11.536  1.00  0.00           H  
ATOM   4751  HB3 GLN A 324      -7.265  19.157 -12.525  1.00  0.00           H  
ATOM   4752  HG2 GLN A 324      -5.657  19.485 -10.538  1.00  0.00           H  
ATOM   4753  HG3 GLN A 324      -7.017  19.995  -9.570  1.00  0.00           H  
ATOM   4754 HE22 GLN A 324      -8.493  16.700  -9.368  1.00  0.00           H  
ATOM   4755 HE21 GLN A 324      -8.930  18.386  -9.476  1.00  0.00           H  
ATOM   4756  H   GLN A 324      -5.137  20.871 -12.851  1.00192.73           H  
ATOM   4757  HA  GLN A 324      -8.021  21.662 -12.711  1.00192.80           H  
ATOM   4758  N   ARG A 325      -5.562  22.364 -10.617  1.00195.41           N  
ATOM   4759  CA  ARG A 325      -5.147  23.157  -9.459  1.00196.53           C  
ATOM   4760  C   ARG A 325      -5.038  24.659  -9.780  1.00204.24           C  
ATOM   4761  O   ARG A 325      -5.403  25.472  -8.933  1.00205.12           O  
ATOM   4762  CB  ARG A 325      -3.842  22.558  -8.892  1.00  0.00           C  
ATOM   4763  CG  ARG A 325      -3.467  23.032  -7.477  1.00  0.00           C  
ATOM   4764  CD  ARG A 325      -2.210  22.319  -6.948  1.00  0.00           C  
ATOM   4765  NE  ARG A 325      -2.045  22.484  -5.495  1.00  0.00           N  
ATOM   4766  CZ  ARG A 325      -1.680  23.599  -4.838  1.00  0.00           C  
ATOM   4767  NH1 ARG A 325      -1.371  24.731  -5.488  1.00  0.00           N  
ATOM   4768  NH2 ARG A 325      -1.622  23.576  -3.500  1.00  0.00           N1+
ATOM   4769  HB2 ARG A 325      -3.972  21.477  -8.836  1.00  0.00           H  
ATOM   4770  HB3 ARG A 325      -3.014  22.729  -9.583  1.00  0.00           H  
ATOM   4771  HG2 ARG A 325      -3.260  24.100  -7.540  1.00  0.00           H  
ATOM   4772  HG3 ARG A 325      -4.297  22.922  -6.777  1.00  0.00           H  
ATOM   4773  HD2 ARG A 325      -2.197  21.267  -7.238  1.00  0.00           H  
ATOM   4774  HD3 ARG A 325      -1.323  22.769  -7.396  1.00  0.00           H  
ATOM   4775  HE  ARG A 325      -2.292  21.674  -4.945  1.00  0.00           H  
ATOM   4776 HH12 ARG A 325      -1.105  25.562  -4.980  1.00  0.00           H  
ATOM   4777 HH11 ARG A 325      -1.416  24.760  -6.496  1.00  0.00           H  
ATOM   4778 HH22 ARG A 325      -1.356  24.403  -2.985  1.00  0.00           H  
ATOM   4779 HH21 ARG A 325      -1.853  22.734  -2.993  1.00  0.00           H  
ATOM   4780  H   ARG A 325      -4.850  21.780 -11.032  1.00195.41           H  
ATOM   4781  HA  ARG A 325      -5.916  23.048  -8.691  1.00196.53           H  
ATOM   4782  N   SER A 326      -4.594  24.997 -11.004  1.00202.47           N  
ATOM   4783  CA  SER A 326      -4.572  26.371 -11.516  1.00205.59           C  
ATOM   4784  C   SER A 326      -5.943  26.823 -12.057  1.00211.67           C  
ATOM   4785  O   SER A 326      -6.212  28.023 -12.056  1.00213.41           O  
ATOM   4786  CB  SER A 326      -3.495  26.504 -12.608  1.00  0.00           C  
ATOM   4787  OG  SER A 326      -2.203  26.423 -12.041  1.00  0.00           O  
ATOM   4788  HB2 SER A 326      -3.614  25.749 -13.385  1.00  0.00           H  
ATOM   4789  HB3 SER A 326      -3.572  27.473 -13.103  1.00  0.00           H  
ATOM   4790  HG  SER A 326      -1.556  26.510 -12.745  1.00  0.00           H  
ATOM   4791  H   SER A 326      -4.287  24.277 -11.645  1.00202.47           H  
ATOM   4792  HA  SER A 326      -4.314  27.052 -10.701  1.00205.59           H  
ATOM   4793  N   GLN A 327      -6.784  25.865 -12.489  1.00206.83           N  
ATOM   4794  CA  GLN A 327      -8.149  26.093 -12.979  1.00208.03           C  
ATOM   4795  C   GLN A 327      -9.140  26.454 -11.856  1.00212.75           C  
ATOM   4796  O   GLN A 327     -10.111  27.161 -12.123  1.00213.47           O  
ATOM   4797  CB  GLN A 327      -8.584  24.837 -13.763  1.00  0.00           C  
ATOM   4798  CG  GLN A 327      -9.977  24.858 -14.426  1.00  0.00           C  
ATOM   4799  CD  GLN A 327     -10.085  25.881 -15.559  1.00  0.00           C  
ATOM   4800  OE1 GLN A 327      -9.231  25.933 -16.440  1.00  0.00           O  
ATOM   4801  NE2 GLN A 327     -11.152  26.682 -15.557  1.00  0.00           N  
ATOM   4802  HB2 GLN A 327      -7.842  24.669 -14.543  1.00  0.00           H  
ATOM   4803  HB3 GLN A 327      -8.533  23.971 -13.105  1.00  0.00           H  
ATOM   4804  HG2 GLN A 327     -10.174  23.877 -14.859  1.00  0.00           H  
ATOM   4805  HG3 GLN A 327     -10.761  25.018 -13.685  1.00  0.00           H  
ATOM   4806 HE22 GLN A 327     -11.271  27.365 -16.291  1.00  0.00           H  
ATOM   4807 HE21 GLN A 327     -11.835  26.622 -14.816  1.00  0.00           H  
ATOM   4808  H   GLN A 327      -6.487  24.900 -12.454  1.00206.83           H  
ATOM   4809  HA  GLN A 327      -8.115  26.937 -13.670  1.00208.03           H  
ATOM   4810  N   ASP A 328      -8.854  25.993 -10.624  1.00207.03           N  
ATOM   4811  CA  ASP A 328      -9.557  26.324  -9.381  1.00206.82           C  
ATOM   4812  C   ASP A 328      -9.519  27.836  -9.054  1.00212.21           C  
ATOM   4813  O   ASP A 328     -10.490  28.359  -8.507  1.00211.57           O  
ATOM   4814  CB  ASP A 328      -8.991  25.461  -8.226  1.00  0.00           C  
ATOM   4815  CG  ASP A 328      -9.564  25.741  -6.833  1.00  0.00           C  
ATOM   4816  OD1 ASP A 328     -10.756  25.425  -6.627  1.00  0.00           O  
ATOM   4817  OD2 ASP A 328      -8.779  26.221  -5.986  1.00  0.00           O1-
ATOM   4818  HB2 ASP A 328      -9.115  24.398  -8.437  1.00  0.00           H  
ATOM   4819  HB3 ASP A 328      -7.911  25.601  -8.173  1.00  0.00           H  
ATOM   4820  H   ASP A 328      -8.048  25.395 -10.511  1.00207.03           H  
ATOM   4821  HA  ASP A 328     -10.605  26.050  -9.523  1.00206.82           H  
ATOM   4822  N   SER A 329      -8.412  28.511  -9.421  1.00209.56           N  
ATOM   4823  CA  SER A 329      -8.180  29.949  -9.221  1.00221.92           C  
ATOM   4824  C   SER A 329      -8.721  30.729 -10.409  1.00232.48           C  
ATOM   4825  O   SER A 329      -8.957  30.247 -11.518  1.00201.40           O  
ATOM   4826  CB  SER A 329      -6.666  30.227  -9.058  1.00  0.00           C  
ATOM   4827  OG  SER A 329      -6.233  29.919  -7.748  1.00  0.00           O  
ATOM   4828  HB2 SER A 329      -6.071  29.659  -9.776  1.00  0.00           H  
ATOM   4829  HB3 SER A 329      -6.431  31.280  -9.223  1.00  0.00           H  
ATOM   4830  HG  SER A 329      -5.282  30.037  -7.702  1.00  0.00           H  
ATOM   4831  H   SER A 329      -7.668  28.006  -9.881  1.00209.56           H  
ATOM   4832  HA  SER A 329      -8.702  30.300  -8.327  1.00221.92           H  
ATOM   4833  HXT SER A 329      -8.874  31.790 -10.214  1.00232.48           H  
TER    4834      SER A 329
HETATM 4835  C1  L14     0       0.183  -4.057  17.291  1.00  0.00           C  
HETATM 4836  N1  L14     0      -0.805  -4.842  16.499  1.00  0.00           N  
HETATM 4837  C2  L14     0      -1.554  -5.845  17.301  1.00  0.00           C  
HETATM 4838  C3  L14     0      -0.637  -6.498  18.352  1.00  0.00           C  
HETATM 4839  N2  L14     0      -0.106  -5.450  19.233  1.00  0.00           N  
HETATM 4840  C4  L14     0      -0.079  -4.054  18.824  1.00  0.00           C  
HETATM 4841  C5  L14     0       1.014  -3.426  19.734  1.00  0.00           C  
HETATM 4842  O1  L14     0       1.727  -4.622  20.069  1.00  0.00           O  
HETATM 4843  C6  L14     0       1.005  -5.753  19.997  1.00  0.00           C  
HETATM 4844  O2  L14     0       1.352  -6.812  20.508  1.00  0.00           O  
HETATM 4845  C7  L14     0       1.904  -2.419  18.969  1.00  0.00           C  
HETATM 4846  C8  L14     0       0.468  -2.792  21.040  1.00  0.00           C  
HETATM 4847  C9  L14     0       3.234  -2.730  18.654  1.00  0.00           C  
HETATM 4848  C10 L14     0       3.987  -1.890  17.840  1.00  0.00           C  
HETATM 4849  C11 L14     0       3.412  -0.732  17.329  1.00  0.00           C  
HETATM 4850  C12 L14     0       2.100  -0.392  17.650  1.00  0.00           C  
HETATM 4851  C13 L14     0       1.354  -1.229  18.474  1.00  0.00           C  
HETATM 4852  C14 L14     0      -0.674  -1.980  21.036  1.00  0.00           C  
HETATM 4853  C15 L14     0      -1.174  -1.460  22.227  1.00  0.00           C  
HETATM 4854  C16 L14     0      -0.550  -1.764  23.431  1.00  0.00           C  
HETATM 4855  C17 L14     0       0.585  -2.564  23.457  1.00  0.00           C  
HETATM 4856  C18 L14     0       1.099  -3.060  22.266  1.00  0.00           C  
HETATM 4857  C19 L14     0      -0.902  -4.723  15.159  1.00  0.00           C  
HETATM 4858  N3  L14     0      -0.468  -3.621  14.551  1.00  0.00           N  
HETATM 4859  N4  L14     0      -1.417  -5.715  14.427  1.00  0.00           N1+
HETATM 4860  C20 L14     0      -1.540  -5.787  12.968  1.00  0.00           C  
HETATM 4861  C21 L14     0      -0.273  -5.453  12.188  1.00  0.00           C  
HETATM 4862  C22 L14     0      -0.308  -4.406  11.269  1.00  0.00           C  
HETATM 4863  C23 L14     0       0.819  -4.091  10.524  1.00  0.00           C  
HETATM 4864  C24 L14     0       1.978  -4.841  10.672  1.00  0.00           C  
HETATM 4865  C25 L14     0       2.031  -5.886  11.592  1.00  0.00           C  
HETATM 4866  C26 L14     0       0.906  -6.185  12.358  1.00  0.00           C  
HETATM 4867  F1  L14     0       3.054  -4.542   9.915  1.00  0.00           F  
HETATM 4868  H11 L14     0       0.208  -3.041  16.903  1.00  0.00           H  
HETATM 4869  H12 L14     0       1.158  -4.500  17.099  1.00  0.00           H  
HETATM 4870  H21 L14     0      -1.985  -6.613  16.662  1.00  0.00           H  
HETATM 4871  H22 L14     0      -2.391  -5.329  17.773  1.00  0.00           H  
HETATM 4872  H31 L14     0       0.217  -6.942  17.835  1.00  0.00           H  
HETATM 4873  H32 L14     0      -1.123  -7.272  18.936  1.00  0.00           H  
HETATM 4874  H4  L14     0      -1.054  -3.605  18.998  1.00  0.00           H  
HETATM 4875  H9  L14     0       3.679  -3.645  19.005  1.00  0.00           H  
HETATM 4876  H10 L14     0       5.004  -2.151  17.586  1.00  0.00           H  
HETATM 4877  H11 L14     0       3.993  -0.108  16.666  1.00  0.00           H  
HETATM 4878  H12 L14     0       1.648   0.504  17.253  1.00  0.00           H  
HETATM 4879  H13 L14     0       0.330  -0.966  18.682  1.00  0.00           H  
HETATM 4880  H14 L14     0      -1.183  -1.746  20.114  1.00  0.00           H  
HETATM 4881  H15 L14     0      -2.041  -0.816  22.223  1.00  0.00           H  
HETATM 4882  H16 L14     0      -0.936  -1.354  24.352  1.00  0.00           H  
HETATM 4883  H17 L14     0       1.078  -2.786  24.392  1.00  0.00           H  
HETATM 4884  H18 L14     0       1.995  -3.661  22.308  1.00  0.00           H  
HETATM 4885 H3 1 L14     0      -0.748  -3.437  13.600  1.00  0.00           H  
HETATM 4886 H3 2 L14     0       0.309  -3.119  14.964  1.00  0.00           H  
HETATM 4887  HN4 L14     0      -1.698  -6.540  14.936  1.00  0.00           H  
HETATM 4888 H201 L14     0      -2.342  -5.098  12.702  1.00  0.00           H  
HETATM 4889 H202 L14     0      -1.875  -6.797  12.729  1.00  0.00           H  
HETATM 4890  H22 L14     0      -1.215  -3.848  11.120  1.00  0.00           H  
HETATM 4891  H23 L14     0       0.797  -3.262   9.838  1.00  0.00           H  
HETATM 4892  H25 L14     0       2.940  -6.454  11.719  1.00  0.00           H  
HETATM 4893  H26 L14     0       0.964  -6.973  13.090  1.00  0.00           H  
END   
