# Supplementary material for: Structure–Activity Relationship Studies on Oxazolo[3,4-a]pyrazine Derivatives Leading to the Discovery of a Novel Neuropeptide S Receptor Antagonist with Potent In Vivo Activity
Source: J Med Chem. 2021 Mar 18;64(7):4089–108. doi: 10.1021/acs.jmedchem.0c02223 (PMC8041306; doi:10.1021/acs.jmedchem.0c02223)
Supplement: Supplementary file 6 — jm0c02223_si_006.pdb [file jm0c02223_si_006.pdb]

ATOM      1  N   GLU A  40      10.618   5.403  36.227  1.00147.75           N  
ATOM      2  CA  GLU A  40      10.708   5.085  34.788  1.00146.31           C  
ATOM      3  C   GLU A  40      12.112   5.479  34.262  1.00151.49           C  
ATOM      4  O   GLU A  40      12.669   4.724  33.465  1.00150.45           O  
ATOM      5  CB  GLU A  40       9.570   5.758  33.977  1.00  0.00           C  
ATOM      6  CG  GLU A  40       9.507   5.371  32.480  1.00  0.00           C  
ATOM      7  CD  GLU A  40       8.404   6.112  31.723  1.00  0.00           C  
ATOM      8  OE1 GLU A  40       8.745   6.748  30.702  1.00  0.00           O  
ATOM      9  OE2 GLU A  40       7.241   6.031  32.175  1.00  0.00           O1-
ATOM     10  HB2 GLU A  40       8.615   5.500  34.439  1.00  0.00           H  
ATOM     11  HB3 GLU A  40       9.650   6.843  34.062  1.00  0.00           H  
ATOM     12  HG2 GLU A  40      10.458   5.574  31.989  1.00  0.00           H  
ATOM     13  HG3 GLU A  40       9.323   4.301  32.381  1.00  0.00           H  
ATOM     14  H1  GLU A  40       9.679   5.237  36.561  1.00147.75           H  
ATOM     15  H2  GLU A  40      11.210   4.784  36.762  1.00147.75           H  
ATOM     16  HA  GLU A  40      10.596   4.006  34.670  1.00146.31           H  
ATOM     17  N   TRP A  41      12.624   6.666  34.652  1.00149.52           N  
ATOM     18  CA  TRP A  41      13.816   7.332  34.101  1.00150.58           C  
ATOM     19  C   TRP A  41      13.676   7.733  32.610  1.00152.69           C  
ATOM     20  O   TRP A  41      14.691   7.908  31.936  1.00152.92           O  
ATOM     21  CB  TRP A  41      15.120   6.538  34.392  1.00  0.00           C  
ATOM     22  CG  TRP A  41      15.550   6.425  35.826  1.00  0.00           C  
ATOM     23  CD1 TRP A  41      15.170   5.463  36.698  1.00  0.00           C  
ATOM     24  CD2 TRP A  41      16.423   7.324  36.581  1.00  0.00           C  
ATOM     25  NE1 TRP A  41      15.771   5.684  37.922  1.00  0.00           N  
ATOM     26  CE2 TRP A  41      16.556   6.818  37.910  1.00  0.00           C  
ATOM     27  CE3 TRP A  41      17.129   8.512  36.275  1.00  0.00           C  
ATOM     28  CZ2 TRP A  41      17.352   7.453  38.881  1.00  0.00           C  
ATOM     29  CZ3 TRP A  41      17.928   9.159  37.240  1.00  0.00           C  
ATOM     30  CH2 TRP A  41      18.043   8.630  38.540  1.00  0.00           C  
ATOM     31  HB2 TRP A  41      15.064   5.535  33.972  1.00  0.00           H  
ATOM     32  HB3 TRP A  41      15.961   7.009  33.883  1.00  0.00           H  
ATOM     33  HD1 TRP A  41      14.506   4.647  36.453  1.00  0.00           H  
ATOM     34  HE1 TRP A  41      15.632   5.073  38.714  1.00  0.00           H  
ATOM     35  HE3 TRP A  41      17.056   8.930  35.281  1.00  0.00           H  
ATOM     36  HZ2 TRP A  41      17.432   7.042  39.876  1.00  0.00           H  
ATOM     37  HZ3 TRP A  41      18.459  10.063  36.980  1.00  0.00           H  
ATOM     38  HH2 TRP A  41      18.657   9.128  39.276  1.00  0.00           H  
ATOM     39  H   TRP A  41      12.100   7.202  35.329  1.00149.52           H  
ATOM     40  HA  TRP A  41      13.898   8.284  34.628  1.00150.58           H  
ATOM     41  N   GLY A  42      12.432   7.892  32.119  1.00147.09           N  
ATOM     42  CA  GLY A  42      12.138   8.267  30.735  1.00145.23           C  
ATOM     43  C   GLY A  42      12.107   9.795  30.595  1.00150.74           C  
ATOM     44  O   GLY A  42      11.652  10.498  31.500  1.00151.77           O  
ATOM     45  HA3 GLY A  42      11.162   7.869  30.461  1.00145.23           H  
ATOM     46  H   GLY A  42      11.639   7.745  32.726  1.00147.09           H  
ATOM     47  HA2 GLY A  42      12.862   7.826  30.046  1.00145.23           H  
ATOM     48  N   SER A  43      12.566  10.296  29.435  1.00146.76           N  
ATOM     49  CA  SER A  43      12.639  11.719  29.102  1.00147.66           C  
ATOM     50  C   SER A  43      12.774  11.880  27.582  1.00149.73           C  
ATOM     51  O   SER A  43      13.881  11.766  27.057  1.00149.72           O  
ATOM     52  CB  SER A  43      13.821  12.385  29.848  1.00  0.00           C  
ATOM     53  OG  SER A  43      13.416  12.843  31.121  1.00  0.00           O  
ATOM     54  HB2 SER A  43      14.670  11.706  29.944  1.00  0.00           H  
ATOM     55  HB3 SER A  43      14.181  13.260  29.305  1.00  0.00           H  
ATOM     56  HG  SER A  43      13.088  12.088  31.620  1.00  0.00           H  
ATOM     57  H   SER A  43      12.965   9.671  28.748  1.00146.76           H  
ATOM     58  HA  SER A  43      11.707  12.208  29.395  1.00147.66           H  
ATOM     59  N   PHE A  44      11.647  12.138  26.900  1.00144.30           N  
ATOM     60  CA  PHE A  44      11.600  12.314  25.448  1.00142.84           C  
ATOM     61  C   PHE A  44      11.549  13.818  25.135  1.00147.76           C  
ATOM     62  O   PHE A  44      10.695  14.521  25.677  1.00148.68           O  
ATOM     63  CB  PHE A  44      10.359  11.573  24.919  1.00  0.00           C  
ATOM     64  CG  PHE A  44      10.457  11.170  23.464  1.00  0.00           C  
ATOM     65  CD1 PHE A  44      11.390  10.183  23.096  1.00  0.00           C  
ATOM     66  CD2 PHE A  44       9.701  11.818  22.466  1.00  0.00           C  
ATOM     67  CE1 PHE A  44      11.527   9.824  21.769  1.00  0.00           C  
ATOM     68  CE2 PHE A  44       9.851  11.438  21.139  1.00  0.00           C  
ATOM     69  CZ  PHE A  44      10.757  10.443  20.790  1.00  0.00           C  
ATOM     70  HB2 PHE A  44      10.214  10.652  25.487  1.00  0.00           H  
ATOM     71  HB3 PHE A  44       9.460  12.164  25.081  1.00  0.00           H  
ATOM     72  HD1 PHE A  44      11.997   9.699  23.847  1.00  0.00           H  
ATOM     73  HD2 PHE A  44       9.006  12.603  22.725  1.00  0.00           H  
ATOM     74  HE1 PHE A  44      12.230   9.046  21.527  1.00  0.00           H  
ATOM     75  HE2 PHE A  44       9.266  11.931  20.380  1.00  0.00           H  
ATOM     76  HZ  PHE A  44      10.864  10.161  19.754  1.00  0.00           H  
ATOM     77  H   PHE A  44      10.771  12.239  27.392  1.00144.30           H  
ATOM     78  HA  PHE A  44      12.492  11.877  24.994  1.00142.84           H  
ATOM     79  N   TYR A  45      12.482  14.283  24.289  1.00143.58           N  
ATOM     80  CA  TYR A  45      12.684  15.704  23.994  1.00144.75           C  
ATOM     81  C   TYR A  45      11.606  16.291  23.070  1.00145.99           C  
ATOM     82  O   TYR A  45      11.106  15.605  22.177  1.00144.35           O  
ATOM     83  CB  TYR A  45      14.070  15.913  23.358  1.00  0.00           C  
ATOM     84  CG  TYR A  45      15.245  15.511  24.225  1.00  0.00           C  
ATOM     85  CD1 TYR A  45      15.839  14.238  24.083  1.00  0.00           C  
ATOM     86  CD2 TYR A  45      15.754  16.419  25.176  1.00  0.00           C  
ATOM     87  CE1 TYR A  45      16.935  13.878  24.890  1.00  0.00           C  
ATOM     88  CE2 TYR A  45      16.852  16.060  25.980  1.00  0.00           C  
ATOM     89  CZ  TYR A  45      17.444  14.789  25.836  1.00  0.00           C  
ATOM     90  OH  TYR A  45      18.511  14.442  26.612  1.00  0.00           O  
ATOM     91  HB2 TYR A  45      14.125  15.378  22.416  1.00  0.00           H  
ATOM     92  HB3 TYR A  45      14.201  16.966  23.104  1.00  0.00           H  
ATOM     93  HD1 TYR A  45      15.456  13.536  23.356  1.00  0.00           H  
ATOM     94  HD2 TYR A  45      15.304  17.394  25.291  1.00  0.00           H  
ATOM     95  HE1 TYR A  45      17.385  12.902  24.781  1.00  0.00           H  
ATOM     96  HE2 TYR A  45      17.237  16.761  26.705  1.00  0.00           H  
ATOM     97  HH  TYR A  45      18.774  15.133  27.223  1.00  0.00           H  
ATOM     98  H   TYR A  45      13.147  13.644  23.877  1.00143.58           H  
ATOM     99  HA  TYR A  45      12.661  16.248  24.941  1.00144.75           H  
ATOM    100  N   TYR A  46      11.330  17.588  23.282  1.00141.94           N  
ATOM    101  CA  TYR A  46      10.406  18.398  22.483  1.00140.59           C  
ATOM    102  C   TYR A  46      10.936  18.675  21.066  1.00143.36           C  
ATOM    103  O   TYR A  46      10.137  18.849  20.150  1.00142.49           O  
ATOM    104  CB  TYR A  46      10.107  19.738  23.187  1.00  0.00           C  
ATOM    105  CG  TYR A  46      10.031  19.672  24.701  1.00  0.00           C  
ATOM    106  CD1 TYR A  46       8.914  19.102  25.346  1.00  0.00           C  
ATOM    107  CD2 TYR A  46      11.112  20.156  25.466  1.00  0.00           C  
ATOM    108  CE1 TYR A  46       8.882  19.020  26.753  1.00  0.00           C  
ATOM    109  CE2 TYR A  46      11.080  20.074  26.869  1.00  0.00           C  
ATOM    110  CZ  TYR A  46       9.965  19.505  27.513  1.00  0.00           C  
ATOM    111  OH  TYR A  46       9.936  19.425  28.874  1.00  0.00           O  
ATOM    112  HB2 TYR A  46      10.891  20.459  22.944  1.00  0.00           H  
ATOM    113  HB3 TYR A  46       9.186  20.170  22.794  1.00  0.00           H  
ATOM    114  HD1 TYR A  46       8.087  18.720  24.765  1.00  0.00           H  
ATOM    115  HD2 TYR A  46      11.977  20.587  24.982  1.00  0.00           H  
ATOM    116  HE1 TYR A  46       8.027  18.581  27.246  1.00  0.00           H  
ATOM    117  HE2 TYR A  46      11.914  20.445  27.446  1.00  0.00           H  
ATOM    118  HH  TYR A  46      10.720  19.788  29.292  1.00  0.00           H  
ATOM    119  H   TYR A  46      11.785  18.073  24.042  1.00141.94           H  
ATOM    120  HA  TYR A  46       9.471  17.848  22.411  1.00140.59           H  
ATOM    121  N   SER A  47      12.271  18.689  20.914  1.00139.49           N  
ATOM    122  CA  SER A  47      12.989  18.822  19.649  1.00138.84           C  
ATOM    123  C   SER A  47      12.783  17.635  18.686  1.00138.15           C  
ATOM    124  O   SER A  47      12.821  17.858  17.477  1.00137.65           O  
ATOM    125  CB  SER A  47      14.471  19.115  19.959  1.00  0.00           C  
ATOM    126  OG  SER A  47      15.057  18.099  20.751  1.00  0.00           O  
ATOM    127  HB2 SER A  47      15.042  19.214  19.034  1.00  0.00           H  
ATOM    128  HB3 SER A  47      14.562  20.063  20.489  1.00  0.00           H  
ATOM    129  HG  SER A  47      15.991  18.294  20.858  1.00  0.00           H  
ATOM    130  H   SER A  47      12.857  18.523  21.720  1.00139.49           H  
ATOM    131  HA  SER A  47      12.585  19.700  19.142  1.00138.84           H  
ATOM    132  N   PHE A  48      12.496  16.433  19.221  1.00131.05           N  
ATOM    133  CA  PHE A  48      11.988  15.300  18.444  1.00127.69           C  
ATOM    134  C   PHE A  48      10.464  15.359  18.248  1.00126.72           C  
ATOM    135  O   PHE A  48      10.002  14.996  17.170  1.00124.34           O  
ATOM    136  CB  PHE A  48      12.402  13.955  19.078  1.00  0.00           C  
ATOM    137  CG  PHE A  48      13.845  13.557  18.825  1.00  0.00           C  
ATOM    138  CD1 PHE A  48      14.851  13.851  19.767  1.00  0.00           C  
ATOM    139  CD2 PHE A  48      14.220  13.026  17.573  1.00  0.00           C  
ATOM    140  CE1 PHE A  48      16.179  13.554  19.491  1.00  0.00           C  
ATOM    141  CE2 PHE A  48      15.554  12.741  17.311  1.00  0.00           C  
ATOM    142  CZ  PHE A  48      16.527  12.994  18.269  1.00  0.00           C  
ATOM    143  HB2 PHE A  48      12.215  13.966  20.153  1.00  0.00           H  
ATOM    144  HB3 PHE A  48      11.777  13.151  18.682  1.00  0.00           H  
ATOM    145  HD1 PHE A  48      14.592  14.294  20.711  1.00  0.00           H  
ATOM    146  HD2 PHE A  48      13.473  12.842  16.815  1.00  0.00           H  
ATOM    147  HE1 PHE A  48      16.942  13.766  20.224  1.00  0.00           H  
ATOM    148  HE2 PHE A  48      15.837  12.333  16.352  1.00  0.00           H  
ATOM    149  HZ  PHE A  48      17.562  12.770  18.055  1.00  0.00           H  
ATOM    150  H   PHE A  48      12.496  16.323  20.225  1.00131.05           H  
ATOM    151  HA  PHE A  48      12.423  15.332  17.442  1.00127.69           H  
ATOM    152  N   LYS A  49       9.714  15.799  19.276  1.00122.11           N  
ATOM    153  CA  LYS A  49       8.247  15.805  19.283  1.00120.30           C  
ATOM    154  C   LYS A  49       7.606  16.818  18.312  1.00123.76           C  
ATOM    155  O   LYS A  49       6.583  16.491  17.718  1.00121.81           O  
ATOM    156  CB  LYS A  49       7.721  15.955  20.725  1.00  0.00           C  
ATOM    157  CG  LYS A  49       6.189  15.894  20.906  1.00  0.00           C  
ATOM    158  CD  LYS A  49       5.527  14.625  20.340  1.00  0.00           C  
ATOM    159  CE  LYS A  49       4.048  14.510  20.736  1.00  0.00           C  
ATOM    160  NZ  LYS A  49       3.395  13.380  20.053  1.00  0.00           N1+
ATOM    161  HB2 LYS A  49       8.173  15.181  21.348  1.00  0.00           H  
ATOM    162  HB3 LYS A  49       8.064  16.906  21.125  1.00  0.00           H  
ATOM    163  HG2 LYS A  49       5.971  15.960  21.972  1.00  0.00           H  
ATOM    164  HG3 LYS A  49       5.728  16.776  20.460  1.00  0.00           H  
ATOM    165  HD2 LYS A  49       5.601  14.623  19.253  1.00  0.00           H  
ATOM    166  HD3 LYS A  49       6.079  13.746  20.675  1.00  0.00           H  
ATOM    167  HE2 LYS A  49       3.953  14.379  21.814  1.00  0.00           H  
ATOM    168  HE3 LYS A  49       3.511  15.425  20.488  1.00  0.00           H  
ATOM    169  HZ1 LYS A  49       2.430  13.326  20.346  1.00  0.00           H  
ATOM    170  HZ2 LYS A  49       3.431  13.522  19.053  1.00  0.00           H  
ATOM    171  HZ3 LYS A  49       3.863  12.516  20.289  1.00  0.00           H  
ATOM    172  H   LYS A  49      10.164  16.079  20.137  1.00122.11           H  
ATOM    173  HA  LYS A  49       7.952  14.810  18.958  1.00120.30           H  
ATOM    174  N   THR A  50       8.196  18.011  18.140  1.00122.01           N  
ATOM    175  CA  THR A  50       7.729  18.992  17.153  1.00122.34           C  
ATOM    176  C   THR A  50       8.175  18.618  15.725  1.00122.44           C  
ATOM    177  O   THR A  50       7.409  18.847  14.791  1.00121.32           O  
ATOM    178  CB  THR A  50       8.208  20.435  17.459  1.00  0.00           C  
ATOM    179  OG1 THR A  50       9.595  20.626  17.253  1.00  0.00           O  
ATOM    180  CG2 THR A  50       7.794  20.939  18.851  1.00  0.00           C  
ATOM    181  HB  THR A  50       7.728  21.099  16.737  1.00  0.00           H  
ATOM    182  HG1 THR A  50       9.821  21.526  17.500  1.00  0.00           H  
ATOM    183 HG21 THR A  50       8.247  21.904  19.076  1.00  0.00           H  
ATOM    184 HG22 THR A  50       6.712  21.071  18.895  1.00  0.00           H  
ATOM    185 HG23 THR A  50       8.064  20.248  19.647  1.00  0.00           H  
ATOM    186  H   THR A  50       9.022  18.260  18.672  1.00122.01           H  
ATOM    187  HA  THR A  50       6.638  19.011  17.171  1.00122.34           H  
ATOM    188  N   GLU A  51       9.367  18.007  15.593  1.00116.65           N  
ATOM    189  CA  GLU A  51       9.907  17.507  14.331  1.00114.26           C  
ATOM    190  C   GLU A  51       9.081  16.339  13.766  1.00113.53           C  
ATOM    191  O   GLU A  51       8.807  16.347  12.567  1.00112.50           O  
ATOM    192  CB  GLU A  51      11.403  17.167  14.507  1.00  0.00           C  
ATOM    193  CG  GLU A  51      12.099  16.638  13.233  1.00  0.00           C  
ATOM    194  CD  GLU A  51      13.600  16.378  13.396  1.00  0.00           C  
ATOM    195  OE1 GLU A  51      14.095  16.437  14.544  1.00  0.00           O  
ATOM    196  OE2 GLU A  51      14.233  16.113  12.351  1.00  0.00           O1-
ATOM    197  HB2 GLU A  51      11.923  18.064  14.847  1.00  0.00           H  
ATOM    198  HB3 GLU A  51      11.514  16.436  15.309  1.00  0.00           H  
ATOM    199  HG2 GLU A  51      11.644  15.702  12.909  1.00  0.00           H  
ATOM    200  HG3 GLU A  51      11.962  17.351  12.420  1.00  0.00           H  
ATOM    201  H   GLU A  51       9.943  17.865  16.411  1.00116.65           H  
ATOM    202  HA  GLU A  51       9.844  18.324  13.609  1.00114.26           H  
ATOM    203  N   GLN A  52       8.661  15.402  14.642  1.00107.20           N  
ATOM    204  CA  GLN A  52       7.801  14.268  14.296  1.00103.98           C  
ATOM    205  C   GLN A  52       6.350  14.709  13.993  1.00106.04           C  
ATOM    206  O   GLN A  52       5.708  14.078  13.157  1.00104.16           O  
ATOM    207  CB  GLN A  52       7.910  13.142  15.345  1.00  0.00           C  
ATOM    208  CG  GLN A  52       7.022  13.297  16.588  1.00  0.00           C  
ATOM    209  CD  GLN A  52       7.379  12.329  17.715  1.00  0.00           C  
ATOM    210  OE1 GLN A  52       8.550  12.118  18.018  1.00  0.00           O  
ATOM    211  NE2 GLN A  52       6.362  11.756  18.359  1.00  0.00           N  
ATOM    212  HB2 GLN A  52       7.649  12.201  14.861  1.00  0.00           H  
ATOM    213  HB3 GLN A  52       8.959  13.035  15.628  1.00  0.00           H  
ATOM    214  HG2 GLN A  52       7.139  14.298  16.971  1.00  0.00           H  
ATOM    215  HG3 GLN A  52       5.971  13.180  16.319  1.00  0.00           H  
ATOM    216 HE22 GLN A  52       6.548  11.109  19.112  1.00  0.00           H  
ATOM    217 HE21 GLN A  52       5.411  11.917  18.064  1.00  0.00           H  
ATOM    218  H   GLN A  52       8.953  15.461  15.610  1.00107.20           H  
ATOM    219  HA  GLN A  52       8.237  13.812  13.418  1.00103.98           H  
ATOM    220  N   LEU A  53       5.878  15.794  14.639  1.00102.99           N  
ATOM    221  CA  LEU A  53       4.578  16.429  14.384  1.00102.78           C  
ATOM    222  C   LEU A  53       4.532  17.139  13.022  1.00108.09           C  
ATOM    223  O   LEU A  53       3.479  17.130  12.391  1.00107.02           O  
ATOM    224  CB  LEU A  53       4.225  17.420  15.521  1.00  0.00           C  
ATOM    225  CG  LEU A  53       3.187  16.905  16.540  1.00  0.00           C  
ATOM    226  CD1 LEU A  53       3.553  15.554  17.184  1.00  0.00           C  
ATOM    227  CD2 LEU A  53       2.914  17.971  17.614  1.00  0.00           C  
ATOM    228  HB2 LEU A  53       5.130  17.734  16.033  1.00  0.00           H  
ATOM    229  HB3 LEU A  53       3.820  18.343  15.101  1.00  0.00           H  
ATOM    230  HG  LEU A  53       2.254  16.754  15.996  1.00  0.00           H  
ATOM    231 HD11 LEU A  53       2.794  14.800  16.971  1.00  0.00           H  
ATOM    232 HD12 LEU A  53       4.506  15.160  16.836  1.00  0.00           H  
ATOM    233 HD13 LEU A  53       3.628  15.648  18.262  1.00  0.00           H  
ATOM    234 HD21 LEU A  53       2.208  17.609  18.363  1.00  0.00           H  
ATOM    235 HD22 LEU A  53       3.832  18.255  18.132  1.00  0.00           H  
ATOM    236 HD23 LEU A  53       2.488  18.873  17.174  1.00  0.00           H  
ATOM    237  H   LEU A  53       6.467  16.256  15.318  1.00102.99           H  
ATOM    238  HA  LEU A  53       3.822  15.646  14.363  1.00102.78           H  
ATOM    239  N   ILE A  54       5.662  17.723  12.590  1.00106.44           N  
ATOM    240  CA  ILE A  54       5.814  18.343  11.275  1.00107.15           C  
ATOM    241  C   ILE A  54       5.813  17.300  10.145  1.00109.56           C  
ATOM    242  O   ILE A  54       5.050  17.477   9.201  1.00109.09           O  
ATOM    243  CB  ILE A  54       7.070  19.266  11.200  1.00  0.00           C  
ATOM    244  CG1 ILE A  54       6.772  20.603  11.917  1.00  0.00           C  
ATOM    245  CG2 ILE A  54       7.627  19.544   9.782  1.00  0.00           C  
ATOM    246  CD1 ILE A  54       8.019  21.453  12.201  1.00  0.00           C  
ATOM    247  HB  ILE A  54       7.868  18.774  11.759  1.00  0.00           H  
ATOM    248 HG12 ILE A  54       6.071  21.186  11.319  1.00  0.00           H  
ATOM    249 HG13 ILE A  54       6.263  20.415  12.864  1.00  0.00           H  
ATOM    250 HG21 ILE A  54       8.477  20.225   9.814  1.00  0.00           H  
ATOM    251 HG22 ILE A  54       7.988  18.640   9.292  1.00  0.00           H  
ATOM    252 HG23 ILE A  54       6.869  19.998   9.142  1.00  0.00           H  
ATOM    253 HD11 ILE A  54       7.862  22.098  13.066  1.00  0.00           H  
ATOM    254 HD12 ILE A  54       8.889  20.831  12.414  1.00  0.00           H  
ATOM    255 HD13 ILE A  54       8.263  22.093  11.352  1.00  0.00           H  
ATOM    256  H   ILE A  54       6.481  17.724  13.182  1.00106.44           H  
ATOM    257  HA  ILE A  54       4.935  18.973  11.117  1.00107.15           H  
ATOM    258  N   THR A  55       6.624  16.231  10.264  1.00104.93           N  
ATOM    259  CA  THR A  55       6.695  15.158   9.263  1.00102.80           C  
ATOM    260  C   THR A  55       5.409  14.314   9.173  1.00105.48           C  
ATOM    261  O   THR A  55       5.050  13.947   8.056  1.00104.53           O  
ATOM    262  CB  THR A  55       7.939  14.236   9.421  1.00  0.00           C  
ATOM    263  OG1 THR A  55       7.963  13.177   8.482  1.00  0.00           O  
ATOM    264  CG2 THR A  55       8.038  13.562  10.779  1.00  0.00           C  
ATOM    265  HB  THR A  55       8.834  14.839   9.258  1.00  0.00           H  
ATOM    266  HG1 THR A  55       8.639  12.548   8.744  1.00  0.00           H  
ATOM    267 HG21 THR A  55       9.010  13.092  10.933  1.00  0.00           H  
ATOM    268 HG22 THR A  55       7.907  14.334  11.518  1.00  0.00           H  
ATOM    269 HG23 THR A  55       7.259  12.814  10.930  1.00  0.00           H  
ATOM    270  H   THR A  55       7.233  16.145  11.067  1.00104.93           H  
ATOM    271  HA  THR A  55       6.815  15.653   8.297  1.00102.80           H  
ATOM    272  N   LEU A  56       4.698  14.083  10.298  1.00102.07           N  
ATOM    273  CA  LEU A  56       3.368  13.467  10.263  1.00100.46           C  
ATOM    274  C   LEU A  56       2.358  14.387   9.564  1.00104.76           C  
ATOM    275  O   LEU A  56       1.658  13.910   8.683  1.00103.10           O  
ATOM    276  CB  LEU A  56       2.919  12.925  11.648  1.00  0.00           C  
ATOM    277  CG  LEU A  56       2.136  13.859  12.608  1.00  0.00           C  
ATOM    278  CD1 LEU A  56       0.656  14.066  12.227  1.00  0.00           C  
ATOM    279  CD2 LEU A  56       2.228  13.366  14.058  1.00  0.00           C  
ATOM    280  HB2 LEU A  56       2.302  12.044  11.474  1.00  0.00           H  
ATOM    281  HB3 LEU A  56       3.807  12.546  12.153  1.00  0.00           H  
ATOM    282  HG  LEU A  56       2.625  14.826  12.582  1.00  0.00           H  
ATOM    283 HD11 LEU A  56      -0.008  13.814  13.051  1.00  0.00           H  
ATOM    284 HD12 LEU A  56       0.455  15.103  11.960  1.00  0.00           H  
ATOM    285 HD13 LEU A  56       0.360  13.442  11.386  1.00  0.00           H  
ATOM    286 HD21 LEU A  56       1.797  14.094  14.745  1.00  0.00           H  
ATOM    287 HD22 LEU A  56       1.697  12.424  14.195  1.00  0.00           H  
ATOM    288 HD23 LEU A  56       3.267  13.223  14.355  1.00  0.00           H  
ATOM    289  H   LEU A  56       5.039  14.388  11.201  1.00102.07           H  
ATOM    290  HA  LEU A  56       3.473  12.581   9.631  1.00100.46           H  
ATOM    291  N   TRP A  57       2.337  15.686   9.914  1.00103.25           N  
ATOM    292  CA  TRP A  57       1.436  16.681   9.330  1.00103.84           C  
ATOM    293  C   TRP A  57       1.662  16.908   7.823  1.00106.19           C  
ATOM    294  O   TRP A  57       0.685  17.020   7.084  1.00105.83           O  
ATOM    295  CB  TRP A  57       1.518  17.988  10.134  1.00  0.00           C  
ATOM    296  CG  TRP A  57       0.606  19.091   9.691  1.00  0.00           C  
ATOM    297  CD1 TRP A  57       0.954  20.131   8.901  1.00  0.00           C  
ATOM    298  CD2 TRP A  57      -0.826  19.230   9.934  1.00  0.00           C  
ATOM    299  NE1 TRP A  57      -0.152  20.923   8.668  1.00  0.00           N  
ATOM    300  CE2 TRP A  57      -1.279  20.418   9.284  1.00  0.00           C  
ATOM    301  CE3 TRP A  57      -1.791  18.474  10.641  1.00  0.00           C  
ATOM    302  CZ2 TRP A  57      -2.617  20.845   9.347  1.00  0.00           C  
ATOM    303  CZ3 TRP A  57      -3.137  18.891  10.709  1.00  0.00           C  
ATOM    304  CH2 TRP A  57      -3.549  20.075  10.067  1.00  0.00           C  
ATOM    305  HB2 TRP A  57       1.267  17.781  11.174  1.00  0.00           H  
ATOM    306  HB3 TRP A  57       2.542  18.367  10.135  1.00  0.00           H  
ATOM    307  HD1 TRP A  57       1.950  20.302   8.518  1.00  0.00           H  
ATOM    308  HE1 TRP A  57      -0.114  21.761   8.107  1.00  0.00           H  
ATOM    309  HE3 TRP A  57      -1.490  17.565  11.140  1.00  0.00           H  
ATOM    310  HZ2 TRP A  57      -2.927  21.750   8.846  1.00  0.00           H  
ATOM    311  HZ3 TRP A  57      -3.854  18.298  11.257  1.00  0.00           H  
ATOM    312  HH2 TRP A  57      -4.581  20.389  10.124  1.00  0.00           H  
ATOM    313  H   TRP A  57       2.958  16.019  10.639  1.00103.25           H  
ATOM    314  HA  TRP A  57       0.423  16.296   9.452  1.00103.84           H  
ATOM    315  N   VAL A  58       2.934  16.905   7.390  1.00101.54           N  
ATOM    316  CA  VAL A  58       3.348  16.889   5.986  1.00101.19           C  
ATOM    317  C   VAL A  58       2.836  15.634   5.265  1.00102.69           C  
ATOM    318  O   VAL A  58       2.285  15.755   4.177  1.00102.18           O  
ATOM    319  CB  VAL A  58       4.897  16.991   5.840  1.00  0.00           C  
ATOM    320  CG1 VAL A  58       5.504  16.480   4.512  1.00  0.00           C  
ATOM    321  CG2 VAL A  58       5.357  18.439   6.078  1.00  0.00           C  
ATOM    322  HB  VAL A  58       5.340  16.386   6.631  1.00  0.00           H  
ATOM    323 HG11 VAL A  58       6.572  16.695   4.464  1.00  0.00           H  
ATOM    324 HG12 VAL A  58       5.402  15.400   4.397  1.00  0.00           H  
ATOM    325 HG13 VAL A  58       5.037  16.959   3.651  1.00  0.00           H  
ATOM    326 HG21 VAL A  58       6.445  18.505   6.121  1.00  0.00           H  
ATOM    327 HG22 VAL A  58       5.016  19.095   5.276  1.00  0.00           H  
ATOM    328 HG23 VAL A  58       4.968  18.842   7.013  1.00  0.00           H  
ATOM    329  H   VAL A  58       3.684  16.845   8.068  1.00101.54           H  
ATOM    330  HA  VAL A  58       2.900  17.758   5.504  1.00101.19           H  
ATOM    331  N   LEU A  59       2.976  14.468   5.911  1.00 97.29           N  
ATOM    332  CA  LEU A  59       2.486  13.190   5.414  1.00 94.94           C  
ATOM    333  C   LEU A  59       0.950  13.157   5.307  1.00 99.05           C  
ATOM    334  O   LEU A  59       0.476  12.598   4.328  1.00 97.64           O  
ATOM    335  CB  LEU A  59       3.110  12.069   6.269  1.00  0.00           C  
ATOM    336  CG  LEU A  59       3.082  10.645   5.687  1.00  0.00           C  
ATOM    337  CD1 LEU A  59       4.181   9.801   6.369  1.00  0.00           C  
ATOM    338  CD2 LEU A  59       1.683   9.998   5.775  1.00  0.00           C  
ATOM    339  HB2 LEU A  59       4.164  12.329   6.370  1.00  0.00           H  
ATOM    340  HB3 LEU A  59       2.709  12.067   7.281  1.00  0.00           H  
ATOM    341  HG  LEU A  59       3.347  10.711   4.631  1.00  0.00           H  
ATOM    342 HD11 LEU A  59       4.972   9.547   5.666  1.00  0.00           H  
ATOM    343 HD12 LEU A  59       4.658  10.321   7.200  1.00  0.00           H  
ATOM    344 HD13 LEU A  59       3.805   8.872   6.780  1.00  0.00           H  
ATOM    345 HD21 LEU A  59       1.282   9.800   4.781  1.00  0.00           H  
ATOM    346 HD22 LEU A  59       1.687   9.057   6.313  1.00  0.00           H  
ATOM    347 HD23 LEU A  59       0.965  10.625   6.302  1.00  0.00           H  
ATOM    348  H   LEU A  59       3.441  14.445   6.809  1.00 97.29           H  
ATOM    349  HA  LEU A  59       2.883  13.082   4.402  1.00 94.94           H  
ATOM    350  N   PHE A  60       0.218  13.806   6.235  1.00 97.20           N  
ATOM    351  CA  PHE A  60      -1.233  14.041   6.188  1.00 97.14           C  
ATOM    352  C   PHE A  60      -1.685  14.849   4.961  1.00103.36           C  
ATOM    353  O   PHE A  60      -2.548  14.373   4.226  1.00102.81           O  
ATOM    354  CB  PHE A  60      -1.742  14.701   7.495  1.00  0.00           C  
ATOM    355  CG  PHE A  60      -2.300  13.746   8.530  1.00  0.00           C  
ATOM    356  CD1 PHE A  60      -3.693  13.591   8.689  1.00  0.00           C  
ATOM    357  CD2 PHE A  60      -1.437  12.913   9.265  1.00  0.00           C  
ATOM    358  CE1 PHE A  60      -4.190  12.628   9.555  1.00  0.00           C  
ATOM    359  CE2 PHE A  60      -1.949  11.987  10.152  1.00  0.00           C  
ATOM    360  CZ  PHE A  60      -3.317  11.825  10.273  1.00  0.00           C  
ATOM    361  HB2 PHE A  60      -0.935  15.254   7.968  1.00  0.00           H  
ATOM    362  HB3 PHE A  60      -2.514  15.445   7.288  1.00  0.00           H  
ATOM    363  HD1 PHE A  60      -4.377  14.219   8.140  1.00  0.00           H  
ATOM    364  HD2 PHE A  60      -0.377  12.970   9.140  1.00  0.00           H  
ATOM    365  HE1 PHE A  60      -5.257  12.492   9.660  1.00  0.00           H  
ATOM    366  HE2 PHE A  60      -1.283  11.380  10.735  1.00  0.00           H  
ATOM    367  HZ  PHE A  60      -3.700  11.045  10.905  1.00  0.00           H  
ATOM    368  H   PHE A  60       0.702  14.216   7.023  1.00 97.20           H  
ATOM    369  HA  PHE A  60      -1.712  13.065   6.117  1.00 97.14           H  
ATOM    370  N   VAL A  61      -1.108  16.048   4.763  1.00102.43           N  
ATOM    371  CA  VAL A  61      -1.509  16.961   3.685  1.00104.08           C  
ATOM    372  C   VAL A  61      -0.988  16.526   2.298  1.00106.94           C  
ATOM    373  O   VAL A  61      -1.599  16.908   1.305  1.00106.85           O  
ATOM    374  CB  VAL A  61      -1.101  18.442   3.949  1.00  0.00           C  
ATOM    375  CG1 VAL A  61      -1.604  18.953   5.312  1.00  0.00           C  
ATOM    376  CG2 VAL A  61       0.383  18.787   3.734  1.00  0.00           C  
ATOM    377  HB  VAL A  61      -1.637  19.045   3.214  1.00  0.00           H  
ATOM    378 HG11 VAL A  61      -1.288  19.981   5.494  1.00  0.00           H  
ATOM    379 HG12 VAL A  61      -2.694  18.940   5.345  1.00  0.00           H  
ATOM    380 HG13 VAL A  61      -1.250  18.350   6.145  1.00  0.00           H  
ATOM    381 HG21 VAL A  61       0.604  19.804   4.058  1.00  0.00           H  
ATOM    382 HG22 VAL A  61       1.021  18.115   4.302  1.00  0.00           H  
ATOM    383 HG23 VAL A  61       0.661  18.728   2.683  1.00  0.00           H  
ATOM    384  H   VAL A  61      -0.403  16.384   5.406  1.00102.43           H  
ATOM    385  HA  VAL A  61      -2.600  16.941   3.628  1.00104.08           H  
ATOM    386  N   PHE A  62       0.086  15.715   2.244  1.00102.79           N  
ATOM    387  CA  PHE A  62       0.553  15.060   1.021  1.00102.17           C  
ATOM    388  C   PHE A  62      -0.250  13.792   0.698  1.00105.48           C  
ATOM    389  O   PHE A  62      -0.517  13.559  -0.480  1.00105.09           O  
ATOM    390  CB  PHE A  62       2.070  14.755   1.071  1.00  0.00           C  
ATOM    391  CG  PHE A  62       2.988  15.912   0.692  1.00  0.00           C  
ATOM    392  CD1 PHE A  62       2.962  17.131   1.402  1.00  0.00           C  
ATOM    393  CD2 PHE A  62       3.905  15.767  -0.372  1.00  0.00           C  
ATOM    394  CE1 PHE A  62       3.817  18.166   1.053  1.00  0.00           C  
ATOM    395  CE2 PHE A  62       4.755  16.814  -0.707  1.00  0.00           C  
ATOM    396  CZ  PHE A  62       4.711  18.008   0.002  1.00  0.00           C  
ATOM    397  HB2 PHE A  62       2.354  14.385   2.055  1.00  0.00           H  
ATOM    398  HB3 PHE A  62       2.294  13.930   0.392  1.00  0.00           H  
ATOM    399  HD1 PHE A  62       2.280  17.270   2.223  1.00  0.00           H  
ATOM    400  HD2 PHE A  62       3.953  14.845  -0.933  1.00  0.00           H  
ATOM    401  HE1 PHE A  62       3.789  19.096   1.602  1.00  0.00           H  
ATOM    402  HE2 PHE A  62       5.454  16.698  -1.522  1.00  0.00           H  
ATOM    403  HZ  PHE A  62       5.377  18.816  -0.264  1.00  0.00           H  
ATOM    404  H   PHE A  62       0.573  15.473   3.097  1.00102.79           H  
ATOM    405  HA  PHE A  62       0.395  15.738   0.180  1.00102.17           H  
ATOM    406  N   THR A  63      -0.615  12.998   1.725  1.00101.39           N  
ATOM    407  CA  THR A  63      -1.311  11.731   1.520  1.00 99.89           C  
ATOM    408  C   THR A  63      -2.813  11.903   1.263  1.00104.84           C  
ATOM    409  O   THR A  63      -3.266  11.439   0.225  1.00104.64           O  
ATOM    410  CB  THR A  63      -1.097  10.658   2.627  1.00  0.00           C  
ATOM    411  OG1 THR A  63      -1.636   9.481   2.102  1.00  0.00           O  
ATOM    412  CG2 THR A  63      -1.828  10.800   3.978  1.00  0.00           C  
ATOM    413  HB  THR A  63      -0.029  10.509   2.785  1.00  0.00           H  
ATOM    414  HG1 THR A  63      -1.629   8.786   2.769  1.00  0.00           H  
ATOM    415 HG21 THR A  63      -1.327  10.222   4.755  1.00  0.00           H  
ATOM    416 HG22 THR A  63      -1.869  11.834   4.301  1.00  0.00           H  
ATOM    417 HG23 THR A  63      -2.856  10.441   3.927  1.00  0.00           H  
ATOM    418  H   THR A  63      -0.352  13.225   2.676  1.00101.39           H  
ATOM    419  HA  THR A  63      -0.889  11.293   0.610  1.00 99.89           H  
ATOM    420  N   ILE A  64      -3.557  12.531   2.190  1.00102.12           N  
ATOM    421  CA  ILE A  64      -5.019  12.620   2.135  1.00102.75           C  
ATOM    422  C   ILE A  64      -5.498  13.412   0.913  1.00109.75           C  
ATOM    423  O   ILE A  64      -6.418  12.953   0.240  1.00109.75           O  
ATOM    424  CB  ILE A  64      -5.636  13.223   3.435  1.00  0.00           C  
ATOM    425  CG1 ILE A  64      -5.431  12.257   4.623  1.00  0.00           C  
ATOM    426  CG2 ILE A  64      -7.131  13.618   3.333  1.00  0.00           C  
ATOM    427  CD1 ILE A  64      -5.639  12.911   5.989  1.00  0.00           C  
ATOM    428  HB  ILE A  64      -5.088  14.139   3.658  1.00  0.00           H  
ATOM    429 HG12 ILE A  64      -6.092  11.395   4.524  1.00  0.00           H  
ATOM    430 HG13 ILE A  64      -4.419  11.860   4.614  1.00  0.00           H  
ATOM    431 HG21 ILE A  64      -7.511  14.012   4.274  1.00  0.00           H  
ATOM    432 HG22 ILE A  64      -7.308  14.402   2.597  1.00  0.00           H  
ATOM    433 HG23 ILE A  64      -7.748  12.760   3.062  1.00  0.00           H  
ATOM    434 HD11 ILE A  64      -5.319  12.240   6.786  1.00  0.00           H  
ATOM    435 HD12 ILE A  64      -5.062  13.832   6.061  1.00  0.00           H  
ATOM    436 HD13 ILE A  64      -6.684  13.157   6.168  1.00  0.00           H  
ATOM    437  H   ILE A  64      -3.115  12.926   3.010  1.00102.12           H  
ATOM    438  HA  ILE A  64      -5.396  11.600   2.029  1.00102.75           H  
ATOM    439  N   VAL A  65      -4.823  14.536   0.619  1.00107.96           N  
ATOM    440  CA  VAL A  65      -5.076  15.338  -0.574  1.00108.86           C  
ATOM    441  C   VAL A  65      -4.610  14.611  -1.849  1.00111.67           C  
ATOM    442  O   VAL A  65      -5.354  14.630  -2.822  1.00111.68           O  
ATOM    443  CB  VAL A  65      -4.386  16.729  -0.513  1.00  0.00           C  
ATOM    444  CG1 VAL A  65      -4.620  17.604  -1.764  1.00  0.00           C  
ATOM    445  CG2 VAL A  65      -4.808  17.514   0.744  1.00  0.00           C  
ATOM    446  HB  VAL A  65      -3.312  16.566  -0.453  1.00  0.00           H  
ATOM    447 HG11 VAL A  65      -4.198  18.601  -1.629  1.00  0.00           H  
ATOM    448 HG12 VAL A  65      -4.151  17.187  -2.656  1.00  0.00           H  
ATOM    449 HG13 VAL A  65      -5.685  17.721  -1.968  1.00  0.00           H  
ATOM    450 HG21 VAL A  65      -4.323  18.490   0.778  1.00  0.00           H  
ATOM    451 HG22 VAL A  65      -5.886  17.676   0.764  1.00  0.00           H  
ATOM    452 HG23 VAL A  65      -4.531  16.991   1.659  1.00  0.00           H  
ATOM    453  H   VAL A  65      -4.066  14.840   1.216  1.00107.96           H  
ATOM    454  HA  VAL A  65      -6.154  15.495  -0.650  1.00108.86           H  
ATOM    455  N   GLY A  66      -3.434  13.958  -1.814  1.00107.04           N  
ATOM    456  CA  GLY A  66      -2.855  13.239  -2.952  1.00105.90           C  
ATOM    457  C   GLY A  66      -3.699  12.019  -3.353  1.00108.36           C  
ATOM    458  O   GLY A  66      -4.001  11.870  -4.534  1.00107.75           O  
ATOM    459  H   GLY A  66      -2.887  13.969  -0.964  1.00107.04           H  
ATOM    460  HA3 GLY A  66      -1.852  12.905  -2.692  1.00105.90           H  
ATOM    461  HA2 GLY A  66      -2.752  13.917  -3.801  1.00105.90           H  
ATOM    462  N   ASN A  67      -4.096  11.183  -2.373  1.00104.16           N  
ATOM    463  CA  ASN A  67      -4.966  10.008  -2.524  1.00102.69           C  
ATOM    464  C   ASN A  67      -6.400  10.369  -2.925  1.00107.44           C  
ATOM    465  O   ASN A  67      -7.022   9.574  -3.626  1.00107.35           O  
ATOM    466  CB  ASN A  67      -5.012   9.177  -1.222  1.00100.62           C  
ATOM    467  CG  ASN A  67      -3.790   8.292  -0.986  1.00118.00           C  
ATOM    468  OD1 ASN A  67      -3.190   7.764  -1.918  1.00109.87           O  
ATOM    469  ND2 ASN A  67      -3.452   8.081   0.282  1.00109.87           N  
ATOM    470  H   ASN A  67      -3.790  11.369  -1.424  1.00104.16           H  
ATOM    471  HA  ASN A  67      -4.486   9.410  -3.295  1.00102.69           H  
ATOM    472  HB3 ASN A  67      -5.849   8.480  -1.271  1.00100.62           H  
ATOM    473  HB2 ASN A  67      -5.216   9.813  -0.359  1.00100.62           H  
ATOM    474 HD22 ASN A  67      -2.632   7.529   0.493  1.00109.87           H  
ATOM    475 HD21 ASN A  67      -3.964   8.516   1.035  1.00109.87           H  
ATOM    476  N   SER A  68      -6.899  11.539  -2.495  1.00104.20           N  
ATOM    477  CA  SER A  68      -8.203  12.043  -2.917  1.00104.94           C  
ATOM    478  C   SER A  68      -8.151  12.607  -4.347  1.00111.87           C  
ATOM    479  O   SER A  68      -9.063  12.327  -5.118  1.00112.44           O  
ATOM    480  CB  SER A  68      -8.726  13.082  -1.912  1.00  0.00           C  
ATOM    481  OG  SER A  68      -9.121  12.440  -0.715  1.00  0.00           O  
ATOM    482  HB2 SER A  68      -7.980  13.849  -1.703  1.00  0.00           H  
ATOM    483  HB3 SER A  68      -9.601  13.592  -2.308  1.00  0.00           H  
ATOM    484  HG  SER A  68      -8.325  12.232  -0.215  1.00  0.00           H  
ATOM    485  H   SER A  68      -6.350  12.135  -1.892  1.00104.20           H  
ATOM    486  HA  SER A  68      -8.915  11.215  -2.932  1.00104.94           H  
ATOM    487  N   VAL A  69      -7.070  13.333  -4.693  1.00109.61           N  
ATOM    488  CA  VAL A  69      -6.814  13.889  -6.026  1.00110.90           C  
ATOM    489  C   VAL A  69      -6.704  12.812  -7.117  1.00114.36           C  
ATOM    490  O   VAL A  69      -7.345  12.983  -8.153  1.00115.11           O  
ATOM    491  CB  VAL A  69      -5.563  14.826  -6.053  1.00  0.00           C  
ATOM    492  CG1 VAL A  69      -4.843  14.996  -7.412  1.00  0.00           C  
ATOM    493  CG2 VAL A  69      -5.931  16.219  -5.512  1.00  0.00           C  
ATOM    494  HB  VAL A  69      -4.821  14.405  -5.373  1.00  0.00           H  
ATOM    495 HG11 VAL A  69      -4.053  15.743  -7.341  1.00  0.00           H  
ATOM    496 HG12 VAL A  69      -4.365  14.074  -7.744  1.00  0.00           H  
ATOM    497 HG13 VAL A  69      -5.532  15.322  -8.192  1.00  0.00           H  
ATOM    498 HG21 VAL A  69      -5.044  16.839  -5.382  1.00  0.00           H  
ATOM    499 HG22 VAL A  69      -6.602  16.740  -6.197  1.00  0.00           H  
ATOM    500 HG23 VAL A  69      -6.435  16.163  -4.548  1.00  0.00           H  
ATOM    501  H   VAL A  69      -6.362  13.529  -3.996  1.00109.61           H  
ATOM    502  HA  VAL A  69      -7.690  14.492  -6.274  1.00110.90           H  
ATOM    503  N   VAL A  70      -5.954  11.721  -6.860  1.00109.21           N  
ATOM    504  CA  VAL A  70      -5.877  10.572  -7.768  1.00107.63           C  
ATOM    505  C   VAL A  70      -7.256   9.927  -7.992  1.00110.95           C  
ATOM    506  O   VAL A  70      -7.631   9.802  -9.153  1.00109.96           O  
ATOM    507  CB  VAL A  70      -4.801   9.510  -7.377  1.00  0.00           C  
ATOM    508  CG1 VAL A  70      -4.960   8.942  -5.968  1.00  0.00           C  
ATOM    509  CG2 VAL A  70      -4.696   8.333  -8.364  1.00  0.00           C  
ATOM    510  HB  VAL A  70      -3.842  10.030  -7.401  1.00  0.00           H  
ATOM    511 HG11 VAL A  70      -4.071   8.393  -5.656  1.00  0.00           H  
ATOM    512 HG12 VAL A  70      -5.102   9.763  -5.283  1.00  0.00           H  
ATOM    513 HG13 VAL A  70      -5.817   8.275  -5.883  1.00  0.00           H  
ATOM    514 HG21 VAL A  70      -3.844   7.698  -8.114  1.00  0.00           H  
ATOM    515 HG22 VAL A  70      -5.584   7.700  -8.355  1.00  0.00           H  
ATOM    516 HG23 VAL A  70      -4.548   8.687  -9.384  1.00  0.00           H  
ATOM    517  H   VAL A  70      -5.443  11.649  -5.989  1.00109.21           H  
ATOM    518  HA  VAL A  70      -5.560  10.979  -8.732  1.00107.63           H  
ATOM    519  N   LEU A  71      -8.021   9.650  -6.916  1.00107.98           N  
ATOM    520  CA  LEU A  71      -9.393   9.123  -6.972  1.00108.06           C  
ATOM    521  C   LEU A  71     -10.332   9.981  -7.841  1.00114.33           C  
ATOM    522  O   LEU A  71     -10.938   9.434  -8.761  1.00113.69           O  
ATOM    523  CB  LEU A  71      -9.911   8.796  -5.535  1.00  0.00           C  
ATOM    524  CG  LEU A  71     -11.173   9.515  -4.980  1.00  0.00           C  
ATOM    525  CD1 LEU A  71     -12.475   9.081  -5.694  1.00  0.00           C  
ATOM    526  CD2 LEU A  71     -11.276   9.349  -3.448  1.00  0.00           C  
ATOM    527  HB2 LEU A  71     -10.076   7.720  -5.464  1.00  0.00           H  
ATOM    528  HB3 LEU A  71      -9.096   8.982  -4.841  1.00  0.00           H  
ATOM    529  HG  LEU A  71     -11.046  10.584  -5.137  1.00  0.00           H  
ATOM    530 HD11 LEU A  71     -13.254   8.760  -5.005  1.00  0.00           H  
ATOM    531 HD12 LEU A  71     -12.893   9.897  -6.281  1.00  0.00           H  
ATOM    532 HD13 LEU A  71     -12.299   8.253  -6.380  1.00  0.00           H  
ATOM    533 HD21 LEU A  71     -11.366  10.320  -2.959  1.00  0.00           H  
ATOM    534 HD22 LEU A  71     -12.135   8.752  -3.142  1.00  0.00           H  
ATOM    535 HD23 LEU A  71     -10.398   8.860  -3.023  1.00  0.00           H  
ATOM    536  H   LEU A  71      -7.654   9.830  -5.991  1.00107.98           H  
ATOM    537  HA  LEU A  71      -9.304   8.164  -7.487  1.00108.06           H  
ATOM    538  N   PHE A  72     -10.399  11.296  -7.563  1.00113.10           N  
ATOM    539  CA  PHE A  72     -11.271  12.251  -8.254  1.00115.24           C  
ATOM    540  C   PHE A  72     -10.895  12.470  -9.730  1.00120.57           C  
ATOM    541  O   PHE A  72     -11.779  12.784 -10.525  1.00121.30           O  
ATOM    542  CB  PHE A  72     -11.288  13.604  -7.502  1.00  0.00           C  
ATOM    543  CG  PHE A  72     -11.773  13.590  -6.056  1.00  0.00           C  
ATOM    544  CD1 PHE A  72     -11.218  14.495  -5.125  1.00  0.00           C  
ATOM    545  CD2 PHE A  72     -12.870  12.796  -5.653  1.00  0.00           C  
ATOM    546  CE1 PHE A  72     -11.674  14.517  -3.814  1.00  0.00           C  
ATOM    547  CE2 PHE A  72     -13.301  12.821  -4.333  1.00  0.00           C  
ATOM    548  CZ  PHE A  72     -12.696  13.668  -3.414  1.00  0.00           C  
ATOM    549  HB2 PHE A  72     -10.276  14.013  -7.508  1.00  0.00           H  
ATOM    550  HB3 PHE A  72     -11.904  14.322  -8.045  1.00  0.00           H  
ATOM    551  HD1 PHE A  72     -10.416  15.156  -5.421  1.00  0.00           H  
ATOM    552  HD2 PHE A  72     -13.373  12.149  -6.355  1.00  0.00           H  
ATOM    553  HE1 PHE A  72     -11.227  15.194  -3.100  1.00  0.00           H  
ATOM    554  HE2 PHE A  72     -14.116  12.184  -4.022  1.00  0.00           H  
ATOM    555  HZ  PHE A  72     -13.038  13.682  -2.390  1.00  0.00           H  
ATOM    556  H   PHE A  72      -9.861  11.668  -6.790  1.00113.10           H  
ATOM    557  HA  PHE A  72     -12.280  11.835  -8.255  1.00115.24           H  
ATOM    558  N   SER A  73      -9.608  12.296 -10.073  1.00117.16           N  
ATOM    559  CA  SER A  73      -9.099  12.504 -11.425  1.00117.65           C  
ATOM    560  C   SER A  73      -9.371  11.307 -12.359  1.00122.10           C  
ATOM    561  O   SER A  73      -9.783  11.552 -13.492  1.00122.66           O  
ATOM    562  CB  SER A  73      -7.607  12.871 -11.378  1.00  0.00           C  
ATOM    563  OG  SER A  73      -7.416  14.128 -10.768  1.00  0.00           O  
ATOM    564  HB2 SER A  73      -7.018  12.110 -10.863  1.00  0.00           H  
ATOM    565  HB3 SER A  73      -7.218  12.972 -12.387  1.00  0.00           H  
ATOM    566  HG  SER A  73      -7.471  14.010  -9.814  1.00  0.00           H  
ATOM    567  H   SER A  73      -8.930  12.038  -9.368  1.00117.16           H  
ATOM    568  HA  SER A  73      -9.621  13.362 -11.857  1.00117.65           H  
ATOM    569  N   THR A  74      -9.164  10.053 -11.897  1.00118.01           N  
ATOM    570  CA  THR A  74      -9.528   8.844 -12.665  1.00117.43           C  
ATOM    571  C   THR A  74     -11.045   8.600 -12.765  1.00124.64           C  
ATOM    572  O   THR A  74     -11.499   8.178 -13.829  1.00124.88           O  
ATOM    573  CB  THR A  74      -8.756   7.526 -12.295  1.00  0.00           C  
ATOM    574  OG1 THR A  74      -9.497   6.323 -12.418  1.00  0.00           O  
ATOM    575  CG2 THR A  74      -8.044   7.505 -10.947  1.00  0.00           C  
ATOM    576  HB  THR A  74      -7.968   7.405 -13.038  1.00  0.00           H  
ATOM    577  HG1 THR A  74      -8.997   5.610 -12.015  1.00  0.00           H  
ATOM    578 HG21 THR A  74      -7.588   6.533 -10.757  1.00  0.00           H  
ATOM    579 HG22 THR A  74      -7.227   8.223 -10.943  1.00  0.00           H  
ATOM    580 HG23 THR A  74      -8.734   7.727 -10.133  1.00  0.00           H  
ATOM    581  H   THR A  74      -8.830   9.908 -10.953  1.00118.01           H  
ATOM    582  HA  THR A  74      -9.231   9.054 -13.692  1.00117.43           H  
ATOM    583  N   TRP A  75     -11.791   8.908 -11.690  1.00123.06           N  
ATOM    584  CA  TRP A  75     -13.253   8.875 -11.652  1.00124.40           C  
ATOM    585  C   TRP A  75     -13.881   9.779 -12.735  1.00132.17           C  
ATOM    586  O   TRP A  75     -13.760  11.002 -12.661  1.00132.49           O  
ATOM    587  CB  TRP A  75     -13.725   9.200 -10.217  1.00  0.00           C  
ATOM    588  CG  TRP A  75     -15.171   9.539 -10.010  1.00  0.00           C  
ATOM    589  CD1 TRP A  75     -16.211   8.674 -10.001  1.00  0.00           C  
ATOM    590  CD2 TRP A  75     -15.751  10.867  -9.845  1.00  0.00           C  
ATOM    591  NE1 TRP A  75     -17.389   9.375  -9.831  1.00  0.00           N  
ATOM    592  CE2 TRP A  75     -17.166  10.734  -9.729  1.00  0.00           C  
ATOM    593  CE3 TRP A  75     -15.220  12.176  -9.789  1.00  0.00           C  
ATOM    594  CZ2 TRP A  75     -18.010  11.847  -9.564  1.00  0.00           C  
ATOM    595  CZ3 TRP A  75     -16.053  13.299  -9.626  1.00  0.00           C  
ATOM    596  CH2 TRP A  75     -17.447  13.136  -9.511  1.00  0.00           C  
ATOM    597  HB2 TRP A  75     -13.461   8.381  -9.547  1.00  0.00           H  
ATOM    598  HB3 TRP A  75     -13.171  10.068  -9.860  1.00  0.00           H  
ATOM    599  HD1 TRP A  75     -16.116   7.604 -10.114  1.00  0.00           H  
ATOM    600  HE1 TRP A  75     -18.290   8.922  -9.783  1.00  0.00           H  
ATOM    601  HE3 TRP A  75     -14.155  12.318  -9.876  1.00  0.00           H  
ATOM    602  HZ2 TRP A  75     -19.079  11.714  -9.479  1.00  0.00           H  
ATOM    603  HZ3 TRP A  75     -15.620  14.288  -9.585  1.00  0.00           H  
ATOM    604  HH2 TRP A  75     -18.085  13.998  -9.383  1.00  0.00           H  
ATOM    605  H   TRP A  75     -11.338   9.244 -10.851  1.00123.06           H  
ATOM    606  HA  TRP A  75     -13.569   7.851 -11.862  1.00124.40           H  
ATOM    607  N   ARG A  76     -14.536   9.116 -13.703  1.00 31.02           N  
ATOM    608  CA  ARG A  76     -15.255   9.628 -14.875  1.00 32.28           C  
ATOM    609  C   ARG A  76     -14.400   9.777 -16.152  1.00 31.44           C  
ATOM    610  O   ARG A  76     -13.215  10.104 -16.094  1.00 32.07           O  
ATOM    611  CB  ARG A  76     -16.155  10.857 -14.586  1.00  0.00           C  
ATOM    612  CG  ARG A  76     -17.170  10.599 -13.455  1.00  0.00           C  
ATOM    613  CD  ARG A  76     -18.324  11.610 -13.382  1.00  0.00           C  
ATOM    614  NE  ARG A  76     -17.898  12.928 -12.894  1.00  0.00           N  
ATOM    615  CZ  ARG A  76     -18.695  14.008 -12.807  1.00  0.00           C  
ATOM    616  NH1 ARG A  76     -19.978  13.963 -13.196  1.00  0.00           N  
ATOM    617  NH2 ARG A  76     -18.201  15.152 -12.317  1.00  0.00           N1+
ATOM    618  HB2 ARG A  76     -15.564  11.750 -14.379  1.00  0.00           H  
ATOM    619  HB3 ARG A  76     -16.712  11.078 -15.497  1.00  0.00           H  
ATOM    620  HG2 ARG A  76     -17.598   9.598 -13.521  1.00  0.00           H  
ATOM    621  HG3 ARG A  76     -16.621  10.623 -12.516  1.00  0.00           H  
ATOM    622  HD2 ARG A  76     -18.685  11.788 -14.395  1.00  0.00           H  
ATOM    623  HD3 ARG A  76     -19.167  11.211 -12.818  1.00  0.00           H  
ATOM    624  HE  ARG A  76     -16.947  12.993 -12.560  1.00  0.00           H  
ATOM    625 HH12 ARG A  76     -20.568  14.779 -13.123  1.00  0.00           H  
ATOM    626 HH11 ARG A  76     -20.364  13.106 -13.562  1.00  0.00           H  
ATOM    627 HH22 ARG A  76     -18.784  15.973 -12.242  1.00  0.00           H  
ATOM    628 HH21 ARG A  76     -17.238  15.203 -12.017  1.00  0.00           H  
ATOM    629  H   ARG A  76     -14.513   8.109 -13.646  1.00  0.00           H  
ATOM    630  HA  ARG A  76     -15.943   8.811 -15.092  1.00  0.00           H  
ATOM    631  N   ARG A  77     -15.089   9.497 -17.275  1.00 31.02           N  
ATOM    632  CA  ARG A  77     -14.691   9.417 -18.685  1.00 30.54           C  
ATOM    633  C   ARG A  77     -13.332   8.759 -19.008  1.00 30.29           C  
ATOM    634  O   ARG A  77     -13.305   7.594 -19.402  1.00 30.82           O  
ATOM    635  CB  ARG A  77     -14.900  10.769 -19.421  1.00  0.00           C  
ATOM    636  CG  ARG A  77     -14.764  10.637 -20.957  1.00  0.00           C  
ATOM    637  CD  ARG A  77     -14.941  11.943 -21.741  1.00  0.00           C  
ATOM    638  NE  ARG A  77     -14.622  11.724 -23.161  1.00  0.00           N  
ATOM    639  CZ  ARG A  77     -14.418  12.670 -24.094  1.00  0.00           C  
ATOM    640  NH1 ARG A  77     -14.473  13.974 -23.790  1.00  0.00           N  
ATOM    641  NH2 ARG A  77     -14.152  12.301 -25.354  1.00  0.00           N1+
ATOM    642  HB2 ARG A  77     -15.889  11.164 -19.187  1.00  0.00           H  
ATOM    643  HB3 ARG A  77     -14.189  11.508 -19.048  1.00  0.00           H  
ATOM    644  HG2 ARG A  77     -13.826  10.174 -21.260  1.00  0.00           H  
ATOM    645  HG3 ARG A  77     -15.548   9.949 -21.276  1.00  0.00           H  
ATOM    646  HD2 ARG A  77     -15.986  12.254 -21.715  1.00  0.00           H  
ATOM    647  HD3 ARG A  77     -14.351  12.745 -21.296  1.00  0.00           H  
ATOM    648  HE  ARG A  77     -14.608  10.759 -23.458  1.00  0.00           H  
ATOM    649 HH12 ARG A  77     -14.320  14.676 -24.500  1.00  0.00           H  
ATOM    650 HH11 ARG A  77     -14.683  14.263 -22.845  1.00  0.00           H  
ATOM    651 HH22 ARG A  77     -13.997  12.997 -26.069  1.00  0.00           H  
ATOM    652 HH21 ARG A  77     -14.105  11.323 -25.603  1.00  0.00           H  
ATOM    653  H   ARG A  77     -16.064   9.276 -17.142  1.00  0.00           H  
ATOM    654  HA  ARG A  77     -15.432   8.736 -19.109  1.00  0.00           H  
ATOM    655  N   LYS A  78     -12.272   9.581 -18.972  1.00 27.98           N  
ATOM    656  CA  LYS A  78     -11.112   9.549 -19.870  1.00 27.56           C  
ATOM    657  C   LYS A  78     -10.183   8.325 -19.775  1.00 27.51           C  
ATOM    658  O   LYS A  78      -9.356   8.135 -20.666  1.00 28.08           O  
ATOM    659  CB  LYS A  78     -10.258  10.808 -19.577  1.00  0.00           C  
ATOM    660  CG  LYS A  78     -11.008  12.153 -19.541  1.00  0.00           C  
ATOM    661  CD  LYS A  78     -10.049  13.321 -19.251  1.00  0.00           C  
ATOM    662  CE  LYS A  78     -10.773  14.650 -18.998  1.00  0.00           C  
ATOM    663  NZ  LYS A  78      -9.815  15.750 -18.789  1.00  0.00           N1+
ATOM    664  HB2 LYS A  78      -9.783  10.692 -18.603  1.00  0.00           H  
ATOM    665  HB3 LYS A  78      -9.445  10.873 -20.302  1.00  0.00           H  
ATOM    666  HG2 LYS A  78     -11.523  12.317 -20.489  1.00  0.00           H  
ATOM    667  HG3 LYS A  78     -11.776  12.136 -18.767  1.00  0.00           H  
ATOM    668  HD2 LYS A  78      -9.428  13.077 -18.387  1.00  0.00           H  
ATOM    669  HD3 LYS A  78      -9.365  13.435 -20.093  1.00  0.00           H  
ATOM    670  HE2 LYS A  78     -11.413  14.901 -19.845  1.00  0.00           H  
ATOM    671  HE3 LYS A  78     -11.416  14.569 -18.121  1.00  0.00           H  
ATOM    672  HZ1 LYS A  78     -10.318  16.610 -18.619  1.00  0.00           H  
ATOM    673  HZ2 LYS A  78      -9.228  15.545 -17.993  1.00  0.00           H  
ATOM    674  HZ3 LYS A  78      -9.238  15.860 -19.611  1.00  0.00           H  
ATOM    675  H   LYS A  78     -12.409  10.476 -18.525  1.00  0.00           H  
ATOM    676  HA  LYS A  78     -11.480   9.601 -20.896  1.00  0.00           H  
ATOM    677  N   LYS A  79     -10.232   7.626 -18.632  1.00134.08           N  
ATOM    678  CA  LYS A  79      -9.005   7.228 -17.942  1.00131.86           C  
ATOM    679  C   LYS A  79      -9.193   6.029 -17.002  1.00132.39           C  
ATOM    680  O   LYS A  79      -8.192   5.463 -16.570  1.00130.35           O  
ATOM    681  CB  LYS A  79      -8.509   8.518 -17.239  1.00  0.00           C  
ATOM    682  CG  LYS A  79      -7.494   8.422 -16.097  1.00  0.00           C  
ATOM    683  CD  LYS A  79      -7.195   9.833 -15.574  1.00  0.00           C  
ATOM    684  CE  LYS A  79      -6.294   9.851 -14.340  1.00  0.00           C  
ATOM    685  NZ  LYS A  79      -6.084  11.234 -13.892  1.00  0.00           N1+
ATOM    686  HB2 LYS A  79      -8.112   9.195 -17.996  1.00  0.00           H  
ATOM    687  HB3 LYS A  79      -9.381   9.022 -16.815  1.00  0.00           H  
ATOM    688  HG2 LYS A  79      -7.890   7.811 -15.288  1.00  0.00           H  
ATOM    689  HG3 LYS A  79      -6.579   7.941 -16.444  1.00  0.00           H  
ATOM    690  HD2 LYS A  79      -6.717  10.408 -16.368  1.00  0.00           H  
ATOM    691  HD3 LYS A  79      -8.128  10.352 -15.351  1.00  0.00           H  
ATOM    692  HE2 LYS A  79      -6.737   9.287 -13.521  1.00  0.00           H  
ATOM    693  HE3 LYS A  79      -5.329   9.395 -14.564  1.00  0.00           H  
ATOM    694  HZ1 LYS A  79      -5.506  11.238 -13.063  1.00  0.00           H  
ATOM    695  HZ2 LYS A  79      -5.626  11.757 -14.623  1.00  0.00           H  
ATOM    696  HZ3 LYS A  79      -6.978  11.658 -13.686  1.00  0.00           H  
ATOM    697  HA  LYS A  79      -8.256   6.920 -18.675  1.00131.86           H  
ATOM    698  H   LYS A  79     -11.015   7.808 -18.021  1.00  0.00           H  
ATOM    699  N   LYS A  80     -10.450   5.663 -16.713  1.00128.20           N  
ATOM    700  CA  LYS A  80     -10.863   4.585 -15.816  1.00126.38           C  
ATOM    701  C   LYS A  80     -10.835   3.200 -16.499  1.00127.38           C  
ATOM    702  O   LYS A  80     -11.885   2.616 -16.759  1.00127.92           O  
ATOM    703  CB  LYS A  80     -12.233   4.957 -15.200  1.00  0.00           C  
ATOM    704  CG  LYS A  80     -13.315   5.382 -16.215  1.00  0.00           C  
ATOM    705  CD  LYS A  80     -14.661   5.685 -15.554  1.00  0.00           C  
ATOM    706  CE  LYS A  80     -15.748   5.980 -16.596  1.00  0.00           C  
ATOM    707  NZ  LYS A  80     -17.041   6.270 -15.956  1.00  0.00           N1+
ATOM    708  HB2 LYS A  80     -12.597   4.122 -14.599  1.00  0.00           H  
ATOM    709  HB3 LYS A  80     -12.087   5.774 -14.495  1.00  0.00           H  
ATOM    710  HG2 LYS A  80     -12.994   6.273 -16.757  1.00  0.00           H  
ATOM    711  HG3 LYS A  80     -13.454   4.605 -16.966  1.00  0.00           H  
ATOM    712  HD2 LYS A  80     -14.963   4.839 -14.935  1.00  0.00           H  
ATOM    713  HD3 LYS A  80     -14.550   6.536 -14.883  1.00  0.00           H  
ATOM    714  HE2 LYS A  80     -15.459   6.823 -17.221  1.00  0.00           H  
ATOM    715  HE3 LYS A  80     -15.874   5.123 -17.259  1.00  0.00           H  
ATOM    716  HZ1 LYS A  80     -17.735   6.456 -16.666  1.00  0.00           H  
ATOM    717  HZ2 LYS A  80     -17.329   5.468 -15.413  1.00  0.00           H  
ATOM    718  HZ3 LYS A  80     -16.953   7.071 -15.348  1.00  0.00           H  
ATOM    719  H   LYS A  80     -11.210   6.169 -17.141  1.00128.20           H  
ATOM    720  HA  LYS A  80     -10.161   4.547 -14.983  1.00126.38           H  
ATOM    721  N   SER A  81      -9.620   2.690 -16.758  1.00120.24           N  
ATOM    722  CA  SER A  81      -9.343   1.304 -17.139  1.00118.01           C  
ATOM    723  C   SER A  81      -9.267   0.392 -15.897  1.00118.60           C  
ATOM    724  O   SER A  81      -9.355   0.877 -14.769  1.00117.91           O  
ATOM    725  CB  SER A  81      -8.045   1.280 -17.980  1.00  0.00           C  
ATOM    726  OG  SER A  81      -6.869   1.440 -17.205  1.00  0.00           O  
ATOM    727  HB2 SER A  81      -7.963   0.327 -18.504  1.00  0.00           H  
ATOM    728  HB3 SER A  81      -8.072   2.052 -18.751  1.00  0.00           H  
ATOM    729  HG  SER A  81      -6.115   1.471 -17.798  1.00  0.00           H  
ATOM    730  H   SER A  81      -8.804   3.235 -16.520  1.00120.24           H  
ATOM    731  HA  SER A  81     -10.159   0.945 -17.768  1.00118.01           H  
ATOM    732  N   ARG A  82      -9.078  -0.920 -16.127  1.00112.53           N  
ATOM    733  CA  ARG A  82      -8.913  -1.931 -15.078  1.00109.87           C  
ATOM    734  C   ARG A  82      -7.756  -1.620 -14.104  1.00108.81           C  
ATOM    735  O   ARG A  82      -7.964  -1.721 -12.897  1.00107.94           O  
ATOM    736  CB  ARG A  82      -8.808  -3.331 -15.730  1.00  0.00           C  
ATOM    737  CG  ARG A  82      -8.588  -4.478 -14.730  1.00  0.00           C  
ATOM    738  CD  ARG A  82      -8.795  -5.873 -15.329  1.00  0.00           C  
ATOM    739  NE  ARG A  82      -8.489  -6.928 -14.351  1.00  0.00           N  
ATOM    740  CZ  ARG A  82      -8.188  -8.207 -14.633  1.00  0.00           C  
ATOM    741  NH1 ARG A  82      -8.007  -8.617 -15.894  1.00  0.00           N  
ATOM    742  NH2 ARG A  82      -8.062  -9.087 -13.632  1.00  0.00           N1+
ATOM    743  HB2 ARG A  82      -9.726  -3.519 -16.289  1.00  0.00           H  
ATOM    744  HB3 ARG A  82      -7.998  -3.344 -16.461  1.00  0.00           H  
ATOM    745  HG2 ARG A  82      -7.608  -4.404 -14.265  1.00  0.00           H  
ATOM    746  HG3 ARG A  82      -9.324  -4.353 -13.936  1.00  0.00           H  
ATOM    747  HD2 ARG A  82      -9.846  -6.005 -15.588  1.00  0.00           H  
ATOM    748  HD3 ARG A  82      -8.221  -5.974 -16.249  1.00  0.00           H  
ATOM    749  HE  ARG A  82      -8.618  -6.672 -13.384  1.00  0.00           H  
ATOM    750 HH12 ARG A  82      -7.824  -9.587 -16.102  1.00  0.00           H  
ATOM    751 HH11 ARG A  82      -8.054  -7.947 -16.647  1.00  0.00           H  
ATOM    752 HH22 ARG A  82      -7.848 -10.053 -13.831  1.00  0.00           H  
ATOM    753 HH21 ARG A  82      -8.177  -8.793 -12.673  1.00  0.00           H  
ATOM    754  H   ARG A  82      -9.018  -1.256 -17.077  1.00112.53           H  
ATOM    755  HA  ARG A  82      -9.834  -1.915 -14.492  1.00109.87           H  
ATOM    756  N   MET A  83      -6.597  -1.193 -14.640  1.00102.00           N  
ATOM    757  CA  MET A  83      -5.412  -0.816 -13.869  1.00 99.44           C  
ATOM    758  C   MET A  83      -5.637   0.414 -12.968  1.00100.64           C  
ATOM    759  O   MET A  83      -5.301   0.359 -11.788  1.00 99.64           O  
ATOM    760  CB  MET A  83      -4.213  -0.608 -14.821  1.00  0.00           C  
ATOM    761  CG  MET A  83      -2.854  -0.493 -14.109  1.00  0.00           C  
ATOM    762  SD  MET A  83      -1.520   0.186 -15.128  1.00  0.00           S  
ATOM    763  CE  MET A  83      -0.128  -0.081 -13.998  1.00  0.00           C  
ATOM    764  HB2 MET A  83      -4.161  -1.451 -15.511  1.00  0.00           H  
ATOM    765  HB3 MET A  83      -4.379   0.273 -15.443  1.00  0.00           H  
ATOM    766  HG2 MET A  83      -2.922   0.135 -13.221  1.00  0.00           H  
ATOM    767  HG3 MET A  83      -2.549  -1.483 -13.772  1.00  0.00           H  
ATOM    768  HE1 MET A  83       0.796   0.248 -14.474  1.00  0.00           H  
ATOM    769  HE2 MET A  83      -0.268   0.490 -13.080  1.00  0.00           H  
ATOM    770  HE3 MET A  83      -0.029  -1.135 -13.739  1.00  0.00           H  
ATOM    771  H   MET A  83      -6.516  -1.121 -15.644  1.00102.00           H  
ATOM    772  HA  MET A  83      -5.186  -1.668 -13.227  1.00 99.44           H  
ATOM    773  N   THR A  84      -6.207   1.496 -13.523  1.00 95.94           N  
ATOM    774  CA  THR A  84      -6.477   2.730 -12.778  1.00 95.34           C  
ATOM    775  C   THR A  84      -7.647   2.598 -11.782  1.00 96.59           C  
ATOM    776  O   THR A  84      -7.596   3.284 -10.764  1.00 96.06           O  
ATOM    777  CB  THR A  84      -6.798   3.920 -13.709  1.00  0.00           C  
ATOM    778  OG1 THR A  84      -7.778   3.545 -14.640  1.00  0.00           O  
ATOM    779  CG2 THR A  84      -5.594   4.459 -14.485  1.00  0.00           C  
ATOM    780  HB  THR A  84      -7.209   4.751 -13.133  1.00  0.00           H  
ATOM    781  HG1 THR A  84      -7.883   4.267 -15.271  1.00  0.00           H  
ATOM    782 HG21 THR A  84      -5.895   5.188 -15.238  1.00  0.00           H  
ATOM    783 HG22 THR A  84      -4.919   4.975 -13.807  1.00  0.00           H  
ATOM    784 HG23 THR A  84      -5.046   3.662 -14.990  1.00  0.00           H  
ATOM    785  H   THR A  84      -6.501   1.484 -14.491  1.00 95.94           H  
ATOM    786  HA  THR A  84      -5.577   2.982 -12.215  1.00 95.34           H  
ATOM    787  N   PHE A  85      -8.630   1.712 -12.040  1.00 91.62           N  
ATOM    788  CA  PHE A  85      -9.714   1.370 -11.107  1.00 91.11           C  
ATOM    789  C   PHE A  85      -9.195   0.680  -9.832  1.00 93.16           C  
ATOM    790  O   PHE A  85      -9.712   0.934  -8.744  1.00 92.10           O  
ATOM    791  CB  PHE A  85     -10.783   0.528 -11.840  1.00  0.00           C  
ATOM    792  CG  PHE A  85     -12.006   0.130 -11.026  1.00  0.00           C  
ATOM    793  CD1 PHE A  85     -13.012   1.082 -10.756  1.00  0.00           C  
ATOM    794  CD2 PHE A  85     -12.100  -1.149 -10.436  1.00  0.00           C  
ATOM    795  CE1 PHE A  85     -14.109   0.735  -9.979  1.00  0.00           C  
ATOM    796  CE2 PHE A  85     -13.216  -1.481  -9.680  1.00  0.00           C  
ATOM    797  CZ  PHE A  85     -14.217  -0.546  -9.454  1.00  0.00           C  
ATOM    798  HB2 PHE A  85     -11.146   1.104 -12.692  1.00  0.00           H  
ATOM    799  HB3 PHE A  85     -10.330  -0.370 -12.263  1.00  0.00           H  
ATOM    800  HD1 PHE A  85     -12.937   2.079 -11.165  1.00  0.00           H  
ATOM    801  HD2 PHE A  85     -11.315  -1.875 -10.584  1.00  0.00           H  
ATOM    802  HE1 PHE A  85     -14.884   1.462  -9.789  1.00  0.00           H  
ATOM    803  HE2 PHE A  85     -13.307  -2.472  -9.265  1.00  0.00           H  
ATOM    804  HZ  PHE A  85     -15.078  -0.815  -8.860  1.00  0.00           H  
ATOM    805  H   PHE A  85      -8.627   1.211 -12.920  1.00 91.62           H  
ATOM    806  HA  PHE A  85     -10.188   2.304 -10.801  1.00 91.11           H  
ATOM    807  N   PHE A  86      -8.142  -0.136  -9.992  1.00 89.24           N  
ATOM    808  CA  PHE A  86      -7.386  -0.741  -8.901  1.00 88.38           C  
ATOM    809  C   PHE A  86      -6.507   0.274  -8.153  1.00 91.90           C  
ATOM    810  O   PHE A  86      -6.376   0.153  -6.941  1.00 90.43           O  
ATOM    811  CB  PHE A  86      -6.561  -1.918  -9.453  1.00  0.00           C  
ATOM    812  CG  PHE A  86      -7.358  -3.058 -10.064  1.00  0.00           C  
ATOM    813  CD1 PHE A  86      -6.775  -3.825 -11.094  1.00  0.00           C  
ATOM    814  CD2 PHE A  86      -8.600  -3.469  -9.529  1.00  0.00           C  
ATOM    815  CE1 PHE A  86      -7.463  -4.900 -11.635  1.00  0.00           C  
ATOM    816  CE2 PHE A  86      -9.273  -4.543 -10.086  1.00  0.00           C  
ATOM    817  CZ  PHE A  86      -8.720  -5.237 -11.154  1.00  0.00           C  
ATOM    818  HB2 PHE A  86      -5.902  -1.541 -10.231  1.00  0.00           H  
ATOM    819  HB3 PHE A  86      -5.899  -2.328  -8.696  1.00  0.00           H  
ATOM    820  HD1 PHE A  86      -5.795  -3.580 -11.475  1.00  0.00           H  
ATOM    821  HD2 PHE A  86      -9.049  -2.953  -8.695  1.00  0.00           H  
ATOM    822  HE1 PHE A  86      -7.002  -5.485 -12.415  1.00  0.00           H  
ATOM    823  HE2 PHE A  86     -10.225  -4.843  -9.679  1.00  0.00           H  
ATOM    824  HZ  PHE A  86      -9.246  -6.074 -11.582  1.00  0.00           H  
ATOM    825  H   PHE A  86      -7.787  -0.305 -10.924  1.00 89.24           H  
ATOM    826  HA  PHE A  86      -8.091  -1.121  -8.163  1.00 88.38           H  
ATOM    827  N   VAL A  87      -5.972   1.296  -8.840  1.00 89.29           N  
ATOM    828  CA  VAL A  87      -5.246   2.392  -8.190  1.00 88.98           C  
ATOM    829  C   VAL A  87      -6.157   3.294  -7.321  1.00 93.87           C  
ATOM    830  O   VAL A  87      -5.677   3.773  -6.293  1.00 93.58           O  
ATOM    831  CB  VAL A  87      -4.420   3.227  -9.212  1.00  0.00           C  
ATOM    832  CG1 VAL A  87      -3.899   4.588  -8.704  1.00  0.00           C  
ATOM    833  CG2 VAL A  87      -3.233   2.401  -9.741  1.00  0.00           C  
ATOM    834  HB  VAL A  87      -5.062   3.447 -10.062  1.00  0.00           H  
ATOM    835 HG11 VAL A  87      -3.244   5.054  -9.438  1.00  0.00           H  
ATOM    836 HG12 VAL A  87      -4.707   5.294  -8.516  1.00  0.00           H  
ATOM    837 HG13 VAL A  87      -3.324   4.476  -7.784  1.00  0.00           H  
ATOM    838 HG21 VAL A  87      -2.690   2.942 -10.514  1.00  0.00           H  
ATOM    839 HG22 VAL A  87      -2.528   2.166  -8.943  1.00  0.00           H  
ATOM    840 HG23 VAL A  87      -3.561   1.460 -10.178  1.00  0.00           H  
ATOM    841  H   VAL A  87      -6.100   1.360  -9.840  1.00 89.29           H  
ATOM    842  HA  VAL A  87      -4.529   1.935  -7.503  1.00 88.98           H  
ATOM    843  N   THR A  88      -7.449   3.455  -7.687  1.00 91.06           N  
ATOM    844  CA  THR A  88      -8.445   4.131  -6.841  1.00 91.45           C  
ATOM    845  C   THR A  88      -8.774   3.337  -5.564  1.00 95.63           C  
ATOM    846  O   THR A  88      -8.874   3.954  -4.507  1.00 95.63           O  
ATOM    847  CB  THR A  88      -9.781   4.505  -7.554  1.00  0.00           C  
ATOM    848  OG1 THR A  88     -10.789   3.511  -7.548  1.00  0.00           O  
ATOM    849  CG2 THR A  88      -9.624   5.071  -8.964  1.00  0.00           C  
ATOM    850  HB  THR A  88     -10.202   5.319  -6.959  1.00  0.00           H  
ATOM    851  HG1 THR A  88     -11.483   3.769  -8.158  1.00  0.00           H  
ATOM    852 HG21 THR A  88     -10.481   5.686  -9.242  1.00  0.00           H  
ATOM    853 HG22 THR A  88      -8.736   5.695  -9.013  1.00  0.00           H  
ATOM    854 HG23 THR A  88      -9.542   4.281  -9.703  1.00  0.00           H  
ATOM    855  H   THR A  88      -7.788   3.043  -8.546  1.00 91.06           H  
ATOM    856  HA  THR A  88      -7.991   5.073  -6.522  1.00 91.45           H  
ATOM    857  N   GLN A  89      -8.881   1.999  -5.677  1.00 91.92           N  
ATOM    858  CA  GLN A  89      -9.019   1.065  -4.555  1.00 90.97           C  
ATOM    859  C   GLN A  89      -7.849   1.152  -3.561  1.00 94.68           C  
ATOM    860  O   GLN A  89      -8.082   1.211  -2.355  1.00 94.31           O  
ATOM    861  CB  GLN A  89      -9.225  -0.371  -5.101  1.00  0.00           C  
ATOM    862  CG  GLN A  89      -9.004  -1.508  -4.075  1.00  0.00           C  
ATOM    863  CD  GLN A  89      -9.036  -2.902  -4.688  1.00  0.00           C  
ATOM    864  OE1 GLN A  89      -8.622  -3.110  -5.824  1.00  0.00           O  
ATOM    865  NE2 GLN A  89      -9.478  -3.883  -3.905  1.00  0.00           N  
ATOM    866  HB2 GLN A  89     -10.231  -0.451  -5.516  1.00  0.00           H  
ATOM    867  HB3 GLN A  89      -8.553  -0.525  -5.940  1.00  0.00           H  
ATOM    868  HG2 GLN A  89      -8.024  -1.444  -3.604  1.00  0.00           H  
ATOM    869  HG3 GLN A  89      -9.741  -1.430  -3.276  1.00  0.00           H  
ATOM    870 HE22 GLN A  89      -9.481  -4.833  -4.245  1.00  0.00           H  
ATOM    871 HE21 GLN A  89      -9.791  -3.690  -2.965  1.00  0.00           H  
ATOM    872  H   GLN A  89      -8.816   1.581  -6.595  1.00 91.92           H  
ATOM    873  HA  GLN A  89      -9.923   1.345  -4.011  1.00 90.97           H  
ATOM    874  N   LEU A  90      -6.622   1.146  -4.108  1.00 91.18           N  
ATOM    875  CA  LEU A  90      -5.356   1.224  -3.383  1.00 90.76           C  
ATOM    876  C   LEU A  90      -5.250   2.544  -2.598  1.00 96.29           C  
ATOM    877  O   LEU A  90      -4.951   2.505  -1.407  1.00 95.89           O  
ATOM    878  CB  LEU A  90      -4.205   1.027  -4.402  1.00 90.66           C  
ATOM    879  CG  LEU A  90      -2.892   0.420  -3.860  1.00 94.83           C  
ATOM    880  CD1 LEU A  90      -2.000  -0.003  -5.040  1.00 94.71           C  
ATOM    881  CD2 LEU A  90      -2.121   1.334  -2.891  1.00 98.36           C  
ATOM    882  H   LEU A  90      -6.542   1.067  -5.114  1.00 91.18           H  
ATOM    883  HA  LEU A  90      -5.341   0.397  -2.670  1.00 90.76           H  
ATOM    884  HB3 LEU A  90      -4.001   1.953  -4.942  1.00 90.66           H  
ATOM    885  HB2 LEU A  90      -4.554   0.326  -5.161  1.00 90.66           H  
ATOM    886  HG  LEU A  90      -3.132  -0.481  -3.301  1.00 94.83           H  
ATOM    887 HD11 LEU A  90      -0.986  -0.225  -4.708  1.00 94.71           H  
ATOM    888 HD12 LEU A  90      -2.385  -0.893  -5.535  1.00 94.71           H  
ATOM    889 HD13 LEU A  90      -1.936   0.783  -5.793  1.00 94.71           H  
ATOM    890 HD21 LEU A  90      -2.199   0.965  -1.868  1.00 98.36           H  
ATOM    891 HD22 LEU A  90      -1.060   1.402  -3.129  1.00 98.36           H  
ATOM    892 HD23 LEU A  90      -2.504   2.352  -2.895  1.00 98.36           H  
ATOM    893  N   ALA A  91      -5.564   3.669  -3.267  1.00 94.07           N  
ATOM    894  CA  ALA A  91      -5.586   5.013  -2.689  1.00 94.77           C  
ATOM    895  C   ALA A  91      -6.701   5.230  -1.649  1.00100.13           C  
ATOM    896  O   ALA A  91      -6.477   5.988  -0.710  1.00100.51           O  
ATOM    897  CB  ALA A  91      -5.694   6.051  -3.816  1.00  0.00           C  
ATOM    898  HB1 ALA A  91      -4.872   5.963  -4.525  1.00  0.00           H  
ATOM    899  HB2 ALA A  91      -6.625   5.940  -4.375  1.00  0.00           H  
ATOM    900  HB3 ALA A  91      -5.666   7.067  -3.422  1.00  0.00           H  
ATOM    901  H   ALA A  91      -5.818   3.607  -4.245  1.00 94.07           H  
ATOM    902  HA  ALA A  91      -4.629   5.167  -2.186  1.00 94.77           H  
ATOM    903  N   ILE A  92      -7.859   4.560  -1.807  1.00 97.37           N  
ATOM    904  CA  ILE A  92      -8.973   4.581  -0.849  1.00 98.40           C  
ATOM    905  C   ILE A  92      -8.623   3.885   0.478  1.00100.53           C  
ATOM    906  O   ILE A  92      -8.952   4.421   1.534  1.00 99.95           O  
ATOM    907  CB  ILE A  92     -10.286   3.986  -1.456  1.00  0.00           C  
ATOM    908  CG1 ILE A  92     -10.966   5.040  -2.360  1.00  0.00           C  
ATOM    909  CG2 ILE A  92     -11.323   3.427  -0.448  1.00  0.00           C  
ATOM    910  CD1 ILE A  92     -12.022   4.464  -3.316  1.00  0.00           C  
ATOM    911  HB  ILE A  92      -9.994   3.150  -2.092  1.00  0.00           H  
ATOM    912 HG12 ILE A  92     -11.428   5.807  -1.738  1.00  0.00           H  
ATOM    913 HG13 ILE A  92     -10.217   5.566  -2.953  1.00  0.00           H  
ATOM    914 HG21 ILE A  92     -12.216   3.063  -0.956  1.00  0.00           H  
ATOM    915 HG22 ILE A  92     -10.938   2.582   0.121  1.00  0.00           H  
ATOM    916 HG23 ILE A  92     -11.639   4.193   0.261  1.00  0.00           H  
ATOM    917 HD11 ILE A  92     -12.122   5.091  -4.202  1.00  0.00           H  
ATOM    918 HD12 ILE A  92     -11.754   3.463  -3.656  1.00  0.00           H  
ATOM    919 HD13 ILE A  92     -13.000   4.408  -2.839  1.00  0.00           H  
ATOM    920  H   ILE A  92      -7.987   3.977  -2.624  1.00 97.37           H  
ATOM    921  HA  ILE A  92      -9.162   5.629  -0.606  1.00 98.40           H  
ATOM    922  N   THR A  93      -7.934   2.736   0.406  1.00 96.35           N  
ATOM    923  CA  THR A  93      -7.411   2.015   1.569  1.00 95.28           C  
ATOM    924  C   THR A  93      -6.329   2.827   2.316  1.00 97.62           C  
ATOM    925  O   THR A  93      -6.303   2.824   3.548  1.00 97.10           O  
ATOM    926  CB  THR A  93      -6.795   0.666   1.126  1.00  0.00           C  
ATOM    927  OG1 THR A  93      -7.788  -0.131   0.518  1.00  0.00           O  
ATOM    928  CG2 THR A  93      -6.189  -0.176   2.245  1.00  0.00           C  
ATOM    929  HB  THR A  93      -6.023   0.846   0.377  1.00  0.00           H  
ATOM    930  HG1 THR A  93      -7.396  -0.974   0.277  1.00  0.00           H  
ATOM    931 HG21 THR A  93      -5.775  -1.103   1.847  1.00  0.00           H  
ATOM    932 HG22 THR A  93      -5.378   0.347   2.745  1.00  0.00           H  
ATOM    933 HG23 THR A  93      -6.937  -0.432   2.996  1.00  0.00           H  
ATOM    934  H   THR A  93      -7.711   2.339  -0.497  1.00 96.35           H  
ATOM    935  HA  THR A  93      -8.236   1.825   2.258  1.00 95.28           H  
ATOM    936  N   ASP A  94      -5.501   3.551   1.547  1.00 93.59           N  
ATOM    937  CA  ASP A  94      -4.515   4.510   2.036  1.00 93.36           C  
ATOM    938  C   ASP A  94      -5.143   5.781   2.654  1.00 97.09           C  
ATOM    939  O   ASP A  94      -4.517   6.383   3.525  1.00 96.91           O  
ATOM    940  CB  ASP A  94      -3.453   4.845   0.966  1.00 95.41           C  
ATOM    941  CG  ASP A  94      -2.641   3.648   0.446  1.00104.55           C  
ATOM    942  OD1 ASP A  94      -2.585   2.612   1.146  1.00104.15           O  
ATOM    943  OD2 ASP A  94      -2.028   3.823  -0.630  1.00110.57           O1-
ATOM    944  H   ASP A  94      -5.571   3.472   0.541  1.00 93.59           H  
ATOM    945  HA  ASP A  94      -3.987   4.009   2.846  1.00 93.36           H  
ATOM    946  HB3 ASP A  94      -2.759   5.587   1.344  1.00 95.41           H  
ATOM    947  HB2 ASP A  94      -3.968   5.286   0.113  1.00 95.41           H  
ATOM    948  N   SER A  95      -6.379   6.144   2.269  1.00 93.70           N  
ATOM    949  CA  SER A  95      -7.148   7.211   2.919  1.00 94.62           C  
ATOM    950  C   SER A  95      -7.684   6.772   4.297  1.00 97.69           C  
ATOM    951  O   SER A  95      -7.700   7.595   5.213  1.00 98.71           O  
ATOM    952  CB  SER A  95      -8.304   7.684   2.014  1.00  0.00           C  
ATOM    953  OG  SER A  95      -7.808   8.317   0.854  1.00  0.00           O  
ATOM    954  HB2 SER A  95      -8.963   6.869   1.725  1.00  0.00           H  
ATOM    955  HB3 SER A  95      -8.922   8.409   2.545  1.00  0.00           H  
ATOM    956  HG  SER A  95      -8.550   8.553   0.292  1.00  0.00           H  
ATOM    957  H   SER A  95      -6.844   5.642   1.525  1.00 93.70           H  
ATOM    958  HA  SER A  95      -6.485   8.063   3.085  1.00 94.62           H  
ATOM    959  N   PHE A  96      -8.074   5.486   4.426  1.00 91.85           N  
ATOM    960  CA  PHE A  96      -8.506   4.870   5.684  1.00 90.20           C  
ATOM    961  C   PHE A  96      -7.428   4.848   6.771  1.00 91.45           C  
ATOM    962  O   PHE A  96      -7.748   5.223   7.897  1.00 91.28           O  
ATOM    963  CB  PHE A  96      -9.093   3.454   5.479  1.00  0.00           C  
ATOM    964  CG  PHE A  96     -10.584   3.413   5.218  1.00  0.00           C  
ATOM    965  CD1 PHE A  96     -11.081   3.314   3.902  1.00  0.00           C  
ATOM    966  CD2 PHE A  96     -11.491   3.595   6.283  1.00  0.00           C  
ATOM    967  CE1 PHE A  96     -12.449   3.344   3.674  1.00  0.00           C  
ATOM    968  CE2 PHE A  96     -12.857   3.612   6.036  1.00  0.00           C  
ATOM    969  CZ  PHE A  96     -13.333   3.484   4.737  1.00  0.00           C  
ATOM    970  HB2 PHE A  96      -8.578   2.932   4.675  1.00  0.00           H  
ATOM    971  HB3 PHE A  96      -8.928   2.844   6.370  1.00  0.00           H  
ATOM    972  HD1 PHE A  96     -10.405   3.189   3.073  1.00  0.00           H  
ATOM    973  HD2 PHE A  96     -11.126   3.716   7.293  1.00  0.00           H  
ATOM    974  HE1 PHE A  96     -12.826   3.252   2.666  1.00  0.00           H  
ATOM    975  HE2 PHE A  96     -13.550   3.736   6.854  1.00  0.00           H  
ATOM    976  HZ  PHE A  96     -14.397   3.503   4.551  1.00  0.00           H  
ATOM    977  H   PHE A  96      -8.033   4.875   3.621  1.00 91.85           H  
ATOM    978  HA  PHE A  96      -9.306   5.502   6.076  1.00 90.20           H  
ATOM    979  N   THR A  97      -6.184   4.448   6.431  1.00 86.09           N  
ATOM    980  CA  THR A  97      -5.079   4.472   7.396  1.00 85.46           C  
ATOM    981  C   THR A  97      -4.745   5.904   7.840  1.00 91.05           C  
ATOM    982  O   THR A  97      -4.596   6.120   9.038  1.00 91.02           O  
ATOM    983  CB  THR A  97      -3.782   3.754   6.917  1.00  0.00           C  
ATOM    984  OG1 THR A  97      -2.858   3.597   7.977  1.00  0.00           O  
ATOM    985  CG2 THR A  97      -2.981   4.455   5.803  1.00  0.00           C  
ATOM    986  HB  THR A  97      -4.065   2.753   6.596  1.00  0.00           H  
ATOM    987  HG1 THR A  97      -2.016   3.316   7.609  1.00  0.00           H  
ATOM    988 HG21 THR A  97      -2.075   3.909   5.546  1.00  0.00           H  
ATOM    989 HG22 THR A  97      -3.583   4.528   4.906  1.00  0.00           H  
ATOM    990 HG23 THR A  97      -2.649   5.456   6.074  1.00  0.00           H  
ATOM    991  H   THR A  97      -5.979   4.142   5.490  1.00 86.09           H  
ATOM    992  HA  THR A  97      -5.441   3.946   8.278  1.00 85.46           H  
ATOM    993  N   GLY A  98      -4.720   6.845   6.874  1.00 88.22           N  
ATOM    994  CA  GLY A  98      -4.466   8.276   7.048  1.00 89.33           C  
ATOM    995  C   GLY A  98      -5.363   8.890   8.127  1.00 94.73           C  
ATOM    996  O   GLY A  98      -4.863   9.568   9.019  1.00 95.25           O  
ATOM    997  HA3 GLY A  98      -4.671   8.777   6.102  1.00 89.33           H  
ATOM    998  H   GLY A  98      -4.890   6.547   5.924  1.00 88.22           H  
ATOM    999  HA2 GLY A  98      -3.416   8.457   7.270  1.00 89.33           H  
ATOM   1000  N   LEU A  99      -6.674   8.613   8.059  1.00 91.95           N  
ATOM   1001  CA  LEU A  99      -7.680   9.152   8.968  1.00 93.28           C  
ATOM   1002  C   LEU A  99      -7.773   8.365  10.283  1.00 98.85           C  
ATOM   1003  O   LEU A  99      -7.614   8.965  11.346  1.00 99.43           O  
ATOM   1004  CB  LEU A  99      -9.039   9.202   8.236  1.00  0.00           C  
ATOM   1005  CG  LEU A  99      -9.087  10.250   7.101  1.00  0.00           C  
ATOM   1006  CD1 LEU A  99     -10.365  10.096   6.252  1.00  0.00           C  
ATOM   1007  CD2 LEU A  99      -8.924  11.684   7.643  1.00  0.00           C  
ATOM   1008  HB2 LEU A  99      -9.259   8.213   7.829  1.00  0.00           H  
ATOM   1009  HB3 LEU A  99      -9.839   9.417   8.947  1.00  0.00           H  
ATOM   1010  HG  LEU A  99      -8.249  10.064   6.429  1.00  0.00           H  
ATOM   1011 HD11 LEU A  99     -10.113   9.883   5.213  1.00  0.00           H  
ATOM   1012 HD12 LEU A  99     -10.994   9.278   6.602  1.00  0.00           H  
ATOM   1013 HD13 LEU A  99     -10.984  10.994   6.258  1.00  0.00           H  
ATOM   1014 HD21 LEU A  99      -9.433  12.424   7.024  1.00  0.00           H  
ATOM   1015 HD22 LEU A  99      -9.317  11.778   8.656  1.00  0.00           H  
ATOM   1016 HD23 LEU A  99      -7.873  11.964   7.680  1.00  0.00           H  
ATOM   1017  H   LEU A  99      -7.017   8.031   7.307  1.00 91.95           H  
ATOM   1018  HA  LEU A  99      -7.396  10.170   9.237  1.00 93.28           H  
ATOM   1019  N   VAL A 100      -8.055   7.054  10.193  1.00 95.66           N  
ATOM   1020  CA  VAL A 100      -8.332   6.202  11.350  1.00 95.45           C  
ATOM   1021  C   VAL A 100      -7.071   5.897  12.183  1.00 99.08           C  
ATOM   1022  O   VAL A 100      -7.134   6.051  13.402  1.00 98.94           O  
ATOM   1023  CB  VAL A 100      -9.059   4.882  10.936  1.00  0.00           C  
ATOM   1024  CG1 VAL A 100      -9.191   3.819  12.040  1.00  0.00           C  
ATOM   1025  CG2 VAL A 100     -10.455   5.182  10.360  1.00  0.00           C  
ATOM   1026  HB  VAL A 100      -8.478   4.406  10.148  1.00  0.00           H  
ATOM   1027 HG11 VAL A 100      -9.821   2.991  11.722  1.00  0.00           H  
ATOM   1028 HG12 VAL A 100      -8.228   3.385  12.284  1.00  0.00           H  
ATOM   1029 HG13 VAL A 100      -9.620   4.240  12.950  1.00  0.00           H  
ATOM   1030 HG21 VAL A 100     -10.977   4.265  10.085  1.00  0.00           H  
ATOM   1031 HG22 VAL A 100     -11.077   5.712  11.081  1.00  0.00           H  
ATOM   1032 HG23 VAL A 100     -10.390   5.792   9.459  1.00  0.00           H  
ATOM   1033  H   VAL A 100      -8.136   6.614   9.286  1.00 95.66           H  
ATOM   1034  HA  VAL A 100      -9.014   6.754  12.002  1.00 95.45           H  
ATOM   1035  N   ASN A 101      -5.966   5.495  11.528  1.00 95.30           N  
ATOM   1036  CA  ASN A 101      -4.765   4.974  12.194  1.00 94.52           C  
ATOM   1037  C   ASN A 101      -3.732   6.052  12.561  1.00 97.05           C  
ATOM   1038  O   ASN A 101      -3.371   6.107  13.732  1.00 97.18           O  
ATOM   1039  CB  ASN A 101      -4.064   3.859  11.376  1.00  0.00           C  
ATOM   1040  CG  ASN A 101      -4.959   2.706  10.916  1.00  0.00           C  
ATOM   1041  OD1 ASN A 101      -5.980   2.402  11.520  1.00  0.00           O  
ATOM   1042  ND2 ASN A 101      -4.563   2.037   9.836  1.00  0.00           N  
ATOM   1043  HB2 ASN A 101      -3.572   4.282  10.502  1.00  0.00           H  
ATOM   1044  HB3 ASN A 101      -3.268   3.424  11.982  1.00  0.00           H  
ATOM   1045 HD22 ASN A 101      -5.103   1.255   9.495  1.00  0.00           H  
ATOM   1046 HD21 ASN A 101      -3.726   2.323   9.342  1.00  0.00           H  
ATOM   1047  H   ASN A 101      -5.967   5.458  10.518  1.00 95.30           H  
ATOM   1048  HA  ASN A 101      -5.049   4.523  13.145  1.00 94.52           H  
ATOM   1049  N   ILE A 102      -3.211   6.823  11.583  1.00 91.79           N  
ATOM   1050  CA  ILE A 102      -1.943   7.570  11.715  1.00 91.38           C  
ATOM   1051  C   ILE A 102      -1.902   8.586  12.880  1.00 95.24           C  
ATOM   1052  O   ILE A 102      -0.922   8.578  13.628  1.00 94.87           O  
ATOM   1053  CB  ILE A 102      -1.511   8.314  10.406  1.00  0.00           C  
ATOM   1054  CG1 ILE A 102      -1.484   7.414   9.152  1.00  0.00           C  
ATOM   1055  CG2 ILE A 102      -0.144   9.037  10.497  1.00  0.00           C  
ATOM   1056  CD1 ILE A 102      -0.775   6.064   9.305  1.00  0.00           C  
ATOM   1057  HB  ILE A 102      -2.264   9.078  10.209  1.00  0.00           H  
ATOM   1058 HG12 ILE A 102      -2.502   7.219   8.861  1.00  0.00           H  
ATOM   1059 HG13 ILE A 102      -1.058   7.956   8.307  1.00  0.00           H  
ATOM   1060 HG21 ILE A 102       0.049   9.613   9.591  1.00  0.00           H  
ATOM   1061 HG22 ILE A 102      -0.064   9.729  11.331  1.00  0.00           H  
ATOM   1062 HG23 ILE A 102       0.674   8.328  10.599  1.00  0.00           H  
ATOM   1063 HD11 ILE A 102      -0.478   5.669   8.333  1.00  0.00           H  
ATOM   1064 HD12 ILE A 102       0.117   6.150   9.918  1.00  0.00           H  
ATOM   1065 HD13 ILE A 102      -1.428   5.328   9.772  1.00  0.00           H  
ATOM   1066  H   ILE A 102      -3.576   6.734  10.643  1.00 91.79           H  
ATOM   1067  HA  ILE A 102      -1.177   6.824  11.937  1.00 91.38           H  
ATOM   1068  N   LEU A 103      -2.957   9.410  13.033  1.00 91.96           N  
ATOM   1069  CA  LEU A 103      -3.053  10.426  14.094  1.00 92.79           C  
ATOM   1070  C   LEU A 103      -3.186   9.799  15.493  1.00 96.49           C  
ATOM   1071  O   LEU A 103      -2.612  10.327  16.446  1.00 97.64           O  
ATOM   1072  CB  LEU A 103      -4.228  11.400  13.805  1.00  0.00           C  
ATOM   1073  CG  LEU A 103      -3.976  12.876  14.192  1.00  0.00           C  
ATOM   1074  CD1 LEU A 103      -2.775  13.503  13.447  1.00  0.00           C  
ATOM   1075  CD2 LEU A 103      -5.255  13.719  14.002  1.00  0.00           C  
ATOM   1076  HB2 LEU A 103      -4.505  11.375  12.758  1.00  0.00           H  
ATOM   1077  HB3 LEU A 103      -5.125  11.046  14.317  1.00  0.00           H  
ATOM   1078  HG  LEU A 103      -3.736  12.894  15.256  1.00  0.00           H  
ATOM   1079 HD11 LEU A 103      -2.048  13.883  14.164  1.00  0.00           H  
ATOM   1080 HD12 LEU A 103      -2.260  12.788  12.809  1.00  0.00           H  
ATOM   1081 HD13 LEU A 103      -3.058  14.336  12.803  1.00  0.00           H  
ATOM   1082 HD21 LEU A 103      -5.053  14.720  13.621  1.00  0.00           H  
ATOM   1083 HD22 LEU A 103      -5.954  13.246  13.312  1.00  0.00           H  
ATOM   1084 HD23 LEU A 103      -5.773  13.844  14.953  1.00  0.00           H  
ATOM   1085  H   LEU A 103      -3.740   9.343  12.397  1.00 91.96           H  
ATOM   1086  HA  LEU A 103      -2.112  10.975  14.084  1.00 92.79           H  
ATOM   1087  N   THR A 104      -3.902   8.663  15.568  1.00 90.52           N  
ATOM   1088  CA  THR A 104      -4.048   7.846  16.769  1.00 88.77           C  
ATOM   1089  C   THR A 104      -2.724   7.159  17.158  1.00 91.28           C  
ATOM   1090  O   THR A 104      -2.351   7.233  18.325  1.00 91.33           O  
ATOM   1091  CB  THR A 104      -5.142   6.755  16.599  1.00  0.00           C  
ATOM   1092  OG1 THR A 104      -6.346   7.361  16.173  1.00  0.00           O  
ATOM   1093  CG2 THR A 104      -5.444   5.945  17.873  1.00  0.00           C  
ATOM   1094  HB  THR A 104      -4.855   6.053  15.816  1.00  0.00           H  
ATOM   1095  HG1 THR A 104      -6.967   6.672  15.924  1.00  0.00           H  
ATOM   1096 HG21 THR A 104      -6.287   5.271  17.723  1.00  0.00           H  
ATOM   1097 HG22 THR A 104      -4.595   5.330  18.171  1.00  0.00           H  
ATOM   1098 HG23 THR A 104      -5.690   6.600  18.710  1.00  0.00           H  
ATOM   1099  H   THR A 104      -4.340   8.296  14.735  1.00 90.52           H  
ATOM   1100  HA  THR A 104      -4.344   8.506  17.586  1.00 88.77           H  
ATOM   1101  N   ASP A 105      -2.033   6.547  16.178  1.00 86.80           N  
ATOM   1102  CA  ASP A 105      -0.761   5.842  16.344  1.00 86.29           C  
ATOM   1103  C   ASP A 105       0.398   6.685  16.870  1.00 92.11           C  
ATOM   1104  O   ASP A 105       1.009   6.256  17.838  1.00 92.82           O  
ATOM   1105  CB  ASP A 105      -0.270   5.056  15.111  1.00  0.00           C  
ATOM   1106  CG  ASP A 105      -1.022   3.767  14.817  1.00  0.00           C  
ATOM   1107  OD1 ASP A 105      -2.207   3.663  15.187  1.00  0.00           O  
ATOM   1108  OD2 ASP A 105      -0.367   2.874  14.232  1.00  0.00           O1-
ATOM   1109  HB2 ASP A 105      -0.308   5.693  14.226  1.00  0.00           H  
ATOM   1110  HB3 ASP A 105       0.766   4.770  15.274  1.00  0.00           H  
ATOM   1111  H   ASP A 105      -2.426   6.522  15.245  1.00 86.80           H  
ATOM   1112  HA  ASP A 105      -0.960   5.097  17.117  1.00 86.29           H  
ATOM   1113  N   ILE A 106       0.726   7.824  16.242  1.00 89.03           N  
ATOM   1114  CA  ILE A 106       1.919   8.596  16.626  1.00 89.77           C  
ATOM   1115  C   ILE A 106       1.810   9.249  18.028  1.00 95.07           C  
ATOM   1116  O   ILE A 106       2.836   9.451  18.680  1.00 95.80           O  
ATOM   1117  CB  ILE A 106       2.331   9.615  15.524  1.00  0.00           C  
ATOM   1118  CG1 ILE A 106       2.781   8.843  14.260  1.00  0.00           C  
ATOM   1119  CG2 ILE A 106       3.432  10.616  15.947  1.00  0.00           C  
ATOM   1120  CD1 ILE A 106       2.816   9.681  12.980  1.00  0.00           C  
ATOM   1121  HB  ILE A 106       1.443  10.190  15.257  1.00  0.00           H  
ATOM   1122 HG12 ILE A 106       3.763   8.404  14.435  1.00  0.00           H  
ATOM   1123 HG13 ILE A 106       2.110   8.007  14.070  1.00  0.00           H  
ATOM   1124 HG21 ILE A 106       3.820  11.178  15.101  1.00  0.00           H  
ATOM   1125 HG22 ILE A 106       3.063  11.346  16.668  1.00  0.00           H  
ATOM   1126 HG23 ILE A 106       4.281  10.101  16.395  1.00  0.00           H  
ATOM   1127 HD11 ILE A 106       2.910   9.046  12.099  1.00  0.00           H  
ATOM   1128 HD12 ILE A 106       1.901  10.262  12.871  1.00  0.00           H  
ATOM   1129 HD13 ILE A 106       3.665  10.362  12.975  1.00  0.00           H  
ATOM   1130  H   ILE A 106       0.200   8.143  15.438  1.00 89.03           H  
ATOM   1131  HA  ILE A 106       2.741   7.881  16.705  1.00 89.77           H  
ATOM   1132  N   ILE A 107       0.569   9.463  18.500  1.00 91.07           N  
ATOM   1133  CA  ILE A 107       0.255   9.848  19.876  1.00 91.29           C  
ATOM   1134  C   ILE A 107       0.198   8.633  20.829  1.00 93.84           C  
ATOM   1135  O   ILE A 107       0.656   8.760  21.960  1.00 95.38           O  
ATOM   1136  CB  ILE A 107      -1.085  10.641  19.943  1.00  0.00           C  
ATOM   1137  CG1 ILE A 107      -1.020  11.946  19.111  1.00  0.00           C  
ATOM   1138  CG2 ILE A 107      -1.598  10.940  21.371  1.00  0.00           C  
ATOM   1139  CD1 ILE A 107       0.091  12.931  19.511  1.00  0.00           C  
ATOM   1140  H   ILE A 107      -0.224   9.265  17.906  1.00 91.07           H  
ATOM   1141  HA  ILE A 107       1.054  10.494  20.245  1.00 91.29           H  
ATOM   1142  HB  ILE A 107      -1.850  10.023  19.468  1.00  0.00           H  
ATOM   1143 HG12 ILE A 107      -0.881  11.691  18.059  1.00  0.00           H  
ATOM   1144 HG13 ILE A 107      -1.985  12.452  19.149  1.00  0.00           H  
ATOM   1145 HG21 ILE A 107      -2.484  11.575  21.342  1.00  0.00           H  
ATOM   1146 HG22 ILE A 107      -1.888  10.033  21.901  1.00  0.00           H  
ATOM   1147 HG23 ILE A 107      -0.846  11.449  21.973  1.00  0.00           H  
ATOM   1148 HD11 ILE A 107      -0.250  13.961  19.405  1.00  0.00           H  
ATOM   1149 HD12 ILE A 107       0.415  12.799  20.542  1.00  0.00           H  
ATOM   1150 HD13 ILE A 107       0.958  12.804  18.863  1.00  0.00           H  
ATOM   1151  N   TRP A 108      -0.309   7.474  20.366  1.00 87.16           N  
ATOM   1152  CA  TRP A 108      -0.317   6.205  21.112  1.00 85.47           C  
ATOM   1153  C   TRP A 108       1.091   5.640  21.371  1.00 88.53           C  
ATOM   1154  O   TRP A 108       1.333   5.041  22.418  1.00 88.72           O  
ATOM   1155  CB  TRP A 108      -1.186   5.172  20.377  1.00  0.00           C  
ATOM   1156  CG  TRP A 108      -1.307   3.818  21.007  1.00  0.00           C  
ATOM   1157  CD1 TRP A 108      -1.751   3.586  22.262  1.00  0.00           C  
ATOM   1158  CD2 TRP A 108      -1.024   2.507  20.431  1.00  0.00           C  
ATOM   1159  NE1 TRP A 108      -1.841   2.231  22.471  1.00  0.00           N  
ATOM   1160  CE2 TRP A 108      -1.444   1.514  21.366  1.00  0.00           C  
ATOM   1161  CE3 TRP A 108      -0.481   2.044  19.208  1.00  0.00           C  
ATOM   1162  CZ2 TRP A 108      -1.413   0.143  21.076  1.00  0.00           C  
ATOM   1163  CZ3 TRP A 108      -0.436   0.666  18.910  1.00  0.00           C  
ATOM   1164  CH2 TRP A 108      -0.934  -0.278  19.828  1.00  0.00           C  
ATOM   1165  HB2 TRP A 108      -2.200   5.558  20.279  1.00  0.00           H  
ATOM   1166  HB3 TRP A 108      -0.812   5.031  19.365  1.00  0.00           H  
ATOM   1167  HD1 TRP A 108      -2.011   4.357  22.972  1.00  0.00           H  
ATOM   1168  HE1 TRP A 108      -2.176   1.818  23.334  1.00  0.00           H  
ATOM   1169  HE3 TRP A 108      -0.130   2.756  18.476  1.00  0.00           H  
ATOM   1170  HZ2 TRP A 108      -1.765  -0.578  21.794  1.00  0.00           H  
ATOM   1171  HZ3 TRP A 108      -0.047   0.335  17.961  1.00  0.00           H  
ATOM   1172  HH2 TRP A 108      -0.940  -1.328  19.592  1.00  0.00           H  
ATOM   1173  H   TRP A 108      -0.698   7.438  19.433  1.00 87.16           H  
ATOM   1174  HA  TRP A 108      -0.790   6.396  22.073  1.00 85.47           H  
ATOM   1175  N   ARG A 109       1.995   5.882  20.412  1.00 84.11           N  
ATOM   1176  CA  ARG A 109       3.413   5.550  20.447  1.00 84.29           C  
ATOM   1177  C   ARG A 109       4.246   6.619  21.187  1.00 89.72           C  
ATOM   1178  O   ARG A 109       5.460   6.662  20.995  1.00 90.43           O  
ATOM   1179  CB  ARG A 109       3.894   5.240  19.006  1.00  0.00           C  
ATOM   1180  CG  ARG A 109       3.133   4.063  18.349  1.00  0.00           C  
ATOM   1181  CD  ARG A 109       3.524   3.793  16.891  1.00  0.00           C  
ATOM   1182  NE  ARG A 109       2.549   2.928  16.204  1.00  0.00           N  
ATOM   1183  CZ  ARG A 109       2.275   1.635  16.447  1.00  0.00           C  
ATOM   1184  NH1 ARG A 109       2.907   0.944  17.402  1.00  0.00           N  
ATOM   1185  NH2 ARG A 109       1.345   1.022  15.707  1.00  0.00           N1+
ATOM   1186  HB2 ARG A 109       3.768   6.136  18.397  1.00  0.00           H  
ATOM   1187  HB3 ARG A 109       4.961   5.017  18.996  1.00  0.00           H  
ATOM   1188  HG2 ARG A 109       3.416   3.183  18.912  1.00  0.00           H  
ATOM   1189  HG3 ARG A 109       2.052   4.123  18.448  1.00  0.00           H  
ATOM   1190  HD2 ARG A 109       3.729   4.716  16.349  1.00  0.00           H  
ATOM   1191  HD3 ARG A 109       4.445   3.213  16.881  1.00  0.00           H  
ATOM   1192  HE  ARG A 109       2.015   3.381  15.476  1.00  0.00           H  
ATOM   1193 HH12 ARG A 109       2.707  -0.035  17.555  1.00  0.00           H  
ATOM   1194 HH11 ARG A 109       3.596   1.400  17.983  1.00  0.00           H  
ATOM   1195 HH22 ARG A 109       1.155   0.038  15.830  1.00  0.00           H  
ATOM   1196 HH21 ARG A 109       0.810   1.556  15.029  1.00  0.00           H  
ATOM   1197  H   ARG A 109       1.684   6.354  19.571  1.00 84.11           H  
ATOM   1198  HA  ARG A 109       3.522   4.649  21.041  1.00 84.29           H  
ATOM   1199  N   PHE A 110       3.585   7.413  22.053  1.00 86.06           N  
ATOM   1200  CA  PHE A 110       4.163   8.339  23.023  1.00 86.69           C  
ATOM   1201  C   PHE A 110       3.072   8.824  24.005  1.00 91.60           C  
ATOM   1202  O   PHE A 110       2.683   9.992  23.952  1.00 93.38           O  
ATOM   1203  CB  PHE A 110       4.937   9.484  22.317  1.00  0.00           C  
ATOM   1204  CG  PHE A 110       5.547  10.537  23.230  1.00  0.00           C  
ATOM   1205  CD1 PHE A 110       6.281  10.166  24.375  1.00  0.00           C  
ATOM   1206  CD2 PHE A 110       5.470  11.900  22.882  1.00  0.00           C  
ATOM   1207  CE1 PHE A 110       6.859  11.140  25.176  1.00  0.00           C  
ATOM   1208  CE2 PHE A 110       6.059  12.862  23.692  1.00  0.00           C  
ATOM   1209  CZ  PHE A 110       6.742  12.483  24.839  1.00  0.00           C  
ATOM   1210  HB2 PHE A 110       5.757   9.084  21.724  1.00  0.00           H  
ATOM   1211  HB3 PHE A 110       4.270   9.971  21.604  1.00  0.00           H  
ATOM   1212  HD1 PHE A 110       6.381   9.128  24.650  1.00  0.00           H  
ATOM   1213  HD2 PHE A 110       4.941  12.192  21.992  1.00  0.00           H  
ATOM   1214  HE1 PHE A 110       7.405  10.851  26.063  1.00  0.00           H  
ATOM   1215  HE2 PHE A 110       5.988  13.906  23.430  1.00  0.00           H  
ATOM   1216  HZ  PHE A 110       7.198  13.236  25.466  1.00  0.00           H  
ATOM   1217  H   PHE A 110       2.581   7.313  22.116  1.00 86.06           H  
ATOM   1218  HA  PHE A 110       4.870   7.765  23.620  1.00 86.69           H  
ATOM   1219  N   THR A 111       2.579   7.920  24.872  1.00 87.06           N  
ATOM   1220  CA  THR A 111       1.571   8.225  25.899  1.00 87.31           C  
ATOM   1221  C   THR A 111       1.506   7.107  26.968  1.00 90.80           C  
ATOM   1222  O   THR A 111       2.042   6.019  26.746  1.00 88.85           O  
ATOM   1223  CB  THR A 111       0.150   8.444  25.285  1.00  0.00           C  
ATOM   1224  OG1 THR A 111      -0.752   8.971  26.240  1.00  0.00           O  
ATOM   1225  CG2 THR A 111      -0.494   7.172  24.709  1.00  0.00           C  
ATOM   1226  HB  THR A 111       0.215   9.188  24.492  1.00  0.00           H  
ATOM   1227  HG1 THR A 111      -1.653   8.802  25.946  1.00  0.00           H  
ATOM   1228 HG21 THR A 111      -1.390   7.412  24.136  1.00  0.00           H  
ATOM   1229 HG22 THR A 111       0.203   6.665  24.049  1.00  0.00           H  
ATOM   1230 HG23 THR A 111      -0.780   6.460  25.485  1.00  0.00           H  
ATOM   1231  H   THR A 111       2.921   6.969  24.867  1.00 87.06           H  
ATOM   1232  HA  THR A 111       1.883   9.138  26.409  1.00 87.31           H  
ATOM   1233  N   GLY A 112       0.831   7.403  28.093  1.00 88.88           N  
ATOM   1234  CA  GLY A 112       0.550   6.470  29.184  1.00 88.08           C  
ATOM   1235  C   GLY A 112      -0.943   6.092  29.264  1.00 90.80           C  
ATOM   1236  O   GLY A 112      -1.291   5.271  30.111  1.00 89.65           O  
ATOM   1237  HA3 GLY A 112       0.837   6.943  30.123  1.00 88.08           H  
ATOM   1238  H   GLY A 112       0.415   8.321  28.173  1.00 88.88           H  
ATOM   1239  HA2 GLY A 112       1.143   5.558  29.100  1.00 88.08           H  
ATOM   1240  N   ASP A 113      -1.820   6.666  28.418  1.00 87.32           N  
ATOM   1241  CA  ASP A 113      -3.258   6.358  28.376  1.00 86.37           C  
ATOM   1242  C   ASP A 113      -3.856   6.694  26.998  1.00 90.89           C  
ATOM   1243  O   ASP A 113      -3.252   7.430  26.218  1.00 91.58           O  
ATOM   1244  CB  ASP A 113      -4.099   6.973  29.533  1.00  0.00           C  
ATOM   1245  CG  ASP A 113      -3.970   8.485  29.776  1.00  0.00           C  
ATOM   1246  OD1 ASP A 113      -3.271   9.170  28.997  1.00  0.00           O  
ATOM   1247  OD2 ASP A 113      -4.628   8.939  30.736  1.00  0.00           O1-
ATOM   1248  HB2 ASP A 113      -5.155   6.747  29.377  1.00  0.00           H  
ATOM   1249  HB3 ASP A 113      -3.803   6.472  30.454  1.00  0.00           H  
ATOM   1250  H   ASP A 113      -1.503   7.360  27.755  1.00 87.32           H  
ATOM   1251  HA  ASP A 113      -3.343   5.274  28.459  1.00 86.37           H  
ATOM   1252  N   PHE A 114      -5.040   6.127  26.727  1.00 86.35           N  
ATOM   1253  CA  PHE A 114      -5.716   6.173  25.434  1.00 85.37           C  
ATOM   1254  C   PHE A 114      -7.063   6.893  25.611  1.00 90.20           C  
ATOM   1255  O   PHE A 114      -7.944   6.390  26.310  1.00 90.28           O  
ATOM   1256  CB  PHE A 114      -5.871   4.718  24.961  1.00  0.00           C  
ATOM   1257  CG  PHE A 114      -6.235   4.544  23.504  1.00  0.00           C  
ATOM   1258  CD1 PHE A 114      -5.222   4.532  22.526  1.00  0.00           C  
ATOM   1259  CD2 PHE A 114      -7.582   4.508  23.098  1.00  0.00           C  
ATOM   1260  CE1 PHE A 114      -5.548   4.351  21.190  1.00  0.00           C  
ATOM   1261  CE2 PHE A 114      -7.889   4.312  21.762  1.00  0.00           C  
ATOM   1262  CZ  PHE A 114      -6.877   4.217  20.814  1.00  0.00           C  
ATOM   1263  HB2 PHE A 114      -4.932   4.185  25.121  1.00  0.00           H  
ATOM   1264  HB3 PHE A 114      -6.608   4.189  25.567  1.00  0.00           H  
ATOM   1265  HD1 PHE A 114      -4.190   4.634  22.819  1.00  0.00           H  
ATOM   1266  HD2 PHE A 114      -8.371   4.598  23.826  1.00  0.00           H  
ATOM   1267  HE1 PHE A 114      -4.766   4.303  20.447  1.00  0.00           H  
ATOM   1268  HE2 PHE A 114      -8.920   4.216  21.467  1.00  0.00           H  
ATOM   1269  HZ  PHE A 114      -7.121   4.048  19.777  1.00  0.00           H  
ATOM   1270  H   PHE A 114      -5.499   5.568  27.435  1.00 86.35           H  
ATOM   1271  HA  PHE A 114      -5.110   6.712  24.702  1.00 85.37           H  
ATOM   1272  N   THR A 115      -7.174   8.076  24.990  1.00 87.23           N  
ATOM   1273  CA  THR A 115      -8.216   9.074  25.250  1.00 87.78           C  
ATOM   1274  C   THR A 115      -9.234   9.212  24.090  1.00 92.05           C  
ATOM   1275  O   THR A 115      -9.869  10.261  23.970  1.00 93.28           O  
ATOM   1276  CB  THR A 115      -7.542  10.453  25.512  1.00  0.00           C  
ATOM   1277  OG1 THR A 115      -6.813  10.900  24.381  1.00  0.00           O  
ATOM   1278  CG2 THR A 115      -6.605  10.451  26.731  1.00  0.00           C  
ATOM   1279  HB  THR A 115      -8.313  11.198  25.716  1.00  0.00           H  
ATOM   1280  HG1 THR A 115      -6.323  11.689  24.625  1.00  0.00           H  
ATOM   1281 HG21 THR A 115      -6.216  11.449  26.934  1.00  0.00           H  
ATOM   1282 HG22 THR A 115      -7.130  10.115  27.625  1.00  0.00           H  
ATOM   1283 HG23 THR A 115      -5.749   9.790  26.584  1.00  0.00           H  
ATOM   1284  H   THR A 115      -6.409   8.405  24.417  1.00 87.23           H  
ATOM   1285  HA  THR A 115      -8.786   8.801  26.140  1.00 87.78           H  
ATOM   1286  N   ALA A 116      -9.414   8.155  23.279  1.00 86.76           N  
ATOM   1287  CA  ALA A 116     -10.261   8.186  22.079  1.00 85.86           C  
ATOM   1288  C   ALA A 116     -11.287   7.024  21.997  1.00 88.66           C  
ATOM   1289  O   ALA A 116     -11.664   6.629  20.896  1.00 88.34           O  
ATOM   1290  CB  ALA A 116      -9.333   8.320  20.865  1.00  0.00           C  
ATOM   1291  HB1 ALA A 116      -8.672   7.458  20.771  1.00  0.00           H  
ATOM   1292  HB2 ALA A 116      -9.907   8.448  19.948  1.00  0.00           H  
ATOM   1293  HB3 ALA A 116      -8.700   9.203  20.957  1.00  0.00           H  
ATOM   1294  H   ALA A 116      -8.887   7.309  23.440  1.00 86.76           H  
ATOM   1295  HA  ALA A 116     -10.876   9.086  22.075  1.00 85.86           H  
ATOM   1296  N   PRO A 117     -11.783   6.557  23.169  1.00 84.10           N  
ATOM   1297  CA  PRO A 117     -12.578   5.331  23.399  1.00 83.03           C  
ATOM   1298  C   PRO A 117     -12.333   4.005  22.649  1.00 85.84           C  
ATOM   1299  O   PRO A 117     -11.450   3.887  21.800  1.00 84.42           O  
ATOM   1300  CD  PRO A 117     -12.406   7.529  24.070  1.00  0.00           C  
ATOM   1301  CB  PRO A 117     -14.009   5.865  23.307  1.00  0.00           C  
ATOM   1302  CG  PRO A 117     -13.912   7.246  23.958  1.00  0.00           C  
ATOM   1303  HD3 PRO A 117     -12.047   7.340  25.083  1.00  0.00           H  
ATOM   1304  HD2 PRO A 117     -12.202   8.578  23.853  1.00  0.00           H  
ATOM   1305  HB2 PRO A 117     -14.308   5.959  22.261  1.00  0.00           H  
ATOM   1306  HB3 PRO A 117     -14.737   5.225  23.809  1.00  0.00           H  
ATOM   1307  HG3 PRO A 117     -14.381   7.268  24.942  1.00  0.00           H  
ATOM   1308  HG2 PRO A 117     -14.412   7.988  23.335  1.00  0.00           H  
ATOM   1309  HA  PRO A 117     -12.397   5.071  24.443  1.00 83.03           H  
ATOM   1310  N   ASP A 118     -13.105   2.992  23.088  1.00 83.21           N  
ATOM   1311  CA  ASP A 118     -13.054   1.583  22.671  1.00 82.83           C  
ATOM   1312  C   ASP A 118     -13.307   1.343  21.183  1.00 88.05           C  
ATOM   1313  O   ASP A 118     -12.741   0.389  20.646  1.00 87.53           O  
ATOM   1314  CB  ASP A 118     -13.972   0.664  23.511  1.00  0.00           C  
ATOM   1315  CG  ASP A 118     -13.691   0.690  25.013  1.00  0.00           C  
ATOM   1316  OD1 ASP A 118     -13.908   1.756  25.631  1.00  0.00           O  
ATOM   1317  OD2 ASP A 118     -13.281  -0.378  25.518  1.00  0.00           O1-
ATOM   1318  HB2 ASP A 118     -15.023   0.913  23.359  1.00  0.00           H  
ATOM   1319  HB3 ASP A 118     -13.883  -0.366  23.167  1.00  0.00           H  
ATOM   1320  H   ASP A 118     -13.776   3.180  23.821  1.00 83.21           H  
ATOM   1321  HA  ASP A 118     -12.033   1.241  22.837  1.00 82.83           H  
ATOM   1322  N   LEU A 119     -14.113   2.211  20.545  1.00 85.59           N  
ATOM   1323  CA  LEU A 119     -14.390   2.160  19.111  1.00 85.34           C  
ATOM   1324  C   LEU A 119     -13.113   2.352  18.278  1.00 88.83           C  
ATOM   1325  O   LEU A 119     -12.886   1.557  17.366  1.00 87.30           O  
ATOM   1326  CB  LEU A 119     -15.569   3.107  18.744  1.00  0.00           C  
ATOM   1327  CG  LEU A 119     -15.257   4.587  18.380  1.00  0.00           C  
ATOM   1328  CD1 LEU A 119     -14.710   4.770  16.943  1.00  0.00           C  
ATOM   1329  CD2 LEU A 119     -16.488   5.487  18.601  1.00  0.00           C  
ATOM   1330  HB2 LEU A 119     -16.117   2.669  17.908  1.00  0.00           H  
ATOM   1331  HB3 LEU A 119     -16.277   3.075  19.573  1.00  0.00           H  
ATOM   1332  HG  LEU A 119     -14.503   4.941  19.084  1.00  0.00           H  
ATOM   1333 HD11 LEU A 119     -15.308   5.466  16.355  1.00  0.00           H  
ATOM   1334 HD12 LEU A 119     -13.697   5.169  16.961  1.00  0.00           H  
ATOM   1335 HD13 LEU A 119     -14.682   3.832  16.389  1.00  0.00           H  
ATOM   1336 HD21 LEU A 119     -16.180   6.508  18.830  1.00  0.00           H  
ATOM   1337 HD22 LEU A 119     -17.131   5.527  17.722  1.00  0.00           H  
ATOM   1338 HD23 LEU A 119     -17.103   5.147  19.435  1.00  0.00           H  
ATOM   1339  H   LEU A 119     -14.532   2.973  21.059  1.00 85.59           H  
ATOM   1340  HA  LEU A 119     -14.743   1.145  18.916  1.00 85.34           H  
ATOM   1341  N   VAL A 120     -12.295   3.367  18.622  1.00 86.68           N  
ATOM   1342  CA  VAL A 120     -11.109   3.707  17.840  1.00 86.93           C  
ATOM   1343  C   VAL A 120      -9.896   2.813  18.159  1.00 90.81           C  
ATOM   1344  O   VAL A 120      -9.041   2.688  17.291  1.00 90.72           O  
ATOM   1345  CB  VAL A 120     -10.724   5.215  17.897  1.00  0.00           C  
ATOM   1346  CG1 VAL A 120      -9.595   5.591  18.862  1.00  0.00           C  
ATOM   1347  CG2 VAL A 120     -10.340   5.743  16.503  1.00  0.00           C  
ATOM   1348  HB  VAL A 120     -11.606   5.773  18.214  1.00  0.00           H  
ATOM   1349 HG11 VAL A 120      -9.430   6.661  18.821  1.00  0.00           H  
ATOM   1350 HG12 VAL A 120      -9.828   5.303  19.881  1.00  0.00           H  
ATOM   1351 HG13 VAL A 120      -8.643   5.145  18.581  1.00  0.00           H  
ATOM   1352 HG21 VAL A 120     -10.116   6.809  16.529  1.00  0.00           H  
ATOM   1353 HG22 VAL A 120      -9.463   5.231  16.106  1.00  0.00           H  
ATOM   1354 HG23 VAL A 120     -11.155   5.604  15.791  1.00  0.00           H  
ATOM   1355  H   VAL A 120     -12.513   3.963  19.408  1.00 86.68           H  
ATOM   1356  HA  VAL A 120     -11.375   3.519  16.806  1.00 86.93           H  
ATOM   1357  N   CYS A 121      -9.830   2.191  19.353  1.00 87.21           N  
ATOM   1358  CA  CYS A 121      -8.777   1.219  19.674  1.00 86.58           C  
ATOM   1359  C   CYS A 121      -8.839   0.006  18.736  1.00 88.56           C  
ATOM   1360  O   CYS A 121      -7.880  -0.251  18.016  1.00 87.92           O  
ATOM   1361  CB  CYS A 121      -8.840   0.785  21.153  1.00 87.16           C  
ATOM   1362  SG  CYS A 121      -7.725  -0.583  21.627  1.00 90.79           S  
ATOM   1363  H   CYS A 121     -10.556   2.337  20.042  1.00 87.21           H  
ATOM   1364  HA  CYS A 121      -7.815   1.707  19.516  1.00 86.58           H  
ATOM   1365  HB3 CYS A 121      -9.855   0.470  21.398  1.00 87.16           H  
ATOM   1366  HB2 CYS A 121      -8.627   1.634  21.800  1.00 87.16           H  
ATOM   1367  N   ARG A 122      -9.983  -0.687  18.761  1.00 83.71           N  
ATOM   1368  CA  ARG A 122     -10.224  -1.946  18.064  1.00 82.49           C  
ATOM   1369  C   ARG A 122     -10.195  -1.792  16.535  1.00 87.08           C  
ATOM   1370  O   ARG A 122      -9.586  -2.627  15.868  1.00 87.16           O  
ATOM   1371  CB  ARG A 122     -11.563  -2.523  18.566  1.00  0.00           C  
ATOM   1372  CG  ARG A 122     -11.592  -2.724  20.096  1.00  0.00           C  
ATOM   1373  CD  ARG A 122     -13.000  -2.960  20.656  1.00  0.00           C  
ATOM   1374  NE  ARG A 122     -13.035  -2.690  22.103  1.00  0.00           N  
ATOM   1375  CZ  ARG A 122     -12.724  -3.527  23.107  1.00  0.00           C  
ATOM   1376  NH1 ARG A 122     -12.401  -4.807  22.877  1.00  0.00           N  
ATOM   1377  NH2 ARG A 122     -12.738  -3.067  24.366  1.00  0.00           N1+
ATOM   1378  HB2 ARG A 122     -12.355  -1.825  18.288  1.00  0.00           H  
ATOM   1379  HB3 ARG A 122     -11.796  -3.462  18.066  1.00  0.00           H  
ATOM   1380  HG2 ARG A 122     -10.974  -3.598  20.299  1.00  0.00           H  
ATOM   1381  HG3 ARG A 122     -11.133  -1.903  20.647  1.00  0.00           H  
ATOM   1382  HD2 ARG A 122     -13.742  -2.365  20.121  1.00  0.00           H  
ATOM   1383  HD3 ARG A 122     -13.289  -4.003  20.522  1.00  0.00           H  
ATOM   1384  HE  ARG A 122     -13.246  -1.732  22.344  1.00  0.00           H  
ATOM   1385 HH12 ARG A 122     -12.199  -5.434  23.642  1.00  0.00           H  
ATOM   1386 HH11 ARG A 122     -12.394  -5.163  21.931  1.00  0.00           H  
ATOM   1387 HH22 ARG A 122     -12.508  -3.674  25.139  1.00  0.00           H  
ATOM   1388 HH21 ARG A 122     -12.983  -2.104  24.579  1.00  0.00           H  
ATOM   1389  H   ARG A 122     -10.737  -0.366  19.352  1.00 83.71           H  
ATOM   1390  HA  ARG A 122      -9.427  -2.639  18.341  1.00 82.49           H  
ATOM   1391  N   VAL A 123     -10.810  -0.713  16.017  1.00 83.52           N  
ATOM   1392  CA  VAL A 123     -10.903  -0.442  14.582  1.00 82.76           C  
ATOM   1393  C   VAL A 123      -9.567   0.015  13.950  1.00 85.13           C  
ATOM   1394  O   VAL A 123      -9.396  -0.196  12.754  1.00 83.78           O  
ATOM   1395  CB  VAL A 123     -12.025   0.593  14.269  1.00  0.00           C  
ATOM   1396  CG1 VAL A 123     -11.606   2.064  14.429  1.00  0.00           C  
ATOM   1397  CG2 VAL A 123     -12.640   0.378  12.877  1.00  0.00           C  
ATOM   1398  HB  VAL A 123     -12.826   0.415  14.988  1.00  0.00           H  
ATOM   1399 HG11 VAL A 123     -12.470   2.712  14.575  1.00  0.00           H  
ATOM   1400 HG12 VAL A 123     -10.940   2.176  15.279  1.00  0.00           H  
ATOM   1401 HG13 VAL A 123     -11.071   2.421  13.553  1.00  0.00           H  
ATOM   1402 HG21 VAL A 123     -13.438   1.095  12.685  1.00  0.00           H  
ATOM   1403 HG22 VAL A 123     -11.898   0.490  12.089  1.00  0.00           H  
ATOM   1404 HG23 VAL A 123     -13.069  -0.620  12.786  1.00  0.00           H  
ATOM   1405  H   VAL A 123     -11.277  -0.056  16.628  1.00 83.52           H  
ATOM   1406  HA  VAL A 123     -11.181  -1.381  14.102  1.00 82.76           H  
ATOM   1407  N   VAL A 124      -8.643   0.598  14.737  1.00 82.21           N  
ATOM   1408  CA  VAL A 124      -7.319   1.004  14.255  1.00 81.77           C  
ATOM   1409  C   VAL A 124      -6.391  -0.192  14.011  1.00 83.38           C  
ATOM   1410  O   VAL A 124      -5.785  -0.283  12.945  1.00 82.09           O  
ATOM   1411  CB  VAL A 124      -6.628   2.020  15.211  1.00  0.00           C  
ATOM   1412  CG1 VAL A 124      -5.102   2.153  15.061  1.00  0.00           C  
ATOM   1413  CG2 VAL A 124      -7.230   3.407  15.006  1.00  0.00           C  
ATOM   1414  HB  VAL A 124      -6.828   1.722  16.240  1.00  0.00           H  
ATOM   1415 HG11 VAL A 124      -4.730   2.991  15.647  1.00  0.00           H  
ATOM   1416 HG12 VAL A 124      -4.602   1.256  15.412  1.00  0.00           H  
ATOM   1417 HG13 VAL A 124      -4.805   2.322  14.026  1.00  0.00           H  
ATOM   1418 HG21 VAL A 124      -6.858   4.139  15.721  1.00  0.00           H  
ATOM   1419 HG22 VAL A 124      -6.949   3.738  14.015  1.00  0.00           H  
ATOM   1420 HG23 VAL A 124      -8.318   3.407  15.037  1.00  0.00           H  
ATOM   1421  H   VAL A 124      -8.835   0.753  15.717  1.00 82.21           H  
ATOM   1422  HA  VAL A 124      -7.472   1.487  13.292  1.00 81.77           H  
ATOM   1423  N   ARG A 125      -6.309  -1.086  15.006  1.00 78.40           N  
ATOM   1424  CA  ARG A 125      -5.474  -2.288  14.969  1.00 77.40           C  
ATOM   1425  C   ARG A 125      -5.975  -3.296  13.925  1.00 81.69           C  
ATOM   1426  O   ARG A 125      -5.158  -3.983  13.317  1.00 81.61           O  
ATOM   1427  CB  ARG A 125      -5.358  -2.885  16.389  1.00  0.00           C  
ATOM   1428  CG  ARG A 125      -5.005  -1.819  17.444  1.00  0.00           C  
ATOM   1429  CD  ARG A 125      -3.581  -1.264  17.336  1.00  0.00           C  
ATOM   1430  NE  ARG A 125      -3.543   0.107  17.860  1.00  0.00           N  
ATOM   1431  CZ  ARG A 125      -2.953   1.148  17.251  1.00  0.00           C  
ATOM   1432  NH1 ARG A 125      -2.191   0.978  16.160  1.00  0.00           N  
ATOM   1433  NH2 ARG A 125      -3.150   2.385  17.724  1.00  0.00           N1+
ATOM   1434  HB2 ARG A 125      -6.311  -3.338  16.665  1.00  0.00           H  
ATOM   1435  HB3 ARG A 125      -4.618  -3.685  16.406  1.00  0.00           H  
ATOM   1436  HG2 ARG A 125      -5.716  -1.003  17.455  1.00  0.00           H  
ATOM   1437  HG3 ARG A 125      -5.111  -2.288  18.417  1.00  0.00           H  
ATOM   1438  HD2 ARG A 125      -2.915  -1.817  17.990  1.00  0.00           H  
ATOM   1439  HD3 ARG A 125      -3.169  -1.371  16.335  1.00  0.00           H  
ATOM   1440  HE  ARG A 125      -4.046   0.267  18.721  1.00  0.00           H  
ATOM   1441 HH12 ARG A 125      -1.861   1.795  15.654  1.00  0.00           H  
ATOM   1442 HH11 ARG A 125      -2.044   0.057  15.776  1.00  0.00           H  
ATOM   1443 HH22 ARG A 125      -2.774   3.172  17.208  1.00  0.00           H  
ATOM   1444 HH21 ARG A 125      -3.712   2.544  18.547  1.00  0.00           H  
ATOM   1445  H   ARG A 125      -6.849  -0.943  15.848  1.00 78.40           H  
ATOM   1446  HA  ARG A 125      -4.479  -1.987  14.640  1.00 77.40           H  
ATOM   1447  N   TYR A 126      -7.292  -3.265  13.670  1.00 77.53           N  
ATOM   1448  CA  TYR A 126      -7.955  -3.867  12.525  1.00 76.77           C  
ATOM   1449  C   TYR A 126      -7.551  -3.208  11.197  1.00 82.67           C  
ATOM   1450  O   TYR A 126      -6.965  -3.896  10.367  1.00 83.29           O  
ATOM   1451  CB  TYR A 126      -9.469  -3.817  12.771  1.00  0.00           C  
ATOM   1452  CG  TYR A 126     -10.353  -4.434  11.706  1.00  0.00           C  
ATOM   1453  CD1 TYR A 126     -10.189  -5.793  11.371  1.00  0.00           C  
ATOM   1454  CD2 TYR A 126     -11.384  -3.683  11.104  1.00  0.00           C  
ATOM   1455  CE1 TYR A 126     -11.087  -6.415  10.488  1.00  0.00           C  
ATOM   1456  CE2 TYR A 126     -12.278  -4.305  10.212  1.00  0.00           C  
ATOM   1457  CZ  TYR A 126     -12.143  -5.678   9.929  1.00  0.00           C  
ATOM   1458  OH  TYR A 126     -13.046  -6.311   9.134  1.00  0.00           O  
ATOM   1459  HB2 TYR A 126      -9.678  -4.335  13.706  1.00  0.00           H  
ATOM   1460  HB3 TYR A 126      -9.784  -2.788  12.929  1.00  0.00           H  
ATOM   1461  HD1 TYR A 126      -9.406  -6.371  11.834  1.00  0.00           H  
ATOM   1462  HD2 TYR A 126     -11.514  -2.638  11.350  1.00  0.00           H  
ATOM   1463  HE1 TYR A 126     -10.985  -7.464  10.258  1.00  0.00           H  
ATOM   1464  HE2 TYR A 126     -13.083  -3.733   9.773  1.00  0.00           H  
ATOM   1465  HH  TYR A 126     -13.688  -5.714   8.742  1.00  0.00           H  
ATOM   1466  H   TYR A 126      -7.876  -2.671  14.243  1.00 77.53           H  
ATOM   1467  HA  TYR A 126      -7.654  -4.913  12.480  1.00 76.77           H  
ATOM   1468  N   LEU A 127      -7.860  -1.910  11.005  1.00 79.34           N  
ATOM   1469  CA  LEU A 127      -7.680  -1.222   9.721  1.00 79.13           C  
ATOM   1470  C   LEU A 127      -6.227  -1.068   9.233  1.00 84.02           C  
ATOM   1471  O   LEU A 127      -6.037  -0.875   8.033  1.00 84.16           O  
ATOM   1472  CB  LEU A 127      -8.436   0.126   9.662  1.00  0.00           C  
ATOM   1473  CG  LEU A 127      -9.973   0.016   9.494  1.00  0.00           C  
ATOM   1474  CD1 LEU A 127     -10.597   1.424   9.402  1.00  0.00           C  
ATOM   1475  CD2 LEU A 127     -10.399  -0.860   8.293  1.00  0.00           C  
ATOM   1476  HB2 LEU A 127      -8.193   0.719  10.545  1.00  0.00           H  
ATOM   1477  HB3 LEU A 127      -8.065   0.708   8.815  1.00  0.00           H  
ATOM   1478  HG  LEU A 127     -10.375  -0.462  10.386  1.00  0.00           H  
ATOM   1479 HD11 LEU A 127     -11.147   1.584   8.476  1.00  0.00           H  
ATOM   1480 HD12 LEU A 127     -11.293   1.603  10.220  1.00  0.00           H  
ATOM   1481 HD13 LEU A 127      -9.839   2.206   9.448  1.00  0.00           H  
ATOM   1482 HD21 LEU A 127     -11.301  -0.494   7.803  1.00  0.00           H  
ATOM   1483 HD22 LEU A 127      -9.622  -0.910   7.531  1.00  0.00           H  
ATOM   1484 HD23 LEU A 127     -10.614  -1.878   8.617  1.00  0.00           H  
ATOM   1485  H   LEU A 127      -8.327  -1.382  11.732  1.00 79.34           H  
ATOM   1486  HA  LEU A 127      -8.155  -1.880   9.010  1.00 79.13           H  
ATOM   1487  N   GLN A 128      -5.234  -1.177  10.131  1.00 81.02           N  
ATOM   1488  CA  GLN A 128      -3.815  -1.148   9.773  1.00 80.67           C  
ATOM   1489  C   GLN A 128      -3.345  -2.457   9.120  1.00 84.47           C  
ATOM   1490  O   GLN A 128      -2.527  -2.396   8.201  1.00 84.17           O  
ATOM   1491  CB  GLN A 128      -2.982  -0.771  11.011  1.00 81.64           C  
ATOM   1492  CG  GLN A 128      -1.501  -0.471  10.690  1.00 84.52           C  
ATOM   1493  CD  GLN A 128      -1.018   0.780  11.417  1.00102.61           C  
ATOM   1494  OE1 GLN A 128      -1.253   1.897  10.962  1.00102.25           O  
ATOM   1495  NE2 GLN A 128      -0.362   0.602  12.561  1.00 92.32           N  
ATOM   1496  H   GLN A 128      -5.455  -1.299  11.111  1.00 81.02           H  
ATOM   1497  HA  GLN A 128      -3.673  -0.362   9.030  1.00 80.67           H  
ATOM   1498  HB3 GLN A 128      -3.044  -1.556  11.766  1.00 81.64           H  
ATOM   1499  HB2 GLN A 128      -3.446   0.101  11.474  1.00 81.64           H  
ATOM   1500  HG3 GLN A 128      -1.372  -0.281   9.624  1.00 84.52           H  
ATOM   1501  HG2 GLN A 128      -0.871  -1.331  10.923  1.00 84.52           H  
ATOM   1502 HE22 GLN A 128      -0.114   1.415  13.113  1.00 92.32           H  
ATOM   1503 HE21 GLN A 128      -0.141  -0.328  12.894  1.00 92.32           H  
ATOM   1504  N   VAL A 129      -3.903  -3.600   9.556  1.00 80.77           N  
ATOM   1505  CA  VAL A 129      -3.677  -4.886   8.902  1.00 80.49           C  
ATOM   1506  C   VAL A 129      -4.637  -5.117   7.713  1.00 84.02           C  
ATOM   1507  O   VAL A 129      -4.199  -5.736   6.746  1.00 83.25           O  
ATOM   1508  CB  VAL A 129      -3.720  -6.089   9.880  1.00  0.00           C  
ATOM   1509  CG1 VAL A 129      -2.588  -6.026  10.918  1.00  0.00           C  
ATOM   1510  CG2 VAL A 129      -5.065  -6.353  10.567  1.00  0.00           C  
ATOM   1511  HB  VAL A 129      -3.518  -6.967   9.273  1.00  0.00           H  
ATOM   1512 HG11 VAL A 129      -2.580  -6.919  11.543  1.00  0.00           H  
ATOM   1513 HG12 VAL A 129      -1.613  -5.956  10.435  1.00  0.00           H  
ATOM   1514 HG13 VAL A 129      -2.697  -5.163  11.576  1.00  0.00           H  
ATOM   1515 HG21 VAL A 129      -5.076  -7.349  11.005  1.00  0.00           H  
ATOM   1516 HG22 VAL A 129      -5.256  -5.636  11.363  1.00  0.00           H  
ATOM   1517 HG23 VAL A 129      -5.894  -6.303   9.873  1.00  0.00           H  
ATOM   1518  H   VAL A 129      -4.579  -3.587  10.307  1.00 80.77           H  
ATOM   1519  HA  VAL A 129      -2.670  -4.884   8.478  1.00 80.49           H  
ATOM   1520  N   VAL A 130      -5.863  -4.546   7.726  1.00 80.48           N  
ATOM   1521  CA  VAL A 130      -6.746  -4.483   6.545  1.00 79.91           C  
ATOM   1522  C   VAL A 130      -6.093  -3.684   5.406  1.00 83.75           C  
ATOM   1523  O   VAL A 130      -6.285  -4.063   4.252  1.00 83.16           O  
ATOM   1524  CB  VAL A 130      -8.145  -3.848   6.821  1.00 83.79           C  
ATOM   1525  CG1 VAL A 130      -9.017  -3.504   5.591  1.00 84.13           C  
ATOM   1526  CG2 VAL A 130      -9.001  -4.698   7.773  1.00 83.32           C  
ATOM   1527  H   VAL A 130      -6.187  -4.072   8.559  1.00 80.48           H  
ATOM   1528  HA  VAL A 130      -6.894  -5.505   6.193  1.00 79.91           H  
ATOM   1529  HB  VAL A 130      -7.946  -2.896   7.291  1.00 83.79           H  
ATOM   1530 HG11 VAL A 130      -9.963  -3.075   5.915  1.00 84.13           H  
ATOM   1531 HG12 VAL A 130      -8.564  -2.759   4.938  1.00 84.13           H  
ATOM   1532 HG13 VAL A 130      -9.246  -4.388   4.996  1.00 84.13           H  
ATOM   1533 HG21 VAL A 130      -9.926  -4.187   8.041  1.00 83.32           H  
ATOM   1534 HG22 VAL A 130      -9.275  -5.644   7.306  1.00 83.32           H  
ATOM   1535 HG23 VAL A 130      -8.480  -4.922   8.698  1.00 83.32           H  
ATOM   1536  N   LEU A 131      -5.294  -2.646   5.736  1.00 80.79           N  
ATOM   1537  CA  LEU A 131      -4.469  -1.952   4.753  1.00 80.66           C  
ATOM   1538  C   LEU A 131      -3.490  -2.896   4.073  1.00 82.58           C  
ATOM   1539  O   LEU A 131      -3.570  -3.025   2.859  1.00 82.39           O  
ATOM   1540  CB  LEU A 131      -3.772  -0.679   5.284  1.00  0.00           C  
ATOM   1541  CG  LEU A 131      -2.861   0.016   4.226  1.00  0.00           C  
ATOM   1542  CD1 LEU A 131      -2.799   1.517   4.470  1.00  0.00           C  
ATOM   1543  CD2 LEU A 131      -1.429  -0.547   4.126  1.00  0.00           C  
ATOM   1544  HB2 LEU A 131      -4.561   0.011   5.588  1.00  0.00           H  
ATOM   1545  HB3 LEU A 131      -3.203  -0.885   6.189  1.00  0.00           H  
ATOM   1546  HG  LEU A 131      -3.311  -0.102   3.242  1.00  0.00           H  
ATOM   1547 HD11 LEU A 131      -2.183   2.025   3.727  1.00  0.00           H  
ATOM   1548 HD12 LEU A 131      -3.792   1.963   4.426  1.00  0.00           H  
ATOM   1549 HD13 LEU A 131      -2.365   1.704   5.451  1.00  0.00           H  
ATOM   1550 HD21 LEU A 131      -0.701   0.246   3.973  1.00  0.00           H  
ATOM   1551 HD22 LEU A 131      -1.137  -1.100   5.019  1.00  0.00           H  
ATOM   1552 HD23 LEU A 131      -1.326  -1.211   3.270  1.00  0.00           H  
ATOM   1553  H   LEU A 131      -5.198  -2.362   6.702  1.00 80.79           H  
ATOM   1554  HA  LEU A 131      -5.167  -1.633   3.990  1.00 80.66           H  
ATOM   1555  N   LEU A 132      -2.599  -3.523   4.856  1.00 76.76           N  
ATOM   1556  CA  LEU A 132      -1.514  -4.341   4.324  1.00 75.05           C  
ATOM   1557  C   LEU A 132      -2.020  -5.523   3.478  1.00 79.62           C  
ATOM   1558  O   LEU A 132      -1.396  -5.824   2.467  1.00 79.41           O  
ATOM   1559  CB  LEU A 132      -0.572  -4.749   5.479  1.00  0.00           C  
ATOM   1560  CG  LEU A 132       0.862  -5.129   5.041  1.00  0.00           C  
ATOM   1561  CD1 LEU A 132       1.861  -4.884   6.186  1.00  0.00           C  
ATOM   1562  CD2 LEU A 132       0.970  -6.572   4.505  1.00  0.00           C  
ATOM   1563  HB2 LEU A 132      -0.484  -3.882   6.137  1.00  0.00           H  
ATOM   1564  HB3 LEU A 132      -1.018  -5.531   6.096  1.00  0.00           H  
ATOM   1565  HG  LEU A 132       1.163  -4.458   4.236  1.00  0.00           H  
ATOM   1566 HD11 LEU A 132       2.798  -5.423   6.036  1.00  0.00           H  
ATOM   1567 HD12 LEU A 132       2.110  -3.826   6.258  1.00  0.00           H  
ATOM   1568 HD13 LEU A 132       1.448  -5.188   7.148  1.00  0.00           H  
ATOM   1569 HD21 LEU A 132       1.728  -7.145   5.035  1.00  0.00           H  
ATOM   1570 HD22 LEU A 132       0.038  -7.126   4.610  1.00  0.00           H  
ATOM   1571 HD23 LEU A 132       1.237  -6.579   3.448  1.00  0.00           H  
ATOM   1572  H   LEU A 132      -2.609  -3.372   5.855  1.00 76.76           H  
ATOM   1573  HA  LEU A 132      -0.951  -3.688   3.654  1.00 75.05           H  
ATOM   1574  N   TYR A 133      -3.170  -6.111   3.853  1.00 76.35           N  
ATOM   1575  CA  TYR A 133      -3.771  -7.244   3.147  1.00 75.89           C  
ATOM   1576  C   TYR A 133      -4.499  -6.796   1.863  1.00 79.92           C  
ATOM   1577  O   TYR A 133      -4.332  -7.452   0.835  1.00 79.86           O  
ATOM   1578  CB  TYR A 133      -4.730  -8.035   4.067  1.00  0.00           C  
ATOM   1579  CG  TYR A 133      -4.237  -8.568   5.410  1.00  0.00           C  
ATOM   1580  CD1 TYR A 133      -5.157  -9.270   6.217  1.00  0.00           C  
ATOM   1581  CD2 TYR A 133      -2.934  -8.332   5.908  1.00  0.00           C  
ATOM   1582  CE1 TYR A 133      -4.807  -9.662   7.522  1.00  0.00           C  
ATOM   1583  CE2 TYR A 133      -2.605  -8.676   7.231  1.00  0.00           C  
ATOM   1584  CZ  TYR A 133      -3.549  -9.327   8.046  1.00  0.00           C  
ATOM   1585  OH  TYR A 133      -3.259  -9.601   9.349  1.00  0.00           O  
ATOM   1586  HB2 TYR A 133      -5.579  -7.395   4.306  1.00  0.00           H  
ATOM   1587  HB3 TYR A 133      -5.142  -8.879   3.512  1.00  0.00           H  
ATOM   1588  HD1 TYR A 133      -6.152  -9.476   5.850  1.00  0.00           H  
ATOM   1589  HD2 TYR A 133      -2.180  -7.842   5.318  1.00  0.00           H  
ATOM   1590  HE1 TYR A 133      -5.518 -10.181   8.139  1.00  0.00           H  
ATOM   1591  HE2 TYR A 133      -1.633  -8.417   7.623  1.00  0.00           H  
ATOM   1592  HH  TYR A 133      -3.978 -10.029   9.824  1.00  0.00           H  
ATOM   1593  H   TYR A 133      -3.641  -5.802   4.694  1.00 76.35           H  
ATOM   1594  HA  TYR A 133      -2.967  -7.918   2.849  1.00 75.89           H  
ATOM   1595  N   ALA A 134      -5.267  -5.690   1.931  1.00 75.86           N  
ATOM   1596  CA  ALA A 134      -6.001  -5.127   0.791  1.00 75.44           C  
ATOM   1597  C   ALA A 134      -5.081  -4.463  -0.240  1.00 79.84           C  
ATOM   1598  O   ALA A 134      -5.238  -4.746  -1.425  1.00 79.36           O  
ATOM   1599  CB  ALA A 134      -7.074  -4.130   1.258  1.00  0.00           C  
ATOM   1600  HB1 ALA A 134      -6.636  -3.291   1.798  1.00  0.00           H  
ATOM   1601  HB2 ALA A 134      -7.624  -3.720   0.410  1.00  0.00           H  
ATOM   1602  HB3 ALA A 134      -7.805  -4.604   1.910  1.00  0.00           H  
ATOM   1603  H   ALA A 134      -5.348  -5.187   2.805  1.00 75.86           H  
ATOM   1604  HA  ALA A 134      -6.518  -5.950   0.293  1.00 75.44           H  
ATOM   1605  N   SER A 135      -4.133  -3.628   0.231  1.00 77.18           N  
ATOM   1606  CA  SER A 135      -3.119  -2.939  -0.575  1.00 77.14           C  
ATOM   1607  C   SER A 135      -2.100  -3.897  -1.219  1.00 81.81           C  
ATOM   1608  O   SER A 135      -1.517  -3.521  -2.233  1.00 81.80           O  
ATOM   1609  CB  SER A 135      -2.398  -1.834   0.225  1.00 79.55           C  
ATOM   1610  OG  SER A 135      -3.274  -0.749   0.469  1.00 87.44           O  
ATOM   1611  H   SER A 135      -4.076  -3.454   1.228  1.00 77.18           H  
ATOM   1612  HA  SER A 135      -3.643  -2.428  -1.378  1.00 77.14           H  
ATOM   1613  HB3 SER A 135      -1.560  -1.437  -0.350  1.00 79.55           H  
ATOM   1614  HB2 SER A 135      -1.975  -2.211   1.153  1.00 79.55           H  
ATOM   1615  HG  SER A 135      -2.767  -0.005   0.809  1.00 87.44           H  
ATOM   1616  N   THR A 136      -1.943  -5.120  -0.680  1.00 78.78           N  
ATOM   1617  CA  THR A 136      -1.193  -6.189  -1.339  1.00 78.60           C  
ATOM   1618  C   THR A 136      -2.033  -6.889  -2.424  1.00 83.68           C  
ATOM   1619  O   THR A 136      -1.505  -7.089  -3.515  1.00 82.75           O  
ATOM   1620  CB  THR A 136      -0.685  -7.269  -0.348  1.00  0.00           C  
ATOM   1621  OG1 THR A 136       0.297  -6.709   0.490  1.00  0.00           O  
ATOM   1622  CG2 THR A 136      -0.036  -8.497  -0.994  1.00  0.00           C  
ATOM   1623  HB  THR A 136      -1.505  -7.602   0.291  1.00  0.00           H  
ATOM   1624  HG1 THR A 136      -0.147  -6.136   1.124  1.00  0.00           H  
ATOM   1625 HG21 THR A 136       0.463  -9.120  -0.253  1.00  0.00           H  
ATOM   1626 HG22 THR A 136      -0.786  -9.119  -1.482  1.00  0.00           H  
ATOM   1627 HG23 THR A 136       0.711  -8.210  -1.735  1.00  0.00           H  
ATOM   1628  H   THR A 136      -2.440  -5.367   0.164  1.00 78.78           H  
ATOM   1629  HA  THR A 136      -0.316  -5.753  -1.824  1.00 78.60           H  
ATOM   1630  N   TYR A 137      -3.297  -7.258  -2.135  1.00 81.93           N  
ATOM   1631  CA  TYR A 137      -4.134  -8.030  -3.066  1.00 82.60           C  
ATOM   1632  C   TYR A 137      -4.529  -7.240  -4.326  1.00 85.57           C  
ATOM   1633  O   TYR A 137      -4.671  -7.845  -5.386  1.00 85.31           O  
ATOM   1634  CB  TYR A 137      -5.375  -8.602  -2.349  1.00  0.00           C  
ATOM   1635  CG  TYR A 137      -6.006  -9.798  -3.053  1.00  0.00           C  
ATOM   1636  CD1 TYR A 137      -5.581 -11.103  -2.725  1.00  0.00           C  
ATOM   1637  CD2 TYR A 137      -7.000  -9.624  -4.039  1.00  0.00           C  
ATOM   1638  CE1 TYR A 137      -6.144 -12.220  -3.372  1.00  0.00           C  
ATOM   1639  CE2 TYR A 137      -7.574 -10.742  -4.676  1.00  0.00           C  
ATOM   1640  CZ  TYR A 137      -7.144 -12.042  -4.346  1.00  0.00           C  
ATOM   1641  OH  TYR A 137      -7.693 -13.125  -4.967  1.00  0.00           O  
ATOM   1642  HB2 TYR A 137      -5.084  -8.947  -1.356  1.00  0.00           H  
ATOM   1643  HB3 TYR A 137      -6.121  -7.825  -2.179  1.00  0.00           H  
ATOM   1644  HD1 TYR A 137      -4.815 -11.254  -1.978  1.00  0.00           H  
ATOM   1645  HD2 TYR A 137      -7.316  -8.629  -4.313  1.00  0.00           H  
ATOM   1646  HE1 TYR A 137      -5.811 -13.215  -3.115  1.00  0.00           H  
ATOM   1647  HE2 TYR A 137      -8.349 -10.604  -5.413  1.00  0.00           H  
ATOM   1648  HH  TYR A 137      -8.362 -12.892  -5.615  1.00  0.00           H  
ATOM   1649  H   TYR A 137      -3.688  -7.069  -1.221  1.00 81.93           H  
ATOM   1650  HA  TYR A 137      -3.531  -8.878  -3.397  1.00 82.60           H  
ATOM   1651  N   VAL A 138      -4.651  -5.910  -4.201  1.00 81.89           N  
ATOM   1652  CA  VAL A 138      -4.824  -4.992  -5.323  1.00 82.11           C  
ATOM   1653  C   VAL A 138      -3.554  -4.860  -6.193  1.00 84.60           C  
ATOM   1654  O   VAL A 138      -3.691  -4.784  -7.410  1.00 84.26           O  
ATOM   1655  CB  VAL A 138      -5.297  -3.603  -4.842  1.00  0.00           C  
ATOM   1656  CG1 VAL A 138      -4.302  -2.891  -3.935  1.00  0.00           C  
ATOM   1657  CG2 VAL A 138      -5.657  -2.662  -5.987  1.00  0.00           C  
ATOM   1658  HB  VAL A 138      -6.204  -3.772  -4.260  1.00  0.00           H  
ATOM   1659 HG11 VAL A 138      -4.774  -2.047  -3.433  1.00  0.00           H  
ATOM   1660 HG12 VAL A 138      -3.940  -3.580  -3.186  1.00  0.00           H  
ATOM   1661 HG13 VAL A 138      -3.433  -2.531  -4.480  1.00  0.00           H  
ATOM   1662 HG21 VAL A 138      -6.214  -1.822  -5.579  1.00  0.00           H  
ATOM   1663 HG22 VAL A 138      -4.779  -2.273  -6.503  1.00  0.00           H  
ATOM   1664 HG23 VAL A 138      -6.285  -3.167  -6.717  1.00  0.00           H  
ATOM   1665  H   VAL A 138      -4.553  -5.484  -3.288  1.00 81.89           H  
ATOM   1666  HA  VAL A 138      -5.627  -5.388  -5.944  1.00 82.11           H  
ATOM   1667  N   LEU A 139      -2.356  -4.901  -5.579  1.00 80.42           N  
ATOM   1668  CA  LEU A 139      -1.066  -4.936  -6.279  1.00 79.99           C  
ATOM   1669  C   LEU A 139      -0.817  -6.267  -7.016  1.00 85.12           C  
ATOM   1670  O   LEU A 139      -0.213  -6.240  -8.088  1.00 85.49           O  
ATOM   1671  CB  LEU A 139       0.081  -4.619  -5.295  1.00 79.34           C  
ATOM   1672  CG  LEU A 139       0.203  -3.126  -4.917  1.00 83.62           C  
ATOM   1673  CD1 LEU A 139       1.144  -2.929  -3.711  1.00 83.27           C  
ATOM   1674  CD2 LEU A 139       0.612  -2.240  -6.108  1.00 86.86           C  
ATOM   1675  H   LEU A 139      -2.316  -4.976  -4.572  1.00 80.42           H  
ATOM   1676  HA  LEU A 139      -1.085  -4.164  -7.046  1.00 79.99           H  
ATOM   1677  HB3 LEU A 139       1.031  -4.948  -5.717  1.00 79.34           H  
ATOM   1678  HB2 LEU A 139      -0.049  -5.214  -4.392  1.00 79.34           H  
ATOM   1679  HG  LEU A 139      -0.785  -2.796  -4.598  1.00 83.62           H  
ATOM   1680 HD11 LEU A 139       0.826  -2.076  -3.110  1.00 83.27           H  
ATOM   1681 HD12 LEU A 139       1.155  -3.798  -3.052  1.00 83.27           H  
ATOM   1682 HD13 LEU A 139       2.172  -2.749  -4.018  1.00 83.27           H  
ATOM   1683 HD21 LEU A 139       1.450  -1.590  -5.864  1.00 86.86           H  
ATOM   1684 HD22 LEU A 139       0.893  -2.827  -6.982  1.00 86.86           H  
ATOM   1685 HD23 LEU A 139      -0.205  -1.591  -6.414  1.00 86.86           H  
ATOM   1686  N   VAL A 140      -1.327  -7.387  -6.467  1.00 81.39           N  
ATOM   1687  CA  VAL A 140      -1.391  -8.699  -7.124  1.00 80.95           C  
ATOM   1688  C   VAL A 140      -2.296  -8.643  -8.368  1.00 85.16           C  
ATOM   1689  O   VAL A 140      -1.883  -9.074  -9.440  1.00 85.18           O  
ATOM   1690  CB  VAL A 140      -1.907  -9.812  -6.161  1.00 84.78           C  
ATOM   1691  CG1 VAL A 140      -2.262 -11.156  -6.835  1.00 84.97           C  
ATOM   1692  CG2 VAL A 140      -0.925 -10.082  -5.012  1.00 84.08           C  
ATOM   1693  H   VAL A 140      -1.771  -7.326  -5.560  1.00 81.39           H  
ATOM   1694  HA  VAL A 140      -0.396  -8.981  -7.457  1.00 80.95           H  
ATOM   1695  HB  VAL A 140      -2.820  -9.451  -5.695  1.00 84.78           H  
ATOM   1696 HG11 VAL A 140      -2.501 -11.914  -6.089  1.00 84.97           H  
ATOM   1697 HG12 VAL A 140      -3.132 -11.078  -7.487  1.00 84.97           H  
ATOM   1698 HG13 VAL A 140      -1.427 -11.531  -7.428  1.00 84.97           H  
ATOM   1699 HG21 VAL A 140      -1.419 -10.664  -4.235  1.00 84.08           H  
ATOM   1700 HG22 VAL A 140      -0.057 -10.646  -5.352  1.00 84.08           H  
ATOM   1701 HG23 VAL A 140      -0.564  -9.169  -4.547  1.00 84.08           H  
ATOM   1702  N   SER A 141      -3.490  -8.061  -8.198  1.00 81.74           N  
ATOM   1703  CA  SER A 141      -4.493  -7.786  -9.224  1.00 82.22           C  
ATOM   1704  C   SER A 141      -3.984  -6.913 -10.393  1.00 86.14           C  
ATOM   1705  O   SER A 141      -4.337  -7.181 -11.542  1.00 86.60           O  
ATOM   1706  CB  SER A 141      -5.726  -7.218  -8.483  1.00  0.00           C  
ATOM   1707  OG  SER A 141      -6.343  -6.114  -9.093  1.00  0.00           O  
ATOM   1708  HB2 SER A 141      -6.458  -8.005  -8.323  1.00  0.00           H  
ATOM   1709  HB3 SER A 141      -5.458  -6.872  -7.494  1.00  0.00           H  
ATOM   1710  HG  SER A 141      -7.082  -5.828  -8.552  1.00  0.00           H  
ATOM   1711  H   SER A 141      -3.733  -7.740  -7.270  1.00 81.74           H  
ATOM   1712  HA  SER A 141      -4.776  -8.747  -9.657  1.00 82.22           H  
ATOM   1713  N   LEU A 142      -3.143  -5.912 -10.081  1.00 81.79           N  
ATOM   1714  CA  LEU A 142      -2.455  -5.065 -11.053  1.00 81.45           C  
ATOM   1715  C   LEU A 142      -1.467  -5.895 -11.886  1.00 87.33           C  
ATOM   1716  O   LEU A 142      -1.564  -5.870 -13.108  1.00 88.42           O  
ATOM   1717  CB  LEU A 142      -1.747  -3.899 -10.324  1.00  0.00           C  
ATOM   1718  CG  LEU A 142      -2.706  -2.815  -9.780  1.00  0.00           C  
ATOM   1719  CD1 LEU A 142      -2.080  -2.021  -8.616  1.00  0.00           C  
ATOM   1720  CD2 LEU A 142      -3.153  -1.861 -10.886  1.00  0.00           C  
ATOM   1721  HB2 LEU A 142      -1.168  -4.315  -9.501  1.00  0.00           H  
ATOM   1722  HB3 LEU A 142      -1.011  -3.430 -10.979  1.00  0.00           H  
ATOM   1723  HG  LEU A 142      -3.607  -3.292  -9.400  1.00  0.00           H  
ATOM   1724 HD11 LEU A 142      -2.142  -0.942  -8.759  1.00  0.00           H  
ATOM   1725 HD12 LEU A 142      -2.582  -2.245  -7.675  1.00  0.00           H  
ATOM   1726 HD13 LEU A 142      -1.024  -2.256  -8.494  1.00  0.00           H  
ATOM   1727 HD21 LEU A 142      -3.619  -0.970 -10.468  1.00  0.00           H  
ATOM   1728 HD22 LEU A 142      -2.305  -1.534 -11.486  1.00  0.00           H  
ATOM   1729 HD23 LEU A 142      -3.875  -2.337 -11.544  1.00  0.00           H  
ATOM   1730  H   LEU A 142      -2.931  -5.737  -9.108  1.00 81.79           H  
ATOM   1731  HA  LEU A 142      -3.201  -4.655 -11.736  1.00 81.45           H  
ATOM   1732  N   SER A 143      -0.584  -6.658 -11.218  1.00 83.63           N  
ATOM   1733  CA  SER A 143       0.413  -7.519 -11.856  1.00 83.15           C  
ATOM   1734  C   SER A 143      -0.142  -8.652 -12.744  1.00 86.06           C  
ATOM   1735  O   SER A 143       0.518  -8.959 -13.738  1.00 85.55           O  
ATOM   1736  CB  SER A 143       1.435  -8.007 -10.813  1.00  0.00           C  
ATOM   1737  OG  SER A 143       0.889  -8.816  -9.797  1.00  0.00           O  
ATOM   1738  HB2 SER A 143       2.256  -8.535 -11.299  1.00  0.00           H  
ATOM   1739  HB3 SER A 143       1.865  -7.147 -10.312  1.00  0.00           H  
ATOM   1740  HG  SER A 143       0.155  -9.328 -10.151  1.00  0.00           H  
ATOM   1741  H   SER A 143      -0.580  -6.652 -10.206  1.00 83.63           H  
ATOM   1742  HA  SER A 143       0.970  -6.869 -12.535  1.00 83.15           H  
ATOM   1743  N   ILE A 144      -1.334  -9.209 -12.439  1.00 81.99           N  
ATOM   1744  CA  ILE A 144      -1.993 -10.172 -13.337  1.00 81.52           C  
ATOM   1745  C   ILE A 144      -2.570  -9.477 -14.588  1.00 85.78           C  
ATOM   1746  O   ILE A 144      -2.454 -10.039 -15.674  1.00 86.08           O  
ATOM   1747  CB  ILE A 144      -3.091 -11.075 -12.677  1.00  0.00           C  
ATOM   1748  CG1 ILE A 144      -4.527 -10.499 -12.553  1.00  0.00           C  
ATOM   1749  CG2 ILE A 144      -2.611 -11.689 -11.349  1.00  0.00           C  
ATOM   1750  CD1 ILE A 144      -5.553 -11.486 -11.975  1.00  0.00           C  
ATOM   1751  HB  ILE A 144      -3.182 -11.922 -13.359  1.00  0.00           H  
ATOM   1752 HG12 ILE A 144      -4.500  -9.624 -11.910  1.00  0.00           H  
ATOM   1753 HG13 ILE A 144      -4.911 -10.161 -13.516  1.00  0.00           H  
ATOM   1754 HG21 ILE A 144      -3.136 -12.619 -11.136  1.00  0.00           H  
ATOM   1755 HG22 ILE A 144      -1.546 -11.923 -11.372  1.00  0.00           H  
ATOM   1756 HG23 ILE A 144      -2.801 -11.029 -10.510  1.00  0.00           H  
ATOM   1757 HD11 ILE A 144      -6.565 -11.223 -12.282  1.00  0.00           H  
ATOM   1758 HD12 ILE A 144      -5.362 -12.506 -12.311  1.00  0.00           H  
ATOM   1759 HD13 ILE A 144      -5.530 -11.480 -10.884  1.00  0.00           H  
ATOM   1760  H   ILE A 144      -1.835  -8.937 -11.604  1.00 81.99           H  
ATOM   1761  HA  ILE A 144      -1.219 -10.858 -13.691  1.00 81.52           H  
ATOM   1762  N   ASP A 145      -3.137  -8.266 -14.425  1.00 82.45           N  
ATOM   1763  CA  ASP A 145      -3.696  -7.443 -15.503  1.00 83.43           C  
ATOM   1764  C   ASP A 145      -2.612  -7.000 -16.511  1.00 88.21           C  
ATOM   1765  O   ASP A 145      -2.834  -7.127 -17.716  1.00 88.29           O  
ATOM   1766  CB  ASP A 145      -4.496  -6.242 -14.935  1.00  0.00           C  
ATOM   1767  CG  ASP A 145      -5.194  -5.361 -15.980  1.00  0.00           C  
ATOM   1768  OD1 ASP A 145      -5.679  -5.922 -16.987  1.00  0.00           O  
ATOM   1769  OD2 ASP A 145      -5.309  -4.147 -15.708  1.00  0.00           O1-
ATOM   1770  HB2 ASP A 145      -5.254  -6.596 -14.235  1.00  0.00           H  
ATOM   1771  HB3 ASP A 145      -3.818  -5.607 -14.366  1.00  0.00           H  
ATOM   1772  H   ASP A 145      -3.188  -7.864 -13.498  1.00 82.45           H  
ATOM   1773  HA  ASP A 145      -4.399  -8.081 -16.045  1.00 83.43           H  
ATOM   1774  N   ARG A 146      -1.449  -6.546 -16.004  1.00 84.81           N  
ATOM   1775  CA  ARG A 146      -0.275  -6.214 -16.819  1.00 84.51           C  
ATOM   1776  C   ARG A 146       0.333  -7.429 -17.528  1.00 89.38           C  
ATOM   1777  O   ARG A 146       0.814  -7.269 -18.650  1.00 89.48           O  
ATOM   1778  CB  ARG A 146       0.814  -5.487 -15.995  1.00 82.46           C  
ATOM   1779  CG  ARG A 146       0.377  -4.204 -15.262  1.00 88.39           C  
ATOM   1780  CD  ARG A 146      -0.360  -3.172 -16.124  1.00 96.79           C  
ATOM   1781  NE  ARG A 146       0.530  -2.550 -17.110  1.00103.09           N  
ATOM   1782  CZ  ARG A 146       0.140  -1.785 -18.142  1.00116.47           C  
ATOM   1783  NH1 ARG A 146      -1.156  -1.517 -18.360  1.00104.68           N  
ATOM   1784  NH2 ARG A 146       1.067  -1.282 -18.967  1.00102.96           N1+
ATOM   1785  H   ARG A 146      -1.346  -6.460 -15.001  1.00 84.81           H  
ATOM   1786  HA  ARG A 146      -0.607  -5.552 -17.619  1.00 84.51           H  
ATOM   1787  HB3 ARG A 146       1.629  -5.225 -16.670  1.00 82.46           H  
ATOM   1788  HB2 ARG A 146       1.247  -6.172 -15.263  1.00 82.46           H  
ATOM   1789  HG3 ARG A 146       1.292  -3.747 -14.882  1.00 88.39           H  
ATOM   1790  HG2 ARG A 146      -0.213  -4.402 -14.377  1.00 88.39           H  
ATOM   1791  HD3 ARG A 146      -0.906  -2.462 -15.512  1.00 96.79           H  
ATOM   1792  HD2 ARG A 146      -1.127  -3.675 -16.707  1.00 96.79           H  
ATOM   1793  HE  ARG A 146       1.519  -2.688 -16.956  1.00103.09           H  
ATOM   1794 HH12 ARG A 146      -1.444  -0.933 -19.131  1.00104.68           H  
ATOM   1795 HH11 ARG A 146      -1.855  -1.880 -17.727  1.00104.68           H  
ATOM   1796 HH22 ARG A 146       0.796  -0.695 -19.742  1.00102.96           H  
ATOM   1797 HH21 ARG A 146       2.046  -1.478 -18.816  1.00102.96           H  
ATOM   1798  N   TYR A 147       0.274  -8.610 -16.889  1.00 86.23           N  
ATOM   1799  CA  TYR A 147       0.710  -9.868 -17.483  1.00 86.37           C  
ATOM   1800  C   TYR A 147      -0.212 -10.331 -18.627  1.00 90.60           C  
ATOM   1801  O   TYR A 147       0.301 -10.682 -19.682  1.00 90.52           O  
ATOM   1802  CB  TYR A 147       0.955 -10.934 -16.395  1.00  0.00           C  
ATOM   1803  CG  TYR A 147       1.457 -12.277 -16.904  1.00  0.00           C  
ATOM   1804  CD1 TYR A 147       2.541 -12.337 -17.806  1.00  0.00           C  
ATOM   1805  CD2 TYR A 147       0.843 -13.474 -16.479  1.00  0.00           C  
ATOM   1806  CE1 TYR A 147       2.982 -13.573 -18.312  1.00  0.00           C  
ATOM   1807  CE2 TYR A 147       1.298 -14.714 -16.967  1.00  0.00           C  
ATOM   1808  CZ  TYR A 147       2.360 -14.764 -17.891  1.00  0.00           C  
ATOM   1809  OH  TYR A 147       2.804 -15.964 -18.365  1.00  0.00           O  
ATOM   1810  HB2 TYR A 147       1.694 -10.563 -15.684  1.00  0.00           H  
ATOM   1811  HB3 TYR A 147       0.040 -11.091 -15.825  1.00  0.00           H  
ATOM   1812  HD1 TYR A 147       3.040 -11.432 -18.115  1.00  0.00           H  
ATOM   1813  HD2 TYR A 147       0.022 -13.446 -15.777  1.00  0.00           H  
ATOM   1814  HE1 TYR A 147       3.806 -13.606 -19.009  1.00  0.00           H  
ATOM   1815  HE2 TYR A 147       0.825 -15.625 -16.632  1.00  0.00           H  
ATOM   1816  HH  TYR A 147       2.311 -16.712 -18.021  1.00  0.00           H  
ATOM   1817  H   TYR A 147      -0.127  -8.663 -15.962  1.00 86.23           H  
ATOM   1818  HA  TYR A 147       1.677  -9.665 -17.934  1.00 86.37           H  
ATOM   1819  N   HIS A 148      -1.542 -10.251 -18.459  1.00 87.38           N  
ATOM   1820  CA  HIS A 148      -2.504 -10.530 -19.534  1.00 87.86           C  
ATOM   1821  C   HIS A 148      -2.395  -9.558 -20.727  1.00 93.23           C  
ATOM   1822  O   HIS A 148      -2.573  -9.989 -21.867  1.00 93.27           O  
ATOM   1823  CB  HIS A 148      -3.938 -10.572 -18.967  1.00  0.00           C  
ATOM   1824  CG  HIS A 148      -4.292 -11.876 -18.294  1.00  0.00           C  
ATOM   1825  ND1 HIS A 148      -4.530 -13.044 -19.028  1.00  0.00           N  
ATOM   1826  CD2 HIS A 148      -4.455 -12.158 -16.953  1.00  0.00           C  
ATOM   1827  CE1 HIS A 148      -4.800 -13.971 -18.119  1.00  0.00           C  
ATOM   1828  NE2 HIS A 148      -4.765 -13.504 -16.872  1.00  0.00           N  
ATOM   1829  HB2 HIS A 148      -4.097  -9.752 -18.264  1.00  0.00           H  
ATOM   1830  HB3 HIS A 148      -4.665 -10.425 -19.767  1.00  0.00           H  
ATOM   1831  HD2 HIS A 148      -4.385 -11.536 -16.075  1.00  0.00           H  
ATOM   1832  HE1 HIS A 148      -5.021 -14.999 -18.364  1.00  0.00           H  
ATOM   1833  HE2 HIS A 148      -4.942 -14.033 -16.030  1.00  0.00           H  
ATOM   1834  H   HIS A 148      -1.924  -9.947 -17.572  1.00 87.38           H  
ATOM   1835  HA  HIS A 148      -2.276 -11.517 -19.942  1.00 87.86           H  
ATOM   1836  N   ALA A 149      -2.051  -8.289 -20.445  1.00 90.49           N  
ATOM   1837  CA  ALA A 149      -1.838  -7.246 -21.444  1.00 91.06           C  
ATOM   1838  C   ALA A 149      -0.579  -7.446 -22.304  1.00 96.72           C  
ATOM   1839  O   ALA A 149      -0.648  -7.128 -23.487  1.00 97.45           O  
ATOM   1840  CB  ALA A 149      -1.817  -5.871 -20.762  1.00  0.00           C  
ATOM   1841  HB1 ALA A 149      -0.983  -5.781 -20.066  1.00  0.00           H  
ATOM   1842  HB2 ALA A 149      -1.723  -5.070 -21.497  1.00  0.00           H  
ATOM   1843  HB3 ALA A 149      -2.738  -5.695 -20.204  1.00  0.00           H  
ATOM   1844  H   ALA A 149      -1.941  -8.010 -19.478  1.00 90.49           H  
ATOM   1845  HA  ALA A 149      -2.699  -7.263 -22.117  1.00 91.06           H  
ATOM   1846  N   ILE A 150       0.532  -7.963 -21.741  1.00 93.77           N  
ATOM   1847  CA  ILE A 150       1.749  -8.217 -22.527  1.00 94.02           C  
ATOM   1848  C   ILE A 150       1.737  -9.554 -23.285  1.00 99.20           C  
ATOM   1849  O   ILE A 150       2.466  -9.649 -24.271  1.00 99.55           O  
ATOM   1850  CB  ILE A 150       3.081  -8.087 -21.734  1.00 96.53           C  
ATOM   1851  CG1 ILE A 150       3.291  -9.037 -20.538  1.00 96.78           C  
ATOM   1852  CG2 ILE A 150       3.287  -6.632 -21.279  1.00 97.48           C  
ATOM   1853  CD1 ILE A 150       3.392 -10.540 -20.811  1.00105.99           C  
ATOM   1854  H   ILE A 150       0.554  -8.199 -20.758  1.00 93.77           H  
ATOM   1855  HA  ILE A 150       1.806  -7.453 -23.305  1.00 94.02           H  
ATOM   1856  HB  ILE A 150       3.900  -8.295 -22.426  1.00 96.53           H  
ATOM   1857 HG13 ILE A 150       2.521  -8.851 -19.795  1.00 96.78           H  
ATOM   1858 HG12 ILE A 150       4.238  -8.762 -20.085  1.00 96.78           H  
ATOM   1859 HG21 ILE A 150       4.242  -6.516 -20.772  1.00 97.48           H  
ATOM   1860 HG22 ILE A 150       3.281  -5.945 -22.126  1.00 97.48           H  
ATOM   1861 HG23 ILE A 150       2.508  -6.314 -20.585  1.00 97.48           H  
ATOM   1862 HD11 ILE A 150       2.439 -11.024 -20.681  1.00105.99           H  
ATOM   1863 HD12 ILE A 150       3.728 -10.760 -21.823  1.00105.99           H  
ATOM   1864 HD13 ILE A 150       4.070 -11.020 -20.107  1.00105.99           H  
ATOM   1865  N   VAL A 151       0.927 -10.546 -22.858  1.00 95.96           N  
ATOM   1866  CA  VAL A 151       0.759 -11.798 -23.605  1.00 96.27           C  
ATOM   1867  C   VAL A 151      -0.171 -11.584 -24.820  1.00102.64           C  
ATOM   1868  O   VAL A 151       0.124 -12.121 -25.887  1.00102.23           O  
ATOM   1869  CB  VAL A 151       0.224 -12.994 -22.748  1.00  0.00           C  
ATOM   1870  CG1 VAL A 151      -0.025 -14.282 -23.562  1.00  0.00           C  
ATOM   1871  CG2 VAL A 151       1.172 -13.376 -21.596  1.00  0.00           C  
ATOM   1872  HB  VAL A 151      -0.732 -12.704 -22.308  1.00  0.00           H  
ATOM   1873 HG11 VAL A 151      -0.405 -15.085 -22.929  1.00  0.00           H  
ATOM   1874 HG12 VAL A 151      -0.753 -14.147 -24.355  1.00  0.00           H  
ATOM   1875 HG13 VAL A 151       0.896 -14.637 -24.025  1.00  0.00           H  
ATOM   1876 HG21 VAL A 151       0.913 -14.345 -21.167  1.00  0.00           H  
ATOM   1877 HG22 VAL A 151       2.210 -13.430 -21.926  1.00  0.00           H  
ATOM   1878 HG23 VAL A 151       1.111 -12.674 -20.775  1.00  0.00           H  
ATOM   1879  H   VAL A 151       0.372 -10.428 -22.021  1.00 95.96           H  
ATOM   1880  HA  VAL A 151       1.736 -12.098 -23.991  1.00 96.27           H  
ATOM   1881  N   TYR A 152      -1.241 -10.784 -24.652  1.00100.87           N  
ATOM   1882  CA  TYR A 152      -2.260 -10.534 -25.675  1.00102.33           C  
ATOM   1883  C   TYR A 152      -2.716  -9.057 -25.658  1.00108.46           C  
ATOM   1884  O   TYR A 152      -3.831  -8.797 -25.220  1.00108.60           O  
ATOM   1885  CB  TYR A 152      -3.461 -11.495 -25.465  1.00  0.00           C  
ATOM   1886  CG  TYR A 152      -3.180 -12.985 -25.569  1.00  0.00           C  
ATOM   1887  CD1 TYR A 152      -2.596 -13.522 -26.736  1.00  0.00           C  
ATOM   1888  CD2 TYR A 152      -3.524 -13.845 -24.504  1.00  0.00           C  
ATOM   1889  CE1 TYR A 152      -2.342 -14.904 -26.831  1.00  0.00           C  
ATOM   1890  CE2 TYR A 152      -3.276 -15.228 -24.601  1.00  0.00           C  
ATOM   1891  CZ  TYR A 152      -2.678 -15.757 -25.762  1.00  0.00           C  
ATOM   1892  OH  TYR A 152      -2.418 -17.093 -25.852  1.00  0.00           O  
ATOM   1893  HB2 TYR A 152      -3.915 -11.301 -24.492  1.00  0.00           H  
ATOM   1894  HB3 TYR A 152      -4.234 -11.275 -26.202  1.00  0.00           H  
ATOM   1895  HD1 TYR A 152      -2.335 -12.877 -27.562  1.00  0.00           H  
ATOM   1896  HD2 TYR A 152      -3.975 -13.448 -23.605  1.00  0.00           H  
ATOM   1897  HE1 TYR A 152      -1.885 -15.307 -27.723  1.00  0.00           H  
ATOM   1898  HE2 TYR A 152      -3.536 -15.876 -23.776  1.00  0.00           H  
ATOM   1899  HH  TYR A 152      -2.642 -17.579 -25.056  1.00  0.00           H  
ATOM   1900  H   TYR A 152      -1.416 -10.369 -23.746  1.00100.87           H  
ATOM   1901  HA  TYR A 152      -1.855 -10.726 -26.669  1.00102.33           H  
ATOM   1902  N   PRO A 153      -1.890  -8.097 -26.136  1.00106.14           N  
ATOM   1903  CA  PRO A 153      -2.292  -6.673 -26.172  1.00107.02           C  
ATOM   1904  C   PRO A 153      -3.385  -6.339 -27.206  1.00114.49           C  
ATOM   1905  O   PRO A 153      -4.130  -5.382 -27.004  1.00114.50           O  
ATOM   1906  CB  PRO A 153      -0.979  -5.938 -26.495  1.00108.04           C  
ATOM   1907  CG  PRO A 153      -0.159  -6.949 -27.283  1.00111.93           C  
ATOM   1908  CD  PRO A 153      -0.538  -8.288 -26.656  1.00107.10           C  
ATOM   1909  HA  PRO A 153      -2.654  -6.356 -25.191  1.00107.02           H  
ATOM   1910  HB3 PRO A 153      -0.458  -5.685 -25.572  1.00108.04           H  
ATOM   1911  HB2 PRO A 153      -1.120  -5.005 -27.044  1.00108.04           H  
ATOM   1912  HG3 PRO A 153       0.913  -6.750 -27.261  1.00111.93           H  
ATOM   1913  HG2 PRO A 153      -0.478  -6.935 -28.327  1.00111.93           H  
ATOM   1914  HD2 PRO A 153      -0.472  -9.094 -27.386  1.00107.10           H  
ATOM   1915  HD3 PRO A 153       0.125  -8.516 -25.821  1.00107.10           H  
ATOM   1916  N   MET A 154      -3.432  -7.127 -28.292  1.00113.70           N  
ATOM   1917  CA  MET A 154      -4.268  -6.932 -29.477  1.00115.90           C  
ATOM   1918  C   MET A 154      -5.767  -7.116 -29.189  1.00122.59           C  
ATOM   1919  O   MET A 154      -6.561  -6.245 -29.543  1.00123.19           O  
ATOM   1920  CB  MET A 154      -3.817  -7.886 -30.617  1.00  0.00           C  
ATOM   1921  CG  MET A 154      -2.322  -8.255 -30.639  1.00  0.00           C  
ATOM   1922  SD  MET A 154      -1.866  -9.381 -31.982  1.00  0.00           S  
ATOM   1923  CE  MET A 154      -0.259  -9.951 -31.367  1.00  0.00           C  
ATOM   1924  HB2 MET A 154      -4.371  -8.824 -30.564  1.00  0.00           H  
ATOM   1925  HB3 MET A 154      -4.093  -7.446 -31.576  1.00  0.00           H  
ATOM   1926  HG2 MET A 154      -1.708  -7.357 -30.713  1.00  0.00           H  
ATOM   1927  HG3 MET A 154      -2.045  -8.755 -29.710  1.00  0.00           H  
ATOM   1928  HE1 MET A 154       0.199 -10.628 -32.088  1.00  0.00           H  
ATOM   1929  HE2 MET A 154       0.412  -9.106 -31.211  1.00  0.00           H  
ATOM   1930  HE3 MET A 154      -0.377 -10.482 -30.423  1.00  0.00           H  
ATOM   1931  H   MET A 154      -2.779  -7.894 -28.351  1.00113.70           H  
ATOM   1932  HA  MET A 154      -4.104  -5.905 -29.811  1.00115.90           H  
ATOM   1933  N   LYS A 155      -6.109  -8.257 -28.567  1.00120.26           N  
ATOM   1934  CA  LYS A 155      -7.484  -8.716 -28.361  1.00121.65           C  
ATOM   1935  C   LYS A 155      -7.995  -8.517 -26.922  1.00125.97           C  
ATOM   1936  O   LYS A 155      -9.169  -8.803 -26.687  1.00126.36           O  
ATOM   1937  CB  LYS A 155      -7.588 -10.195 -28.806  1.00  0.00           C  
ATOM   1938  CG  LYS A 155      -6.782 -11.204 -27.961  1.00  0.00           C  
ATOM   1939  CD  LYS A 155      -7.039 -12.659 -28.382  1.00  0.00           C  
ATOM   1940  CE  LYS A 155      -6.235 -13.662 -27.544  1.00  0.00           C  
ATOM   1941  NZ  LYS A 155      -6.509 -15.051 -27.947  1.00  0.00           N1+
ATOM   1942  HB2 LYS A 155      -8.639 -10.488 -28.782  1.00  0.00           H  
ATOM   1943  HB3 LYS A 155      -7.288 -10.277 -29.851  1.00  0.00           H  
ATOM   1944  HG2 LYS A 155      -5.718 -10.984 -28.056  1.00  0.00           H  
ATOM   1945  HG3 LYS A 155      -7.024 -11.097 -26.903  1.00  0.00           H  
ATOM   1946  HD2 LYS A 155      -8.104 -12.878 -28.294  1.00  0.00           H  
ATOM   1947  HD3 LYS A 155      -6.787 -12.779 -29.437  1.00  0.00           H  
ATOM   1948  HE2 LYS A 155      -5.170 -13.473 -27.666  1.00  0.00           H  
ATOM   1949  HE3 LYS A 155      -6.466 -13.549 -26.484  1.00  0.00           H  
ATOM   1950  HZ1 LYS A 155      -5.957 -15.681 -27.383  1.00  0.00           H  
ATOM   1951  HZ2 LYS A 155      -7.489 -15.257 -27.817  1.00  0.00           H  
ATOM   1952  HZ3 LYS A 155      -6.267 -15.176 -28.920  1.00  0.00           H  
ATOM   1953  H   LYS A 155      -5.384  -8.903 -28.291  1.00120.26           H  
ATOM   1954  HA  LYS A 155      -8.157  -8.143 -29.002  1.00121.65           H  
ATOM   1955  N   PHE A 156      -7.141  -8.058 -25.987  1.00122.00           N  
ATOM   1956  CA  PHE A 156      -7.517  -7.827 -24.590  1.00121.64           C  
ATOM   1957  C   PHE A 156      -8.290  -6.506 -24.446  1.00127.17           C  
ATOM   1958  O   PHE A 156      -7.685  -5.447 -24.274  1.00126.76           O  
ATOM   1959  CB  PHE A 156      -6.267  -7.927 -23.692  1.00  0.00           C  
ATOM   1960  CG  PHE A 156      -6.482  -7.836 -22.192  1.00  0.00           C  
ATOM   1961  CD1 PHE A 156      -6.898  -8.978 -21.474  1.00  0.00           C  
ATOM   1962  CD2 PHE A 156      -6.383  -6.601 -21.518  1.00  0.00           C  
ATOM   1963  CE1 PHE A 156      -7.131  -8.894 -20.109  1.00  0.00           C  
ATOM   1964  CE2 PHE A 156      -6.623  -6.537 -20.152  1.00  0.00           C  
ATOM   1965  CZ  PHE A 156      -6.983  -7.680 -19.451  1.00  0.00           C  
ATOM   1966  HB2 PHE A 156      -5.826  -8.910 -23.856  1.00  0.00           H  
ATOM   1967  HB3 PHE A 156      -5.521  -7.190 -23.992  1.00  0.00           H  
ATOM   1968  HD1 PHE A 156      -7.018  -9.925 -21.980  1.00  0.00           H  
ATOM   1969  HD2 PHE A 156      -6.102  -5.706 -22.055  1.00  0.00           H  
ATOM   1970  HE1 PHE A 156      -7.423  -9.775 -19.557  1.00  0.00           H  
ATOM   1971  HE2 PHE A 156      -6.525  -5.596 -19.630  1.00  0.00           H  
ATOM   1972  HZ  PHE A 156      -7.160  -7.619 -18.389  1.00  0.00           H  
ATOM   1973  H   PHE A 156      -6.190  -7.832 -26.241  1.00122.00           H  
ATOM   1974  HA  PHE A 156      -8.181  -8.636 -24.278  1.00121.64           H  
ATOM   1975  N   LEU A 157      -9.622  -6.620 -24.542  1.00125.04           N  
ATOM   1976  CA  LEU A 157     -10.591  -5.546 -24.362  1.00125.86           C  
ATOM   1977  C   LEU A 157     -11.444  -5.935 -23.150  1.00129.42           C  
ATOM   1978  O   LEU A 157     -12.559  -6.433 -23.310  1.00130.71           O  
ATOM   1979  CB  LEU A 157     -11.442  -5.400 -25.648  1.00  0.00           C  
ATOM   1980  CG  LEU A 157     -10.669  -4.913 -26.892  1.00  0.00           C  
ATOM   1981  CD1 LEU A 157     -11.568  -4.962 -28.146  1.00  0.00           C  
ATOM   1982  CD2 LEU A 157     -10.033  -3.522 -26.684  1.00  0.00           C  
ATOM   1983  HB2 LEU A 157     -11.905  -6.362 -25.878  1.00  0.00           H  
ATOM   1984  HB3 LEU A 157     -12.266  -4.709 -25.460  1.00  0.00           H  
ATOM   1985  HG  LEU A 157      -9.854  -5.616 -27.072  1.00  0.00           H  
ATOM   1986 HD11 LEU A 157     -11.113  -5.579 -28.921  1.00  0.00           H  
ATOM   1987 HD12 LEU A 157     -12.549  -5.389 -27.933  1.00  0.00           H  
ATOM   1988 HD13 LEU A 157     -11.743  -3.977 -28.578  1.00  0.00           H  
ATOM   1989 HD21 LEU A 157     -10.110  -2.886 -27.565  1.00  0.00           H  
ATOM   1990 HD22 LEU A 157     -10.496  -2.982 -25.857  1.00  0.00           H  
ATOM   1991 HD23 LEU A 157      -8.971  -3.618 -26.455  1.00  0.00           H  
ATOM   1992  H   LEU A 157     -10.017  -7.532 -24.726  1.00125.04           H  
ATOM   1993  HA  LEU A 157     -10.100  -4.599 -24.136  1.00125.86           H  
ATOM   1994  N   GLN A 158     -10.863  -5.764 -21.952  1.00124.00           N  
ATOM   1995  CA  GLN A 158     -11.464  -6.202 -20.698  1.00123.52           C  
ATOM   1996  C   GLN A 158     -12.574  -5.240 -20.252  1.00128.37           C  
ATOM   1997  O   GLN A 158     -12.308  -4.054 -20.052  1.00127.59           O  
ATOM   1998  CB  GLN A 158     -10.350  -6.337 -19.637  1.00  0.00           C  
ATOM   1999  CG  GLN A 158     -10.771  -6.954 -18.286  1.00  0.00           C  
ATOM   2000  CD  GLN A 158     -11.431  -8.329 -18.415  1.00  0.00           C  
ATOM   2001  OE1 GLN A 158     -12.578  -8.514 -18.017  1.00  0.00           O  
ATOM   2002  NE2 GLN A 158     -10.708  -9.300 -18.976  1.00  0.00           N  
ATOM   2003  HB2 GLN A 158      -9.558  -6.953 -20.061  1.00  0.00           H  
ATOM   2004  HB3 GLN A 158      -9.892  -5.364 -19.453  1.00  0.00           H  
ATOM   2005  HG2 GLN A 158      -9.889  -7.068 -17.659  1.00  0.00           H  
ATOM   2006  HG3 GLN A 158     -11.444  -6.281 -17.754  1.00  0.00           H  
ATOM   2007 HE22 GLN A 158     -11.100 -10.225 -19.073  1.00  0.00           H  
ATOM   2008 HE21 GLN A 158      -9.770  -9.120 -19.302  1.00  0.00           H  
ATOM   2009  H   GLN A 158      -9.941  -5.355 -21.894  1.00124.00           H  
ATOM   2010  HA  GLN A 158     -11.898  -7.189 -20.873  1.00123.52           H  
ATOM   2011  N   GLY A 159     -13.785  -5.791 -20.065  1.00126.29           N  
ATOM   2012  CA  GLY A 159     -14.902  -5.089 -19.441  1.00126.98           C  
ATOM   2013  C   GLY A 159     -14.610  -5.002 -17.941  1.00130.35           C  
ATOM   2014  O   GLY A 159     -14.271  -6.011 -17.319  1.00129.08           O  
ATOM   2015  HA3 GLY A 159     -15.822  -5.652 -19.601  1.00126.98           H  
ATOM   2016  H   GLY A 159     -13.914  -6.774 -20.255  1.00126.29           H  
ATOM   2017  HA2 GLY A 159     -15.036  -4.099 -19.882  1.00126.98           H  
ATOM   2018  N   GLU A 160     -14.744  -3.792 -17.372  1.00127.02           N  
ATOM   2019  CA  GLU A 160     -14.366  -3.465 -15.994  1.00125.38           C  
ATOM   2020  C   GLU A 160     -15.124  -4.252 -14.900  1.00128.11           C  
ATOM   2021  O   GLU A 160     -14.668  -4.221 -13.764  1.00127.22           O  
ATOM   2022  CB  GLU A 160     -14.382  -1.921 -15.817  1.00  0.00           C  
ATOM   2023  CG  GLU A 160     -13.993  -1.376 -14.421  1.00  0.00           C  
ATOM   2024  CD  GLU A 160     -13.993   0.152 -14.365  1.00  0.00           C  
ATOM   2025  OE1 GLU A 160     -15.051   0.718 -14.009  1.00  0.00           O  
ATOM   2026  OE2 GLU A 160     -12.931   0.731 -14.673  1.00  0.00           O1-
ATOM   2027  HB2 GLU A 160     -13.692  -1.492 -16.547  1.00  0.00           H  
ATOM   2028  HB3 GLU A 160     -15.362  -1.538 -16.096  1.00  0.00           H  
ATOM   2029  HG2 GLU A 160     -14.675  -1.729 -13.649  1.00  0.00           H  
ATOM   2030  HG3 GLU A 160     -12.998  -1.730 -14.149  1.00  0.00           H  
ATOM   2031  H   GLU A 160     -15.027  -3.011 -17.946  1.00127.02           H  
ATOM   2032  HA  GLU A 160     -13.324  -3.772 -15.887  1.00125.38           H  
ATOM   2033  N   LYS A 161     -16.199  -4.999 -15.234  1.00124.04           N  
ATOM   2034  CA  LYS A 161     -16.949  -5.857 -14.302  1.00122.96           C  
ATOM   2035  C   LYS A 161     -16.089  -6.893 -13.550  1.00122.51           C  
ATOM   2036  O   LYS A 161     -16.368  -7.142 -12.380  1.00121.10           O  
ATOM   2037  CB  LYS A 161     -18.166  -6.511 -15.002  1.00  0.00           C  
ATOM   2038  CG  LYS A 161     -17.898  -7.824 -15.771  1.00  0.00           C  
ATOM   2039  CD  LYS A 161     -19.176  -8.477 -16.314  1.00  0.00           C  
ATOM   2040  CE  LYS A 161     -18.918  -9.900 -16.834  1.00  0.00           C  
ATOM   2041  NZ  LYS A 161     -20.152 -10.522 -17.342  1.00  0.00           N1+
ATOM   2042  HB2 LYS A 161     -18.887  -6.751 -14.220  1.00  0.00           H  
ATOM   2043  HB3 LYS A 161     -18.669  -5.785 -15.642  1.00  0.00           H  
ATOM   2044  HG2 LYS A 161     -17.199  -7.636 -16.587  1.00  0.00           H  
ATOM   2045  HG3 LYS A 161     -17.419  -8.555 -15.120  1.00  0.00           H  
ATOM   2046  HD2 LYS A 161     -19.938  -8.503 -15.534  1.00  0.00           H  
ATOM   2047  HD3 LYS A 161     -19.579  -7.860 -17.119  1.00  0.00           H  
ATOM   2048  HE2 LYS A 161     -18.178  -9.883 -17.634  1.00  0.00           H  
ATOM   2049  HE3 LYS A 161     -18.517 -10.528 -16.037  1.00  0.00           H  
ATOM   2050  HZ1 LYS A 161     -19.950 -11.455 -17.670  1.00  0.00           H  
ATOM   2051  HZ2 LYS A 161     -20.839 -10.569 -16.603  1.00  0.00           H  
ATOM   2052  HZ3 LYS A 161     -20.519  -9.971 -18.106  1.00  0.00           H  
ATOM   2053  H   LYS A 161     -16.499  -5.018 -16.198  1.00124.04           H  
ATOM   2054  HA  LYS A 161     -17.349  -5.194 -13.539  1.00122.96           H  
ATOM   2055  N   GLN A 162     -15.052  -7.447 -14.211  1.00116.66           N  
ATOM   2056  CA  GLN A 162     -14.077  -8.350 -13.591  1.00114.16           C  
ATOM   2057  C   GLN A 162     -13.235  -7.645 -12.513  1.00114.65           C  
ATOM   2058  O   GLN A 162     -12.882  -8.281 -11.523  1.00113.30           O  
ATOM   2059  CB  GLN A 162     -13.192  -9.001 -14.677  1.00  0.00           C  
ATOM   2060  CG  GLN A 162     -12.182 -10.029 -14.119  1.00  0.00           C  
ATOM   2061  CD  GLN A 162     -11.424 -10.770 -15.219  1.00  0.00           C  
ATOM   2062  OE1 GLN A 162     -10.582 -10.189 -15.897  1.00  0.00           O  
ATOM   2063  NE2 GLN A 162     -11.692 -12.067 -15.380  1.00  0.00           N  
ATOM   2064  HB2 GLN A 162     -13.838  -9.498 -15.402  1.00  0.00           H  
ATOM   2065  HB3 GLN A 162     -12.659  -8.226 -15.231  1.00  0.00           H  
ATOM   2066  HG2 GLN A 162     -11.440  -9.538 -13.489  1.00  0.00           H  
ATOM   2067  HG3 GLN A 162     -12.700 -10.749 -13.483  1.00  0.00           H  
ATOM   2068 HE22 GLN A 162     -11.206 -12.598 -16.087  1.00  0.00           H  
ATOM   2069 HE21 GLN A 162     -12.382 -12.526 -14.803  1.00  0.00           H  
ATOM   2070  H   GLN A 162     -14.880  -7.193 -15.174  1.00116.66           H  
ATOM   2071  HA  GLN A 162     -14.638  -9.146 -13.099  1.00114.16           H  
ATOM   2072  N   ALA A 163     -12.979  -6.341 -12.711  1.00109.35           N  
ATOM   2073  CA  ALA A 163     -12.356  -5.453 -11.739  1.00107.24           C  
ATOM   2074  C   ALA A 163     -13.272  -5.195 -10.529  1.00109.67           C  
ATOM   2075  O   ALA A 163     -12.791  -5.317  -9.409  1.00107.78           O  
ATOM   2076  CB  ALA A 163     -11.921  -4.146 -12.428  1.00108.08           C  
ATOM   2077  H   ALA A 163     -13.331  -5.893 -13.545  1.00109.35           H  
ATOM   2078  HA  ALA A 163     -11.463  -5.964 -11.388  1.00107.24           H  
ATOM   2079  HB1 ALA A 163     -11.056  -3.706 -11.938  1.00108.08           H  
ATOM   2080  HB2 ALA A 163     -11.647  -4.311 -13.470  1.00108.08           H  
ATOM   2081  HB3 ALA A 163     -12.705  -3.390 -12.410  1.00108.08           H  
ATOM   2082  N   ARG A 164     -14.572  -4.915 -10.760  1.00107.19           N  
ATOM   2083  CA  ARG A 164     -15.596  -4.737  -9.713  1.00107.21           C  
ATOM   2084  C   ARG A 164     -15.765  -5.978  -8.813  1.00108.93           C  
ATOM   2085  O   ARG A 164     -15.932  -5.833  -7.605  1.00107.78           O  
ATOM   2086  CB  ARG A 164     -16.980  -4.391 -10.314  1.00  0.00           C  
ATOM   2087  CG  ARG A 164     -17.014  -3.309 -11.404  1.00  0.00           C  
ATOM   2088  CD  ARG A 164     -18.423  -3.153 -12.014  1.00  0.00           C  
ATOM   2089  NE  ARG A 164     -18.401  -2.662 -13.404  1.00  0.00           N  
ATOM   2090  CZ  ARG A 164     -17.831  -1.538 -13.866  1.00  0.00           C  
ATOM   2091  NH1 ARG A 164     -17.253  -0.661 -13.038  1.00  0.00           N  
ATOM   2092  NH2 ARG A 164     -17.840  -1.287 -15.181  1.00  0.00           N1+
ATOM   2093  HB2 ARG A 164     -17.396  -5.298 -10.754  1.00  0.00           H  
ATOM   2094  HB3 ARG A 164     -17.665  -4.114  -9.511  1.00  0.00           H  
ATOM   2095  HG2 ARG A 164     -16.714  -2.374 -10.930  1.00  0.00           H  
ATOM   2096  HG3 ARG A 164     -16.292  -3.491 -12.189  1.00  0.00           H  
ATOM   2097  HD2 ARG A 164     -19.026  -4.056 -11.914  1.00  0.00           H  
ATOM   2098  HD3 ARG A 164     -18.947  -2.374 -11.461  1.00  0.00           H  
ATOM   2099  HE  ARG A 164     -18.859  -3.261 -14.075  1.00  0.00           H  
ATOM   2100 HH12 ARG A 164     -16.676   0.093 -13.408  1.00  0.00           H  
ATOM   2101 HH11 ARG A 164     -17.264  -0.823 -12.042  1.00  0.00           H  
ATOM   2102 HH22 ARG A 164     -17.401  -0.445 -15.529  1.00  0.00           H  
ATOM   2103 HH21 ARG A 164     -18.280  -1.923 -15.829  1.00  0.00           H  
ATOM   2104  H   ARG A 164     -14.890  -4.838 -11.716  1.00107.19           H  
ATOM   2105  HA  ARG A 164     -15.281  -3.906  -9.081  1.00107.21           H  
ATOM   2106  N   VAL A 165     -15.707  -7.173  -9.423  1.00104.72           N  
ATOM   2107  CA  VAL A 165     -15.738  -8.469  -8.743  1.00103.41           C  
ATOM   2108  C   VAL A 165     -14.461  -8.712  -7.914  1.00104.70           C  
ATOM   2109  O   VAL A 165     -14.556  -9.188  -6.784  1.00104.07           O  
ATOM   2110  CB  VAL A 165     -15.929  -9.620  -9.779  1.00107.45           C  
ATOM   2111  CG1 VAL A 165     -15.555 -11.039  -9.296  1.00106.49           C  
ATOM   2112  CG2 VAL A 165     -17.371  -9.631 -10.317  1.00108.88           C  
ATOM   2113  H   VAL A 165     -15.608  -7.206 -10.428  1.00104.72           H  
ATOM   2114  HA  VAL A 165     -16.583  -8.470  -8.053  1.00103.41           H  
ATOM   2115  HB  VAL A 165     -15.283  -9.407 -10.632  1.00107.45           H  
ATOM   2116 HG11 VAL A 165     -15.822 -11.789 -10.041  1.00106.49           H  
ATOM   2117 HG12 VAL A 165     -14.485 -11.147  -9.120  1.00106.49           H  
ATOM   2118 HG13 VAL A 165     -16.076 -11.293  -8.372  1.00106.49           H  
ATOM   2119 HG21 VAL A 165     -17.484 -10.358 -11.121  1.00108.88           H  
ATOM   2120 HG22 VAL A 165     -18.081  -9.892  -9.532  1.00108.88           H  
ATOM   2121 HG23 VAL A 165     -17.666  -8.661 -10.713  1.00108.88           H  
ATOM   2122  N   LEU A 166     -13.304  -8.360  -8.495  1.00 99.13           N  
ATOM   2123  CA  LEU A 166     -11.977  -8.501  -7.905  1.00 96.94           C  
ATOM   2124  C   LEU A 166     -11.759  -7.591  -6.687  1.00 98.80           C  
ATOM   2125  O   LEU A 166     -11.234  -8.085  -5.690  1.00 98.37           O  
ATOM   2126  CB  LEU A 166     -10.944  -8.342  -9.043  1.00  0.00           C  
ATOM   2127  CG  LEU A 166      -9.435  -8.245  -8.729  1.00  0.00           C  
ATOM   2128  CD1 LEU A 166      -8.943  -9.213  -7.634  1.00  0.00           C  
ATOM   2129  CD2 LEU A 166      -8.653  -8.436 -10.050  1.00  0.00           C  
ATOM   2130  HB2 LEU A 166     -11.094  -9.194  -9.707  1.00  0.00           H  
ATOM   2131  HB3 LEU A 166     -11.197  -7.461  -9.631  1.00  0.00           H  
ATOM   2132  HG  LEU A 166      -9.241  -7.232  -8.375  1.00  0.00           H  
ATOM   2133 HD11 LEU A 166      -8.705  -8.662  -6.723  1.00  0.00           H  
ATOM   2134 HD12 LEU A 166      -9.684  -9.970  -7.381  1.00  0.00           H  
ATOM   2135 HD13 LEU A 166      -8.037  -9.748  -7.916  1.00  0.00           H  
ATOM   2136 HD21 LEU A 166      -7.937  -7.642 -10.222  1.00  0.00           H  
ATOM   2137 HD22 LEU A 166      -8.097  -9.373 -10.077  1.00  0.00           H  
ATOM   2138 HD23 LEU A 166      -9.312  -8.445 -10.918  1.00  0.00           H  
ATOM   2139  H   LEU A 166     -13.323  -7.986  -9.435  1.00 99.13           H  
ATOM   2140  HA  LEU A 166     -11.910  -9.529  -7.544  1.00 96.94           H  
ATOM   2141  N   ILE A 167     -12.220  -6.326  -6.743  1.00 93.78           N  
ATOM   2142  CA  ILE A 167     -12.154  -5.415  -5.597  1.00 92.19           C  
ATOM   2143  C   ILE A 167     -13.098  -5.841  -4.455  1.00 94.29           C  
ATOM   2144  O   ILE A 167     -12.670  -5.805  -3.305  1.00 93.21           O  
ATOM   2145  CB  ILE A 167     -12.348  -3.904  -5.946  1.00 95.63           C  
ATOM   2146  CG1 ILE A 167     -13.782  -3.419  -6.257  1.00 97.39           C  
ATOM   2147  CG2 ILE A 167     -11.391  -3.475  -7.072  1.00 95.26           C  
ATOM   2148  CD1 ILE A 167     -14.555  -2.848  -5.059  1.00104.09           C  
ATOM   2149  H   ILE A 167     -12.636  -5.968  -7.594  1.00 93.78           H  
ATOM   2150  HA  ILE A 167     -11.142  -5.508  -5.203  1.00 92.19           H  
ATOM   2151  HB  ILE A 167     -12.020  -3.356  -5.062  1.00 95.63           H  
ATOM   2152 HG13 ILE A 167     -14.345  -4.210  -6.738  1.00 97.39           H  
ATOM   2153 HG12 ILE A 167     -13.738  -2.617  -6.993  1.00 97.39           H  
ATOM   2154 HG21 ILE A 167     -11.131  -2.419  -6.988  1.00 95.26           H  
ATOM   2155 HG22 ILE A 167     -10.476  -4.062  -7.066  1.00 95.26           H  
ATOM   2156 HG23 ILE A 167     -11.825  -3.608  -8.054  1.00 95.26           H  
ATOM   2157 HD11 ILE A 167     -15.628  -2.852  -5.254  1.00104.09           H  
ATOM   2158 HD12 ILE A 167     -14.385  -3.410  -4.142  1.00104.09           H  
ATOM   2159 HD13 ILE A 167     -14.260  -1.815  -4.866  1.00104.09           H  
ATOM   2160  N   VAL A 168     -14.316  -6.312  -4.780  1.00 90.24           N  
ATOM   2161  CA  VAL A 168     -15.278  -6.855  -3.812  1.00 89.88           C  
ATOM   2162  C   VAL A 168     -14.746  -8.093  -3.061  1.00 91.63           C  
ATOM   2163  O   VAL A 168     -14.869  -8.140  -1.837  1.00 90.91           O  
ATOM   2164  CB  VAL A 168     -16.649  -7.167  -4.489  1.00  0.00           C  
ATOM   2165  CG1 VAL A 168     -17.561  -8.185  -3.768  1.00  0.00           C  
ATOM   2166  CG2 VAL A 168     -17.433  -5.863  -4.719  1.00  0.00           C  
ATOM   2167  HB  VAL A 168     -16.442  -7.586  -5.475  1.00  0.00           H  
ATOM   2168 HG11 VAL A 168     -18.530  -8.259  -4.261  1.00  0.00           H  
ATOM   2169 HG12 VAL A 168     -17.138  -9.190  -3.769  1.00  0.00           H  
ATOM   2170 HG13 VAL A 168     -17.742  -7.894  -2.732  1.00  0.00           H  
ATOM   2171 HG21 VAL A 168     -18.330  -6.042  -5.313  1.00  0.00           H  
ATOM   2172 HG22 VAL A 168     -17.744  -5.418  -3.773  1.00  0.00           H  
ATOM   2173 HG23 VAL A 168     -16.835  -5.121  -5.247  1.00  0.00           H  
ATOM   2174  H   VAL A 168     -14.603  -6.329  -5.750  1.00 90.24           H  
ATOM   2175  HA  VAL A 168     -15.439  -6.078  -3.062  1.00 89.88           H  
ATOM   2176  N   ILE A 169     -14.125  -9.033  -3.797  1.00 87.03           N  
ATOM   2177  CA  ILE A 169     -13.439 -10.201  -3.238  1.00 85.83           C  
ATOM   2178  C   ILE A 169     -12.229  -9.819  -2.365  1.00 88.57           C  
ATOM   2179  O   ILE A 169     -12.076 -10.402  -1.296  1.00 87.74           O  
ATOM   2180  CB  ILE A 169     -13.042 -11.230  -4.347  1.00  0.00           C  
ATOM   2181  CG1 ILE A 169     -14.287 -12.064  -4.732  1.00  0.00           C  
ATOM   2182  CG2 ILE A 169     -11.850 -12.166  -4.024  1.00  0.00           C  
ATOM   2183  CD1 ILE A 169     -14.118 -12.924  -5.993  1.00  0.00           C  
ATOM   2184  HB  ILE A 169     -12.750 -10.657  -5.230  1.00  0.00           H  
ATOM   2185 HG12 ILE A 169     -14.560 -12.713  -3.899  1.00  0.00           H  
ATOM   2186 HG13 ILE A 169     -15.141 -11.403  -4.884  1.00  0.00           H  
ATOM   2187 HG21 ILE A 169     -11.663 -12.869  -4.834  1.00  0.00           H  
ATOM   2188 HG22 ILE A 169     -10.919 -11.616  -3.887  1.00  0.00           H  
ATOM   2189 HG23 ILE A 169     -12.036 -12.748  -3.121  1.00  0.00           H  
ATOM   2190 HD11 ILE A 169     -15.084 -13.125  -6.457  1.00  0.00           H  
ATOM   2191 HD12 ILE A 169     -13.498 -12.423  -6.738  1.00  0.00           H  
ATOM   2192 HD13 ILE A 169     -13.658 -13.884  -5.761  1.00  0.00           H  
ATOM   2193  H   ILE A 169     -14.078  -8.929  -4.802  1.00 87.03           H  
ATOM   2194  HA  ILE A 169     -14.153 -10.689  -2.572  1.00 85.83           H  
ATOM   2195  N   ALA A 170     -11.429  -8.833  -2.806  1.00 84.54           N  
ATOM   2196  CA  ALA A 170     -10.264  -8.320  -2.082  1.00 83.48           C  
ATOM   2197  C   ALA A 170     -10.620  -7.695  -0.724  1.00 87.47           C  
ATOM   2198  O   ALA A 170      -9.956  -8.013   0.259  1.00 86.78           O  
ATOM   2199  CB  ALA A 170      -9.518  -7.306  -2.959  1.00  0.00           C  
ATOM   2200  HB1 ALA A 170      -8.572  -7.009  -2.506  1.00  0.00           H  
ATOM   2201  HB2 ALA A 170      -9.298  -7.721  -3.941  1.00  0.00           H  
ATOM   2202  HB3 ALA A 170     -10.110  -6.406  -3.114  1.00  0.00           H  
ATOM   2203  H   ALA A 170     -11.619  -8.404  -3.702  1.00 84.54           H  
ATOM   2204  HA  ALA A 170      -9.596  -9.165  -1.902  1.00 83.48           H  
ATOM   2205  N   TRP A 171     -11.674  -6.858  -0.687  1.00 84.47           N  
ATOM   2206  CA  TRP A 171     -12.198  -6.247   0.537  1.00 84.19           C  
ATOM   2207  C   TRP A 171     -12.843  -7.251   1.511  1.00 86.84           C  
ATOM   2208  O   TRP A 171     -12.654  -7.078   2.715  1.00 86.12           O  
ATOM   2209  CB  TRP A 171     -13.156  -5.080   0.209  1.00 84.16           C  
ATOM   2210  CG  TRP A 171     -12.513  -3.758  -0.111  1.00 85.50           C  
ATOM   2211  CD1 TRP A 171     -12.292  -3.245  -1.344  1.00 88.85           C  
ATOM   2212  CD2 TRP A 171     -11.979  -2.766   0.823  1.00 85.13           C  
ATOM   2213  NE1 TRP A 171     -11.674  -2.019  -1.241  1.00 88.34           N  
ATOM   2214  CE2 TRP A 171     -11.465  -1.664   0.072  1.00 89.12           C  
ATOM   2215  CE3 TRP A 171     -11.889  -2.672   2.232  1.00 86.12           C  
ATOM   2216  CZ2 TRP A 171     -10.908  -0.529   0.681  1.00 88.39           C  
ATOM   2217  CZ3 TRP A 171     -11.328  -1.534   2.854  1.00 87.56           C  
ATOM   2218  CH2 TRP A 171     -10.840  -0.464   2.084  1.00 88.48           C  
ATOM   2219  H   TRP A 171     -12.166  -6.639  -1.544  1.00 84.47           H  
ATOM   2220  HA  TRP A 171     -11.354  -5.823   1.085  1.00 84.19           H  
ATOM   2221  HB3 TRP A 171     -13.796  -4.882   1.071  1.00 84.16           H  
ATOM   2222  HB2 TRP A 171     -13.835  -5.360  -0.598  1.00 84.16           H  
ATOM   2223  HD1 TRP A 171     -12.590  -3.701  -2.270  1.00 88.85           H  
ATOM   2224  HE1 TRP A 171     -11.442  -1.452  -2.044  1.00 88.34           H  
ATOM   2225  HE3 TRP A 171     -12.261  -3.487   2.833  1.00 86.12           H  
ATOM   2226  HZ2 TRP A 171     -10.526   0.281   0.079  1.00 88.39           H  
ATOM   2227  HZ3 TRP A 171     -11.260  -1.471   3.929  1.00 87.56           H  
ATOM   2228  HH2 TRP A 171     -10.409   0.402   2.565  1.00 88.48           H  
ATOM   2229  N   SER A 172     -13.551  -8.281   1.007  1.00 82.72           N  
ATOM   2230  CA  SER A 172     -14.148  -9.328   1.849  1.00 81.76           C  
ATOM   2231  C   SER A 172     -13.092 -10.267   2.463  1.00 82.56           C  
ATOM   2232  O   SER A 172     -13.196 -10.579   3.648  1.00 82.11           O  
ATOM   2233  CB  SER A 172     -15.271 -10.075   1.090  1.00  0.00           C  
ATOM   2234  OG  SER A 172     -14.802 -11.085   0.218  1.00  0.00           O  
ATOM   2235  HB2 SER A 172     -15.931 -10.557   1.813  1.00  0.00           H  
ATOM   2236  HB3 SER A 172     -15.891  -9.374   0.530  1.00  0.00           H  
ATOM   2237  HG  SER A 172     -15.556 -11.479  -0.228  1.00  0.00           H  
ATOM   2238  H   SER A 172     -13.678  -8.376   0.008  1.00 82.72           H  
ATOM   2239  HA  SER A 172     -14.637  -8.814   2.679  1.00 81.76           H  
ATOM   2240  N   LEU A 173     -12.080 -10.644   1.660  1.00 76.71           N  
ATOM   2241  CA  LEU A 173     -10.911 -11.445   2.036  1.00 75.05           C  
ATOM   2242  C   LEU A 173     -10.040 -10.725   3.079  1.00 77.06           C  
ATOM   2243  O   LEU A 173      -9.585 -11.362   4.030  1.00 75.66           O  
ATOM   2244  CB  LEU A 173     -10.143 -11.792   0.733  1.00 74.95           C  
ATOM   2245  CG  LEU A 173      -9.018 -12.854   0.798  1.00 79.54           C  
ATOM   2246  CD1 LEU A 173      -8.663 -13.342  -0.627  1.00 79.36           C  
ATOM   2247  CD2 LEU A 173      -7.750 -12.395   1.549  1.00 82.44           C  
ATOM   2248  H   LEU A 173     -12.107 -10.353   0.690  1.00 76.71           H  
ATOM   2249  HA  LEU A 173     -11.277 -12.373   2.480  1.00 75.05           H  
ATOM   2250  HB3 LEU A 173      -9.764 -10.883   0.263  1.00 74.95           H  
ATOM   2251  HB2 LEU A 173     -10.892 -12.190   0.048  1.00 74.95           H  
ATOM   2252  HG  LEU A 173      -9.422 -13.715   1.332  1.00 79.54           H  
ATOM   2253 HD11 LEU A 173      -8.632 -14.432  -0.664  1.00 79.36           H  
ATOM   2254 HD12 LEU A 173      -9.388 -13.018  -1.376  1.00 79.36           H  
ATOM   2255 HD13 LEU A 173      -7.692 -12.978  -0.963  1.00 79.36           H  
ATOM   2256 HD21 LEU A 173      -6.831 -12.722   1.062  1.00 82.44           H  
ATOM   2257 HD22 LEU A 173      -7.694 -11.309   1.628  1.00 82.44           H  
ATOM   2258 HD23 LEU A 173      -7.728 -12.804   2.560  1.00 82.44           H  
ATOM   2259  N   SER A 174      -9.851  -9.407   2.891  1.00 73.36           N  
ATOM   2260  CA  SER A 174      -9.084  -8.545   3.783  1.00 72.70           C  
ATOM   2261  C   SER A 174      -9.767  -8.353   5.146  1.00 77.15           C  
ATOM   2262  O   SER A 174      -9.096  -8.537   6.158  1.00 76.38           O  
ATOM   2263  CB  SER A 174      -8.772  -7.212   3.081  1.00  0.00           C  
ATOM   2264  OG  SER A 174      -7.951  -6.413   3.899  1.00  0.00           O  
ATOM   2265  HB2 SER A 174      -8.240  -7.388   2.146  1.00  0.00           H  
ATOM   2266  HB3 SER A 174      -9.685  -6.665   2.843  1.00  0.00           H  
ATOM   2267  HG  SER A 174      -7.746  -5.593   3.441  1.00  0.00           H  
ATOM   2268  H   SER A 174     -10.248  -8.960   2.074  1.00 73.36           H  
ATOM   2269  HA  SER A 174      -8.130  -9.045   3.966  1.00 72.70           H  
ATOM   2270  N   PHE A 175     -11.080  -8.050   5.152  1.00 74.65           N  
ATOM   2271  CA  PHE A 175     -11.906  -7.948   6.363  1.00 74.44           C  
ATOM   2272  C   PHE A 175     -11.953  -9.248   7.184  1.00 77.93           C  
ATOM   2273  O   PHE A 175     -11.791  -9.187   8.401  1.00 77.83           O  
ATOM   2274  CB  PHE A 175     -13.330  -7.437   6.024  1.00  0.00           C  
ATOM   2275  CG  PHE A 175     -13.515  -5.927   6.085  1.00  0.00           C  
ATOM   2276  CD1 PHE A 175     -12.593  -5.051   5.475  1.00  0.00           C  
ATOM   2277  CD2 PHE A 175     -14.665  -5.383   6.703  1.00  0.00           C  
ATOM   2278  CE1 PHE A 175     -12.785  -3.680   5.566  1.00  0.00           C  
ATOM   2279  CE2 PHE A 175     -14.834  -4.007   6.778  1.00  0.00           C  
ATOM   2280  CZ  PHE A 175     -13.892  -3.157   6.217  1.00  0.00           C  
ATOM   2281  HB2 PHE A 175     -13.643  -7.792   5.042  1.00  0.00           H  
ATOM   2282  HB3 PHE A 175     -14.045  -7.873   6.724  1.00  0.00           H  
ATOM   2283  HD1 PHE A 175     -11.722  -5.432   4.964  1.00  0.00           H  
ATOM   2284  HD2 PHE A 175     -15.406  -6.032   7.145  1.00  0.00           H  
ATOM   2285  HE1 PHE A 175     -12.063  -3.012   5.134  1.00  0.00           H  
ATOM   2286  HE2 PHE A 175     -15.704  -3.597   7.271  1.00  0.00           H  
ATOM   2287  HZ  PHE A 175     -14.026  -2.087   6.278  1.00  0.00           H  
ATOM   2288  H   PHE A 175     -11.566  -7.918   4.274  1.00 74.65           H  
ATOM   2289  HA  PHE A 175     -11.429  -7.210   7.011  1.00 74.44           H  
ATOM   2290  N   LEU A 176     -12.111 -10.388   6.487  1.00 74.15           N  
ATOM   2291  CA  LEU A 176     -12.070 -11.752   7.019  1.00 73.92           C  
ATOM   2292  C   LEU A 176     -10.784 -12.050   7.803  1.00 78.39           C  
ATOM   2293  O   LEU A 176     -10.873 -12.351   8.992  1.00 78.46           O  
ATOM   2294  CB  LEU A 176     -12.334 -12.746   5.854  1.00  0.00           C  
ATOM   2295  CG  LEU A 176     -11.846 -14.211   5.987  1.00  0.00           C  
ATOM   2296  CD1 LEU A 176     -12.338 -14.911   7.272  1.00  0.00           C  
ATOM   2297  CD2 LEU A 176     -12.187 -15.008   4.709  1.00  0.00           C  
ATOM   2298  HB2 LEU A 176     -13.403 -12.740   5.634  1.00  0.00           H  
ATOM   2299  HB3 LEU A 176     -11.854 -12.354   4.959  1.00  0.00           H  
ATOM   2300  HG  LEU A 176     -10.757 -14.195   6.035  1.00  0.00           H  
ATOM   2301 HD11 LEU A 176     -12.827 -15.865   7.076  1.00  0.00           H  
ATOM   2302 HD12 LEU A 176     -11.506 -15.115   7.946  1.00  0.00           H  
ATOM   2303 HD13 LEU A 176     -13.053 -14.297   7.819  1.00  0.00           H  
ATOM   2304 HD21 LEU A 176     -11.288 -15.454   4.281  1.00  0.00           H  
ATOM   2305 HD22 LEU A 176     -12.894 -15.817   4.888  1.00  0.00           H  
ATOM   2306 HD23 LEU A 176     -12.625 -14.376   3.935  1.00  0.00           H  
ATOM   2307  H   LEU A 176     -12.247 -10.324   5.487  1.00 74.15           H  
ATOM   2308  HA  LEU A 176     -12.898 -11.842   7.725  1.00 73.92           H  
ATOM   2309  N   PHE A 177      -9.624 -11.981   7.128  1.00 75.14           N  
ATOM   2310  CA  PHE A 177      -8.349 -12.397   7.715  1.00 75.05           C  
ATOM   2311  C   PHE A 177      -7.835 -11.430   8.797  1.00 81.03           C  
ATOM   2312  O   PHE A 177      -7.155 -11.874   9.720  1.00 81.14           O  
ATOM   2313  CB  PHE A 177      -7.319 -12.664   6.592  1.00  0.00           C  
ATOM   2314  CG  PHE A 177      -5.976 -13.268   6.998  1.00  0.00           C  
ATOM   2315  CD1 PHE A 177      -5.885 -14.211   8.048  1.00  0.00           C  
ATOM   2316  CD2 PHE A 177      -4.837 -13.056   6.189  1.00  0.00           C  
ATOM   2317  CE1 PHE A 177      -4.682 -14.843   8.327  1.00  0.00           C  
ATOM   2318  CE2 PHE A 177      -3.649 -13.720   6.471  1.00  0.00           C  
ATOM   2319  CZ  PHE A 177      -3.569 -14.602   7.537  1.00  0.00           C  
ATOM   2320  HB2 PHE A 177      -7.759 -13.358   5.873  1.00  0.00           H  
ATOM   2321  HB3 PHE A 177      -7.141 -11.740   6.040  1.00  0.00           H  
ATOM   2322  HD1 PHE A 177      -6.742 -14.453   8.658  1.00  0.00           H  
ATOM   2323  HD2 PHE A 177      -4.887 -12.388   5.342  1.00  0.00           H  
ATOM   2324  HE1 PHE A 177      -4.621 -15.539   9.149  1.00  0.00           H  
ATOM   2325  HE2 PHE A 177      -2.778 -13.568   5.857  1.00  0.00           H  
ATOM   2326  HZ  PHE A 177      -2.638 -15.109   7.744  1.00  0.00           H  
ATOM   2327  H   PHE A 177      -9.617 -11.719   6.150  1.00 75.14           H  
ATOM   2328  HA  PHE A 177      -8.548 -13.347   8.211  1.00 75.05           H  
ATOM   2329  N   SER A 178      -8.198 -10.142   8.692  1.00 77.86           N  
ATOM   2330  CA  SER A 178      -7.832  -9.096   9.646  1.00 77.26           C  
ATOM   2331  C   SER A 178      -8.574  -9.173  10.989  1.00 81.31           C  
ATOM   2332  O   SER A 178      -8.108  -8.557  11.948  1.00 80.88           O  
ATOM   2333  CB  SER A 178      -8.118  -7.730   9.010  1.00 80.15           C  
ATOM   2334  OG  SER A 178      -7.194  -7.471   7.980  1.00 86.37           O  
ATOM   2335  H   SER A 178      -8.764  -9.848   7.907  1.00 77.86           H  
ATOM   2336  HA  SER A 178      -6.765  -9.166   9.864  1.00 77.26           H  
ATOM   2337  HB3 SER A 178      -8.032  -6.932   9.746  1.00 80.15           H  
ATOM   2338  HB2 SER A 178      -9.135  -7.684   8.620  1.00 80.15           H  
ATOM   2339  HG  SER A 178      -7.509  -7.903   7.180  1.00 86.37           H  
ATOM   2340  N   ILE A 179      -9.720  -9.877  11.031  1.00 78.15           N  
ATOM   2341  CA  ILE A 179     -10.698  -9.782  12.115  1.00 78.35           C  
ATOM   2342  C   ILE A 179     -10.296 -10.251  13.539  1.00 81.64           C  
ATOM   2343  O   ILE A 179     -10.903  -9.722  14.470  1.00 81.07           O  
ATOM   2344  CB  ILE A 179     -12.086 -10.370  11.714  1.00  0.00           C  
ATOM   2345  CG1 ILE A 179     -13.255  -9.579  12.346  1.00  0.00           C  
ATOM   2346  CG2 ILE A 179     -12.237 -11.888  11.956  1.00  0.00           C  
ATOM   2347  CD1 ILE A 179     -14.625  -9.895  11.732  1.00  0.00           C  
ATOM   2348  HB  ILE A 179     -12.178 -10.236  10.639  1.00  0.00           H  
ATOM   2349 HG12 ILE A 179     -13.299  -9.758  13.418  1.00  0.00           H  
ATOM   2350 HG13 ILE A 179     -13.077  -8.509  12.230  1.00  0.00           H  
ATOM   2351 HG21 ILE A 179     -13.151 -12.270  11.502  1.00  0.00           H  
ATOM   2352 HG22 ILE A 179     -11.414 -12.446  11.516  1.00  0.00           H  
ATOM   2353 HG23 ILE A 179     -12.273 -12.138  13.015  1.00  0.00           H  
ATOM   2354 HD11 ILE A 179     -15.334  -9.093  11.938  1.00  0.00           H  
ATOM   2355 HD12 ILE A 179     -14.563 -10.009  10.649  1.00  0.00           H  
ATOM   2356 HD13 ILE A 179     -15.040 -10.815  12.145  1.00  0.00           H  
ATOM   2357  H   ILE A 179     -10.021 -10.382  10.209  1.00 78.15           H  
ATOM   2358  HA  ILE A 179     -10.842  -8.707  12.236  1.00 78.35           H  
ATOM   2359  N   PRO A 180      -9.245 -11.087  13.754  1.00 77.63           N  
ATOM   2360  CA  PRO A 180      -8.699 -11.291  15.113  1.00 76.97           C  
ATOM   2361  C   PRO A 180      -8.158 -10.006  15.766  1.00 79.68           C  
ATOM   2362  O   PRO A 180      -8.298  -9.843  16.973  1.00 78.20           O  
ATOM   2363  CB  PRO A 180      -7.605 -12.357  14.930  1.00 78.70           C  
ATOM   2364  CG  PRO A 180      -8.006 -13.094  13.666  1.00 83.56           C  
ATOM   2365  CD  PRO A 180      -8.575 -11.978  12.805  1.00 79.05           C  
ATOM   2366  HA  PRO A 180      -9.497 -11.704  15.734  1.00 76.97           H  
ATOM   2367  HB3 PRO A 180      -7.520 -13.024  15.788  1.00 78.70           H  
ATOM   2368  HB2 PRO A 180      -6.629 -11.893  14.776  1.00 78.70           H  
ATOM   2369  HG3 PRO A 180      -8.791 -13.816  13.896  1.00 83.56           H  
ATOM   2370  HG2 PRO A 180      -7.180 -13.628  13.194  1.00 83.56           H  
ATOM   2371  HD2 PRO A 180      -7.753 -11.442  12.332  1.00 79.05           H  
ATOM   2372  HD3 PRO A 180      -9.228 -12.369  12.026  1.00 79.05           H  
ATOM   2373  N   THR A 181      -7.604  -9.099  14.947  1.00 76.90           N  
ATOM   2374  CA  THR A 181      -7.077  -7.797  15.362  1.00 76.99           C  
ATOM   2375  C   THR A 181      -8.159  -6.734  15.681  1.00 83.20           C  
ATOM   2376  O   THR A 181      -7.824  -5.699  16.253  1.00 83.20           O  
ATOM   2377  CB  THR A 181      -6.081  -7.195  14.325  1.00  0.00           C  
ATOM   2378  OG1 THR A 181      -5.638  -8.165  13.399  1.00  0.00           O  
ATOM   2379  CG2 THR A 181      -4.807  -6.656  14.988  1.00  0.00           C  
ATOM   2380  HB  THR A 181      -6.546  -6.400  13.746  1.00  0.00           H  
ATOM   2381  HG1 THR A 181      -6.374  -8.356  12.807  1.00  0.00           H  
ATOM   2382 HG21 THR A 181      -4.120  -6.241  14.250  1.00  0.00           H  
ATOM   2383 HG22 THR A 181      -5.047  -5.867  15.699  1.00  0.00           H  
ATOM   2384 HG23 THR A 181      -4.274  -7.443  15.522  1.00  0.00           H  
ATOM   2385  H   THR A 181      -7.542  -9.301  13.959  1.00 76.90           H  
ATOM   2386  HA  THR A 181      -6.537  -7.962  16.296  1.00 76.99           H  
ATOM   2387  N   LEU A 182      -9.430  -7.021  15.342  1.00 80.93           N  
ATOM   2388  CA  LEU A 182     -10.612  -6.266  15.772  1.00 81.30           C  
ATOM   2389  C   LEU A 182     -11.156  -6.835  17.091  1.00 86.26           C  
ATOM   2390  O   LEU A 182     -11.423  -6.073  18.019  1.00 86.98           O  
ATOM   2391  CB  LEU A 182     -11.690  -6.338  14.662  1.00 81.50           C  
ATOM   2392  CG  LEU A 182     -12.976  -5.507  14.884  1.00 86.60           C  
ATOM   2393  CD1 LEU A 182     -12.716  -3.989  14.940  1.00 87.08           C  
ATOM   2394  CD2 LEU A 182     -14.013  -5.839  13.799  1.00 89.58           C  
ATOM   2395  H   LEU A 182      -9.619  -7.888  14.860  1.00 80.93           H  
ATOM   2396  HA  LEU A 182     -10.337  -5.224  15.935  1.00 81.30           H  
ATOM   2397  HB3 LEU A 182     -11.980  -7.378  14.516  1.00 81.50           H  
ATOM   2398  HB2 LEU A 182     -11.250  -6.040  13.719  1.00 81.50           H  
ATOM   2399  HG  LEU A 182     -13.421  -5.803  15.834  1.00 86.60           H  
ATOM   2400 HD11 LEU A 182     -12.918  -3.595  15.936  1.00 87.08           H  
ATOM   2401 HD12 LEU A 182     -11.686  -3.744  14.693  1.00 87.08           H  
ATOM   2402 HD13 LEU A 182     -13.344  -3.437  14.241  1.00 87.08           H  
ATOM   2403 HD21 LEU A 182     -14.948  -5.304  13.970  1.00 89.58           H  
ATOM   2404 HD22 LEU A 182     -13.650  -5.568  12.807  1.00 89.58           H  
ATOM   2405 HD23 LEU A 182     -14.246  -6.904  13.788  1.00 89.58           H  
ATOM   2406  N   ILE A 183     -11.329  -8.167  17.122  1.00 82.13           N  
ATOM   2407  CA  ILE A 183     -11.968  -8.918  18.201  1.00 81.68           C  
ATOM   2408  C   ILE A 183     -11.133  -8.937  19.499  1.00 85.48           C  
ATOM   2409  O   ILE A 183     -11.709  -8.806  20.579  1.00 85.91           O  
ATOM   2410  CB  ILE A 183     -12.265 -10.386  17.747  1.00 84.64           C  
ATOM   2411  CG1 ILE A 183     -13.271 -10.425  16.569  1.00 84.94           C  
ATOM   2412  CG2 ILE A 183     -12.763 -11.331  18.865  1.00 85.90           C  
ATOM   2413  CD1 ILE A 183     -13.220 -11.730  15.758  1.00 90.65           C  
ATOM   2414  H   ILE A 183     -11.081  -8.710  16.305  1.00 82.13           H  
ATOM   2415  HA  ILE A 183     -12.919  -8.430  18.426  1.00 81.68           H  
ATOM   2416  HB  ILE A 183     -11.324 -10.797  17.378  1.00 84.64           H  
ATOM   2417 HG13 ILE A 183     -13.100  -9.598  15.881  1.00 84.94           H  
ATOM   2418 HG12 ILE A 183     -14.282 -10.273  16.947  1.00 84.94           H  
ATOM   2419 HG21 ILE A 183     -12.975 -12.329  18.482  1.00 85.90           H  
ATOM   2420 HG22 ILE A 183     -12.029 -11.466  19.657  1.00 85.90           H  
ATOM   2421 HG23 ILE A 183     -13.678 -10.952  19.321  1.00 85.90           H  
ATOM   2422 HD11 ILE A 183     -13.753 -11.617  14.815  1.00 90.65           H  
ATOM   2423 HD12 ILE A 183     -12.194 -12.022  15.530  1.00 90.65           H  
ATOM   2424 HD13 ILE A 183     -13.692 -12.553  16.294  1.00 90.65           H  
ATOM   2425  N   ILE A 184      -9.808  -9.116  19.367  1.00 80.65           N  
ATOM   2426  CA  ILE A 184      -8.916  -9.442  20.480  1.00 79.43           C  
ATOM   2427  C   ILE A 184      -8.069  -8.245  20.958  1.00 82.76           C  
ATOM   2428  O   ILE A 184      -7.796  -8.169  22.158  1.00 82.49           O  
ATOM   2429  CB  ILE A 184      -7.945 -10.596  20.089  1.00  0.00           C  
ATOM   2430  CG1 ILE A 184      -8.679 -11.858  19.580  1.00  0.00           C  
ATOM   2431  CG2 ILE A 184      -6.965 -10.982  21.206  1.00  0.00           C  
ATOM   2432  CD1 ILE A 184      -9.533 -12.581  20.634  1.00  0.00           C  
ATOM   2433  HB  ILE A 184      -7.326 -10.250  19.262  1.00  0.00           H  
ATOM   2434 HG12 ILE A 184      -9.309 -11.617  18.724  1.00  0.00           H  
ATOM   2435 HG13 ILE A 184      -7.933 -12.549  19.191  1.00  0.00           H  
ATOM   2436 HG21 ILE A 184      -6.441 -11.904  20.963  1.00  0.00           H  
ATOM   2437 HG22 ILE A 184      -6.209 -10.212  21.357  1.00  0.00           H  
ATOM   2438 HG23 ILE A 184      -7.490 -11.131  22.148  1.00  0.00           H  
ATOM   2439 HD11 ILE A 184     -10.090 -13.401  20.180  1.00  0.00           H  
ATOM   2440 HD12 ILE A 184      -8.918 -13.002  21.430  1.00  0.00           H  
ATOM   2441 HD13 ILE A 184     -10.257 -11.914  21.099  1.00  0.00           H  
ATOM   2442  H   ILE A 184      -9.408  -9.206  18.442  1.00 80.65           H  
ATOM   2443  HA  ILE A 184      -9.502  -9.770  21.340  1.00 79.43           H  
ATOM   2444  N   PHE A 185      -7.669  -7.344  20.042  1.00 78.88           N  
ATOM   2445  CA  PHE A 185      -6.791  -6.201  20.329  1.00 78.37           C  
ATOM   2446  C   PHE A 185      -7.657  -5.066  20.917  1.00 82.94           C  
ATOM   2447  O   PHE A 185      -8.045  -4.135  20.209  1.00 81.96           O  
ATOM   2448  CB  PHE A 185      -6.048  -5.829  19.021  1.00  0.00           C  
ATOM   2449  CG  PHE A 185      -4.651  -5.246  19.171  1.00  0.00           C  
ATOM   2450  CD1 PHE A 185      -3.616  -5.694  18.321  1.00  0.00           C  
ATOM   2451  CD2 PHE A 185      -4.391  -4.163  20.039  1.00  0.00           C  
ATOM   2452  CE1 PHE A 185      -2.365  -5.098  18.359  1.00  0.00           C  
ATOM   2453  CE2 PHE A 185      -3.134  -3.573  20.056  1.00  0.00           C  
ATOM   2454  CZ  PHE A 185      -2.126  -4.042  19.224  1.00  0.00           C  
ATOM   2455  HB2 PHE A 185      -5.951  -6.728  18.411  1.00  0.00           H  
ATOM   2456  HB3 PHE A 185      -6.629  -5.138  18.414  1.00  0.00           H  
ATOM   2457  HD1 PHE A 185      -3.787  -6.501  17.628  1.00  0.00           H  
ATOM   2458  HD2 PHE A 185      -5.167  -3.766  20.677  1.00  0.00           H  
ATOM   2459  HE1 PHE A 185      -1.579  -5.450  17.707  1.00  0.00           H  
ATOM   2460  HE2 PHE A 185      -2.940  -2.739  20.714  1.00  0.00           H  
ATOM   2461  HZ  PHE A 185      -1.149  -3.582  19.243  1.00  0.00           H  
ATOM   2462  H   PHE A 185      -7.955  -7.455  19.079  1.00 78.88           H  
ATOM   2463  HA  PHE A 185      -6.048  -6.508  21.069  1.00 78.37           H  
ATOM   2464  N   GLY A 186      -8.000  -5.228  22.204  1.00 80.64           N  
ATOM   2465  CA  GLY A 186      -9.039  -4.469  22.883  1.00 80.71           C  
ATOM   2466  C   GLY A 186      -8.461  -3.394  23.802  1.00 86.20           C  
ATOM   2467  O   GLY A 186      -7.270  -3.374  24.118  1.00 85.87           O  
ATOM   2468  HA3 GLY A 186      -9.622  -5.163  23.488  1.00 80.71           H  
ATOM   2469  H   GLY A 186      -7.623  -6.022  22.702  1.00 80.64           H  
ATOM   2470  HA2 GLY A 186      -9.727  -4.011  22.173  1.00 80.71           H  
ATOM   2471  N   LYS A 187      -9.371  -2.518  24.249  1.00 83.93           N  
ATOM   2472  CA  LYS A 187      -9.135  -1.460  25.222  1.00 84.39           C  
ATOM   2473  C   LYS A 187      -9.672  -1.899  26.590  1.00 89.14           C  
ATOM   2474  O   LYS A 187     -10.801  -2.385  26.672  1.00 89.31           O  
ATOM   2475  CB  LYS A 187      -9.794  -0.174  24.696  1.00  0.00           C  
ATOM   2476  CG  LYS A 187      -9.749   1.020  25.653  1.00  0.00           C  
ATOM   2477  CD  LYS A 187      -9.918   2.345  24.905  1.00  0.00           C  
ATOM   2478  CE  LYS A 187     -10.209   3.555  25.798  1.00  0.00           C  
ATOM   2479  NZ  LYS A 187     -11.508   3.423  26.483  1.00  0.00           N1+
ATOM   2480  HB2 LYS A 187      -9.286   0.109  23.780  1.00  0.00           H  
ATOM   2481  HB3 LYS A 187     -10.830  -0.365  24.415  1.00  0.00           H  
ATOM   2482  HG2 LYS A 187     -10.530   0.896  26.402  1.00  0.00           H  
ATOM   2483  HG3 LYS A 187      -8.795   1.035  26.177  1.00  0.00           H  
ATOM   2484  HD2 LYS A 187      -9.002   2.525  24.347  1.00  0.00           H  
ATOM   2485  HD3 LYS A 187     -10.696   2.252  24.160  1.00  0.00           H  
ATOM   2486  HE2 LYS A 187      -9.406   3.685  26.521  1.00  0.00           H  
ATOM   2487  HE3 LYS A 187     -10.232   4.463  25.195  1.00  0.00           H  
ATOM   2488  HZ1 LYS A 187     -11.696   4.251  27.028  1.00  0.00           H  
ATOM   2489  HZ2 LYS A 187     -12.251   3.283  25.810  1.00  0.00           H  
ATOM   2490  HZ3 LYS A 187     -11.485   2.619  27.094  1.00  0.00           H  
ATOM   2491  H   LYS A 187     -10.330  -2.610  23.946  1.00 83.93           H  
ATOM   2492  HA  LYS A 187      -8.065  -1.280  25.303  1.00 84.39           H  
ATOM   2493  N   ARG A 188      -8.827  -1.767  27.624  1.00 85.57           N  
ATOM   2494  CA  ARG A 188      -9.080  -2.264  28.977  1.00 85.63           C  
ATOM   2495  C   ARG A 188      -8.512  -1.277  30.004  1.00 90.27           C  
ATOM   2496  O   ARG A 188      -7.484  -0.647  29.748  1.00 89.58           O  
ATOM   2497  CB  ARG A 188      -8.457  -3.672  29.163  1.00  0.00           C  
ATOM   2498  CG  ARG A 188      -8.860  -4.695  28.083  1.00  0.00           C  
ATOM   2499  CD  ARG A 188      -8.302  -6.106  28.296  1.00  0.00           C  
ATOM   2500  NE  ARG A 188      -8.482  -6.903  27.075  1.00  0.00           N  
ATOM   2501  CZ  ARG A 188      -8.106  -8.178  26.890  1.00  0.00           C  
ATOM   2502  NH1 ARG A 188      -7.535  -8.889  27.873  1.00  0.00           N  
ATOM   2503  NH2 ARG A 188      -8.299  -8.741  25.691  1.00  0.00           N1+
ATOM   2504  HB2 ARG A 188      -7.370  -3.582  29.166  1.00  0.00           H  
ATOM   2505  HB3 ARG A 188      -8.731  -4.060  30.145  1.00  0.00           H  
ATOM   2506  HG2 ARG A 188      -9.948  -4.762  28.121  1.00  0.00           H  
ATOM   2507  HG3 ARG A 188      -8.609  -4.362  27.076  1.00  0.00           H  
ATOM   2508  HD2 ARG A 188      -7.271  -6.097  28.650  1.00  0.00           H  
ATOM   2509  HD3 ARG A 188      -8.901  -6.612  29.054  1.00  0.00           H  
ATOM   2510  HE  ARG A 188      -8.907  -6.416  26.300  1.00  0.00           H  
ATOM   2511 HH12 ARG A 188      -7.231  -9.838  27.708  1.00  0.00           H  
ATOM   2512 HH11 ARG A 188      -7.385  -8.470  28.779  1.00  0.00           H  
ATOM   2513 HH22 ARG A 188      -7.959  -9.676  25.513  1.00  0.00           H  
ATOM   2514 HH21 ARG A 188      -8.713  -8.220  24.932  1.00  0.00           H  
ATOM   2515  H   ARG A 188      -7.925  -1.329  27.479  1.00 85.57           H  
ATOM   2516  HA  ARG A 188     -10.157  -2.330  29.146  1.00 85.63           H  
ATOM   2517  N   THR A 189      -9.185  -1.180  31.162  1.00 88.42           N  
ATOM   2518  CA  THR A 189      -8.817  -0.297  32.273  1.00 89.22           C  
ATOM   2519  C   THR A 189      -7.761  -0.966  33.186  1.00 92.95           C  
ATOM   2520  O   THR A 189      -8.019  -1.249  34.356  1.00 92.80           O  
ATOM   2521  CB  THR A 189     -10.065   0.135  33.094  1.00  0.00           C  
ATOM   2522  OG1 THR A 189     -11.099   0.548  32.219  1.00  0.00           O  
ATOM   2523  CG2 THR A 189      -9.807   1.312  34.049  1.00  0.00           C  
ATOM   2524  HB  THR A 189     -10.454  -0.711  33.663  1.00  0.00           H  
ATOM   2525  HG1 THR A 189     -11.815   0.915  32.743  1.00  0.00           H  
ATOM   2526 HG21 THR A 189     -10.709   1.585  34.596  1.00  0.00           H  
ATOM   2527 HG22 THR A 189      -9.034   1.096  34.786  1.00  0.00           H  
ATOM   2528 HG23 THR A 189      -9.487   2.183  33.480  1.00  0.00           H  
ATOM   2529  H   THR A 189     -10.028  -1.720  31.297  1.00 88.42           H  
ATOM   2530  HA  THR A 189      -8.359   0.607  31.869  1.00 89.22           H  
ATOM   2531  N   LEU A 190      -6.594  -1.250  32.589  1.00 90.22           N  
ATOM   2532  CA  LEU A 190      -5.476  -1.970  33.187  1.00 91.13           C  
ATOM   2533  C   LEU A 190      -4.279  -1.004  33.233  1.00 96.35           C  
ATOM   2534  O   LEU A 190      -3.641  -0.816  32.200  1.00 95.03           O  
ATOM   2535  CB  LEU A 190      -5.166  -3.211  32.313  1.00  0.00           C  
ATOM   2536  CG  LEU A 190      -6.231  -4.329  32.388  1.00  0.00           C  
ATOM   2537  CD1 LEU A 190      -5.962  -5.426  31.342  1.00  0.00           C  
ATOM   2538  CD2 LEU A 190      -6.378  -4.920  33.805  1.00  0.00           C  
ATOM   2539  HB2 LEU A 190      -5.050  -2.895  31.275  1.00  0.00           H  
ATOM   2540  HB3 LEU A 190      -4.203  -3.634  32.604  1.00  0.00           H  
ATOM   2541  HG  LEU A 190      -7.189  -3.882  32.120  1.00  0.00           H  
ATOM   2542 HD11 LEU A 190      -6.899  -5.801  30.933  1.00  0.00           H  
ATOM   2543 HD12 LEU A 190      -5.366  -5.058  30.507  1.00  0.00           H  
ATOM   2544 HD13 LEU A 190      -5.427  -6.277  31.766  1.00  0.00           H  
ATOM   2545 HD21 LEU A 190      -6.445  -6.008  33.797  1.00  0.00           H  
ATOM   2546 HD22 LEU A 190      -5.538  -4.656  34.448  1.00  0.00           H  
ATOM   2547 HD23 LEU A 190      -7.285  -4.548  34.283  1.00  0.00           H  
ATOM   2548  H   LEU A 190      -6.471  -0.986  31.621  1.00 90.22           H  
ATOM   2549  HA  LEU A 190      -5.714  -2.316  34.191  1.00 91.13           H  
ATOM   2550  N   SER A 191      -3.964  -0.368  34.375  1.00 31.02           N  
ATOM   2551  CA  SER A 191      -4.655  -0.394  35.667  1.00 32.28           C  
ATOM   2552  C   SER A 191      -4.547   1.004  36.303  1.00 31.44           C  
ATOM   2553  O   SER A 191      -3.553   1.690  36.061  1.00 32.07           O  
ATOM   2554  CB  SER A 191      -4.054  -1.512  36.545  1.00  0.00           C  
ATOM   2555  OG  SER A 191      -4.754  -1.646  37.765  1.00  0.00           O  
ATOM   2556  HB2 SER A 191      -4.093  -2.470  36.025  1.00  0.00           H  
ATOM   2557  HB3 SER A 191      -3.003  -1.311  36.760  1.00  0.00           H  
ATOM   2558  HG  SER A 191      -4.332  -2.334  38.287  1.00  0.00           H  
ATOM   2559  H   SER A 191      -3.184   0.275  34.351  1.00  0.00           H  
ATOM   2560  HA  SER A 191      -5.716  -0.583  35.513  1.00  0.00           H  
ATOM   2561  N   ASN A 192      -5.602   1.405  37.046  1.00 31.02           N  
ATOM   2562  CA  ASN A 192      -5.987   2.788  37.405  1.00 30.54           C  
ATOM   2563  C   ASN A 192      -6.619   3.469  36.176  1.00 30.29           C  
ATOM   2564  O   ASN A 192      -6.065   3.325  35.094  1.00 30.82           O  
ATOM   2565  CB  ASN A 192      -4.804   3.614  37.981  1.00  0.00           C  
ATOM   2566  CG  ASN A 192      -5.225   4.942  38.618  1.00  0.00           C  
ATOM   2567  OD1 ASN A 192      -6.154   4.989  39.421  1.00  0.00           O  
ATOM   2568  ND2 ASN A 192      -4.535   6.028  38.267  1.00  0.00           N  
ATOM   2569  HB2 ASN A 192      -4.306   3.035  38.759  1.00  0.00           H  
ATOM   2570  HB3 ASN A 192      -4.054   3.816  37.217  1.00  0.00           H  
ATOM   2571 HD22 ASN A 192      -4.765   6.929  38.658  1.00  0.00           H  
ATOM   2572 HD21 ASN A 192      -3.805   5.964  37.568  1.00  0.00           H  
ATOM   2573  H   ASN A 192      -6.328   0.724  37.215  1.00  0.00           H  
ATOM   2574  HA  ASN A 192      -6.770   2.715  38.161  1.00  0.00           H  
ATOM   2575  N   GLY A 193      -7.768   4.150  36.340  1.00 27.98           N  
ATOM   2576  CA  GLY A 193      -8.626   4.533  35.214  1.00 27.56           C  
ATOM   2577  C   GLY A 193      -8.547   6.025  34.864  1.00 27.51           C  
ATOM   2578  O   GLY A 193      -9.093   6.818  35.630  1.00 28.08           O  
ATOM   2579  HA3 GLY A 193      -9.652   4.335  35.525  1.00  0.00           H  
ATOM   2580  H   GLY A 193      -8.152   4.265  37.266  1.00  0.00           H  
ATOM   2581  HA2 GLY A 193      -8.488   3.897  34.356  1.00  0.00           H  
ATOM   2582  N   GLU A 194      -7.997   6.491  33.718  1.00 88.99           N  
ATOM   2583  CA  GLU A 194      -6.992   5.978  32.757  1.00 87.81           C  
ATOM   2584  C   GLU A 194      -7.279   4.630  32.055  1.00 91.21           C  
ATOM   2585  O   GLU A 194      -6.965   3.575  32.596  1.00 91.04           O  
ATOM   2586  CB  GLU A 194      -5.546   6.018  33.336  1.00  0.00           C  
ATOM   2587  CG  GLU A 194      -5.325   6.841  34.623  1.00  0.00           C  
ATOM   2588  CD  GLU A 194      -3.874   6.812  35.097  1.00  0.00           C  
ATOM   2589  OE1 GLU A 194      -3.322   7.915  35.295  1.00  0.00           O  
ATOM   2590  OE2 GLU A 194      -3.354   5.694  35.305  1.00  0.00           O1-
ATOM   2591  HB2 GLU A 194      -5.145   5.017  33.484  1.00  0.00           H  
ATOM   2592  HB3 GLU A 194      -4.900   6.445  32.568  1.00  0.00           H  
ATOM   2593  HG2 GLU A 194      -5.638   7.874  34.468  1.00  0.00           H  
ATOM   2594  HG3 GLU A 194      -5.917   6.447  35.447  1.00  0.00           H  
ATOM   2595  HA  GLU A 194      -7.009   6.733  31.969  1.00 87.81           H  
ATOM   2596  H   GLU A 194      -8.143   7.480  33.580  1.00  0.00           H  
ATOM   2597  N   VAL A 195      -7.805   4.652  30.824  1.00 87.37           N  
ATOM   2598  CA  VAL A 195      -8.056   3.415  30.073  1.00 86.04           C  
ATOM   2599  C   VAL A 195      -7.045   3.312  28.910  1.00 90.30           C  
ATOM   2600  O   VAL A 195      -6.770   4.326  28.271  1.00 90.52           O  
ATOM   2601  CB  VAL A 195      -9.505   3.368  29.521  1.00  0.00           C  
ATOM   2602  CG1 VAL A 195      -9.872   1.956  29.034  1.00  0.00           C  
ATOM   2603  CG2 VAL A 195     -10.551   3.806  30.564  1.00  0.00           C  
ATOM   2604  HB  VAL A 195      -9.586   4.062  28.686  1.00  0.00           H  
ATOM   2605 HG11 VAL A 195     -10.878   1.919  28.620  1.00  0.00           H  
ATOM   2606 HG12 VAL A 195      -9.181   1.586  28.284  1.00  0.00           H  
ATOM   2607 HG13 VAL A 195      -9.853   1.252  29.863  1.00  0.00           H  
ATOM   2608 HG21 VAL A 195     -11.565   3.674  30.185  1.00  0.00           H  
ATOM   2609 HG22 VAL A 195     -10.463   3.223  31.481  1.00  0.00           H  
ATOM   2610 HG23 VAL A 195     -10.446   4.858  30.828  1.00  0.00           H  
ATOM   2611  H   VAL A 195      -8.014   5.525  30.361  1.00 87.37           H  
ATOM   2612  HA  VAL A 195      -7.923   2.529  30.695  1.00 86.04           H  
ATOM   2613  N   GLN A 196      -6.489   2.107  28.681  1.00 86.64           N  
ATOM   2614  CA  GLN A 196      -5.392   1.874  27.735  1.00 86.26           C  
ATOM   2615  C   GLN A 196      -5.791   0.884  26.629  1.00 90.68           C  
ATOM   2616  O   GLN A 196      -6.520  -0.068  26.896  1.00 89.67           O  
ATOM   2617  CB  GLN A 196      -4.172   1.302  28.483  1.00  0.00           C  
ATOM   2618  CG  GLN A 196      -3.648   2.170  29.642  1.00  0.00           C  
ATOM   2619  CD  GLN A 196      -2.170   1.897  29.929  1.00  0.00           C  
ATOM   2620  OE1 GLN A 196      -1.303   2.330  29.175  1.00  0.00           O  
ATOM   2621  NE2 GLN A 196      -1.868   1.167  31.002  1.00  0.00           N  
ATOM   2622  HB2 GLN A 196      -4.384   0.299  28.859  1.00  0.00           H  
ATOM   2623  HB3 GLN A 196      -3.383   1.186  27.742  1.00  0.00           H  
ATOM   2624  HG2 GLN A 196      -3.737   3.225  29.385  1.00  0.00           H  
ATOM   2625  HG3 GLN A 196      -4.252   2.022  30.539  1.00  0.00           H  
ATOM   2626 HE22 GLN A 196      -0.902   0.986  31.233  1.00  0.00           H  
ATOM   2627 HE21 GLN A 196      -2.598   0.779  31.585  1.00  0.00           H  
ATOM   2628  H   GLN A 196      -6.780   1.304  29.224  1.00 86.64           H  
ATOM   2629  HA  GLN A 196      -5.088   2.809  27.260  1.00 86.26           H  
ATOM   2630  N   CYS A 197      -5.225   1.094  25.431  1.00 87.97           N  
ATOM   2631  CA  CYS A 197      -5.295   0.190  24.282  1.00 86.92           C  
ATOM   2632  C   CYS A 197      -3.936  -0.515  24.155  1.00 89.37           C  
ATOM   2633  O   CYS A 197      -2.928   0.181  24.063  1.00 90.19           O  
ATOM   2634  CB  CYS A 197      -5.600   1.046  23.033  1.00 87.74           C  
ATOM   2635  SG  CYS A 197      -5.845   0.178  21.458  1.00 91.08           S  
ATOM   2636  H   CYS A 197      -4.610   1.886  25.315  1.00 87.97           H  
ATOM   2637  HA  CYS A 197      -6.083  -0.553  24.408  1.00 86.92           H  
ATOM   2638  HB3 CYS A 197      -4.793   1.762  22.877  1.00 87.74           H  
ATOM   2639  HB2 CYS A 197      -6.496   1.640  23.212  1.00 87.74           H  
ATOM   2640  N   TRP A 198      -3.917  -1.858  24.152  1.00 83.61           N  
ATOM   2641  CA  TRP A 198      -2.713  -2.683  23.958  1.00 82.89           C  
ATOM   2642  C   TRP A 198      -3.099  -4.057  23.386  1.00 85.35           C  
ATOM   2643  O   TRP A 198      -4.278  -4.417  23.385  1.00 84.73           O  
ATOM   2644  CB  TRP A 198      -1.884  -2.841  25.261  1.00  0.00           C  
ATOM   2645  CG  TRP A 198      -1.308  -1.604  25.890  1.00  0.00           C  
ATOM   2646  CD1 TRP A 198      -1.761  -1.034  27.029  1.00  0.00           C  
ATOM   2647  CD2 TRP A 198      -0.225  -0.738  25.417  1.00  0.00           C  
ATOM   2648  NE1 TRP A 198      -1.036   0.108  27.291  1.00  0.00           N  
ATOM   2649  CE2 TRP A 198      -0.090   0.355  26.327  1.00  0.00           C  
ATOM   2650  CE3 TRP A 198       0.654  -0.749  24.311  1.00  0.00           C  
ATOM   2651  CZ2 TRP A 198       0.848   1.387  26.148  1.00  0.00           C  
ATOM   2652  CZ3 TRP A 198       1.610   0.271  24.132  1.00  0.00           C  
ATOM   2653  CH2 TRP A 198       1.706   1.343  25.037  1.00  0.00           C  
ATOM   2654  HB2 TRP A 198      -2.491  -3.338  26.018  1.00  0.00           H  
ATOM   2655  HB3 TRP A 198      -1.039  -3.506  25.079  1.00  0.00           H  
ATOM   2656  HD1 TRP A 198      -2.574  -1.420  27.626  1.00  0.00           H  
ATOM   2657  HE1 TRP A 198      -1.209   0.702  28.094  1.00  0.00           H  
ATOM   2658  HE3 TRP A 198       0.592  -1.554  23.598  1.00  0.00           H  
ATOM   2659  HZ2 TRP A 198       0.911   2.199  26.857  1.00  0.00           H  
ATOM   2660  HZ3 TRP A 198       2.285   0.233  23.299  1.00  0.00           H  
ATOM   2661  HH2 TRP A 198       2.439   2.122  24.884  1.00  0.00           H  
ATOM   2662  H   TRP A 198      -4.785  -2.372  24.226  1.00 83.61           H  
ATOM   2663  HA  TRP A 198      -2.081  -2.208  23.209  1.00 82.89           H  
ATOM   2664  N   ALA A 199      -2.081  -4.802  22.914  1.00 81.24           N  
ATOM   2665  CA  ALA A 199      -2.164  -6.165  22.382  1.00 79.95           C  
ATOM   2666  C   ALA A 199      -2.345  -7.184  23.516  1.00 81.14           C  
ATOM   2667  O   ALA A 199      -1.454  -7.989  23.781  1.00 81.12           O  
ATOM   2668  CB  ALA A 199      -0.906  -6.471  21.547  1.00  0.00           C  
ATOM   2669  HB1 ALA A 199       0.001  -6.443  22.153  1.00  0.00           H  
ATOM   2670  HB2 ALA A 199      -0.975  -7.460  21.096  1.00  0.00           H  
ATOM   2671  HB3 ALA A 199      -0.774  -5.762  20.734  1.00  0.00           H  
ATOM   2672  H   ALA A 199      -1.153  -4.401  22.910  1.00 81.24           H  
ATOM   2673  HA  ALA A 199      -3.032  -6.235  21.725  1.00 79.95           H  
ATOM   2674  N   LEU A 200      -3.511  -7.113  24.171  1.00 75.27           N  
ATOM   2675  CA  LEU A 200      -3.906  -7.886  25.347  1.00 74.37           C  
ATOM   2676  C   LEU A 200      -4.434  -9.274  24.928  1.00 76.65           C  
ATOM   2677  O   LEU A 200      -5.505  -9.701  25.358  1.00 76.13           O  
ATOM   2678  CB  LEU A 200      -4.923  -7.028  26.138  1.00  0.00           C  
ATOM   2679  CG  LEU A 200      -4.310  -5.724  26.712  1.00  0.00           C  
ATOM   2680  CD1 LEU A 200      -5.363  -4.621  26.943  1.00  0.00           C  
ATOM   2681  CD2 LEU A 200      -3.429  -5.989  27.951  1.00  0.00           C  
ATOM   2682  HB2 LEU A 200      -5.751  -6.788  25.468  1.00  0.00           H  
ATOM   2683  HB3 LEU A 200      -5.358  -7.600  26.956  1.00  0.00           H  
ATOM   2684  HG  LEU A 200      -3.646  -5.313  25.955  1.00  0.00           H  
ATOM   2685 HD11 LEU A 200      -6.332  -4.884  26.521  1.00  0.00           H  
ATOM   2686 HD12 LEU A 200      -5.517  -4.403  27.999  1.00  0.00           H  
ATOM   2687 HD13 LEU A 200      -5.059  -3.689  26.464  1.00  0.00           H  
ATOM   2688 HD21 LEU A 200      -3.707  -5.376  28.808  1.00  0.00           H  
ATOM   2689 HD22 LEU A 200      -3.476  -7.030  28.273  1.00  0.00           H  
ATOM   2690 HD23 LEU A 200      -2.384  -5.769  27.731  1.00  0.00           H  
ATOM   2691  H   LEU A 200      -4.173  -6.406  23.880  1.00 75.27           H  
ATOM   2692  HA  LEU A 200      -3.031  -8.057  25.977  1.00 74.37           H  
ATOM   2693  N   TRP A 201      -3.655  -9.933  24.057  1.00 72.32           N  
ATOM   2694  CA  TRP A 201      -3.959 -11.180  23.373  1.00 71.81           C  
ATOM   2695  C   TRP A 201      -3.777 -12.352  24.362  1.00 77.20           C  
ATOM   2696  O   TRP A 201      -2.770 -12.341  25.072  1.00 78.33           O  
ATOM   2697  CB  TRP A 201      -2.978 -11.268  22.181  1.00  0.00           C  
ATOM   2698  CG  TRP A 201      -3.521 -11.910  20.941  1.00  0.00           C  
ATOM   2699  CD1 TRP A 201      -3.744 -13.231  20.763  1.00  0.00           C  
ATOM   2700  CD2 TRP A 201      -3.962 -11.261  19.707  1.00  0.00           C  
ATOM   2701  NE1 TRP A 201      -4.262 -13.445  19.504  1.00  0.00           N  
ATOM   2702  CE2 TRP A 201      -4.417 -12.269  18.804  1.00  0.00           C  
ATOM   2703  CE3 TRP A 201      -4.028  -9.921  19.256  1.00  0.00           C  
ATOM   2704  CZ2 TRP A 201      -4.895 -11.971  17.518  1.00  0.00           C  
ATOM   2705  CZ3 TRP A 201      -4.513  -9.609  17.969  1.00  0.00           C  
ATOM   2706  CH2 TRP A 201      -4.934 -10.630  17.098  1.00  0.00           C  
ATOM   2707  HB2 TRP A 201      -2.678 -10.265  21.871  1.00  0.00           H  
ATOM   2708  HB3 TRP A 201      -2.046 -11.761  22.467  1.00  0.00           H  
ATOM   2709  HD1 TRP A 201      -3.532 -13.992  21.499  1.00  0.00           H  
ATOM   2710  HE1 TRP A 201      -4.500 -14.366  19.163  1.00  0.00           H  
ATOM   2711  HE3 TRP A 201      -3.699  -9.123  19.905  1.00  0.00           H  
ATOM   2712  HZ2 TRP A 201      -5.221 -12.762  16.858  1.00  0.00           H  
ATOM   2713  HZ3 TRP A 201      -4.550  -8.583  17.644  1.00  0.00           H  
ATOM   2714  HH2 TRP A 201      -5.285 -10.381  16.108  1.00  0.00           H  
ATOM   2715  H   TRP A 201      -2.774  -9.507  23.799  1.00 72.32           H  
ATOM   2716  HA  TRP A 201      -4.972 -11.067  23.005  1.00 71.81           H  
ATOM   2717  N   PRO A 202      -4.744 -13.306  24.421  1.00 73.21           N  
ATOM   2718  CA  PRO A 202      -4.744 -14.455  25.355  1.00 73.40           C  
ATOM   2719  C   PRO A 202      -3.413 -15.177  25.628  1.00 77.42           C  
ATOM   2720  O   PRO A 202      -3.150 -15.501  26.785  1.00 77.83           O  
ATOM   2721  CB  PRO A 202      -5.784 -15.407  24.750  1.00 75.27           C  
ATOM   2722  CG  PRO A 202      -6.817 -14.473  24.151  1.00 79.25           C  
ATOM   2723  CD  PRO A 202      -5.980 -13.310  23.633  1.00 74.62           C  
ATOM   2724  HA  PRO A 202      -5.123 -14.074  26.306  1.00 73.40           H  
ATOM   2725  HB3 PRO A 202      -6.217 -16.085  25.486  1.00 75.27           H  
ATOM   2726  HB2 PRO A 202      -5.338 -16.014  23.959  1.00 75.27           H  
ATOM   2727  HG3 PRO A 202      -7.478 -14.117  24.943  1.00 79.25           H  
ATOM   2728  HG2 PRO A 202      -7.435 -14.938  23.383  1.00 79.25           H  
ATOM   2729  HD2 PRO A 202      -5.743 -13.460  22.581  1.00 74.62           H  
ATOM   2730  HD3 PRO A 202      -6.540 -12.382  23.747  1.00 74.62           H  
ATOM   2731  N   ASP A 203      -2.596 -15.372  24.580  1.00 72.96           N  
ATOM   2732  CA  ASP A 203      -1.241 -15.913  24.669  1.00 73.42           C  
ATOM   2733  C   ASP A 203      -0.541 -15.698  23.313  1.00 78.53           C  
ATOM   2734  O   ASP A 203      -1.207 -15.534  22.287  1.00 77.59           O  
ATOM   2735  CB  ASP A 203      -1.243 -17.417  25.071  1.00  0.00           C  
ATOM   2736  CG  ASP A 203       0.120 -17.996  25.478  1.00  0.00           C  
ATOM   2737  OD1 ASP A 203       1.000 -17.212  25.896  1.00  0.00           O  
ATOM   2738  OD2 ASP A 203       0.243 -19.237  25.395  1.00  0.00           O1-
ATOM   2739  HB2 ASP A 203      -1.922 -17.597  25.903  1.00  0.00           H  
ATOM   2740  HB3 ASP A 203      -1.621 -17.992  24.225  1.00  0.00           H  
ATOM   2741  H   ASP A 203      -2.879 -15.068  23.660  1.00 72.96           H  
ATOM   2742  HA  ASP A 203      -0.707 -15.324  25.418  1.00 73.42           H  
ATOM   2743  N   ASP A 204       0.800 -15.783  23.332  1.00 77.29           N  
ATOM   2744  CA  ASP A 204       1.672 -15.916  22.158  1.00 77.83           C  
ATOM   2745  C   ASP A 204       1.404 -17.189  21.331  1.00 82.02           C  
ATOM   2746  O   ASP A 204       1.727 -17.188  20.148  1.00 81.39           O  
ATOM   2747  CB  ASP A 204       3.181 -15.813  22.494  1.00 81.45           C  
ATOM   2748  CG  ASP A 204       3.619 -14.541  23.232  1.00 99.32           C  
ATOM   2749  OD1 ASP A 204       2.834 -13.567  23.267  1.00100.84           O  
ATOM   2750  OD2 ASP A 204       4.782 -14.546  23.691  1.00107.42           O1-
ATOM   2751  H   ASP A 204       1.256 -15.920  24.226  1.00 77.29           H  
ATOM   2752  HA  ASP A 204       1.437 -15.078  21.505  1.00 77.83           H  
ATOM   2753  HB3 ASP A 204       3.768 -15.879  21.578  1.00 81.45           H  
ATOM   2754  HB2 ASP A 204       3.449 -16.665  23.121  1.00 81.45           H  
ATOM   2755  N   SER A 205       0.775 -18.221  21.925  1.00 79.08           N  
ATOM   2756  CA  SER A 205       0.287 -19.423  21.235  1.00 78.84           C  
ATOM   2757  C   SER A 205      -0.992 -19.211  20.387  1.00 81.22           C  
ATOM   2758  O   SER A 205      -1.461 -20.174  19.782  1.00 80.71           O  
ATOM   2759  CB  SER A 205       0.148 -20.576  22.252  1.00 84.14           C  
ATOM   2760  OG  SER A 205      -0.956 -20.409  23.119  1.00 95.14           O  
ATOM   2761  H   SER A 205       0.553 -18.159  22.908  1.00 79.08           H  
ATOM   2762  HA  SER A 205       1.065 -19.722  20.530  1.00 78.84           H  
ATOM   2763  HB3 SER A 205       1.056 -20.672  22.848  1.00 84.14           H  
ATOM   2764  HB2 SER A 205       0.022 -21.523  21.727  1.00 84.14           H  
ATOM   2765  HG  SER A 205      -0.639 -19.999  23.935  1.00 95.14           H  
ATOM   2766  N   TYR A 206      -1.509 -17.972  20.328  1.00 76.65           N  
ATOM   2767  CA  TYR A 206      -2.587 -17.533  19.439  1.00 75.36           C  
ATOM   2768  C   TYR A 206      -2.137 -16.299  18.633  1.00 78.67           C  
ATOM   2769  O   TYR A 206      -2.403 -16.239  17.432  1.00 78.38           O  
ATOM   2770  CB  TYR A 206      -3.871 -17.301  20.275  1.00  0.00           C  
ATOM   2771  CG  TYR A 206      -5.092 -16.673  19.605  1.00  0.00           C  
ATOM   2772  CD1 TYR A 206      -5.352 -16.825  18.224  1.00  0.00           C  
ATOM   2773  CD2 TYR A 206      -5.998 -15.931  20.394  1.00  0.00           C  
ATOM   2774  CE1 TYR A 206      -6.457 -16.185  17.630  1.00  0.00           C  
ATOM   2775  CE2 TYR A 206      -7.116 -15.311  19.805  1.00  0.00           C  
ATOM   2776  CZ  TYR A 206      -7.339 -15.424  18.419  1.00  0.00           C  
ATOM   2777  OH  TYR A 206      -8.412 -14.811  17.839  1.00  0.00           O  
ATOM   2778  HB2 TYR A 206      -4.188 -18.251  20.709  1.00  0.00           H  
ATOM   2779  HB3 TYR A 206      -3.613 -16.664  21.123  1.00  0.00           H  
ATOM   2780  HD1 TYR A 206      -4.701 -17.420  17.602  1.00  0.00           H  
ATOM   2781  HD2 TYR A 206      -5.829 -15.822  21.455  1.00  0.00           H  
ATOM   2782  HE1 TYR A 206      -6.631 -16.288  16.569  1.00  0.00           H  
ATOM   2783  HE2 TYR A 206      -7.793 -14.746  20.424  1.00  0.00           H  
ATOM   2784  HH  TYR A 206      -8.956 -14.329  18.467  1.00  0.00           H  
ATOM   2785  H   TYR A 206      -1.079 -17.247  20.886  1.00 76.65           H  
ATOM   2786  HA  TYR A 206      -2.799 -18.320  18.713  1.00 75.36           H  
ATOM   2787  N   TRP A 207      -1.432 -15.360  19.287  1.00 74.50           N  
ATOM   2788  CA  TRP A 207      -0.953 -14.111  18.694  1.00 73.46           C  
ATOM   2789  C   TRP A 207       0.125 -14.361  17.627  1.00 77.50           C  
ATOM   2790  O   TRP A 207      -0.024 -13.891  16.501  1.00 76.52           O  
ATOM   2791  CB  TRP A 207      -0.445 -13.208  19.835  1.00  0.00           C  
ATOM   2792  CG  TRP A 207      -0.238 -11.732  19.626  1.00  0.00           C  
ATOM   2793  CD1 TRP A 207       0.355 -10.956  20.560  1.00  0.00           C  
ATOM   2794  CD2 TRP A 207      -0.598 -10.820  18.531  1.00  0.00           C  
ATOM   2795  NE1 TRP A 207       0.386  -9.648  20.139  1.00  0.00           N  
ATOM   2796  CE2 TRP A 207      -0.186  -9.499  18.896  1.00  0.00           C  
ATOM   2797  CE3 TRP A 207      -1.228 -10.948  17.267  1.00  0.00           C  
ATOM   2798  CZ2 TRP A 207      -0.383  -8.381  18.067  1.00  0.00           C  
ATOM   2799  CZ3 TRP A 207      -1.431  -9.835  16.426  1.00  0.00           C  
ATOM   2800  CH2 TRP A 207      -1.013  -8.552  16.823  1.00  0.00           C  
ATOM   2801  HB2 TRP A 207      -1.117 -13.288  20.686  1.00  0.00           H  
ATOM   2802  HB3 TRP A 207       0.500 -13.602  20.206  1.00  0.00           H  
ATOM   2803  HD1 TRP A 207       0.741 -11.332  21.496  1.00  0.00           H  
ATOM   2804  HE1 TRP A 207       0.792  -8.910  20.696  1.00  0.00           H  
ATOM   2805  HE3 TRP A 207      -1.572 -11.911  16.934  1.00  0.00           H  
ATOM   2806  HZ2 TRP A 207      -0.051  -7.403  18.381  1.00  0.00           H  
ATOM   2807  HZ3 TRP A 207      -1.916  -9.966  15.471  1.00  0.00           H  
ATOM   2808  HH2 TRP A 207      -1.168  -7.703  16.173  1.00  0.00           H  
ATOM   2809  H   TRP A 207      -1.254 -15.470  20.277  1.00 74.50           H  
ATOM   2810  HA  TRP A 207      -1.820 -13.642  18.230  1.00 73.46           H  
ATOM   2811  N   THR A 208       1.178 -15.110  17.997  1.00 75.12           N  
ATOM   2812  CA  THR A 208       2.317 -15.400  17.128  1.00 74.99           C  
ATOM   2813  C   THR A 208       2.044 -16.357  15.947  1.00 78.91           C  
ATOM   2814  O   THR A 208       2.532 -16.032  14.868  1.00 78.09           O  
ATOM   2815  CB  THR A 208       3.579 -15.872  17.896  1.00  0.00           C  
ATOM   2816  OG1 THR A 208       3.797 -15.022  19.005  1.00  0.00           O  
ATOM   2817  CG2 THR A 208       4.876 -15.892  17.068  1.00  0.00           C  
ATOM   2818  HB  THR A 208       3.418 -16.878  18.283  1.00  0.00           H  
ATOM   2819  HG1 THR A 208       4.624 -15.269  19.425  1.00  0.00           H  
ATOM   2820 HG21 THR A 208       5.738 -16.133  17.691  1.00  0.00           H  
ATOM   2821 HG22 THR A 208       4.839 -16.638  16.275  1.00  0.00           H  
ATOM   2822 HG23 THR A 208       5.065 -14.922  16.605  1.00  0.00           H  
ATOM   2823  H   THR A 208       1.233 -15.487  18.934  1.00 75.12           H  
ATOM   2824  HA  THR A 208       2.585 -14.446  16.670  1.00 74.99           H  
ATOM   2825  N   PRO A 209       1.221 -17.431  16.073  1.00 75.24           N  
ATOM   2826  CA  PRO A 209       0.819 -18.206  14.886  1.00 74.66           C  
ATOM   2827  C   PRO A 209      -0.059 -17.419  13.903  1.00 77.49           C  
ATOM   2828  O   PRO A 209       0.178 -17.563  12.708  1.00 76.71           O  
ATOM   2829  CD  PRO A 209       0.766 -18.103  17.289  1.00  0.00           C  
ATOM   2830  CB  PRO A 209       0.145 -19.471  15.429  1.00  0.00           C  
ATOM   2831  CG  PRO A 209      -0.296 -19.095  16.826  1.00  0.00           C  
ATOM   2832  HD3 PRO A 209       1.611 -18.629  17.735  1.00  0.00           H  
ATOM   2833  HD2 PRO A 209       0.344 -17.444  18.037  1.00  0.00           H  
ATOM   2834  HB2 PRO A 209      -0.681 -19.833  14.815  1.00  0.00           H  
ATOM   2835  HB3 PRO A 209       0.883 -20.273  15.485  1.00  0.00           H  
ATOM   2836  HG3 PRO A 209      -0.394 -19.962  17.477  1.00  0.00           H  
ATOM   2837  HG2 PRO A 209      -1.266 -18.601  16.771  1.00  0.00           H  
ATOM   2838  HA  PRO A 209       1.713 -18.522  14.348  1.00 74.66           H  
ATOM   2839  N   TYR A 210      -0.965 -16.548  14.395  1.00 73.54           N  
ATOM   2840  CA  TYR A 210      -1.695 -15.584  13.562  1.00 72.85           C  
ATOM   2841  C   TYR A 210      -0.748 -14.624  12.819  1.00 78.11           C  
ATOM   2842  O   TYR A 210      -0.823 -14.547  11.597  1.00 78.77           O  
ATOM   2843  CB  TYR A 210      -2.785 -14.839  14.375  1.00 73.77           C  
ATOM   2844  CG  TYR A 210      -3.439 -13.656  13.666  1.00 74.94           C  
ATOM   2845  CD1 TYR A 210      -4.064 -13.828  12.412  1.00 77.17           C  
ATOM   2846  CD2 TYR A 210      -3.382 -12.367  14.238  1.00 75.30           C  
ATOM   2847  CE1 TYR A 210      -4.594 -12.719  11.725  1.00 77.92           C  
ATOM   2848  CE2 TYR A 210      -3.920 -11.258  13.554  1.00 75.99           C  
ATOM   2849  CZ  TYR A 210      -4.518 -11.433  12.292  1.00 83.03           C  
ATOM   2850  OH  TYR A 210      -5.014 -10.357  11.618  1.00 82.84           O  
ATOM   2851  H   TYR A 210      -1.106 -16.475  15.393  1.00 73.54           H  
ATOM   2852  HA  TYR A 210      -2.222 -16.169  12.807  1.00 72.85           H  
ATOM   2853  HB3 TYR A 210      -2.347 -14.472  15.303  1.00 73.77           H  
ATOM   2854  HB2 TYR A 210      -3.565 -15.540  14.675  1.00 73.77           H  
ATOM   2855  HD1 TYR A 210      -4.112 -14.807  11.958  1.00 77.17           H  
ATOM   2856  HD2 TYR A 210      -2.912 -12.221  15.196  1.00 75.30           H  
ATOM   2857  HE1 TYR A 210      -5.042 -12.861  10.753  1.00 77.92           H  
ATOM   2858  HE2 TYR A 210      -3.859 -10.275  13.997  1.00 75.99           H  
ATOM   2859  HH  TYR A 210      -4.924  -9.542  12.122  1.00 82.84           H  
ATOM   2860  N   MET A 211       0.139 -13.943  13.561  1.00 74.81           N  
ATOM   2861  CA  MET A 211       1.068 -12.950  13.026  1.00 74.42           C  
ATOM   2862  C   MET A 211       2.140 -13.526  12.074  1.00 78.48           C  
ATOM   2863  O   MET A 211       2.530 -12.816  11.151  1.00 78.09           O  
ATOM   2864  CB  MET A 211       1.660 -12.140  14.198  1.00  0.00           C  
ATOM   2865  CG  MET A 211       2.596 -10.979  13.816  1.00  0.00           C  
ATOM   2866  SD  MET A 211       1.960  -9.734  12.657  1.00  0.00           S  
ATOM   2867  CE  MET A 211       0.605  -9.035  13.630  1.00  0.00           C  
ATOM   2868  HB2 MET A 211       0.850 -11.746  14.813  1.00  0.00           H  
ATOM   2869  HB3 MET A 211       2.209 -12.822  14.849  1.00  0.00           H  
ATOM   2870  HG2 MET A 211       2.886 -10.454  14.725  1.00  0.00           H  
ATOM   2871  HG3 MET A 211       3.514 -11.375  13.387  1.00  0.00           H  
ATOM   2872  HE1 MET A 211       0.186  -8.166  13.122  1.00  0.00           H  
ATOM   2873  HE2 MET A 211      -0.186  -9.773  13.760  1.00  0.00           H  
ATOM   2874  HE3 MET A 211       0.964  -8.723  14.610  1.00  0.00           H  
ATOM   2875  H   MET A 211       0.146 -14.062  14.567  1.00 74.81           H  
ATOM   2876  HA  MET A 211       0.464 -12.258  12.437  1.00 74.42           H  
ATOM   2877  N   THR A 212       2.567 -14.787  12.270  1.00 75.49           N  
ATOM   2878  CA  THR A 212       3.525 -15.476  11.394  1.00 75.03           C  
ATOM   2879  C   THR A 212       2.867 -16.101  10.146  1.00 79.37           C  
ATOM   2880  O   THR A 212       3.535 -16.114   9.112  1.00 79.86           O  
ATOM   2881  CB  THR A 212       4.335 -16.587  12.112  1.00 78.30           C  
ATOM   2882  OG1 THR A 212       3.501 -17.603  12.631  1.00 77.69           O  
ATOM   2883  CG2 THR A 212       5.259 -16.055  13.218  1.00 75.54           C  
ATOM   2884  H   THR A 212       2.223 -15.314  13.062  1.00 75.49           H  
ATOM   2885  HA  THR A 212       4.248 -14.740  11.040  1.00 75.03           H  
ATOM   2886  HB  THR A 212       4.977 -17.081  11.381  1.00 78.30           H  
ATOM   2887  HG1 THR A 212       3.061 -17.256  13.414  1.00 77.69           H  
ATOM   2888 HG21 THR A 212       5.683 -16.870  13.807  1.00 75.54           H  
ATOM   2889 HG22 THR A 212       6.094 -15.509  12.782  1.00 75.54           H  
ATOM   2890 HG23 THR A 212       4.753 -15.375  13.900  1.00 75.54           H  
ATOM   2891  N   ILE A 213       1.593 -16.546  10.204  1.00 75.49           N  
ATOM   2892  CA  ILE A 213       0.855 -16.903   8.981  1.00 75.73           C  
ATOM   2893  C   ILE A 213       0.428 -15.657   8.186  1.00 80.70           C  
ATOM   2894  O   ILE A 213       0.283 -15.758   6.975  1.00 80.54           O  
ATOM   2895  CB  ILE A 213      -0.382 -17.829   9.175  1.00  0.00           C  
ATOM   2896  CG1 ILE A 213      -1.614 -17.231   9.900  1.00  0.00           C  
ATOM   2897  CG2 ILE A 213       0.033 -19.204   9.730  1.00  0.00           C  
ATOM   2898  CD1 ILE A 213      -2.935 -17.927   9.545  1.00  0.00           C  
ATOM   2899  HB  ILE A 213      -0.736 -18.034   8.165  1.00  0.00           H  
ATOM   2900 HG12 ILE A 213      -1.478 -17.281  10.973  1.00  0.00           H  
ATOM   2901 HG13 ILE A 213      -1.740 -16.175   9.673  1.00  0.00           H  
ATOM   2902 HG21 ILE A 213      -0.800 -19.906   9.739  1.00  0.00           H  
ATOM   2903 HG22 ILE A 213       0.818 -19.648   9.117  1.00  0.00           H  
ATOM   2904 HG23 ILE A 213       0.417 -19.135  10.745  1.00  0.00           H  
ATOM   2905 HD11 ILE A 213      -3.755 -17.516  10.134  1.00  0.00           H  
ATOM   2906 HD12 ILE A 213      -3.182 -17.790   8.491  1.00  0.00           H  
ATOM   2907 HD13 ILE A 213      -2.899 -18.997   9.746  1.00  0.00           H  
ATOM   2908  H   ILE A 213       1.079 -16.554  11.076  1.00 75.49           H  
ATOM   2909  HA  ILE A 213       1.540 -17.454   8.333  1.00 75.73           H  
ATOM   2910  N   VAL A 214       0.293 -14.499   8.850  1.00 77.44           N  
ATOM   2911  CA  VAL A 214       0.131 -13.205   8.197  1.00 76.30           C  
ATOM   2912  C   VAL A 214       1.446 -12.748   7.530  1.00 79.74           C  
ATOM   2913  O   VAL A 214       1.410 -12.333   6.372  1.00 79.42           O  
ATOM   2914  CB  VAL A 214      -0.386 -12.135   9.197  1.00  0.00           C  
ATOM   2915  CG1 VAL A 214      -0.199 -10.674   8.756  1.00  0.00           C  
ATOM   2916  CG2 VAL A 214      -1.867 -12.379   9.525  1.00  0.00           C  
ATOM   2917  HB  VAL A 214       0.165 -12.256  10.128  1.00  0.00           H  
ATOM   2918 HG11 VAL A 214      -0.635  -9.983   9.476  1.00  0.00           H  
ATOM   2919 HG12 VAL A 214       0.848 -10.408   8.666  1.00  0.00           H  
ATOM   2920 HG13 VAL A 214      -0.663 -10.503   7.787  1.00  0.00           H  
ATOM   2921 HG21 VAL A 214      -2.175 -11.786  10.385  1.00  0.00           H  
ATOM   2922 HG22 VAL A 214      -2.505 -12.112   8.682  1.00  0.00           H  
ATOM   2923 HG23 VAL A 214      -2.077 -13.420   9.759  1.00  0.00           H  
ATOM   2924  H   VAL A 214       0.382 -14.486   9.857  1.00 77.44           H  
ATOM   2925  HA  VAL A 214      -0.620 -13.328   7.416  1.00 76.30           H  
ATOM   2926  N   ALA A 215       2.579 -12.883   8.248  1.00 76.36           N  
ATOM   2927  CA  ALA A 215       3.934 -12.601   7.762  1.00 76.30           C  
ATOM   2928  C   ALA A 215       4.262 -13.370   6.485  1.00 79.08           C  
ATOM   2929  O   ALA A 215       4.706 -12.770   5.511  1.00 78.53           O  
ATOM   2930  CB  ALA A 215       4.974 -12.957   8.839  1.00  0.00           C  
ATOM   2931  HB1 ALA A 215       4.669 -12.618   9.825  1.00  0.00           H  
ATOM   2932  HB2 ALA A 215       5.144 -14.030   8.918  1.00  0.00           H  
ATOM   2933  HB3 ALA A 215       5.937 -12.497   8.613  1.00  0.00           H  
ATOM   2934  H   ALA A 215       2.516 -13.201   9.206  1.00 76.36           H  
ATOM   2935  HA  ALA A 215       3.993 -11.535   7.546  1.00 76.30           H  
ATOM   2936  N   PHE A 216       3.994 -14.681   6.523  1.00 74.75           N  
ATOM   2937  CA  PHE A 216       4.207 -15.590   5.417  1.00 74.14           C  
ATOM   2938  C   PHE A 216       3.153 -15.405   4.313  1.00 76.96           C  
ATOM   2939  O   PHE A 216       3.533 -15.016   3.216  1.00 76.41           O  
ATOM   2940  CB  PHE A 216       4.307 -17.029   5.966  1.00  0.00           C  
ATOM   2941  CG  PHE A 216       4.559 -18.146   4.965  1.00  0.00           C  
ATOM   2942  CD1 PHE A 216       5.442 -17.970   3.875  1.00  0.00           C  
ATOM   2943  CD2 PHE A 216       4.057 -19.438   5.231  1.00  0.00           C  
ATOM   2944  CE1 PHE A 216       5.734 -19.038   3.037  1.00  0.00           C  
ATOM   2945  CE2 PHE A 216       4.357 -20.491   4.378  1.00  0.00           C  
ATOM   2946  CZ  PHE A 216       5.185 -20.290   3.281  1.00  0.00           C  
ATOM   2947  HB2 PHE A 216       5.116 -17.074   6.696  1.00  0.00           H  
ATOM   2948  HB3 PHE A 216       3.396 -17.261   6.520  1.00  0.00           H  
ATOM   2949  HD1 PHE A 216       5.895 -17.011   3.677  1.00  0.00           H  
ATOM   2950  HD2 PHE A 216       3.426 -19.611   6.090  1.00  0.00           H  
ATOM   2951  HE1 PHE A 216       6.393 -18.894   2.194  1.00  0.00           H  
ATOM   2952  HE2 PHE A 216       3.950 -21.473   4.572  1.00  0.00           H  
ATOM   2953  HZ  PHE A 216       5.416 -21.115   2.623  1.00  0.00           H  
ATOM   2954  H   PHE A 216       3.629 -15.088   7.374  1.00 74.75           H  
ATOM   2955  HA  PHE A 216       5.178 -15.340   4.986  1.00 74.14           H  
ATOM   2956  N   LEU A 217       1.872 -15.689   4.609  1.00 73.16           N  
ATOM   2957  CA  LEU A 217       0.829 -15.917   3.602  1.00 72.87           C  
ATOM   2958  C   LEU A 217       0.220 -14.665   2.941  1.00 76.52           C  
ATOM   2959  O   LEU A 217      -0.311 -14.829   1.842  1.00 76.35           O  
ATOM   2960  CB  LEU A 217      -0.301 -16.820   4.159  1.00 73.29           C  
ATOM   2961  CG  LEU A 217       0.152 -18.162   4.788  1.00 78.25           C  
ATOM   2962  CD1 LEU A 217      -1.033 -18.911   5.422  1.00 78.67           C  
ATOM   2963  CD2 LEU A 217       0.880 -19.067   3.787  1.00 81.64           C  
ATOM   2964  H   LEU A 217       1.615 -15.927   5.558  1.00 73.16           H  
ATOM   2965  HA  LEU A 217       1.300 -16.473   2.797  1.00 72.87           H  
ATOM   2966  HB3 LEU A 217      -1.001 -17.046   3.352  1.00 73.29           H  
ATOM   2967  HB2 LEU A 217      -0.891 -16.253   4.879  1.00 73.29           H  
ATOM   2968  HG  LEU A 217       0.848 -17.946   5.599  1.00 78.25           H  
ATOM   2969 HD11 LEU A 217      -0.732 -19.401   6.347  1.00 78.67           H  
ATOM   2970 HD12 LEU A 217      -1.864 -18.245   5.657  1.00 78.67           H  
ATOM   2971 HD13 LEU A 217      -1.419 -19.688   4.760  1.00 78.67           H  
ATOM   2972 HD21 LEU A 217       0.879 -20.109   4.109  1.00 81.64           H  
ATOM   2973 HD22 LEU A 217       0.412 -19.027   2.804  1.00 81.64           H  
ATOM   2974 HD23 LEU A 217       1.917 -18.760   3.684  1.00 81.64           H  
ATOM   2975  N   VAL A 218       0.278 -13.472   3.566  1.00 73.41           N  
ATOM   2976  CA  VAL A 218      -0.348 -12.262   3.002  1.00 73.47           C  
ATOM   2977  C   VAL A 218       0.587 -11.039   2.929  1.00 79.20           C  
ATOM   2978  O   VAL A 218       0.344 -10.178   2.084  1.00 79.55           O  
ATOM   2979  CB  VAL A 218      -1.688 -11.897   3.706  1.00  0.00           C  
ATOM   2980  CG1 VAL A 218      -1.526 -11.271   5.100  1.00  0.00           C  
ATOM   2981  CG2 VAL A 218      -2.605 -11.011   2.845  1.00  0.00           C  
ATOM   2982  HB  VAL A 218      -2.228 -12.835   3.837  1.00  0.00           H  
ATOM   2983 HG11 VAL A 218      -2.496 -11.109   5.567  1.00  0.00           H  
ATOM   2984 HG12 VAL A 218      -0.971 -11.934   5.753  1.00  0.00           H  
ATOM   2985 HG13 VAL A 218      -1.007 -10.313   5.072  1.00  0.00           H  
ATOM   2986 HG21 VAL A 218      -3.573 -10.868   3.326  1.00  0.00           H  
ATOM   2987 HG22 VAL A 218      -2.175 -10.026   2.675  1.00  0.00           H  
ATOM   2988 HG23 VAL A 218      -2.793 -11.464   1.871  1.00  0.00           H  
ATOM   2989  H   VAL A 218       0.719 -13.387   4.472  1.00 73.41           H  
ATOM   2990  HA  VAL A 218      -0.599 -12.452   1.959  1.00 73.47           H  
ATOM   2991  N   TYR A 219       1.659 -10.989   3.741  1.00 75.49           N  
ATOM   2992  CA  TYR A 219       2.740 -10.020   3.557  1.00 74.61           C  
ATOM   2993  C   TYR A 219       3.725 -10.538   2.495  1.00 79.35           C  
ATOM   2994  O   TYR A 219       3.699 -10.031   1.375  1.00 78.68           O  
ATOM   2995  CB  TYR A 219       3.387  -9.627   4.907  1.00 75.37           C  
ATOM   2996  CG  TYR A 219       4.630  -8.752   4.803  1.00 76.15           C  
ATOM   2997  CD1 TYR A 219       4.619  -7.578   4.016  1.00 77.84           C  
ATOM   2998  CD2 TYR A 219       5.818  -9.130   5.464  1.00 76.91           C  
ATOM   2999  CE1 TYR A 219       5.796  -6.823   3.845  1.00 78.16           C  
ATOM   3000  CE2 TYR A 219       6.989  -8.363   5.310  1.00 77.95           C  
ATOM   3001  CZ  TYR A 219       6.987  -7.229   4.475  1.00 86.11           C  
ATOM   3002  OH  TYR A 219       8.140  -6.534   4.262  1.00 89.59           O  
ATOM   3003  H   TYR A 219       1.799 -11.698   4.448  1.00 75.49           H  
ATOM   3004  HA  TYR A 219       2.308  -9.099   3.162  1.00 74.61           H  
ATOM   3005  HB3 TYR A 219       3.647 -10.528   5.454  1.00 75.37           H  
ATOM   3006  HB2 TYR A 219       2.657  -9.122   5.538  1.00 75.37           H  
ATOM   3007  HD1 TYR A 219       3.718  -7.267   3.509  1.00 77.84           H  
ATOM   3008  HD2 TYR A 219       5.842 -10.019   6.077  1.00 76.91           H  
ATOM   3009  HE1 TYR A 219       5.786  -5.945   3.216  1.00 78.16           H  
ATOM   3010  HE2 TYR A 219       7.894  -8.665   5.813  1.00 77.95           H  
ATOM   3011  HH  TYR A 219       8.892  -6.895   4.737  1.00 89.59           H  
ATOM   3012  N   PHE A 220       4.561 -11.530   2.851  1.00 78.05           N  
ATOM   3013  CA  PHE A 220       5.618 -12.059   1.985  1.00 79.09           C  
ATOM   3014  C   PHE A 220       5.127 -12.746   0.699  1.00 82.45           C  
ATOM   3015  O   PHE A 220       5.510 -12.283  -0.372  1.00 81.93           O  
ATOM   3016  CB  PHE A 220       6.608 -12.949   2.771  1.00 82.24           C  
ATOM   3017  CG  PHE A 220       7.567 -12.222   3.706  1.00 85.55           C  
ATOM   3018  CD1 PHE A 220       8.374 -11.161   3.236  1.00 89.42           C  
ATOM   3019  CD2 PHE A 220       7.753 -12.677   5.030  1.00 89.40           C  
ATOM   3020  CE1 PHE A 220       9.290 -10.552   4.083  1.00 91.22           C  
ATOM   3021  CE2 PHE A 220       8.663 -12.045   5.867  1.00 92.80           C  
ATOM   3022  CZ  PHE A 220       9.427 -10.986   5.396  1.00 90.90           C  
ATOM   3023  H   PHE A 220       4.525 -11.909   3.789  1.00 78.05           H  
ATOM   3024  HA  PHE A 220       6.173 -11.187   1.635  1.00 79.09           H  
ATOM   3025  HB3 PHE A 220       7.218 -13.537   2.084  1.00 82.24           H  
ATOM   3026  HB2 PHE A 220       6.039 -13.678   3.349  1.00 82.24           H  
ATOM   3027  HD1 PHE A 220       8.294 -10.819   2.215  1.00 89.42           H  
ATOM   3028  HD2 PHE A 220       7.188 -13.518   5.403  1.00 89.40           H  
ATOM   3029  HE1 PHE A 220       9.897  -9.735   3.721  1.00 91.22           H  
ATOM   3030  HE2 PHE A 220       8.785 -12.387   6.884  1.00 92.80           H  
ATOM   3031  HZ  PHE A 220      10.138 -10.503   6.050  1.00 90.90           H  
ATOM   3032  N   ILE A 221       4.311 -13.814   0.814  1.00 78.82           N  
ATOM   3033  CA  ILE A 221       3.869 -14.680  -0.294  1.00 78.81           C  
ATOM   3034  C   ILE A 221       3.355 -13.957  -1.553  1.00 83.79           C  
ATOM   3035  O   ILE A 221       3.875 -14.253  -2.629  1.00 83.59           O  
ATOM   3036  CB  ILE A 221       2.854 -15.804   0.144  1.00  0.00           C  
ATOM   3037  CG1 ILE A 221       3.646 -17.055   0.590  1.00  0.00           C  
ATOM   3038  CG2 ILE A 221       1.760 -16.206  -0.888  1.00  0.00           C  
ATOM   3039  CD1 ILE A 221       2.797 -18.265   1.007  1.00  0.00           C  
ATOM   3040  HB  ILE A 221       2.314 -15.438   1.013  1.00  0.00           H  
ATOM   3041 HG12 ILE A 221       4.286 -17.375  -0.233  1.00  0.00           H  
ATOM   3042 HG13 ILE A 221       4.324 -16.791   1.401  1.00  0.00           H  
ATOM   3043 HG21 ILE A 221       1.089 -16.974  -0.506  1.00  0.00           H  
ATOM   3044 HG22 ILE A 221       1.105 -15.376  -1.149  1.00  0.00           H  
ATOM   3045 HG23 ILE A 221       2.205 -16.591  -1.805  1.00  0.00           H  
ATOM   3046 HD11 ILE A 221       3.260 -18.798   1.833  1.00  0.00           H  
ATOM   3047 HD12 ILE A 221       1.796 -17.984   1.316  1.00  0.00           H  
ATOM   3048 HD13 ILE A 221       2.696 -18.971   0.183  1.00  0.00           H  
ATOM   3049  H   ILE A 221       4.030 -14.121   1.739  1.00 78.82           H  
ATOM   3050  HA  ILE A 221       4.787 -15.176  -0.615  1.00 78.81           H  
ATOM   3051  N   PRO A 222       2.382 -13.025  -1.429  1.00 80.36           N  
ATOM   3052  CA  PRO A 222       1.849 -12.365  -2.622  1.00 79.80           C  
ATOM   3053  C   PRO A 222       2.831 -11.360  -3.240  1.00 84.51           C  
ATOM   3054  O   PRO A 222       2.809 -11.219  -4.456  1.00 85.76           O  
ATOM   3055  CB  PRO A 222       0.536 -11.728  -2.160  1.00 81.27           C  
ATOM   3056  CG  PRO A 222       0.259 -12.283  -0.772  1.00 85.82           C  
ATOM   3057  CD  PRO A 222       1.642 -12.616  -0.238  1.00 81.69           C  
ATOM   3058  HA  PRO A 222       1.611 -13.130  -3.362  1.00 79.80           H  
ATOM   3059  HB3 PRO A 222      -0.285 -11.951  -2.839  1.00 81.27           H  
ATOM   3060  HB2 PRO A 222       0.655 -10.652  -2.131  1.00 81.27           H  
ATOM   3061  HG3 PRO A 222      -0.320 -13.203  -0.858  1.00 85.82           H  
ATOM   3062  HG2 PRO A 222      -0.303 -11.591  -0.146  1.00 85.82           H  
ATOM   3063  HD2 PRO A 222       2.114 -11.726   0.175  1.00 81.69           H  
ATOM   3064  HD3 PRO A 222       1.591 -13.364   0.548  1.00 81.69           H  
ATOM   3065  N   LEU A 223       3.707 -10.739  -2.427  1.00 79.96           N  
ATOM   3066  CA  LEU A 223       4.799  -9.882  -2.899  1.00 79.49           C  
ATOM   3067  C   LEU A 223       5.846 -10.642  -3.736  1.00 84.97           C  
ATOM   3068  O   LEU A 223       6.316 -10.074  -4.721  1.00 84.99           O  
ATOM   3069  CB  LEU A 223       5.453  -9.127  -1.716  1.00 79.35           C  
ATOM   3070  CG  LEU A 223       4.605  -7.956  -1.169  1.00 83.55           C  
ATOM   3071  CD1 LEU A 223       5.086  -7.488   0.222  1.00 83.44           C  
ATOM   3072  CD2 LEU A 223       4.512  -6.789  -2.177  1.00 86.30           C  
ATOM   3073  H   LEU A 223       3.678 -10.913  -1.432  1.00 79.96           H  
ATOM   3074  HA  LEU A 223       4.356  -9.146  -3.569  1.00 79.49           H  
ATOM   3075  HB3 LEU A 223       6.426  -8.734  -2.015  1.00 79.35           H  
ATOM   3076  HB2 LEU A 223       5.664  -9.833  -0.915  1.00 79.35           H  
ATOM   3077  HG  LEU A 223       3.593  -8.337  -1.025  1.00 83.55           H  
ATOM   3078 HD11 LEU A 223       5.442  -6.460   0.226  1.00 83.44           H  
ATOM   3079 HD12 LEU A 223       4.267  -7.524   0.941  1.00 83.44           H  
ATOM   3080 HD13 LEU A 223       5.886  -8.112   0.620  1.00 83.44           H  
ATOM   3081 HD21 LEU A 223       4.914  -5.856  -1.789  1.00 86.30           H  
ATOM   3082 HD22 LEU A 223       5.056  -6.998  -3.098  1.00 86.30           H  
ATOM   3083 HD23 LEU A 223       3.473  -6.598  -2.449  1.00 86.30           H  
ATOM   3084  N   THR A 224       6.150 -11.912  -3.391  1.00 82.70           N  
ATOM   3085  CA  THR A 224       6.999 -12.784  -4.216  1.00 83.48           C  
ATOM   3086  C   THR A 224       6.350 -13.120  -5.575  1.00 85.66           C  
ATOM   3087  O   THR A 224       7.049 -13.091  -6.586  1.00 85.53           O  
ATOM   3088  CB  THR A 224       7.439 -14.111  -3.520  1.00  0.00           C  
ATOM   3089  OG1 THR A 224       6.553 -15.208  -3.668  1.00  0.00           O  
ATOM   3090  CG2 THR A 224       7.848 -13.978  -2.049  1.00  0.00           C  
ATOM   3091  HB  THR A 224       8.341 -14.424  -4.047  1.00  0.00           H  
ATOM   3092  HG1 THR A 224       6.848 -15.921  -3.097  1.00  0.00           H  
ATOM   3093 HG21 THR A 224       8.440 -14.836  -1.730  1.00  0.00           H  
ATOM   3094 HG22 THR A 224       8.448 -13.083  -1.882  1.00  0.00           H  
ATOM   3095 HG23 THR A 224       6.978 -13.936  -1.400  1.00  0.00           H  
ATOM   3096  H   THR A 224       5.733 -12.328  -2.569  1.00 82.70           H  
ATOM   3097  HA  THR A 224       7.910 -12.222  -4.430  1.00 83.48           H  
ATOM   3098  N   ILE A 225       5.028 -13.370  -5.572  1.00 81.01           N  
ATOM   3099  CA  ILE A 225       4.220 -13.631  -6.764  1.00 80.55           C  
ATOM   3100  C   ILE A 225       4.121 -12.396  -7.679  1.00 85.26           C  
ATOM   3101  O   ILE A 225       4.245 -12.556  -8.889  1.00 84.91           O  
ATOM   3102  CB  ILE A 225       2.797 -14.154  -6.401  1.00  0.00           C  
ATOM   3103  CG1 ILE A 225       2.896 -15.542  -5.725  1.00  0.00           C  
ATOM   3104  CG2 ILE A 225       1.802 -14.211  -7.586  1.00  0.00           C  
ATOM   3105  CD1 ILE A 225       1.616 -15.984  -5.000  1.00  0.00           C  
ATOM   3106  HB  ILE A 225       2.373 -13.470  -5.667  1.00  0.00           H  
ATOM   3107 HG12 ILE A 225       3.161 -16.289  -6.473  1.00  0.00           H  
ATOM   3108 HG13 ILE A 225       3.709 -15.558  -5.000  1.00  0.00           H  
ATOM   3109 HG21 ILE A 225       0.844 -14.636  -7.284  1.00  0.00           H  
ATOM   3110 HG22 ILE A 225       1.577 -13.223  -7.989  1.00  0.00           H  
ATOM   3111 HG23 ILE A 225       2.192 -14.823  -8.400  1.00  0.00           H  
ATOM   3112 HD11 ILE A 225       1.848 -16.708  -4.219  1.00  0.00           H  
ATOM   3113 HD12 ILE A 225       1.105 -15.145  -4.527  1.00  0.00           H  
ATOM   3114 HD13 ILE A 225       0.917 -16.458  -5.688  1.00  0.00           H  
ATOM   3115  H   ILE A 225       4.534 -13.388  -4.690  1.00 81.01           H  
ATOM   3116  HA  ILE A 225       4.723 -14.415  -7.332  1.00 80.55           H  
ATOM   3117  N   ILE A 226       3.968 -11.195  -7.096  1.00 81.83           N  
ATOM   3118  CA  ILE A 226       3.972  -9.918  -7.812  1.00 81.57           C  
ATOM   3119  C   ILE A 226       5.308  -9.667  -8.544  1.00 87.49           C  
ATOM   3120  O   ILE A 226       5.286  -9.310  -9.720  1.00 87.33           O  
ATOM   3121  CB  ILE A 226       3.680  -8.720  -6.860  1.00 83.92           C  
ATOM   3122  CG1 ILE A 226       2.235  -8.733  -6.324  1.00 83.90           C  
ATOM   3123  CG2 ILE A 226       3.914  -7.344  -7.495  1.00 84.70           C  
ATOM   3124  CD1 ILE A 226       2.057  -8.001  -4.979  1.00 90.96           C  
ATOM   3125  H   ILE A 226       3.857 -11.144  -6.091  1.00 81.83           H  
ATOM   3126  HA  ILE A 226       3.182  -9.959  -8.564  1.00 81.57           H  
ATOM   3127  HB  ILE A 226       4.349  -8.806  -6.004  1.00 83.92           H  
ATOM   3128 HG13 ILE A 226       1.870  -9.752  -6.231  1.00 83.90           H  
ATOM   3129 HG12 ILE A 226       1.591  -8.268  -7.067  1.00 83.90           H  
ATOM   3130 HG21 ILE A 226       3.570  -6.564  -6.821  1.00 84.70           H  
ATOM   3131 HG22 ILE A 226       4.963  -7.148  -7.713  1.00 84.70           H  
ATOM   3132 HG23 ILE A 226       3.349  -7.249  -8.420  1.00 84.70           H  
ATOM   3133 HD11 ILE A 226       1.192  -7.342  -5.006  1.00 90.96           H  
ATOM   3134 HD12 ILE A 226       1.896  -8.704  -4.163  1.00 90.96           H  
ATOM   3135 HD13 ILE A 226       2.923  -7.393  -4.721  1.00 90.96           H  
ATOM   3136  N   SER A 227       6.435  -9.902  -7.848  1.00 85.29           N  
ATOM   3137  CA  SER A 227       7.793  -9.792  -8.386  1.00 85.79           C  
ATOM   3138  C   SER A 227       8.072 -10.794  -9.522  1.00 91.28           C  
ATOM   3139  O   SER A 227       8.744 -10.429 -10.485  1.00 91.67           O  
ATOM   3140  CB  SER A 227       8.810  -9.990  -7.248  1.00  0.00           C  
ATOM   3141  OG  SER A 227       8.751  -8.913  -6.338  1.00  0.00           O  
ATOM   3142  HB2 SER A 227       8.634 -10.921  -6.711  1.00  0.00           H  
ATOM   3143  HB3 SER A 227       9.826 -10.036  -7.644  1.00  0.00           H  
ATOM   3144  HG  SER A 227       9.329  -9.105  -5.596  1.00  0.00           H  
ATOM   3145  H   SER A 227       6.369 -10.172  -6.875  1.00 85.29           H  
ATOM   3146  HA  SER A 227       7.915  -8.787  -8.796  1.00 85.79           H  
ATOM   3147  N   ILE A 228       7.518 -12.014  -9.403  1.00 87.69           N  
ATOM   3148  CA  ILE A 228       7.543 -13.056 -10.433  1.00 87.62           C  
ATOM   3149  C   ILE A 228       6.743 -12.649 -11.687  1.00 92.08           C  
ATOM   3150  O   ILE A 228       7.261 -12.827 -12.787  1.00 93.04           O  
ATOM   3151  CB  ILE A 228       7.042 -14.426  -9.875  1.00 90.93           C  
ATOM   3152  CG1 ILE A 228       8.105 -15.047  -8.940  1.00 91.44           C  
ATOM   3153  CG2 ILE A 228       6.599 -15.472 -10.926  1.00 91.56           C  
ATOM   3154  CD1 ILE A 228       7.551 -16.110  -7.977  1.00 97.26           C  
ATOM   3155  H   ILE A 228       6.998 -12.238  -8.564  1.00 87.69           H  
ATOM   3156  HA  ILE A 228       8.583 -13.179 -10.740  1.00 87.62           H  
ATOM   3157  HB  ILE A 228       6.166 -14.218  -9.262  1.00 90.93           H  
ATOM   3158 HG13 ILE A 228       8.590 -14.271  -8.346  1.00 91.44           H  
ATOM   3159 HG12 ILE A 228       8.902 -15.487  -9.541  1.00 91.44           H  
ATOM   3160 HG21 ILE A 228       6.313 -16.411 -10.452  1.00 91.56           H  
ATOM   3161 HG22 ILE A 228       5.730 -15.145 -11.497  1.00 91.56           H  
ATOM   3162 HG23 ILE A 228       7.403 -15.692 -11.628  1.00 91.56           H  
ATOM   3163 HD11 ILE A 228       8.159 -16.169  -7.074  1.00 97.26           H  
ATOM   3164 HD12 ILE A 228       6.530 -15.887  -7.667  1.00 97.26           H  
ATOM   3165 HD13 ILE A 228       7.549 -17.097  -8.439  1.00 97.26           H  
ATOM   3166  N   MET A 229       5.542 -12.072 -11.489  1.00 87.62           N  
ATOM   3167  CA  MET A 229       4.660 -11.539 -12.536  1.00 86.97           C  
ATOM   3168  C   MET A 229       5.280 -10.374 -13.330  1.00 90.59           C  
ATOM   3169  O   MET A 229       5.045 -10.302 -14.533  1.00 90.37           O  
ATOM   3170  CB  MET A 229       3.300 -11.127 -11.939  1.00  0.00           C  
ATOM   3171  CG  MET A 229       2.419 -12.302 -11.495  1.00  0.00           C  
ATOM   3172  SD  MET A 229       1.616 -13.234 -12.818  1.00  0.00           S  
ATOM   3173  CE  MET A 229       0.782 -14.468 -11.786  1.00  0.00           C  
ATOM   3174  HB2 MET A 229       3.457 -10.471 -11.086  1.00  0.00           H  
ATOM   3175  HB3 MET A 229       2.736 -10.543 -12.668  1.00  0.00           H  
ATOM   3176  HG2 MET A 229       3.000 -13.023 -10.925  1.00  0.00           H  
ATOM   3177  HG3 MET A 229       1.641 -11.931 -10.827  1.00  0.00           H  
ATOM   3178  HE1 MET A 229       0.196 -15.143 -12.409  1.00  0.00           H  
ATOM   3179  HE2 MET A 229       1.512 -15.055 -11.228  1.00  0.00           H  
ATOM   3180  HE3 MET A 229       0.111 -13.982 -11.077  1.00  0.00           H  
ATOM   3181  H   MET A 229       5.198 -11.979 -10.542  1.00 87.62           H  
ATOM   3182  HA  MET A 229       4.463 -12.347 -13.235  1.00 86.97           H  
ATOM   3183  N   TYR A 230       6.076  -9.518 -12.667  1.00 87.11           N  
ATOM   3184  CA  TYR A 230       6.842  -8.442 -13.306  1.00 87.37           C  
ATOM   3185  C   TYR A 230       8.198  -8.893 -13.864  1.00 92.18           C  
ATOM   3186  O   TYR A 230       8.754  -8.194 -14.711  1.00 92.22           O  
ATOM   3187  CB  TYR A 230       6.999  -7.266 -12.336  1.00 88.35           C  
ATOM   3188  CG  TYR A 230       5.735  -6.438 -12.214  1.00 90.30           C  
ATOM   3189  CD1 TYR A 230       5.219  -5.757 -13.338  1.00 92.52           C  
ATOM   3190  CD2 TYR A 230       5.068  -6.347 -10.983  1.00 91.18           C  
ATOM   3191  CE1 TYR A 230       4.024  -5.018 -13.242  1.00 93.72           C  
ATOM   3192  CE2 TYR A 230       3.870  -5.620 -10.898  1.00 92.60           C  
ATOM   3193  CZ  TYR A 230       3.342  -4.958 -12.015  1.00101.90           C  
ATOM   3194  OH  TYR A 230       2.171  -4.267 -11.903  1.00105.44           O  
ATOM   3195  H   TYR A 230       6.198  -9.625 -11.668  1.00 87.11           H  
ATOM   3196  HA  TYR A 230       6.274  -8.084 -14.159  1.00 87.37           H  
ATOM   3197  HB3 TYR A 230       7.776  -6.597 -12.698  1.00 88.35           H  
ATOM   3198  HB2 TYR A 230       7.337  -7.613 -11.356  1.00 88.35           H  
ATOM   3199  HD1 TYR A 230       5.742  -5.804 -14.277  1.00 92.52           H  
ATOM   3200  HD2 TYR A 230       5.461  -6.835 -10.106  1.00 91.18           H  
ATOM   3201  HE1 TYR A 230       3.630  -4.509 -14.107  1.00 93.72           H  
ATOM   3202  HE2 TYR A 230       3.332  -5.594  -9.975  1.00 92.60           H  
ATOM   3203  HH  TYR A 230       1.790  -4.310 -11.023  1.00105.44           H  
ATOM   3204  N   GLY A 231       8.685 -10.062 -13.421  1.00 88.15           N  
ATOM   3205  CA  GLY A 231       9.840 -10.739 -13.990  1.00 87.64           C  
ATOM   3206  C   GLY A 231       9.455 -11.237 -15.383  1.00 91.46           C  
ATOM   3207  O   GLY A 231      10.044 -10.778 -16.356  1.00 91.25           O  
ATOM   3208  HA3 GLY A 231      10.118 -11.580 -13.354  1.00 87.64           H  
ATOM   3209  H   GLY A 231       8.180 -10.557 -12.698  1.00 88.15           H  
ATOM   3210  HA2 GLY A 231      10.695 -10.064 -14.041  1.00 87.64           H  
ATOM   3211  N   ILE A 232       8.428 -12.106 -15.465  1.00 88.05           N  
ATOM   3212  CA  ILE A 232       7.864 -12.677 -16.697  1.00 88.27           C  
ATOM   3213  C   ILE A 232       7.303 -11.637 -17.692  1.00 94.53           C  
ATOM   3214  O   ILE A 232       7.344 -11.906 -18.890  1.00 94.80           O  
ATOM   3215  CB  ILE A 232       6.780 -13.758 -16.417  1.00  0.00           C  
ATOM   3216  CG1 ILE A 232       5.518 -13.199 -15.731  1.00  0.00           C  
ATOM   3217  CG2 ILE A 232       7.399 -14.934 -15.634  1.00  0.00           C  
ATOM   3218  CD1 ILE A 232       4.488 -14.243 -15.283  1.00  0.00           C  
ATOM   3219  HB  ILE A 232       6.458 -14.163 -17.378  1.00  0.00           H  
ATOM   3220 HG12 ILE A 232       5.854 -12.661 -14.857  1.00  0.00           H  
ATOM   3221 HG13 ILE A 232       5.021 -12.468 -16.367  1.00  0.00           H  
ATOM   3222 HG21 ILE A 232       6.706 -15.769 -15.539  1.00  0.00           H  
ATOM   3223 HG22 ILE A 232       8.284 -15.315 -16.144  1.00  0.00           H  
ATOM   3224 HG23 ILE A 232       7.700 -14.643 -14.629  1.00  0.00           H  
ATOM   3225 HD11 ILE A 232       3.501 -13.794 -15.190  1.00  0.00           H  
ATOM   3226 HD12 ILE A 232       4.418 -15.067 -15.993  1.00  0.00           H  
ATOM   3227 HD13 ILE A 232       4.748 -14.660 -14.310  1.00  0.00           H  
ATOM   3228  H   ILE A 232       7.973 -12.397 -14.609  1.00 88.05           H  
ATOM   3229  HA  ILE A 232       8.670 -13.194 -17.208  1.00 88.27           H  
ATOM   3230  N   VAL A 233       6.855 -10.465 -17.199  1.00 92.40           N  
ATOM   3231  CA  VAL A 233       6.427  -9.321 -18.015  1.00 93.20           C  
ATOM   3232  C   VAL A 233       7.587  -8.737 -18.851  1.00100.41           C  
ATOM   3233  O   VAL A 233       7.379  -8.418 -20.019  1.00100.10           O  
ATOM   3234  CB  VAL A 233       5.755  -8.202 -17.140  1.00  0.00           C  
ATOM   3235  CG1 VAL A 233       6.489  -6.858 -16.982  1.00  0.00           C  
ATOM   3236  CG2 VAL A 233       4.294  -7.923 -17.516  1.00  0.00           C  
ATOM   3237  HB  VAL A 233       5.692  -8.603 -16.138  1.00  0.00           H  
ATOM   3238 HG11 VAL A 233       5.889  -6.164 -16.399  1.00  0.00           H  
ATOM   3239 HG12 VAL A 233       7.439  -6.969 -16.468  1.00  0.00           H  
ATOM   3240 HG13 VAL A 233       6.677  -6.379 -17.942  1.00  0.00           H  
ATOM   3241 HG21 VAL A 233       3.793  -7.348 -16.735  1.00  0.00           H  
ATOM   3242 HG22 VAL A 233       4.218  -7.342 -18.433  1.00  0.00           H  
ATOM   3243 HG23 VAL A 233       3.740  -8.852 -17.632  1.00  0.00           H  
ATOM   3244  H   VAL A 233       6.843 -10.324 -16.198  1.00 92.40           H  
ATOM   3245  HA  VAL A 233       5.693  -9.714 -18.716  1.00 93.20           H  
ATOM   3246  N   ILE A 234       8.778  -8.625 -18.235  1.00 99.57           N  
ATOM   3247  CA  ILE A 234      10.004  -8.112 -18.849  1.00100.55           C  
ATOM   3248  C   ILE A 234      10.585  -9.064 -19.912  1.00103.38           C  
ATOM   3249  O   ILE A 234      11.023  -8.584 -20.958  1.00102.99           O  
ATOM   3250  CB  ILE A 234      11.073  -7.758 -17.760  1.00  0.00           C  
ATOM   3251  CG1 ILE A 234      10.736  -6.392 -17.120  1.00  0.00           C  
ATOM   3252  CG2 ILE A 234      12.555  -7.788 -18.206  1.00  0.00           C  
ATOM   3253  CD1 ILE A 234      11.482  -6.109 -15.807  1.00  0.00           C  
ATOM   3254  HB  ILE A 234      10.985  -8.500 -16.968  1.00  0.00           H  
ATOM   3255 HG12 ILE A 234      10.951  -5.594 -17.832  1.00  0.00           H  
ATOM   3256 HG13 ILE A 234       9.667  -6.328 -16.921  1.00  0.00           H  
ATOM   3257 HG21 ILE A 234      13.220  -7.498 -17.393  1.00  0.00           H  
ATOM   3258 HG22 ILE A 234      12.875  -8.784 -18.513  1.00  0.00           H  
ATOM   3259 HG23 ILE A 234      12.734  -7.101 -19.034  1.00  0.00           H  
ATOM   3260 HD11 ILE A 234      10.928  -5.396 -15.195  1.00  0.00           H  
ATOM   3261 HD12 ILE A 234      11.608  -7.016 -15.214  1.00  0.00           H  
ATOM   3262 HD13 ILE A 234      12.469  -5.687 -15.993  1.00  0.00           H  
ATOM   3263  H   ILE A 234       8.862  -8.921 -17.272  1.00 99.57           H  
ATOM   3264  HA  ILE A 234       9.738  -7.189 -19.370  1.00100.55           H  
ATOM   3265  N   ARG A 235      10.563 -10.382 -19.638  1.00 99.53           N  
ATOM   3266  CA  ARG A 235      11.100 -11.418 -20.533  1.00 99.46           C  
ATOM   3267  C   ARG A 235      10.307 -11.518 -21.847  1.00104.97           C  
ATOM   3268  O   ARG A 235      10.919 -11.616 -22.905  1.00104.88           O  
ATOM   3269  CB  ARG A 235      11.242 -12.811 -19.852  1.00  0.00           C  
ATOM   3270  CG  ARG A 235      11.372 -12.770 -18.324  1.00  0.00           C  
ATOM   3271  CD  ARG A 235      11.465 -14.127 -17.611  1.00  0.00           C  
ATOM   3272  NE  ARG A 235      11.547 -13.965 -16.149  1.00  0.00           N  
ATOM   3273  CZ  ARG A 235      12.640 -13.660 -15.428  1.00  0.00           C  
ATOM   3274  NH1 ARG A 235      13.838 -13.514 -16.011  1.00  0.00           N  
ATOM   3275  NH2 ARG A 235      12.530 -13.500 -14.103  1.00  0.00           N1+
ATOM   3276  HB2 ARG A 235      10.373 -13.430 -20.084  1.00  0.00           H  
ATOM   3277  HB3 ARG A 235      12.097 -13.330 -20.287  1.00  0.00           H  
ATOM   3278  HG2 ARG A 235      12.143 -12.080 -17.975  1.00  0.00           H  
ATOM   3279  HG3 ARG A 235      10.421 -12.353 -18.032  1.00  0.00           H  
ATOM   3280  HD2 ARG A 235      10.505 -14.624 -17.751  1.00  0.00           H  
ATOM   3281  HD3 ARG A 235      12.212 -14.796 -18.038  1.00  0.00           H  
ATOM   3282  HE  ARG A 235      10.665 -14.034 -15.661  1.00  0.00           H  
ATOM   3283 HH12 ARG A 235      14.654 -13.282 -15.465  1.00  0.00           H  
ATOM   3284 HH11 ARG A 235      13.928 -13.631 -17.010  1.00  0.00           H  
ATOM   3285 HH22 ARG A 235      13.342 -13.270 -13.547  1.00  0.00           H  
ATOM   3286 HH21 ARG A 235      11.640 -13.623 -13.643  1.00  0.00           H  
ATOM   3287  H   ARG A 235      10.177 -10.698 -18.759  1.00 99.53           H  
ATOM   3288  HA  ARG A 235      12.108 -11.097 -20.805  1.00 99.46           H  
ATOM   3289  N   THR A 236       8.970 -11.446 -21.755  1.00102.36           N  
ATOM   3290  CA  THR A 236       8.047 -11.457 -22.893  1.00102.94           C  
ATOM   3291  C   THR A 236       7.949 -10.092 -23.619  1.00107.71           C  
ATOM   3292  O   THR A 236       7.576 -10.079 -24.791  1.00107.60           O  
ATOM   3293  CB  THR A 236       6.624 -11.817 -22.418  1.00  0.00           C  
ATOM   3294  OG1 THR A 236       6.212 -10.860 -21.470  1.00  0.00           O  
ATOM   3295  CG2 THR A 236       6.498 -13.226 -21.816  1.00  0.00           C  
ATOM   3296  HB  THR A 236       5.929 -11.756 -23.258  1.00  0.00           H  
ATOM   3297  HG1 THR A 236       5.401 -11.164 -21.058  1.00  0.00           H  
ATOM   3298 HG21 THR A 236       5.488 -13.407 -21.447  1.00  0.00           H  
ATOM   3299 HG22 THR A 236       6.711 -13.984 -22.570  1.00  0.00           H  
ATOM   3300 HG23 THR A 236       7.190 -13.389 -20.990  1.00  0.00           H  
ATOM   3301  H   THR A 236       8.532 -11.351 -20.848  1.00102.36           H  
ATOM   3302  HA  THR A 236       8.384 -12.211 -23.604  1.00102.94           H  
ATOM   3303  N   ILE A 237       8.298  -8.975 -22.952  1.00104.74           N  
ATOM   3304  CA  ILE A 237       8.467  -7.669 -23.601  1.00105.12           C  
ATOM   3305  C   ILE A 237       9.708  -7.648 -24.516  1.00108.75           C  
ATOM   3306  O   ILE A 237       9.650  -7.039 -25.585  1.00108.85           O  
ATOM   3307  CB  ILE A 237       8.491  -6.492 -22.568  1.00  0.00           C  
ATOM   3308  CG1 ILE A 237       7.042  -6.063 -22.238  1.00  0.00           C  
ATOM   3309  CG2 ILE A 237       9.334  -5.249 -22.954  1.00  0.00           C  
ATOM   3310  CD1 ILE A 237       6.922  -5.094 -21.051  1.00  0.00           C  
ATOM   3311  HB  ILE A 237       8.930  -6.878 -21.649  1.00  0.00           H  
ATOM   3312 HG12 ILE A 237       6.594  -5.597 -23.116  1.00  0.00           H  
ATOM   3313 HG13 ILE A 237       6.434  -6.944 -22.032  1.00  0.00           H  
ATOM   3314 HG21 ILE A 237       9.303  -4.486 -22.177  1.00  0.00           H  
ATOM   3315 HG22 ILE A 237      10.390  -5.489 -23.081  1.00  0.00           H  
ATOM   3316 HG23 ILE A 237       8.975  -4.792 -23.877  1.00  0.00           H  
ATOM   3317 HD11 ILE A 237       5.892  -5.018 -20.713  1.00  0.00           H  
ATOM   3318 HD12 ILE A 237       7.525  -5.425 -20.205  1.00  0.00           H  
ATOM   3319 HD13 ILE A 237       7.238  -4.087 -21.320  1.00  0.00           H  
ATOM   3320  H   ILE A 237       8.543  -9.031 -21.973  1.00104.74           H  
ATOM   3321  HA  ILE A 237       7.605  -7.519 -24.254  1.00105.12           H  
ATOM   3322  N   TRP A 238      10.781  -8.341 -24.094  1.00104.85           N  
ATOM   3323  CA  TRP A 238      12.029  -8.486 -24.840  1.00104.84           C  
ATOM   3324  C   TRP A 238      11.871  -9.287 -26.148  1.00110.06           C  
ATOM   3325  O   TRP A 238      12.507  -8.918 -27.136  1.00110.00           O  
ATOM   3326  CB  TRP A 238      13.106  -9.083 -23.910  1.00  0.00           C  
ATOM   3327  CG  TRP A 238      14.490  -9.207 -24.475  1.00  0.00           C  
ATOM   3328  CD1 TRP A 238      15.018 -10.320 -25.034  1.00  0.00           C  
ATOM   3329  CD2 TRP A 238      15.510  -8.170 -24.608  1.00  0.00           C  
ATOM   3330  NE1 TRP A 238      16.297 -10.053 -25.476  1.00  0.00           N  
ATOM   3331  CE2 TRP A 238      16.656  -8.742 -25.240  1.00  0.00           C  
ATOM   3332  CE3 TRP A 238      15.586  -6.801 -24.257  1.00  0.00           C  
ATOM   3333  CZ2 TRP A 238      17.820  -7.997 -25.501  1.00  0.00           C  
ATOM   3334  CZ3 TRP A 238      16.747  -6.044 -24.516  1.00  0.00           C  
ATOM   3335  CH2 TRP A 238      17.863  -6.639 -25.135  1.00  0.00           C  
ATOM   3336  HB2 TRP A 238      13.184  -8.465 -23.015  1.00  0.00           H  
ATOM   3337  HB3 TRP A 238      12.799 -10.068 -23.561  1.00  0.00           H  
ATOM   3338  HD1 TRP A 238      14.501 -11.265 -25.115  1.00  0.00           H  
ATOM   3339  HE1 TRP A 238      16.875 -10.750 -25.925  1.00  0.00           H  
ATOM   3340  HE3 TRP A 238      14.739  -6.330 -23.780  1.00  0.00           H  
ATOM   3341  HZ2 TRP A 238      18.670  -8.460 -25.980  1.00  0.00           H  
ATOM   3342  HZ3 TRP A 238      16.780  -5.001 -24.237  1.00  0.00           H  
ATOM   3343  HH2 TRP A 238      18.749  -6.054 -25.330  1.00  0.00           H  
ATOM   3344  H   TRP A 238      10.747  -8.802 -23.195  1.00104.85           H  
ATOM   3345  HA  TRP A 238      12.356  -7.481 -25.115  1.00104.84           H  
ATOM   3346  N   ILE A 239      11.019 -10.334 -26.151  1.00107.33           N  
ATOM   3347  CA  ILE A 239      10.747 -11.146 -27.348  1.00107.68           C  
ATOM   3348  C   ILE A 239       9.806 -10.445 -28.352  1.00112.10           C  
ATOM   3349  O   ILE A 239       9.842 -10.794 -29.531  1.00112.32           O  
ATOM   3350  CB  ILE A 239      10.172 -12.568 -27.031  1.00  0.00           C  
ATOM   3351  CG1 ILE A 239       8.651 -12.660 -26.737  1.00  0.00           C  
ATOM   3352  CG2 ILE A 239      10.998 -13.277 -25.943  1.00  0.00           C  
ATOM   3353  CD1 ILE A 239       8.128 -14.081 -26.490  1.00  0.00           C  
ATOM   3354  HB  ILE A 239      10.333 -13.149 -27.940  1.00  0.00           H  
ATOM   3355 HG12 ILE A 239       8.440 -12.070 -25.855  1.00  0.00           H  
ATOM   3356 HG13 ILE A 239       8.056 -12.231 -27.541  1.00  0.00           H  
ATOM   3357 HG21 ILE A 239      10.816 -14.351 -25.938  1.00  0.00           H  
ATOM   3358 HG22 ILE A 239      12.068 -13.134 -26.097  1.00  0.00           H  
ATOM   3359 HG23 ILE A 239      10.747 -12.905 -24.956  1.00  0.00           H  
ATOM   3360 HD11 ILE A 239       7.055 -14.137 -26.680  1.00  0.00           H  
ATOM   3361 HD12 ILE A 239       8.616 -14.806 -27.143  1.00  0.00           H  
ATOM   3362 HD13 ILE A 239       8.295 -14.390 -25.457  1.00  0.00           H  
ATOM   3363  H   ILE A 239      10.532 -10.591 -25.304  1.00107.33           H  
ATOM   3364  HA  ILE A 239      11.699 -11.297 -27.863  1.00107.68           H  
ATOM   3365  N   LYS A 240       8.985  -9.487 -27.879  1.00108.26           N  
ATOM   3366  CA  LYS A 240       8.007  -8.748 -28.686  1.00108.50           C  
ATOM   3367  C   LYS A 240       8.674  -7.453 -29.094  1.00111.68           C  
ATOM   3368  O   LYS A 240       8.201  -6.726 -29.967  1.00111.99           O  
ATOM   3369  CB  LYS A 240       6.716  -8.490 -27.872  1.00  0.00           C  
ATOM   3370  CG  LYS A 240       5.830  -9.741 -27.756  1.00  0.00           C  
ATOM   3371  CD  LYS A 240       4.430  -9.433 -27.213  1.00  0.00           C  
ATOM   3372  CE  LYS A 240       3.522 -10.666 -27.255  1.00  0.00           C  
ATOM   3373  NZ  LYS A 240       2.127 -10.297 -26.985  1.00  0.00           N1+
ATOM   3374  HB2 LYS A 240       6.947  -8.101 -26.878  1.00  0.00           H  
ATOM   3375  HB3 LYS A 240       6.127  -7.715 -28.367  1.00  0.00           H  
ATOM   3376  HG2 LYS A 240       5.733 -10.201 -28.741  1.00  0.00           H  
ATOM   3377  HG3 LYS A 240       6.315 -10.484 -27.124  1.00  0.00           H  
ATOM   3378  HD2 LYS A 240       4.510  -9.068 -26.188  1.00  0.00           H  
ATOM   3379  HD3 LYS A 240       3.984  -8.624 -27.795  1.00  0.00           H  
ATOM   3380  HE2 LYS A 240       3.560 -11.137 -28.238  1.00  0.00           H  
ATOM   3381  HE3 LYS A 240       3.850 -11.407 -26.526  1.00  0.00           H  
ATOM   3382  HZ1 LYS A 240       1.542 -11.122 -27.004  1.00  0.00           H  
ATOM   3383  HZ2 LYS A 240       2.082  -9.883 -26.061  1.00  0.00           H  
ATOM   3384  HZ3 LYS A 240       1.807  -9.634 -27.674  1.00  0.00           H  
ATOM   3385  H   LYS A 240       9.017  -9.253 -26.897  1.00108.26           H  
ATOM   3386  HA  LYS A 240       7.747  -9.298 -29.594  1.00108.50           H  
ATOM   3387  HXT LYS A 240       9.593  -7.189 -28.568  1.00111.68           H  
ATOM   3388  N   SER A 241      11.978   4.387 -34.313  1.00145.18           N  
ATOM   3389  CA  SER A 241      11.158   5.395 -33.602  1.00146.74           C  
ATOM   3390  C   SER A 241       9.640   5.129 -33.789  1.00152.54           C  
ATOM   3391  O   SER A 241       8.852   5.658 -33.005  1.00152.58           O  
ATOM   3392  CB  SER A 241      11.533   6.846 -33.992  1.00  0.00           C  
ATOM   3393  OG  SER A 241      12.615   7.311 -33.208  1.00  0.00           O  
ATOM   3394  HB2 SER A 241      11.792   6.921 -35.049  1.00  0.00           H  
ATOM   3395  HB3 SER A 241      10.707   7.540 -33.825  1.00  0.00           H  
ATOM   3396  HG  SER A 241      12.831   8.205 -33.485  1.00  0.00           H  
ATOM   3397  H1  SER A 241      12.952   4.657 -34.276  1.00145.18           H  
ATOM   3398  H2  SER A 241      11.931   3.497 -33.837  1.00145.18           H  
ATOM   3399  HA  SER A 241      11.332   5.281 -32.529  1.00146.74           H  
ATOM   3400  N   ARG A 242       9.245   4.324 -34.794  1.00149.85           N  
ATOM   3401  CA  ARG A 242       7.870   3.888 -35.060  1.00150.21           C  
ATOM   3402  C   ARG A 242       7.280   2.987 -33.951  1.00153.79           C  
ATOM   3403  O   ARG A 242       6.059   2.950 -33.805  1.00153.90           O  
ATOM   3404  CB  ARG A 242       7.815   3.213 -36.452  1.00  0.00           C  
ATOM   3405  CG  ARG A 242       8.814   2.056 -36.671  1.00  0.00           C  
ATOM   3406  CD  ARG A 242       8.668   1.395 -38.050  1.00  0.00           C  
ATOM   3407  NE  ARG A 242       9.781   0.477 -38.339  1.00  0.00           N  
ATOM   3408  CZ  ARG A 242      10.940   0.810 -38.935  1.00  0.00           C  
ATOM   3409  NH1 ARG A 242      11.167   2.056 -39.374  1.00  0.00           N  
ATOM   3410  NH2 ARG A 242      11.887  -0.123 -39.095  1.00  0.00           N1+
ATOM   3411  HB2 ARG A 242       6.800   2.865 -36.650  1.00  0.00           H  
ATOM   3412  HB3 ARG A 242       8.014   3.977 -37.205  1.00  0.00           H  
ATOM   3413  HG2 ARG A 242       9.850   2.343 -36.490  1.00  0.00           H  
ATOM   3414  HG3 ARG A 242       8.574   1.300 -35.923  1.00  0.00           H  
ATOM   3415  HD2 ARG A 242       7.817   0.717 -37.974  1.00  0.00           H  
ATOM   3416  HD3 ARG A 242       8.423   2.084 -38.859  1.00  0.00           H  
ATOM   3417  HE  ARG A 242       9.670  -0.467 -37.997  1.00  0.00           H  
ATOM   3418 HH12 ARG A 242      12.040   2.294 -39.822  1.00  0.00           H  
ATOM   3419 HH11 ARG A 242      10.459   2.767 -39.263  1.00  0.00           H  
ATOM   3420 HH22 ARG A 242      12.763   0.107 -39.542  1.00  0.00           H  
ATOM   3421 HH21 ARG A 242      11.732  -1.069 -38.776  1.00  0.00           H  
ATOM   3422  H1  ARG A 242       9.958   3.945 -35.401  1.00149.85           H  
ATOM   3423  HA  ARG A 242       7.251   4.787 -35.102  1.00150.21           H  
ATOM   3424  N   GLY A 243       8.149   2.314 -33.174  1.00149.43           N  
ATOM   3425  CA  GLY A 243       7.796   1.443 -32.054  1.00148.45           C  
ATOM   3426  C   GLY A 243       7.704   2.245 -30.747  1.00152.29           C  
ATOM   3427  O   GLY A 243       8.376   1.903 -29.774  1.00150.87           O  
ATOM   3428  HA3 GLY A 243       8.560   0.672 -31.957  1.00148.45           H  
ATOM   3429  H   GLY A 243       9.135   2.429 -33.356  1.00149.43           H  
ATOM   3430  HA2 GLY A 243       6.850   0.931 -32.235  1.00148.45           H  
ATOM   3431  N   LEU A 244       6.880   3.305 -30.728  1.00149.91           N  
ATOM   3432  CA  LEU A 244       6.637   4.157 -29.560  1.00149.81           C  
ATOM   3433  C   LEU A 244       5.603   3.553 -28.584  1.00151.33           C  
ATOM   3434  O   LEU A 244       5.594   3.939 -27.415  1.00150.38           O  
ATOM   3435  CB  LEU A 244       6.228   5.567 -30.058  1.00  0.00           C  
ATOM   3436  CG  LEU A 244       6.977   6.725 -29.363  1.00  0.00           C  
ATOM   3437  CD1 LEU A 244       8.496   6.690 -29.656  1.00  0.00           C  
ATOM   3438  CD2 LEU A 244       6.354   8.084 -29.738  1.00  0.00           C  
ATOM   3439  HB2 LEU A 244       6.405   5.656 -31.132  1.00  0.00           H  
ATOM   3440  HB3 LEU A 244       5.152   5.705 -29.940  1.00  0.00           H  
ATOM   3441  HG  LEU A 244       6.850   6.599 -28.287  1.00  0.00           H  
ATOM   3442 HD11 LEU A 244       9.064   6.620 -28.729  1.00  0.00           H  
ATOM   3443 HD12 LEU A 244       8.780   5.836 -30.271  1.00  0.00           H  
ATOM   3444 HD13 LEU A 244       8.845   7.578 -30.183  1.00  0.00           H  
ATOM   3445 HD21 LEU A 244       7.093   8.884 -29.795  1.00  0.00           H  
ATOM   3446 HD22 LEU A 244       5.843   8.044 -30.700  1.00  0.00           H  
ATOM   3447 HD23 LEU A 244       5.620   8.385 -28.991  1.00  0.00           H  
ATOM   3448  H   LEU A 244       6.374   3.548 -31.569  1.00149.91           H  
ATOM   3449  HA  LEU A 244       7.573   4.234 -29.004  1.00149.81           H  
ATOM   3450  N   ILE A 245       4.783   2.596 -29.063  1.00146.57           N  
ATOM   3451  CA  ILE A 245       3.826   1.815 -28.270  1.00145.26           C  
ATOM   3452  C   ILE A 245       4.515   0.865 -27.266  1.00146.44           C  
ATOM   3453  O   ILE A 245       4.006   0.685 -26.158  1.00145.50           O  
ATOM   3454  CB  ILE A 245       2.875   0.990 -29.193  1.00  0.00           C  
ATOM   3455  CG1 ILE A 245       1.688   0.365 -28.421  1.00  0.00           C  
ATOM   3456  CG2 ILE A 245       3.592  -0.082 -30.048  1.00  0.00           C  
ATOM   3457  CD1 ILE A 245       0.556  -0.143 -29.327  1.00  0.00           C  
ATOM   3458  HB  ILE A 245       2.448   1.710 -29.892  1.00  0.00           H  
ATOM   3459 HG12 ILE A 245       2.037  -0.463 -27.804  1.00  0.00           H  
ATOM   3460 HG13 ILE A 245       1.273   1.099 -27.729  1.00  0.00           H  
ATOM   3461 HG21 ILE A 245       2.919  -0.496 -30.798  1.00  0.00           H  
ATOM   3462 HG22 ILE A 245       4.443   0.337 -30.586  1.00  0.00           H  
ATOM   3463 HG23 ILE A 245       3.954  -0.915 -29.447  1.00  0.00           H  
ATOM   3464 HD11 ILE A 245      -0.390  -0.171 -28.786  1.00  0.00           H  
ATOM   3465 HD12 ILE A 245       0.418   0.498 -30.198  1.00  0.00           H  
ATOM   3466 HD13 ILE A 245       0.761  -1.153 -29.684  1.00  0.00           H  
ATOM   3467  H   ILE A 245       4.853   2.343 -30.038  1.00146.57           H  
ATOM   3468  HA  ILE A 245       3.224   2.524 -27.698  1.00145.26           H  
ATOM   3469  N   SER A 246       5.678   0.316 -27.661  1.00141.27           N  
ATOM   3470  CA  SER A 246       6.535  -0.523 -26.826  1.00139.21           C  
ATOM   3471  C   SER A 246       7.173   0.283 -25.685  1.00140.66           C  
ATOM   3472  O   SER A 246       7.235  -0.209 -24.561  1.00139.25           O  
ATOM   3473  CB  SER A 246       7.625  -1.166 -27.706  1.00142.66           C  
ATOM   3474  OG  SER A 246       7.053  -2.102 -28.597  1.00152.24           O  
ATOM   3475  H   SER A 246       6.020   0.503 -28.592  1.00141.27           H  
ATOM   3476  HA  SER A 246       5.926  -1.313 -26.381  1.00139.21           H  
ATOM   3477  HB3 SER A 246       8.355  -1.692 -27.088  1.00142.66           H  
ATOM   3478  HB2 SER A 246       8.173  -0.413 -28.274  1.00142.66           H  
ATOM   3479  HG  SER A 246       7.759  -2.529 -29.090  1.00152.24           H  
ATOM   3480  N   LYS A 247       7.600   1.518 -25.999  1.00136.30           N  
ATOM   3481  CA  LYS A 247       8.273   2.446 -25.093  1.00135.20           C  
ATOM   3482  C   LYS A 247       7.348   2.997 -23.985  1.00136.87           C  
ATOM   3483  O   LYS A 247       7.832   3.282 -22.889  1.00135.80           O  
ATOM   3484  CB  LYS A 247       8.892   3.565 -25.957  1.00  0.00           C  
ATOM   3485  CG  LYS A 247      10.019   4.356 -25.274  1.00  0.00           C  
ATOM   3486  CD  LYS A 247      10.683   5.358 -26.234  1.00  0.00           C  
ATOM   3487  CE  LYS A 247      11.952   5.993 -25.650  1.00  0.00           C  
ATOM   3488  NZ  LYS A 247      12.551   6.956 -26.590  1.00  0.00           N1+
ATOM   3489  HB2 LYS A 247       9.327   3.106 -26.847  1.00  0.00           H  
ATOM   3490  HB3 LYS A 247       8.118   4.240 -26.325  1.00  0.00           H  
ATOM   3491  HG2 LYS A 247       9.630   4.887 -24.405  1.00  0.00           H  
ATOM   3492  HG3 LYS A 247      10.769   3.659 -24.900  1.00  0.00           H  
ATOM   3493  HD2 LYS A 247      10.924   4.862 -27.176  1.00  0.00           H  
ATOM   3494  HD3 LYS A 247       9.964   6.142 -26.478  1.00  0.00           H  
ATOM   3495  HE2 LYS A 247      11.721   6.509 -24.717  1.00  0.00           H  
ATOM   3496  HE3 LYS A 247      12.689   5.223 -25.420  1.00  0.00           H  
ATOM   3497  HZ1 LYS A 247      13.385   7.353 -26.182  1.00  0.00           H  
ATOM   3498  HZ2 LYS A 247      12.792   6.484 -27.450  1.00  0.00           H  
ATOM   3499  HZ3 LYS A 247      11.890   7.694 -26.787  1.00  0.00           H  
ATOM   3500  H   LYS A 247       7.479   1.845 -26.947  1.00136.30           H  
ATOM   3501  HA  LYS A 247       9.081   1.899 -24.603  1.00135.20           H  
ATOM   3502  N   ALA A 248       6.041   3.112 -24.282  1.00132.41           N  
ATOM   3503  CA  ALA A 248       5.009   3.598 -23.366  1.00131.78           C  
ATOM   3504  C   ALA A 248       4.644   2.588 -22.265  1.00133.30           C  
ATOM   3505  O   ALA A 248       4.583   2.976 -21.098  1.00132.84           O  
ATOM   3506  CB  ALA A 248       3.767   3.996 -24.178  1.00  0.00           C  
ATOM   3507  HB1 ALA A 248       4.006   4.781 -24.896  1.00  0.00           H  
ATOM   3508  HB2 ALA A 248       3.365   3.150 -24.738  1.00  0.00           H  
ATOM   3509  HB3 ALA A 248       2.975   4.375 -23.532  1.00  0.00           H  
ATOM   3510  H   ALA A 248       5.727   2.863 -25.210  1.00132.41           H  
ATOM   3511  HA  ALA A 248       5.389   4.498 -22.878  1.00131.78           H  
ATOM   3512  N   LYS A 249       4.424   1.315 -22.644  1.00127.69           N  
ATOM   3513  CA  LYS A 249       4.101   0.233 -21.706  1.00125.67           C  
ATOM   3514  C   LYS A 249       5.300  -0.212 -20.851  1.00125.96           C  
ATOM   3515  O   LYS A 249       5.074  -0.696 -19.743  1.00125.30           O  
ATOM   3516  CB  LYS A 249       3.456  -0.953 -22.452  1.00  0.00           C  
ATOM   3517  CG  LYS A 249       2.039  -0.638 -22.968  1.00  0.00           C  
ATOM   3518  CD  LYS A 249       1.339  -1.862 -23.579  1.00  0.00           C  
ATOM   3519  CE  LYS A 249      -0.084  -1.548 -24.065  1.00  0.00           C  
ATOM   3520  NZ  LYS A 249      -0.736  -2.740 -24.635  1.00  0.00           N1+
ATOM   3521  HB2 LYS A 249       4.097  -1.276 -23.274  1.00  0.00           H  
ATOM   3522  HB3 LYS A 249       3.382  -1.803 -21.772  1.00  0.00           H  
ATOM   3523  HG2 LYS A 249       1.431  -0.249 -22.150  1.00  0.00           H  
ATOM   3524  HG3 LYS A 249       2.092   0.156 -23.714  1.00  0.00           H  
ATOM   3525  HD2 LYS A 249       1.935  -2.236 -24.413  1.00  0.00           H  
ATOM   3526  HD3 LYS A 249       1.305  -2.667 -22.843  1.00  0.00           H  
ATOM   3527  HE2 LYS A 249      -0.693  -1.178 -23.240  1.00  0.00           H  
ATOM   3528  HE3 LYS A 249      -0.060  -0.766 -24.825  1.00  0.00           H  
ATOM   3529  HZ1 LYS A 249      -1.669  -2.501 -24.942  1.00  0.00           H  
ATOM   3530  HZ2 LYS A 249      -0.201  -3.073 -25.424  1.00  0.00           H  
ATOM   3531  HZ3 LYS A 249      -0.791  -3.466 -23.935  1.00  0.00           H  
ATOM   3532  H   LYS A 249       4.493   1.062 -23.620  1.00127.69           H  
ATOM   3533  HA  LYS A 249       3.356   0.621 -21.009  1.00125.67           H  
ATOM   3534  N   ILE A 250       6.535   0.006 -21.344  1.00119.87           N  
ATOM   3535  CA  ILE A 250       7.785  -0.145 -20.591  1.00117.88           C  
ATOM   3536  C   ILE A 250       7.879   0.839 -19.406  1.00118.44           C  
ATOM   3537  O   ILE A 250       8.247   0.413 -18.311  1.00116.98           O  
ATOM   3538  CB  ILE A 250       9.033  -0.009 -21.524  1.00  0.00           C  
ATOM   3539  CG1 ILE A 250       9.220  -1.305 -22.346  1.00  0.00           C  
ATOM   3540  CG2 ILE A 250      10.369   0.358 -20.832  1.00  0.00           C  
ATOM   3541  CD1 ILE A 250      10.134  -1.150 -23.573  1.00  0.00           C  
ATOM   3542  HB  ILE A 250       8.818   0.792 -22.231  1.00  0.00           H  
ATOM   3543 HG12 ILE A 250       9.622  -2.084 -21.698  1.00  0.00           H  
ATOM   3544 HG13 ILE A 250       8.254  -1.684 -22.679  1.00  0.00           H  
ATOM   3545 HG21 ILE A 250      11.194   0.372 -21.543  1.00  0.00           H  
ATOM   3546 HG22 ILE A 250      10.343   1.350 -20.381  1.00  0.00           H  
ATOM   3547 HG23 ILE A 250      10.621  -0.362 -20.053  1.00  0.00           H  
ATOM   3548 HD11 ILE A 250       9.791  -1.783 -24.392  1.00  0.00           H  
ATOM   3549 HD12 ILE A 250      10.157  -0.125 -23.941  1.00  0.00           H  
ATOM   3550 HD13 ILE A 250      11.158  -1.442 -23.339  1.00  0.00           H  
ATOM   3551  H   ILE A 250       6.629   0.383 -22.278  1.00119.87           H  
ATOM   3552  HA  ILE A 250       7.785  -1.152 -20.167  1.00117.88           H  
ATOM   3553  N   LYS A 251       7.497   2.110 -19.634  1.00113.68           N  
ATOM   3554  CA  LYS A 251       7.379   3.134 -18.594  1.00112.77           C  
ATOM   3555  C   LYS A 251       6.315   2.798 -17.538  1.00113.04           C  
ATOM   3556  O   LYS A 251       6.633   2.847 -16.353  1.00112.60           O  
ATOM   3557  CB  LYS A 251       7.143   4.525 -19.226  1.00  0.00           C  
ATOM   3558  CG  LYS A 251       8.444   5.276 -19.550  1.00  0.00           C  
ATOM   3559  CD  LYS A 251       8.191   6.692 -20.094  1.00  0.00           C  
ATOM   3560  CE  LYS A 251       9.458   7.559 -20.088  1.00  0.00           C  
ATOM   3561  NZ  LYS A 251       9.179   8.928 -20.555  1.00  0.00           N1+
ATOM   3562  HB2 LYS A 251       6.506   4.453 -20.107  1.00  0.00           H  
ATOM   3563  HB3 LYS A 251       6.593   5.149 -18.522  1.00  0.00           H  
ATOM   3564  HG2 LYS A 251       9.049   5.341 -18.645  1.00  0.00           H  
ATOM   3565  HG3 LYS A 251       9.030   4.704 -20.272  1.00  0.00           H  
ATOM   3566  HD2 LYS A 251       7.812   6.614 -21.114  1.00  0.00           H  
ATOM   3567  HD3 LYS A 251       7.404   7.180 -19.519  1.00  0.00           H  
ATOM   3568  HE2 LYS A 251       9.872   7.616 -19.081  1.00  0.00           H  
ATOM   3569  HE3 LYS A 251      10.223   7.115 -20.727  1.00  0.00           H  
ATOM   3570  HZ1 LYS A 251      10.032   9.469 -20.542  1.00  0.00           H  
ATOM   3571  HZ2 LYS A 251       8.813   8.897 -21.496  1.00  0.00           H  
ATOM   3572  HZ3 LYS A 251       8.500   9.360 -19.944  1.00  0.00           H  
ATOM   3573  H   LYS A 251       7.209   2.383 -20.563  1.00113.68           H  
ATOM   3574  HA  LYS A 251       8.338   3.159 -18.072  1.00112.77           H  
ATOM   3575  N   ALA A 252       5.097   2.434 -17.981  1.00106.36           N  
ATOM   3576  CA  ALA A 252       3.956   2.108 -17.118  1.00104.30           C  
ATOM   3577  C   ALA A 252       4.199   0.925 -16.164  1.00104.38           C  
ATOM   3578  O   ALA A 252       3.848   1.027 -14.988  1.00103.62           O  
ATOM   3579  CB  ALA A 252       2.720   1.856 -17.992  1.00  0.00           C  
ATOM   3580  HB1 ALA A 252       2.880   1.020 -18.674  1.00  0.00           H  
ATOM   3581  HB2 ALA A 252       1.843   1.627 -17.385  1.00  0.00           H  
ATOM   3582  HB3 ALA A 252       2.481   2.733 -18.595  1.00  0.00           H  
ATOM   3583  H   ALA A 252       4.921   2.419 -18.977  1.00106.36           H  
ATOM   3584  HA  ALA A 252       3.758   2.987 -16.502  1.00104.30           H  
ATOM   3585  N   ILE A 253       4.820  -0.152 -16.677  1.00 98.42           N  
ATOM   3586  CA  ILE A 253       5.221  -1.331 -15.905  1.00 96.22           C  
ATOM   3587  C   ILE A 253       6.356  -1.053 -14.901  1.00 98.37           C  
ATOM   3588  O   ILE A 253       6.329  -1.622 -13.811  1.00 97.69           O  
ATOM   3589  CB  ILE A 253       5.555  -2.533 -16.848  1.00  0.00           C  
ATOM   3590  CG1 ILE A 253       4.276  -3.376 -17.073  1.00  0.00           C  
ATOM   3591  CG2 ILE A 253       6.752  -3.432 -16.462  1.00  0.00           C  
ATOM   3592  CD1 ILE A 253       4.248  -4.177 -18.379  1.00  0.00           C  
ATOM   3593  HB  ILE A 253       5.836  -2.111 -17.811  1.00  0.00           H  
ATOM   3594 HG12 ILE A 253       4.124  -4.054 -16.234  1.00  0.00           H  
ATOM   3595 HG13 ILE A 253       3.407  -2.719 -17.084  1.00  0.00           H  
ATOM   3596 HG21 ILE A 253       6.944  -4.173 -17.233  1.00  0.00           H  
ATOM   3597 HG22 ILE A 253       7.681  -2.870 -16.368  1.00  0.00           H  
ATOM   3598 HG23 ILE A 253       6.572  -3.957 -15.524  1.00  0.00           H  
ATOM   3599 HD11 ILE A 253       3.364  -4.813 -18.426  1.00  0.00           H  
ATOM   3600 HD12 ILE A 253       4.223  -3.514 -19.244  1.00  0.00           H  
ATOM   3601 HD13 ILE A 253       5.118  -4.821 -18.480  1.00  0.00           H  
ATOM   3602  H   ILE A 253       5.073  -0.158 -17.656  1.00 98.42           H  
ATOM   3603  HA  ILE A 253       4.357  -1.611 -15.301  1.00 96.22           H  
ATOM   3604  N   LYS A 254       7.310  -0.177 -15.262  1.00 93.86           N  
ATOM   3605  CA  LYS A 254       8.406   0.225 -14.379  1.00 92.99           C  
ATOM   3606  C   LYS A 254       7.921   1.099 -13.206  1.00 96.36           C  
ATOM   3607  O   LYS A 254       8.446   0.952 -12.104  1.00 95.66           O  
ATOM   3608  CB  LYS A 254       9.519   0.895 -15.211  1.00  0.00           C  
ATOM   3609  CG  LYS A 254      10.821   1.148 -14.428  1.00  0.00           C  
ATOM   3610  CD  LYS A 254      11.966   1.642 -15.324  1.00  0.00           C  
ATOM   3611  CE  LYS A 254      13.286   1.793 -14.554  1.00  0.00           C  
ATOM   3612  NZ  LYS A 254      14.365   2.286 -15.427  1.00  0.00           N1+
ATOM   3613  HB2 LYS A 254       9.757   0.240 -16.049  1.00  0.00           H  
ATOM   3614  HB3 LYS A 254       9.157   1.828 -15.648  1.00  0.00           H  
ATOM   3615  HG2 LYS A 254      10.644   1.881 -13.640  1.00  0.00           H  
ATOM   3616  HG3 LYS A 254      11.123   0.227 -13.927  1.00  0.00           H  
ATOM   3617  HD2 LYS A 254      12.104   0.950 -16.155  1.00  0.00           H  
ATOM   3618  HD3 LYS A 254      11.687   2.600 -15.766  1.00  0.00           H  
ATOM   3619  HE2 LYS A 254      13.162   2.490 -13.724  1.00  0.00           H  
ATOM   3620  HE3 LYS A 254      13.588   0.836 -14.128  1.00  0.00           H  
ATOM   3621  HZ1 LYS A 254      15.218   2.372 -14.893  1.00  0.00           H  
ATOM   3622  HZ2 LYS A 254      14.510   1.635 -16.186  1.00  0.00           H  
ATOM   3623  HZ3 LYS A 254      14.111   3.188 -15.802  1.00  0.00           H  
ATOM   3624  H   LYS A 254       7.280   0.257 -16.174  1.00 93.86           H  
ATOM   3625  HA  LYS A 254       8.826  -0.686 -13.948  1.00 92.99           H  
ATOM   3626  N   TYR A 255       6.899   1.940 -13.447  1.00 92.88           N  
ATOM   3627  CA  TYR A 255       6.241   2.754 -12.423  1.00 92.83           C  
ATOM   3628  C   TYR A 255       5.409   1.903 -11.455  1.00 93.87           C  
ATOM   3629  O   TYR A 255       5.483   2.144 -10.253  1.00 93.60           O  
ATOM   3630  CB  TYR A 255       5.353   3.843 -13.065  1.00  0.00           C  
ATOM   3631  CG  TYR A 255       6.009   4.782 -14.066  1.00  0.00           C  
ATOM   3632  CD1 TYR A 255       5.201   5.418 -15.033  1.00  0.00           C  
ATOM   3633  CD2 TYR A 255       7.402   5.025 -14.058  1.00  0.00           C  
ATOM   3634  CE1 TYR A 255       5.779   6.278 -15.985  1.00  0.00           C  
ATOM   3635  CE2 TYR A 255       7.981   5.870 -15.022  1.00  0.00           C  
ATOM   3636  CZ  TYR A 255       7.168   6.509 -15.975  1.00  0.00           C  
ATOM   3637  OH  TYR A 255       7.723   7.377 -16.868  1.00  0.00           O  
ATOM   3638  HB2 TYR A 255       4.514   3.363 -13.573  1.00  0.00           H  
ATOM   3639  HB3 TYR A 255       4.913   4.462 -12.282  1.00  0.00           H  
ATOM   3640  HD1 TYR A 255       4.135   5.247 -15.048  1.00  0.00           H  
ATOM   3641  HD2 TYR A 255       8.045   4.562 -13.325  1.00  0.00           H  
ATOM   3642  HE1 TYR A 255       5.150   6.769 -16.713  1.00  0.00           H  
ATOM   3643  HE2 TYR A 255       9.046   6.051 -15.008  1.00  0.00           H  
ATOM   3644  HH  TYR A 255       7.058   7.889 -17.332  1.00  0.00           H  
ATOM   3645  H   TYR A 255       6.532   2.021 -14.387  1.00 92.88           H  
ATOM   3646  HA  TYR A 255       7.013   3.247 -11.830  1.00 92.83           H  
ATOM   3647  N   SER A 256       4.661   0.914 -11.978  1.00 87.93           N  
ATOM   3648  CA  SER A 256       3.854  -0.006 -11.174  1.00 85.90           C  
ATOM   3649  C   SER A 256       4.702  -0.946 -10.295  1.00 87.93           C  
ATOM   3650  O   SER A 256       4.322  -1.168  -9.148  1.00 87.46           O  
ATOM   3651  CB  SER A 256       2.827  -0.727 -12.068  1.00  0.00           C  
ATOM   3652  OG  SER A 256       3.397  -1.725 -12.886  1.00  0.00           O  
ATOM   3653  HB2 SER A 256       2.062  -1.199 -11.449  1.00  0.00           H  
ATOM   3654  HB3 SER A 256       2.313  -0.003 -12.697  1.00  0.00           H  
ATOM   3655  HG  SER A 256       3.479  -2.535 -12.374  1.00  0.00           H  
ATOM   3656  H   SER A 256       4.639   0.769 -12.979  1.00 87.93           H  
ATOM   3657  HA  SER A 256       3.274   0.618 -10.491  1.00 85.90           H  
ATOM   3658  N   ILE A 257       5.865  -1.400 -10.804  1.00 83.47           N  
ATOM   3659  CA  ILE A 257       6.903  -2.098 -10.032  1.00 82.95           C  
ATOM   3660  C   ILE A 257       7.464  -1.239  -8.881  1.00 88.83           C  
ATOM   3661  O   ILE A 257       7.645  -1.762  -7.784  1.00 88.59           O  
ATOM   3662  CB  ILE A 257       8.087  -2.569 -10.938  1.00  0.00           C  
ATOM   3663  CG1 ILE A 257       7.659  -3.770 -11.800  1.00  0.00           C  
ATOM   3664  CG2 ILE A 257       9.410  -2.919 -10.208  1.00  0.00           C  
ATOM   3665  CD1 ILE A 257       8.588  -4.047 -12.993  1.00  0.00           C  
ATOM   3666  HB  ILE A 257       8.312  -1.749 -11.620  1.00  0.00           H  
ATOM   3667 HG12 ILE A 257       7.611  -4.654 -11.165  1.00  0.00           H  
ATOM   3668 HG13 ILE A 257       6.647  -3.620 -12.172  1.00  0.00           H  
ATOM   3669 HG21 ILE A 257      10.159  -3.304 -10.899  1.00  0.00           H  
ATOM   3670 HG22 ILE A 257       9.865  -2.048  -9.734  1.00  0.00           H  
ATOM   3671 HG23 ILE A 257       9.251  -3.679  -9.442  1.00  0.00           H  
ATOM   3672 HD11 ILE A 257       8.046  -4.533 -13.803  1.00  0.00           H  
ATOM   3673 HD12 ILE A 257       9.014  -3.129 -13.397  1.00  0.00           H  
ATOM   3674 HD13 ILE A 257       9.411  -4.703 -12.711  1.00  0.00           H  
ATOM   3675  H   ILE A 257       6.094  -1.193 -11.768  1.00 83.47           H  
ATOM   3676  HA  ILE A 257       6.437  -2.978  -9.585  1.00 82.95           H  
ATOM   3677  N   ILE A 258       7.714   0.054  -9.150  1.00 86.39           N  
ATOM   3678  CA  ILE A 258       8.212   1.019  -8.167  1.00 86.49           C  
ATOM   3679  C   ILE A 258       7.197   1.340  -7.048  1.00 89.92           C  
ATOM   3680  O   ILE A 258       7.634   1.535  -5.916  1.00 90.18           O  
ATOM   3681  CB  ILE A 258       8.750   2.315  -8.854  1.00  0.00           C  
ATOM   3682  CG1 ILE A 258      10.132   2.031  -9.489  1.00  0.00           C  
ATOM   3683  CG2 ILE A 258       8.843   3.574  -7.961  1.00  0.00           C  
ATOM   3684  CD1 ILE A 258      10.611   3.116 -10.465  1.00  0.00           C  
ATOM   3685  HB  ILE A 258       8.064   2.560  -9.666  1.00  0.00           H  
ATOM   3686 HG12 ILE A 258      10.874   1.913  -8.699  1.00  0.00           H  
ATOM   3687 HG13 ILE A 258      10.115   1.077 -10.016  1.00  0.00           H  
ATOM   3688 HG21 ILE A 258       9.221   4.431  -8.519  1.00  0.00           H  
ATOM   3689 HG22 ILE A 258       7.874   3.876  -7.570  1.00  0.00           H  
ATOM   3690 HG23 ILE A 258       9.511   3.412  -7.115  1.00  0.00           H  
ATOM   3691 HD11 ILE A 258      11.294   2.696 -11.204  1.00  0.00           H  
ATOM   3692 HD12 ILE A 258       9.778   3.562 -11.009  1.00  0.00           H  
ATOM   3693 HD13 ILE A 258      11.139   3.914  -9.943  1.00  0.00           H  
ATOM   3694  H   ILE A 258       7.553   0.411 -10.083  1.00 86.39           H  
ATOM   3695  HA  ILE A 258       9.061   0.542  -7.672  1.00 86.49           H  
ATOM   3696  N   ILE A 259       5.883   1.328  -7.349  1.00 85.31           N  
ATOM   3697  CA  ILE A 259       4.811   1.456  -6.349  1.00 84.39           C  
ATOM   3698  C   ILE A 259       4.795   0.263  -5.368  1.00 86.66           C  
ATOM   3699  O   ILE A 259       4.567   0.469  -4.178  1.00 86.40           O  
ATOM   3700  CB  ILE A 259       3.396   1.612  -7.000  1.00 87.35           C  
ATOM   3701  CG1 ILE A 259       3.295   2.945  -7.771  1.00 88.16           C  
ATOM   3702  CG2 ILE A 259       2.200   1.519  -6.021  1.00 87.88           C  
ATOM   3703  CD1 ILE A 259       2.143   3.020  -8.785  1.00 92.49           C  
ATOM   3704  H   ILE A 259       5.592   1.180  -8.306  1.00 85.31           H  
ATOM   3705  HA  ILE A 259       5.014   2.356  -5.764  1.00 84.39           H  
ATOM   3706  HB  ILE A 259       3.282   0.806  -7.726  1.00 87.35           H  
ATOM   3707 HG13 ILE A 259       4.218   3.122  -8.309  1.00 88.16           H  
ATOM   3708 HG12 ILE A 259       3.208   3.769  -7.061  1.00 88.16           H  
ATOM   3709 HG21 ILE A 259       1.250   1.669  -6.535  1.00 87.88           H  
ATOM   3710 HG22 ILE A 259       2.130   0.551  -5.530  1.00 87.88           H  
ATOM   3711 HG23 ILE A 259       2.271   2.280  -5.242  1.00 87.88           H  
ATOM   3712 HD11 ILE A 259       2.498   3.408  -9.740  1.00 92.49           H  
ATOM   3713 HD12 ILE A 259       1.695   2.045  -8.977  1.00 92.49           H  
ATOM   3714 HD13 ILE A 259       1.354   3.685  -8.431  1.00 92.49           H  
ATOM   3715  N   ILE A 260       5.082  -0.943  -5.884  1.00 82.18           N  
ATOM   3716  CA  ILE A 260       5.159  -2.187  -5.118  1.00 81.05           C  
ATOM   3717  C   ILE A 260       6.430  -2.278  -4.265  1.00 84.38           C  
ATOM   3718  O   ILE A 260       6.335  -2.691  -3.111  1.00 84.08           O  
ATOM   3719  CB  ILE A 260       5.074  -3.420  -6.054  1.00  0.00           C  
ATOM   3720  CG1 ILE A 260       3.668  -3.456  -6.678  1.00  0.00           C  
ATOM   3721  CG2 ILE A 260       5.419  -4.782  -5.403  1.00  0.00           C  
ATOM   3722  CD1 ILE A 260       3.582  -4.159  -8.021  1.00  0.00           C  
ATOM   3723  HB  ILE A 260       5.789  -3.267  -6.863  1.00  0.00           H  
ATOM   3724 HG12 ILE A 260       2.978  -3.914  -5.973  1.00  0.00           H  
ATOM   3725 HG13 ILE A 260       3.300  -2.447  -6.846  1.00  0.00           H  
ATOM   3726 HG21 ILE A 260       5.413  -5.576  -6.142  1.00  0.00           H  
ATOM   3727 HG22 ILE A 260       6.420  -4.814  -4.973  1.00  0.00           H  
ATOM   3728 HG23 ILE A 260       4.707  -5.041  -4.619  1.00  0.00           H  
ATOM   3729 HD11 ILE A 260       2.729  -4.838  -8.024  1.00  0.00           H  
ATOM   3730 HD12 ILE A 260       3.415  -3.456  -8.834  1.00  0.00           H  
ATOM   3731 HD13 ILE A 260       4.489  -4.718  -8.246  1.00  0.00           H  
ATOM   3732  H   ILE A 260       5.261  -1.023  -6.875  1.00 82.18           H  
ATOM   3733  HA  ILE A 260       4.306  -2.218  -4.441  1.00 81.05           H  
ATOM   3734  N   LEU A 261       7.576  -1.874  -4.841  1.00 80.95           N  
ATOM   3735  CA  LEU A 261       8.863  -1.803  -4.150  1.00 80.62           C  
ATOM   3736  C   LEU A 261       8.863  -0.741  -3.034  1.00 84.51           C  
ATOM   3737  O   LEU A 261       9.473  -0.963  -1.990  1.00 84.27           O  
ATOM   3738  CB  LEU A 261      10.002  -1.595  -5.170  1.00  0.00           C  
ATOM   3739  CG  LEU A 261      11.431  -1.604  -4.571  1.00  0.00           C  
ATOM   3740  CD1 LEU A 261      11.749  -2.896  -3.784  1.00  0.00           C  
ATOM   3741  CD2 LEU A 261      12.482  -1.316  -5.663  1.00  0.00           C  
ATOM   3742  HB2 LEU A 261       9.935  -2.371  -5.935  1.00  0.00           H  
ATOM   3743  HB3 LEU A 261       9.840  -0.649  -5.689  1.00  0.00           H  
ATOM   3744  HG  LEU A 261      11.506  -0.777  -3.865  1.00  0.00           H  
ATOM   3745 HD11 LEU A 261      12.779  -3.226  -3.923  1.00  0.00           H  
ATOM   3746 HD12 LEU A 261      11.612  -2.739  -2.713  1.00  0.00           H  
ATOM   3747 HD13 LEU A 261      11.106  -3.726  -4.078  1.00  0.00           H  
ATOM   3748 HD21 LEU A 261      13.119  -0.479  -5.378  1.00  0.00           H  
ATOM   3749 HD22 LEU A 261      13.133  -2.169  -5.857  1.00  0.00           H  
ATOM   3750 HD23 LEU A 261      12.019  -1.053  -6.615  1.00  0.00           H  
ATOM   3751  H   LEU A 261       7.571  -1.582  -5.810  1.00 80.95           H  
ATOM   3752  HA  LEU A 261       9.019  -2.782  -3.706  1.00 80.62           H  
ATOM   3753  N   ALA A 262       8.137   0.366  -3.251  1.00 81.16           N  
ATOM   3754  CA  ALA A 262       7.905   1.387  -2.240  1.00 81.60           C  
ATOM   3755  C   ALA A 262       6.918   0.935  -1.154  1.00 84.50           C  
ATOM   3756  O   ALA A 262       7.139   1.272   0.005  1.00 84.51           O  
ATOM   3757  CB  ALA A 262       7.425   2.670  -2.908  1.00 83.07           C  
ATOM   3758  H   ALA A 262       7.680   0.503  -4.143  1.00 81.16           H  
ATOM   3759  HA  ALA A 262       8.858   1.608  -1.753  1.00 81.60           H  
ATOM   3760  HB1 ALA A 262       7.293   3.420  -2.134  1.00 83.07           H  
ATOM   3761  HB2 ALA A 262       8.157   3.052  -3.620  1.00 83.07           H  
ATOM   3762  HB3 ALA A 262       6.476   2.537  -3.429  1.00 83.07           H  
ATOM   3763  N   PHE A 263       5.886   0.155  -1.526  1.00 79.29           N  
ATOM   3764  CA  PHE A 263       4.954  -0.492  -0.599  1.00 78.54           C  
ATOM   3765  C   PHE A 263       5.644  -1.450   0.380  1.00 82.49           C  
ATOM   3766  O   PHE A 263       5.524  -1.258   1.590  1.00 82.41           O  
ATOM   3767  CB  PHE A 263       3.756  -1.119  -1.362  1.00 79.83           C  
ATOM   3768  CG  PHE A 263       2.881  -2.088  -0.578  1.00 81.03           C  
ATOM   3769  CD1 PHE A 263       1.852  -1.607   0.257  1.00 84.56           C  
ATOM   3770  CD2 PHE A 263       3.212  -3.459  -0.526  1.00 82.70           C  
ATOM   3771  CE1 PHE A 263       1.169  -2.473   1.098  1.00 85.05           C  
ATOM   3772  CE2 PHE A 263       2.518  -4.313   0.320  1.00 85.44           C  
ATOM   3773  CZ  PHE A 263       1.504  -3.819   1.131  1.00 83.71           C  
ATOM   3774  H   PHE A 263       5.752  -0.056  -2.507  1.00 79.29           H  
ATOM   3775  HA  PHE A 263       4.554   0.293   0.037  1.00 78.54           H  
ATOM   3776  HB3 PHE A 263       4.115  -1.643  -2.245  1.00 79.83           H  
ATOM   3777  HB2 PHE A 263       3.116  -0.321  -1.739  1.00 79.83           H  
ATOM   3778  HD1 PHE A 263       1.595  -0.562   0.247  1.00 84.56           H  
ATOM   3779  HD2 PHE A 263       4.023  -3.841  -1.128  1.00 82.70           H  
ATOM   3780  HE1 PHE A 263       0.388  -2.096   1.740  1.00 85.05           H  
ATOM   3781  HE2 PHE A 263       2.778  -5.360   0.357  1.00 85.44           H  
ATOM   3782  HZ  PHE A 263       0.977  -4.483   1.799  1.00 83.71           H  
ATOM   3783  N   ILE A 264       6.377  -2.435  -0.164  1.00 78.36           N  
ATOM   3784  CA  ILE A 264       7.096  -3.435   0.622  1.00 77.65           C  
ATOM   3785  C   ILE A 264       8.186  -2.808   1.509  1.00 82.22           C  
ATOM   3786  O   ILE A 264       8.285  -3.220   2.657  1.00 82.08           O  
ATOM   3787  CB  ILE A 264       7.706  -4.568  -0.259  1.00  0.00           C  
ATOM   3788  CG1 ILE A 264       8.215  -5.775   0.560  1.00  0.00           C  
ATOM   3789  CG2 ILE A 264       8.811  -4.093  -1.209  1.00  0.00           C  
ATOM   3790  CD1 ILE A 264       8.508  -7.014  -0.300  1.00  0.00           C  
ATOM   3791  HB  ILE A 264       6.890  -4.923  -0.889  1.00  0.00           H  
ATOM   3792 HG12 ILE A 264       9.122  -5.502   1.102  1.00  0.00           H  
ATOM   3793 HG13 ILE A 264       7.485  -6.039   1.326  1.00  0.00           H  
ATOM   3794 HG21 ILE A 264       9.046  -4.841  -1.966  1.00  0.00           H  
ATOM   3795 HG22 ILE A 264       8.463  -3.211  -1.722  1.00  0.00           H  
ATOM   3796 HG23 ILE A 264       9.737  -3.844  -0.692  1.00  0.00           H  
ATOM   3797 HD11 ILE A 264       8.336  -7.929   0.269  1.00  0.00           H  
ATOM   3798 HD12 ILE A 264       7.874  -7.052  -1.186  1.00  0.00           H  
ATOM   3799 HD13 ILE A 264       9.546  -7.025  -0.634  1.00  0.00           H  
ATOM   3800  H   ILE A 264       6.439  -2.521  -1.171  1.00 78.36           H  
ATOM   3801  HA  ILE A 264       6.359  -3.895   1.285  1.00 77.65           H  
ATOM   3802  N   CYS A 265       8.927  -1.803   1.003  1.00 79.32           N  
ATOM   3803  CA  CYS A 265      10.019  -1.142   1.722  1.00 80.21           C  
ATOM   3804  C   CYS A 265       9.527  -0.228   2.862  1.00 86.88           C  
ATOM   3805  O   CYS A 265      10.143  -0.236   3.926  1.00 87.23           O  
ATOM   3806  CB  CYS A 265      10.976  -0.414   0.755  1.00  0.00           C  
ATOM   3807  SG  CYS A 265      12.480   0.183   1.585  1.00  0.00           S  
ATOM   3808  HB2 CYS A 265      11.295  -1.096  -0.033  1.00  0.00           H  
ATOM   3809  HB3 CYS A 265      10.474   0.423   0.269  1.00  0.00           H  
ATOM   3810  HG  CYS A 265      13.030   0.735   0.501  1.00  0.00           H  
ATOM   3811  H   CYS A 265       8.769  -1.499   0.051  1.00 79.32           H  
ATOM   3812  HA  CYS A 265      10.602  -1.938   2.191  1.00 80.21           H  
ATOM   3813  N   CYS A 266       8.419   0.504   2.644  1.00 84.38           N  
ATOM   3814  CA  CYS A 266       7.766   1.346   3.653  1.00 84.59           C  
ATOM   3815  C   CYS A 266       7.221   0.517   4.831  1.00 87.81           C  
ATOM   3816  O   CYS A 266       7.485   0.873   5.979  1.00 88.08           O  
ATOM   3817  CB  CYS A 266       6.634   2.196   3.045  1.00 84.98           C  
ATOM   3818  SG  CYS A 266       7.299   3.653   2.188  1.00 89.99           S  
ATOM   3819  H   CYS A 266       7.972   0.476   1.736  1.00 84.38           H  
ATOM   3820  HA  CYS A 266       8.519   2.021   4.066  1.00 84.59           H  
ATOM   3821  HB3 CYS A 266       5.944   2.553   3.809  1.00 84.98           H  
ATOM   3822  HB2 CYS A 266       6.050   1.593   2.352  1.00 84.98           H  
ATOM   3823  HG  CYS A 266       6.115   4.173   1.854  1.00 89.99           H  
ATOM   3824  N   TRP A 267       6.494  -0.572   4.525  1.00 83.22           N  
ATOM   3825  CA  TRP A 267       5.884  -1.464   5.514  1.00 82.60           C  
ATOM   3826  C   TRP A 267       6.816  -2.555   6.075  1.00 86.68           C  
ATOM   3827  O   TRP A 267       6.425  -3.175   7.062  1.00 87.17           O  
ATOM   3828  CB  TRP A 267       4.578  -2.065   4.953  1.00 80.62           C  
ATOM   3829  CG  TRP A 267       3.435  -1.097   4.855  1.00 81.80           C  
ATOM   3830  CD1 TRP A 267       3.059  -0.419   3.749  1.00 84.72           C  
ATOM   3831  CD2 TRP A 267       2.562  -0.621   5.927  1.00 81.90           C  
ATOM   3832  NE1 TRP A 267       2.029   0.440   4.063  1.00 84.37           N  
ATOM   3833  CE2 TRP A 267       1.693   0.378   5.396  1.00 85.89           C  
ATOM   3834  CE3 TRP A 267       2.415  -0.925   7.299  1.00 83.23           C  
ATOM   3835  CZ2 TRP A 267       0.752   1.061   6.188  1.00 85.44           C  
ATOM   3836  CZ3 TRP A 267       1.460  -0.266   8.102  1.00 84.93           C  
ATOM   3837  CH2 TRP A 267       0.634   0.733   7.550  1.00 85.72           C  
ATOM   3838  H   TRP A 267       6.324  -0.803   3.555  1.00 83.22           H  
ATOM   3839  HA  TRP A 267       5.605  -0.872   6.387  1.00 82.60           H  
ATOM   3840  HB3 TRP A 267       4.233  -2.876   5.596  1.00 80.62           H  
ATOM   3841  HB2 TRP A 267       4.755  -2.518   3.977  1.00 80.62           H  
ATOM   3842  HD1 TRP A 267       3.499  -0.531   2.772  1.00 84.72           H  
ATOM   3843  HE1 TRP A 267       1.593   1.034   3.368  1.00 84.37           H  
ATOM   3844  HE3 TRP A 267       3.051  -1.680   7.733  1.00 83.23           H  
ATOM   3845  HZ2 TRP A 267       0.123   1.822   5.752  1.00 85.44           H  
ATOM   3846  HZ3 TRP A 267       1.369  -0.516   9.148  1.00 84.93           H  
ATOM   3847  HH2 TRP A 267      -0.087   1.245   8.170  1.00 85.72           H  
ATOM   3848  N   SER A 268       8.012  -2.771   5.496  1.00 82.23           N  
ATOM   3849  CA  SER A 268       9.015  -3.734   5.979  1.00 81.79           C  
ATOM   3850  C   SER A 268       9.477  -3.523   7.437  1.00 85.77           C  
ATOM   3851  O   SER A 268       9.388  -4.489   8.198  1.00 85.68           O  
ATOM   3852  CB  SER A 268      10.206  -3.843   4.994  1.00  0.00           C  
ATOM   3853  OG  SER A 268      11.240  -4.682   5.471  1.00  0.00           O  
ATOM   3854  HB2 SER A 268       9.887  -4.289   4.057  1.00  0.00           H  
ATOM   3855  HB3 SER A 268      10.622  -2.863   4.760  1.00  0.00           H  
ATOM   3856  HG  SER A 268      11.944  -4.702   4.818  1.00  0.00           H  
ATOM   3857  H   SER A 268       8.263  -2.246   4.670  1.00 82.23           H  
ATOM   3858  HA  SER A 268       8.514  -4.701   5.976  1.00 81.79           H  
ATOM   3859  N   PRO A 269       9.906  -2.297   7.835  1.00 81.80           N  
ATOM   3860  CA  PRO A 269      10.246  -2.033   9.240  1.00 82.24           C  
ATOM   3861  C   PRO A 269       9.043  -2.131  10.189  1.00 85.11           C  
ATOM   3862  O   PRO A 269       9.242  -2.583  11.313  1.00 85.00           O  
ATOM   3863  CB  PRO A 269      10.876  -0.632   9.228  1.00 84.90           C  
ATOM   3864  CG  PRO A 269      10.282   0.043   8.007  1.00 88.81           C  
ATOM   3865  CD  PRO A 269      10.166  -1.110   7.017  1.00 83.60           C  
ATOM   3866  HA  PRO A 269      10.997  -2.752   9.576  1.00 82.24           H  
ATOM   3867  HB3 PRO A 269      11.956  -0.723   9.108  1.00 84.90           H  
ATOM   3868  HB2 PRO A 269      10.698  -0.067  10.141  1.00 84.90           H  
ATOM   3869  HG3 PRO A 269      10.880   0.875   7.633  1.00 88.81           H  
ATOM   3870  HG2 PRO A 269       9.288   0.425   8.245  1.00 88.81           H  
ATOM   3871  HD2 PRO A 269       9.395  -0.886   6.290  1.00 83.60           H  
ATOM   3872  HD3 PRO A 269      11.107  -1.251   6.485  1.00 83.60           H  
ATOM   3873  N   TYR A 270       7.831  -1.761   9.723  1.00 79.96           N  
ATOM   3874  CA  TYR A 270       6.593  -1.927  10.489  1.00 78.44           C  
ATOM   3875  C   TYR A 270       6.252  -3.387  10.750  1.00 80.88           C  
ATOM   3876  O   TYR A 270       5.879  -3.702  11.876  1.00 80.73           O  
ATOM   3877  CB  TYR A 270       5.396  -1.205   9.849  1.00  0.00           C  
ATOM   3878  CG  TYR A 270       4.106  -1.348  10.654  1.00  0.00           C  
ATOM   3879  CD1 TYR A 270       3.206  -2.403  10.381  1.00  0.00           C  
ATOM   3880  CD2 TYR A 270       3.864  -0.504  11.758  1.00  0.00           C  
ATOM   3881  CE1 TYR A 270       2.111  -2.643  11.230  1.00  0.00           C  
ATOM   3882  CE2 TYR A 270       2.764  -0.739  12.605  1.00  0.00           C  
ATOM   3883  CZ  TYR A 270       1.900  -1.823  12.355  1.00  0.00           C  
ATOM   3884  OH  TYR A 270       0.872  -2.098  13.210  1.00  0.00           O  
ATOM   3885  HB2 TYR A 270       5.660  -0.159   9.764  1.00  0.00           H  
ATOM   3886  HB3 TYR A 270       5.226  -1.563   8.834  1.00  0.00           H  
ATOM   3887  HD1 TYR A 270       3.387  -3.071   9.552  1.00  0.00           H  
ATOM   3888  HD2 TYR A 270       4.549   0.296  11.988  1.00  0.00           H  
ATOM   3889  HE1 TYR A 270       1.453  -3.476  11.032  1.00  0.00           H  
ATOM   3890  HE2 TYR A 270       2.609  -0.107  13.467  1.00  0.00           H  
ATOM   3891  HH  TYR A 270       0.541  -2.995  13.091  1.00  0.00           H  
ATOM   3892  H   TYR A 270       7.739  -1.402   8.783  1.00 79.96           H  
ATOM   3893  HA  TYR A 270       6.749  -1.469  11.462  1.00 78.44           H  
ATOM   3894  N   PHE A 271       6.362  -4.237   9.718  1.00 75.89           N  
ATOM   3895  CA  PHE A 271       6.024  -5.646   9.837  1.00 74.72           C  
ATOM   3896  C   PHE A 271       7.004  -6.364  10.781  1.00 78.08           C  
ATOM   3897  O   PHE A 271       6.547  -7.148  11.611  1.00 77.33           O  
ATOM   3898  CB  PHE A 271       5.937  -6.315   8.450  1.00  0.00           C  
ATOM   3899  CG  PHE A 271       5.088  -7.562   8.547  1.00  0.00           C  
ATOM   3900  CD1 PHE A 271       3.687  -7.452   8.433  1.00  0.00           C  
ATOM   3901  CD2 PHE A 271       5.642  -8.737   9.092  1.00  0.00           C  
ATOM   3902  CE1 PHE A 271       2.872  -8.491   8.851  1.00  0.00           C  
ATOM   3903  CE2 PHE A 271       4.808  -9.736   9.558  1.00  0.00           C  
ATOM   3904  CZ  PHE A 271       3.431  -9.622   9.430  1.00  0.00           C  
ATOM   3905  HB2 PHE A 271       5.481  -5.643   7.722  1.00  0.00           H  
ATOM   3906  HB3 PHE A 271       6.930  -6.561   8.069  1.00  0.00           H  
ATOM   3907  HD1 PHE A 271       3.242  -6.535   8.079  1.00  0.00           H  
ATOM   3908  HD2 PHE A 271       6.708  -8.820   9.247  1.00  0.00           H  
ATOM   3909  HE1 PHE A 271       1.800  -8.387   8.778  1.00  0.00           H  
ATOM   3910  HE2 PHE A 271       5.244 -10.583  10.058  1.00  0.00           H  
ATOM   3911  HZ  PHE A 271       2.798 -10.410   9.807  1.00  0.00           H  
ATOM   3912  H   PHE A 271       6.645  -3.905   8.805  1.00 75.89           H  
ATOM   3913  HA  PHE A 271       5.031  -5.684  10.293  1.00 74.72           H  
ATOM   3914  N   LEU A 272       8.302  -6.022  10.683  1.00 74.56           N  
ATOM   3915  CA  LEU A 272       9.358  -6.427  11.611  1.00 74.44           C  
ATOM   3916  C   LEU A 272       9.052  -6.010  13.062  1.00 77.71           C  
ATOM   3917  O   LEU A 272       9.150  -6.850  13.949  1.00 77.60           O  
ATOM   3918  CB  LEU A 272      10.714  -5.881  11.103  1.00  0.00           C  
ATOM   3919  CG  LEU A 272      11.941  -6.123  12.016  1.00  0.00           C  
ATOM   3920  CD1 LEU A 272      12.164  -7.619  12.327  1.00  0.00           C  
ATOM   3921  CD2 LEU A 272      13.200  -5.450  11.431  1.00  0.00           C  
ATOM   3922  HB2 LEU A 272      10.915  -6.306  10.118  1.00  0.00           H  
ATOM   3923  HB3 LEU A 272      10.618  -4.807  10.942  1.00  0.00           H  
ATOM   3924  HG  LEU A 272      11.756  -5.622  12.967  1.00  0.00           H  
ATOM   3925 HD11 LEU A 272      13.215  -7.906  12.277  1.00  0.00           H  
ATOM   3926 HD12 LEU A 272      11.819  -7.857  13.334  1.00  0.00           H  
ATOM   3927 HD13 LEU A 272      11.623  -8.266  11.637  1.00  0.00           H  
ATOM   3928 HD21 LEU A 272      13.668  -4.798  12.169  1.00  0.00           H  
ATOM   3929 HD22 LEU A 272      13.952  -6.171  11.110  1.00  0.00           H  
ATOM   3930 HD23 LEU A 272      12.967  -4.833  10.562  1.00  0.00           H  
ATOM   3931  H   LEU A 272       8.581  -5.369   9.963  1.00 74.56           H  
ATOM   3932  HA  LEU A 272       9.401  -7.515  11.580  1.00 74.44           H  
ATOM   3933  N   PHE A 273       8.650  -4.747  13.260  1.00 73.81           N  
ATOM   3934  CA  PHE A 273       8.221  -4.157  14.530  1.00 73.95           C  
ATOM   3935  C   PHE A 273       6.951  -4.789  15.135  1.00 77.30           C  
ATOM   3936  O   PHE A 273       6.890  -4.953  16.353  1.00 77.63           O  
ATOM   3937  CB  PHE A 273       8.132  -2.630  14.314  1.00 75.89           C  
ATOM   3938  CG  PHE A 273       7.396  -1.758  15.313  1.00 78.05           C  
ATOM   3939  CD1 PHE A 273       6.317  -0.956  14.879  1.00 80.47           C  
ATOM   3940  CD2 PHE A 273       7.820  -1.678  16.656  1.00 81.52           C  
ATOM   3941  CE1 PHE A 273       5.706  -0.079  15.760  1.00 82.00           C  
ATOM   3942  CE2 PHE A 273       7.182  -0.806  17.526  1.00 84.89           C  
ATOM   3943  CZ  PHE A 273       6.135  -0.011  17.077  1.00 82.26           C  
ATOM   3944  H   PHE A 273       8.612  -4.124  12.463  1.00 73.81           H  
ATOM   3945  HA  PHE A 273       9.020  -4.331  15.253  1.00 73.95           H  
ATOM   3946  HB3 PHE A 273       7.669  -2.450  13.347  1.00 75.89           H  
ATOM   3947  HB2 PHE A 273       9.143  -2.232  14.231  1.00 75.89           H  
ATOM   3948  HD1 PHE A 273       5.966  -1.012  13.860  1.00 80.47           H  
ATOM   3949  HD2 PHE A 273       8.642  -2.286  17.008  1.00 81.52           H  
ATOM   3950  HE1 PHE A 273       4.889   0.540  15.421  1.00 82.00           H  
ATOM   3951  HE2 PHE A 273       7.502  -0.746  18.556  1.00 84.89           H  
ATOM   3952  HZ  PHE A 273       5.637   0.655  17.759  1.00 82.26           H  
ATOM   3953  N   ASP A 274       5.980  -5.151  14.279  1.00 72.69           N  
ATOM   3954  CA  ASP A 274       4.699  -5.751  14.654  1.00 71.90           C  
ATOM   3955  C   ASP A 274       4.887  -7.211  15.096  1.00 76.48           C  
ATOM   3956  O   ASP A 274       4.392  -7.550  16.166  1.00 76.55           O  
ATOM   3957  CB  ASP A 274       3.632  -5.591  13.536  1.00  0.00           C  
ATOM   3958  CG  ASP A 274       2.166  -5.645  14.001  1.00  0.00           C  
ATOM   3959  OD1 ASP A 274       1.897  -6.157  15.109  1.00  0.00           O  
ATOM   3960  OD2 ASP A 274       1.316  -5.173  13.213  1.00  0.00           O1-
ATOM   3961  HB2 ASP A 274       3.773  -4.615  13.073  1.00  0.00           H  
ATOM   3962  HB3 ASP A 274       3.781  -6.345  12.761  1.00  0.00           H  
ATOM   3963  H   ASP A 274       6.100  -4.957  13.293  1.00 72.69           H  
ATOM   3964  HA  ASP A 274       4.343  -5.212  15.531  1.00 71.90           H  
ATOM   3965  N   ILE A 275       5.637  -8.023  14.324  1.00 73.84           N  
ATOM   3966  CA  ILE A 275       5.955  -9.413  14.681  1.00 74.06           C  
ATOM   3967  C   ILE A 275       6.960  -9.531  15.851  1.00 79.56           C  
ATOM   3968  O   ILE A 275       6.869 -10.494  16.614  1.00 79.49           O  
ATOM   3969  CB  ILE A 275       6.449 -10.248  13.462  1.00  0.00           C  
ATOM   3970  CG1 ILE A 275       6.371 -11.771  13.720  1.00  0.00           C  
ATOM   3971  CG2 ILE A 275       7.861  -9.884  12.961  1.00  0.00           C  
ATOM   3972  CD1 ILE A 275       6.291 -12.608  12.435  1.00  0.00           C  
ATOM   3973  HB  ILE A 275       5.754 -10.023  12.652  1.00  0.00           H  
ATOM   3974 HG12 ILE A 275       7.227 -12.096  14.314  1.00  0.00           H  
ATOM   3975 HG13 ILE A 275       5.498 -12.004  14.329  1.00  0.00           H  
ATOM   3976 HG21 ILE A 275       8.080 -10.359  12.005  1.00  0.00           H  
ATOM   3977 HG22 ILE A 275       7.956  -8.815  12.816  1.00  0.00           H  
ATOM   3978 HG23 ILE A 275       8.638 -10.188  13.662  1.00  0.00           H  
ATOM   3979 HD11 ILE A 275       5.320 -13.095  12.354  1.00  0.00           H  
ATOM   3980 HD12 ILE A 275       6.430 -12.008  11.536  1.00  0.00           H  
ATOM   3981 HD13 ILE A 275       7.058 -13.383  12.427  1.00  0.00           H  
ATOM   3982  H   ILE A 275       6.020  -7.680  13.452  1.00 73.84           H  
ATOM   3983  HA  ILE A 275       5.025  -9.866  15.019  1.00 74.06           H  
ATOM   3984  N   LEU A 276       7.850  -8.532  16.004  1.00 78.14           N  
ATOM   3985  CA  LEU A 276       8.755  -8.378  17.145  1.00 79.97           C  
ATOM   3986  C   LEU A 276       7.962  -8.159  18.437  1.00 86.27           C  
ATOM   3987  O   LEU A 276       8.030  -9.016  19.311  1.00 86.29           O  
ATOM   3988  CB  LEU A 276       9.778  -7.248  16.867  1.00  0.00           C  
ATOM   3989  CG  LEU A 276      10.729  -6.829  18.015  1.00  0.00           C  
ATOM   3990  CD1 LEU A 276      11.701  -7.958  18.415  1.00  0.00           C  
ATOM   3991  CD2 LEU A 276      11.464  -5.517  17.664  1.00  0.00           C  
ATOM   3992  HB2 LEU A 276      10.392  -7.532  16.012  1.00  0.00           H  
ATOM   3993  HB3 LEU A 276       9.221  -6.362  16.564  1.00  0.00           H  
ATOM   3994  HG  LEU A 276      10.127  -6.606  18.895  1.00  0.00           H  
ATOM   3995 HD11 LEU A 276      12.732  -7.749  18.128  1.00  0.00           H  
ATOM   3996 HD12 LEU A 276      11.693  -8.102  19.494  1.00  0.00           H  
ATOM   3997 HD13 LEU A 276      11.441  -8.913  17.960  1.00  0.00           H  
ATOM   3998 HD21 LEU A 276      11.117  -4.704  18.303  1.00  0.00           H  
ATOM   3999 HD22 LEU A 276      12.544  -5.585  17.796  1.00  0.00           H  
ATOM   4000 HD23 LEU A 276      11.287  -5.210  16.633  1.00  0.00           H  
ATOM   4001  H   LEU A 276       7.876  -7.786  15.322  1.00 78.14           H  
ATOM   4002  HA  LEU A 276       9.304  -9.316  17.248  1.00 79.97           H  
ATOM   4003  N   ASP A 277       7.209  -7.047  18.515  1.00 84.78           N  
ATOM   4004  CA  ASP A 277       6.434  -6.655  19.698  1.00 85.91           C  
ATOM   4005  C   ASP A 277       5.173  -7.507  19.963  1.00 91.24           C  
ATOM   4006  O   ASP A 277       4.606  -7.401  21.050  1.00 90.84           O  
ATOM   4007  CB  ASP A 277       6.102  -5.147  19.776  1.00  0.00           C  
ATOM   4008  CG  ASP A 277       7.276  -4.159  19.728  1.00  0.00           C  
ATOM   4009  OD1 ASP A 277       7.007  -2.981  20.044  1.00  0.00           O  
ATOM   4010  OD2 ASP A 277       8.409  -4.562  19.385  1.00  0.00           O1-
ATOM   4011  HB2 ASP A 277       5.405  -4.897  18.977  1.00  0.00           H  
ATOM   4012  HB3 ASP A 277       5.609  -4.979  20.730  1.00  0.00           H  
ATOM   4013  H   ASP A 277       7.209  -6.385  17.749  1.00 84.78           H  
ATOM   4014  HA  ASP A 277       7.091  -6.851  20.543  1.00 85.91           H  
ATOM   4015  N   ASN A 278       4.786  -8.371  19.009  1.00 89.09           N  
ATOM   4016  CA  ASN A 278       3.832  -9.470  19.195  1.00 89.29           C  
ATOM   4017  C   ASN A 278       4.375 -10.472  20.233  1.00 97.15           C  
ATOM   4018  O   ASN A 278       3.679 -10.765  21.203  1.00 97.05           O  
ATOM   4019  CB  ASN A 278       3.479 -10.063  17.792  1.00  0.00           C  
ATOM   4020  CG  ASN A 278       3.370 -11.586  17.626  1.00  0.00           C  
ATOM   4021  OD1 ASN A 278       4.023 -12.166  16.762  1.00  0.00           O  
ATOM   4022  ND2 ASN A 278       2.559 -12.244  18.448  1.00  0.00           N  
ATOM   4023  HB2 ASN A 278       2.599  -9.572  17.373  1.00  0.00           H  
ATOM   4024  HB3 ASN A 278       4.294  -9.813  17.121  1.00  0.00           H  
ATOM   4025 HD22 ASN A 278       2.506 -13.253  18.405  1.00  0.00           H  
ATOM   4026 HD21 ASN A 278       2.032 -11.749  19.155  1.00  0.00           H  
ATOM   4027  H   ASN A 278       5.266  -8.355  18.119  1.00 89.09           H  
ATOM   4028  HA  ASN A 278       2.935  -8.991  19.588  1.00 89.29           H  
ATOM   4029  N   PHE A 279       5.600 -10.964  19.988  1.00 96.90           N  
ATOM   4030  CA  PHE A 279       6.292 -11.928  20.837  1.00 99.13           C  
ATOM   4031  C   PHE A 279       6.959 -11.268  22.058  1.00106.72           C  
ATOM   4032  O   PHE A 279       6.790 -11.755  23.175  1.00106.99           O  
ATOM   4033  CB  PHE A 279       7.251 -12.760  19.960  1.00  0.00           C  
ATOM   4034  CG  PHE A 279       8.188 -13.684  20.714  1.00  0.00           C  
ATOM   4035  CD1 PHE A 279       7.678 -14.828  21.362  1.00  0.00           C  
ATOM   4036  CD2 PHE A 279       9.540 -13.330  20.901  1.00  0.00           C  
ATOM   4037  CE1 PHE A 279       8.518 -15.612  22.141  1.00  0.00           C  
ATOM   4038  CE2 PHE A 279      10.363 -14.127  21.683  1.00  0.00           C  
ATOM   4039  CZ  PHE A 279       9.854 -15.265  22.298  1.00  0.00           C  
ATOM   4040  HB2 PHE A 279       6.654 -13.378  19.288  1.00  0.00           H  
ATOM   4041  HB3 PHE A 279       7.840 -12.104  19.316  1.00  0.00           H  
ATOM   4042  HD1 PHE A 279       6.633 -15.087  21.270  1.00  0.00           H  
ATOM   4043  HD2 PHE A 279       9.937 -12.439  20.438  1.00  0.00           H  
ATOM   4044  HE1 PHE A 279       8.126 -16.487  22.638  1.00  0.00           H  
ATOM   4045  HE2 PHE A 279      11.400 -13.857  21.820  1.00  0.00           H  
ATOM   4046  HZ  PHE A 279      10.499 -15.877  22.911  1.00  0.00           H  
ATOM   4047  H   PHE A 279       6.100 -10.657  19.166  1.00 96.90           H  
ATOM   4048  HA  PHE A 279       5.549 -12.623  21.233  1.00 99.13           H  
ATOM   4049  N   ASN A 280       7.652 -10.140  21.828  1.00105.41           N  
ATOM   4050  CA  ASN A 280       8.185  -9.237  22.852  1.00107.12           C  
ATOM   4051  C   ASN A 280       7.066  -8.280  23.296  1.00112.98           C  
ATOM   4052  O   ASN A 280       7.137  -7.078  23.042  1.00112.26           O  
ATOM   4053  CB  ASN A 280       9.427  -8.478  22.317  1.00108.40           C  
ATOM   4054  CG  ASN A 280      10.626  -9.388  22.037  1.00132.61           C  
ATOM   4055  OD1 ASN A 280      10.686 -10.047  21.003  1.00126.85           O  
ATOM   4056  ND2 ASN A 280      11.599  -9.415  22.951  1.00125.09           N  
ATOM   4057  H   ASN A 280       7.747  -9.811  20.874  1.00105.41           H  
ATOM   4058  HA  ASN A 280       8.494  -9.836  23.711  1.00107.12           H  
ATOM   4059  HB3 ASN A 280       9.739  -7.727  23.045  1.00108.40           H  
ATOM   4060  HB2 ASN A 280       9.187  -7.925  21.408  1.00108.40           H  
ATOM   4061 HD22 ASN A 280      12.409  -9.999  22.803  1.00125.09           H  
ATOM   4062 HD21 ASN A 280      11.532  -8.859  23.790  1.00125.09           H  
ATOM   4063  N   LEU A 281       6.041  -8.851  23.947  1.00111.47           N  
ATOM   4064  CA  LEU A 281       4.865  -8.151  24.467  1.00111.93           C  
ATOM   4065  C   LEU A 281       5.143  -7.494  25.840  1.00118.39           C  
ATOM   4066  O   LEU A 281       4.351  -6.666  26.282  1.00118.28           O  
ATOM   4067  CB  LEU A 281       3.693  -9.168  24.509  1.00  0.00           C  
ATOM   4068  CG  LEU A 281       2.293  -8.599  24.166  1.00  0.00           C  
ATOM   4069  CD1 LEU A 281       1.306  -9.733  23.825  1.00  0.00           C  
ATOM   4070  CD2 LEU A 281       1.708  -7.682  25.257  1.00  0.00           C  
ATOM   4071  HB2 LEU A 281       3.904  -9.939  23.767  1.00  0.00           H  
ATOM   4072  HB3 LEU A 281       3.670  -9.700  25.462  1.00  0.00           H  
ATOM   4073  HG  LEU A 281       2.400  -8.006  23.256  1.00  0.00           H  
ATOM   4074 HD11 LEU A 281       0.712  -9.466  22.952  1.00  0.00           H  
ATOM   4075 HD12 LEU A 281       1.807 -10.676  23.602  1.00  0.00           H  
ATOM   4076 HD13 LEU A 281       0.608  -9.934  24.638  1.00  0.00           H  
ATOM   4077 HD21 LEU A 281       1.907  -6.634  25.034  1.00  0.00           H  
ATOM   4078 HD22 LEU A 281       0.628  -7.783  25.351  1.00  0.00           H  
ATOM   4079 HD23 LEU A 281       2.125  -7.907  26.239  1.00  0.00           H  
ATOM   4080  H   LEU A 281       6.046  -9.855  24.072  1.00111.47           H  
ATOM   4081  HA  LEU A 281       4.613  -7.362  23.761  1.00111.93           H  
ATOM   4082  N   LEU A 282       6.274  -7.846  26.478  1.00116.55           N  
ATOM   4083  CA  LEU A 282       6.644  -7.462  27.840  1.00117.57           C  
ATOM   4084  C   LEU A 282       7.453  -6.147  28.076  1.00122.13           C  
ATOM   4085  O   LEU A 282       7.447  -5.717  29.230  1.00122.20           O  
ATOM   4086  CB  LEU A 282       7.337  -8.701  28.469  1.00  0.00           C  
ATOM   4087  CG  LEU A 282       7.603  -8.694  29.994  1.00  0.00           C  
ATOM   4088  CD1 LEU A 282       6.314  -8.486  30.817  1.00  0.00           C  
ATOM   4089  CD2 LEU A 282       8.360  -9.971  30.419  1.00  0.00           C  
ATOM   4090  HB2 LEU A 282       6.732  -9.583  28.249  1.00  0.00           H  
ATOM   4091  HB3 LEU A 282       8.283  -8.861  27.948  1.00  0.00           H  
ATOM   4092  HG  LEU A 282       8.278  -7.870  30.222  1.00  0.00           H  
ATOM   4093 HD11 LEU A 282       6.283  -9.109  31.711  1.00  0.00           H  
ATOM   4094 HD12 LEU A 282       6.236  -7.451  31.152  1.00  0.00           H  
ATOM   4095 HD13 LEU A 282       5.418  -8.711  30.239  1.00  0.00           H  
ATOM   4096 HD21 LEU A 282       9.254  -9.719  30.989  1.00  0.00           H  
ATOM   4097 HD22 LEU A 282       7.754 -10.630  31.042  1.00  0.00           H  
ATOM   4098 HD23 LEU A 282       8.683 -10.561  29.561  1.00  0.00           H  
ATOM   4099  H   LEU A 282       6.890  -8.508  26.029  1.00116.55           H  
ATOM   4100  HA  LEU A 282       5.709  -7.315  28.381  1.00117.57           H  
ATOM   4101  N   PRO A 283       8.110  -5.484  27.085  1.00119.10           N  
ATOM   4102  CA  PRO A 283       9.040  -4.378  27.406  1.00119.69           C  
ATOM   4103  C   PRO A 283       8.342  -3.064  27.797  1.00123.58           C  
ATOM   4104  O   PRO A 283       7.274  -2.749  27.272  1.00121.60           O  
ATOM   4105  CD  PRO A 283       8.163  -5.779  25.652  1.00  0.00           C  
ATOM   4106  CB  PRO A 283       9.880  -4.212  26.129  1.00  0.00           C  
ATOM   4107  CG  PRO A 283       8.957  -4.648  25.011  1.00  0.00           C  
ATOM   4108  HD3 PRO A 283       8.658  -6.738  25.497  1.00  0.00           H  
ATOM   4109  HD2 PRO A 283       7.175  -5.801  25.204  1.00  0.00           H  
ATOM   4110  HB2 PRO A 283      10.263  -3.202  25.980  1.00  0.00           H  
ATOM   4111  HB3 PRO A 283      10.740  -4.882  26.175  1.00  0.00           H  
ATOM   4112  HG3 PRO A 283       9.479  -4.949  24.102  1.00  0.00           H  
ATOM   4113  HG2 PRO A 283       8.284  -3.828  24.754  1.00  0.00           H  
ATOM   4114  HA  PRO A 283       9.700  -4.676  28.224  1.00119.69           H  
ATOM   4115  N   ASP A 284       9.000  -2.310  28.691  1.00 31.02           N  
ATOM   4116  CA  ASP A 284       8.641  -0.939  29.065  1.00 32.28           C  
ATOM   4117  C   ASP A 284       9.106   0.050  27.958  1.00 31.44           C  
ATOM   4118  O   ASP A 284       9.643  -0.368  26.932  1.00 32.07           O  
ATOM   4119  CB  ASP A 284       9.186  -0.636  30.487  1.00  0.00           C  
ATOM   4120  CG  ASP A 284       8.564   0.556  31.235  1.00  0.00           C  
ATOM   4121  OD1 ASP A 284       9.035   0.795  32.368  1.00  0.00           O  
ATOM   4122  OD2 ASP A 284       7.642   1.203  30.693  1.00  0.00           O1-
ATOM   4123  HB2 ASP A 284       9.012  -1.514  31.110  1.00  0.00           H  
ATOM   4124  HB3 ASP A 284      10.264  -0.496  30.430  1.00  0.00           H  
ATOM   4125  H   ASP A 284       9.864  -2.654  29.082  1.00  0.00           H  
ATOM   4126  HA  ASP A 284       7.551  -0.882  29.101  1.00  0.00           H  
ATOM   4127  N   THR A 285       8.806   1.340  28.146  1.00 31.02           N  
ATOM   4128  CA  THR A 285       8.660   2.330  27.080  1.00 30.54           C  
ATOM   4129  C   THR A 285       9.861   3.283  26.859  1.00 30.29           C  
ATOM   4130  O   THR A 285       9.833   3.978  25.843  1.00 30.82           O  
ATOM   4131  CB  THR A 285       7.426   3.219  27.399  1.00  0.00           C  
ATOM   4132  OG1 THR A 285       7.627   4.029  28.545  1.00  0.00           O  
ATOM   4133  CG2 THR A 285       6.116   2.438  27.575  1.00  0.00           C  
ATOM   4134  HB  THR A 285       7.272   3.890  26.559  1.00  0.00           H  
ATOM   4135  HG1 THR A 285       7.534   3.487  29.335  1.00  0.00           H  
ATOM   4136 HG21 THR A 285       5.278   3.116  27.739  1.00  0.00           H  
ATOM   4137 HG22 THR A 285       5.894   1.857  26.682  1.00  0.00           H  
ATOM   4138 HG23 THR A 285       6.153   1.752  28.421  1.00  0.00           H  
ATOM   4139  H   THR A 285       8.390   1.598  29.035  1.00  0.00           H  
ATOM   4140  HA  THR A 285       8.475   1.820  26.133  1.00  0.00           H  
ATOM   4141  N   GLN A 286      10.849   3.311  27.778  1.00 27.98           N  
ATOM   4142  CA  GLN A 286      11.939   4.299  27.937  1.00 27.56           C  
ATOM   4143  C   GLN A 286      12.577   4.845  26.645  1.00 27.51           C  
ATOM   4144  O   GLN A 286      13.561   4.278  26.167  1.00 28.08           O  
ATOM   4145  CB  GLN A 286      13.060   3.747  28.858  1.00  0.00           C  
ATOM   4146  CG  GLN A 286      12.720   3.659  30.357  1.00  0.00           C  
ATOM   4147  CD  GLN A 286      11.862   2.456  30.746  1.00  0.00           C  
ATOM   4148  OE1 GLN A 286      11.657   1.536  29.958  1.00  0.00           O  
ATOM   4149  NE2 GLN A 286      11.367   2.460  31.981  1.00  0.00           N  
ATOM   4150  HB2 GLN A 286      13.417   2.785  28.488  1.00  0.00           H  
ATOM   4151  HB3 GLN A 286      13.924   4.411  28.792  1.00  0.00           H  
ATOM   4152  HG2 GLN A 286      13.648   3.585  30.925  1.00  0.00           H  
ATOM   4153  HG3 GLN A 286      12.237   4.581  30.684  1.00  0.00           H  
ATOM   4154 HE22 GLN A 286      10.726   1.730  32.278  1.00  0.00           H  
ATOM   4155 HE21 GLN A 286      11.581   3.221  32.612  1.00  0.00           H  
ATOM   4156  H   GLN A 286      10.782   2.655  28.546  1.00  0.00           H  
ATOM   4157  HA  GLN A 286      11.492   5.154  28.446  1.00  0.00           H  
ATOM   4158  N   GLU A 287      12.002   5.941  26.115  1.00128.06           N  
ATOM   4159  CA  GLU A 287      12.478   6.710  24.953  1.00125.88           C  
ATOM   4160  C   GLU A 287      12.472   5.943  23.611  1.00122.91           C  
ATOM   4161  O   GLU A 287      12.882   6.503  22.593  1.00122.18           O  
ATOM   4162  CB  GLU A 287      13.848   7.356  25.260  1.00  0.00           C  
ATOM   4163  CG  GLU A 287      13.817   8.253  26.517  1.00  0.00           C  
ATOM   4164  CD  GLU A 287      15.192   8.768  26.941  1.00  0.00           C  
ATOM   4165  OE1 GLU A 287      15.314   9.081  28.146  1.00  0.00           O  
ATOM   4166  OE2 GLU A 287      16.088   8.848  26.072  1.00  0.00           O1-
ATOM   4167  HB2 GLU A 287      14.611   6.584  25.374  1.00  0.00           H  
ATOM   4168  HB3 GLU A 287      14.163   7.960  24.408  1.00  0.00           H  
ATOM   4169  HG2 GLU A 287      13.164   9.108  26.340  1.00  0.00           H  
ATOM   4170  HG3 GLU A 287      13.400   7.716  27.369  1.00  0.00           H  
ATOM   4171  HA  GLU A 287      11.761   7.519  24.826  1.00125.88           H  
ATOM   4172  H   GLU A 287      11.179   6.314  26.566  1.00  0.00           H  
ATOM   4173  N   ARG A 288      11.937   4.709  23.618  1.00113.98           N  
ATOM   4174  CA  ARG A 288      11.715   3.832  22.463  1.00109.71           C  
ATOM   4175  C   ARG A 288      10.611   4.357  21.520  1.00109.13           C  
ATOM   4176  O   ARG A 288      10.421   3.808  20.435  1.00107.92           O  
ATOM   4177  CB  ARG A 288      11.387   2.401  22.944  1.00  0.00           C  
ATOM   4178  CG  ARG A 288      12.198   1.897  24.148  1.00  0.00           C  
ATOM   4179  CD  ARG A 288      11.903   0.432  24.499  1.00  0.00           C  
ATOM   4180  NE  ARG A 288      12.234   0.139  25.901  1.00  0.00           N  
ATOM   4181  CZ  ARG A 288      13.423   0.240  26.517  1.00  0.00           C  
ATOM   4182  NH1 ARG A 288      14.541   0.554  25.848  1.00  0.00           N  
ATOM   4183  NH2 ARG A 288      13.489   0.023  27.836  1.00  0.00           N1+
ATOM   4184  HB2 ARG A 288      10.342   2.367  23.246  1.00  0.00           H  
ATOM   4185  HB3 ARG A 288      11.502   1.708  22.111  1.00  0.00           H  
ATOM   4186  HG2 ARG A 288      13.247   1.978  23.864  1.00  0.00           H  
ATOM   4187  HG3 ARG A 288      12.064   2.519  25.028  1.00  0.00           H  
ATOM   4188  HD2 ARG A 288      10.882   0.143  24.247  1.00  0.00           H  
ATOM   4189  HD3 ARG A 288      12.563  -0.211  23.916  1.00  0.00           H  
ATOM   4190  HE  ARG A 288      11.428  -0.108  26.466  1.00  0.00           H  
ATOM   4191 HH12 ARG A 288      15.424   0.640  26.331  1.00  0.00           H  
ATOM   4192 HH11 ARG A 288      14.501   0.724  24.854  1.00  0.00           H  
ATOM   4193 HH22 ARG A 288      14.369   0.097  28.325  1.00  0.00           H  
ATOM   4194 HH21 ARG A 288      12.648  -0.160  28.367  1.00  0.00           H  
ATOM   4195  H   ARG A 288      11.603   4.347  24.501  1.00113.98           H  
ATOM   4196  HA  ARG A 288      12.640   3.797  21.885  1.00109.71           H  
ATOM   4197  N   PHE A 289       9.936   5.436  21.954  1.00103.46           N  
ATOM   4198  CA  PHE A 289       9.005   6.285  21.222  1.00101.69           C  
ATOM   4199  C   PHE A 289       9.586   6.801  19.894  1.00103.42           C  
ATOM   4200  O   PHE A 289       8.825   6.920  18.942  1.00102.44           O  
ATOM   4201  CB  PHE A 289       8.630   7.486  22.112  1.00  0.00           C  
ATOM   4202  CG  PHE A 289       8.229   7.167  23.543  1.00  0.00           C  
ATOM   4203  CD1 PHE A 289       8.886   7.808  24.615  1.00  0.00           C  
ATOM   4204  CD2 PHE A 289       7.170   6.279  23.821  1.00  0.00           C  
ATOM   4205  CE1 PHE A 289       8.494   7.560  25.922  1.00  0.00           C  
ATOM   4206  CE2 PHE A 289       6.775   6.066  25.134  1.00  0.00           C  
ATOM   4207  CZ  PHE A 289       7.436   6.699  26.179  1.00  0.00           C  
ATOM   4208  HB2 PHE A 289       9.473   8.172  22.156  1.00  0.00           H  
ATOM   4209  HB3 PHE A 289       7.822   8.050  21.648  1.00  0.00           H  
ATOM   4210  HD1 PHE A 289       9.689   8.501  24.426  1.00  0.00           H  
ATOM   4211  HD2 PHE A 289       6.653   5.771  23.023  1.00  0.00           H  
ATOM   4212  HE1 PHE A 289       9.001   8.050  26.740  1.00  0.00           H  
ATOM   4213  HE2 PHE A 289       5.950   5.401  25.344  1.00  0.00           H  
ATOM   4214  HZ  PHE A 289       7.127   6.519  27.199  1.00  0.00           H  
ATOM   4215  H   PHE A 289      10.158   5.773  22.880  1.00103.46           H  
ATOM   4216  HA  PHE A 289       8.103   5.709  21.027  1.00101.69           H  
ATOM   4217  N   TYR A 290      10.908   7.065  19.834  1.00 98.75           N  
ATOM   4218  CA  TYR A 290      11.602   7.487  18.613  1.00 98.11           C  
ATOM   4219  C   TYR A 290      11.608   6.388  17.545  1.00 97.94           C  
ATOM   4220  O   TYR A 290      11.183   6.660  16.427  1.00 96.90           O  
ATOM   4221  CB  TYR A 290      13.028   7.995  18.930  1.00  0.00           C  
ATOM   4222  CG  TYR A 290      13.842   8.526  17.759  1.00  0.00           C  
ATOM   4223  CD1 TYR A 290      13.289   9.490  16.887  1.00  0.00           C  
ATOM   4224  CD2 TYR A 290      15.170   8.092  17.564  1.00  0.00           C  
ATOM   4225  CE1 TYR A 290      14.051   9.998  15.818  1.00  0.00           C  
ATOM   4226  CE2 TYR A 290      15.937   8.612  16.502  1.00  0.00           C  
ATOM   4227  CZ  TYR A 290      15.377   9.564  15.627  1.00  0.00           C  
ATOM   4228  OH  TYR A 290      16.112  10.064  14.593  1.00  0.00           O  
ATOM   4229  HB2 TYR A 290      12.978   8.830  19.620  1.00  0.00           H  
ATOM   4230  HB3 TYR A 290      13.593   7.213  19.440  1.00  0.00           H  
ATOM   4231  HD1 TYR A 290      12.280   9.846  17.030  1.00  0.00           H  
ATOM   4232  HD2 TYR A 290      15.610   7.365  18.230  1.00  0.00           H  
ATOM   4233  HE1 TYR A 290      13.620  10.730  15.150  1.00  0.00           H  
ATOM   4234  HE2 TYR A 290      16.954   8.275  16.362  1.00  0.00           H  
ATOM   4235  HH  TYR A 290      17.002   9.706  14.552  1.00  0.00           H  
ATOM   4236  H   TYR A 290      11.481   6.940  20.657  1.00 98.75           H  
ATOM   4237  HA  TYR A 290      11.032   8.326  18.209  1.00 98.11           H  
ATOM   4238  N   ALA A 291      12.024   5.165  17.920  1.00 92.18           N  
ATOM   4239  CA  ALA A 291      12.023   3.994  17.042  1.00 89.86           C  
ATOM   4240  C   ALA A 291      10.616   3.613  16.558  1.00 91.81           C  
ATOM   4241  O   ALA A 291      10.439   3.396  15.363  1.00 90.49           O  
ATOM   4242  CB  ALA A 291      12.699   2.812  17.754  1.00  0.00           C  
ATOM   4243  HB1 ALA A 291      12.172   2.534  18.668  1.00  0.00           H  
ATOM   4244  HB2 ALA A 291      12.733   1.932  17.110  1.00  0.00           H  
ATOM   4245  HB3 ALA A 291      13.726   3.057  18.025  1.00  0.00           H  
ATOM   4246  H   ALA A 291      12.331   5.012  18.869  1.00 92.18           H  
ATOM   4247  HA  ALA A 291      12.621   4.243  16.163  1.00 89.86           H  
ATOM   4248  N   SER A 292       9.637   3.590  17.476  1.00 87.59           N  
ATOM   4249  CA  SER A 292       8.240   3.283  17.172  1.00 86.01           C  
ATOM   4250  C   SER A 292       7.492   4.366  16.369  1.00 90.87           C  
ATOM   4251  O   SER A 292       6.569   3.994  15.648  1.00 89.41           O  
ATOM   4252  CB  SER A 292       7.511   2.864  18.461  1.00  0.00           C  
ATOM   4253  OG  SER A 292       7.447   3.890  19.422  1.00  0.00           O  
ATOM   4254  HB2 SER A 292       6.485   2.588  18.230  1.00  0.00           H  
ATOM   4255  HB3 SER A 292       7.990   1.989  18.901  1.00  0.00           H  
ATOM   4256  HG  SER A 292       8.321   4.002  19.807  1.00  0.00           H  
ATOM   4257  H   SER A 292       9.858   3.787  18.443  1.00 87.59           H  
ATOM   4258  HA  SER A 292       8.249   2.396  16.534  1.00 86.01           H  
ATOM   4259  N   VAL A 293       7.902   5.647  16.455  1.00 89.08           N  
ATOM   4260  CA  VAL A 293       7.349   6.737  15.639  1.00 89.30           C  
ATOM   4261  C   VAL A 293       8.070   6.890  14.284  1.00 93.70           C  
ATOM   4262  O   VAL A 293       7.391   7.222  13.316  1.00 93.65           O  
ATOM   4263  CB  VAL A 293       7.294   8.102  16.386  1.00  0.00           C  
ATOM   4264  CG1 VAL A 293       7.007   9.324  15.486  1.00  0.00           C  
ATOM   4265  CG2 VAL A 293       6.237   8.051  17.508  1.00  0.00           C  
ATOM   4266  HB  VAL A 293       8.265   8.276  16.851  1.00  0.00           H  
ATOM   4267 HG11 VAL A 293       6.791  10.207  16.079  1.00  0.00           H  
ATOM   4268 HG12 VAL A 293       7.857   9.574  14.850  1.00  0.00           H  
ATOM   4269 HG13 VAL A 293       6.142   9.154  14.845  1.00  0.00           H  
ATOM   4270 HG21 VAL A 293       6.264   8.951  18.122  1.00  0.00           H  
ATOM   4271 HG22 VAL A 293       5.231   7.960  17.098  1.00  0.00           H  
ATOM   4272 HG23 VAL A 293       6.386   7.203  18.175  1.00  0.00           H  
ATOM   4273  H   VAL A 293       8.645   5.898  17.093  1.00 89.08           H  
ATOM   4274  HA  VAL A 293       6.313   6.488  15.404  1.00 89.30           H  
ATOM   4275  N   ILE A 294       9.380   6.583  14.191  1.00 90.22           N  
ATOM   4276  CA  ILE A 294      10.094   6.404  12.911  1.00 90.17           C  
ATOM   4277  C   ILE A 294       9.457   5.275  12.083  1.00 94.54           C  
ATOM   4278  O   ILE A 294       9.247   5.436  10.883  1.00 93.75           O  
ATOM   4279  CB  ILE A 294      11.608   6.063  13.101  1.00  0.00           C  
ATOM   4280  CG1 ILE A 294      12.409   7.286  13.586  1.00  0.00           C  
ATOM   4281  CG2 ILE A 294      12.323   5.468  11.859  1.00  0.00           C  
ATOM   4282  CD1 ILE A 294      13.734   6.892  14.262  1.00  0.00           C  
ATOM   4283  HB  ILE A 294      11.667   5.311  13.889  1.00  0.00           H  
ATOM   4284 HG12 ILE A 294      12.606   7.956  12.749  1.00  0.00           H  
ATOM   4285 HG13 ILE A 294      11.820   7.874  14.288  1.00  0.00           H  
ATOM   4286 HG21 ILE A 294      13.393   5.343  12.020  1.00  0.00           H  
ATOM   4287 HG22 ILE A 294      11.949   4.479  11.592  1.00  0.00           H  
ATOM   4288 HG23 ILE A 294      12.203   6.121  10.994  1.00  0.00           H  
ATOM   4289 HD11 ILE A 294      14.567   7.460  13.848  1.00  0.00           H  
ATOM   4290 HD12 ILE A 294      13.690   7.085  15.330  1.00  0.00           H  
ATOM   4291 HD13 ILE A 294      13.971   5.834  14.151  1.00  0.00           H  
ATOM   4292  H   ILE A 294       9.903   6.355  15.027  1.00 90.22           H  
ATOM   4293  HA  ILE A 294      10.008   7.333  12.344  1.00 90.17           H  
ATOM   4294  N   ILE A 295       9.124   4.180  12.781  1.00 91.59           N  
ATOM   4295  CA  ILE A 295       8.438   3.005  12.262  1.00 90.43           C  
ATOM   4296  C   ILE A 295       6.896   3.169  12.407  1.00 91.56           C  
ATOM   4297  O   ILE A 295       6.144   2.201  12.475  1.00 90.66           O  
ATOM   4298  CB  ILE A 295       9.010   1.720  12.940  1.00  0.00           C  
ATOM   4299  CG1 ILE A 295      10.557   1.638  12.802  1.00  0.00           C  
ATOM   4300  CG2 ILE A 295       8.428   0.423  12.370  1.00  0.00           C  
ATOM   4301  CD1 ILE A 295      11.212   0.567  13.691  1.00  0.00           C  
ATOM   4302  HB  ILE A 295       8.767   1.757  14.003  1.00  0.00           H  
ATOM   4303 HG12 ILE A 295      10.817   1.456  11.760  1.00  0.00           H  
ATOM   4304 HG13 ILE A 295      11.037   2.585  13.037  1.00  0.00           H  
ATOM   4305 HG21 ILE A 295       8.995  -0.444  12.698  1.00  0.00           H  
ATOM   4306 HG22 ILE A 295       7.412   0.241  12.696  1.00  0.00           H  
ATOM   4307 HG23 ILE A 295       8.441   0.445  11.281  1.00  0.00           H  
ATOM   4308 HD11 ILE A 295      12.187   0.902  14.046  1.00  0.00           H  
ATOM   4309 HD12 ILE A 295      10.605   0.342  14.569  1.00  0.00           H  
ATOM   4310 HD13 ILE A 295      11.363  -0.362  13.142  1.00  0.00           H  
ATOM   4311  H   ILE A 295       9.353   4.143  13.766  1.00 91.59           H  
ATOM   4312  HA  ILE A 295       8.637   2.926  11.192  1.00 90.43           H  
ATOM   4313  N   GLN A 296       6.438   4.431  12.369  1.00 86.30           N  
ATOM   4314  CA  GLN A 296       5.071   4.831  12.050  1.00 84.57           C  
ATOM   4315  C   GLN A 296       5.146   5.789  10.846  1.00 88.71           C  
ATOM   4316  O   GLN A 296       4.333   5.649   9.941  1.00 87.39           O  
ATOM   4317  CB  GLN A 296       4.396   5.493  13.272  1.00  0.00           C  
ATOM   4318  CG  GLN A 296       2.910   5.133  13.470  1.00  0.00           C  
ATOM   4319  CD  GLN A 296       1.988   5.455  12.291  1.00  0.00           C  
ATOM   4320  OE1 GLN A 296       2.056   6.541  11.726  1.00  0.00           O  
ATOM   4321  NE2 GLN A 296       1.097   4.527  11.937  1.00  0.00           N  
ATOM   4322  HB2 GLN A 296       4.908   5.183  14.179  1.00  0.00           H  
ATOM   4323  HB3 GLN A 296       4.517   6.576  13.237  1.00  0.00           H  
ATOM   4324  HG2 GLN A 296       2.832   4.070  13.698  1.00  0.00           H  
ATOM   4325  HG3 GLN A 296       2.544   5.671  14.343  1.00  0.00           H  
ATOM   4326 HE22 GLN A 296       0.465   4.701  11.169  1.00  0.00           H  
ATOM   4327 HE21 GLN A 296       1.019   3.658  12.447  1.00  0.00           H  
ATOM   4328  H   GLN A 296       7.115   5.180  12.373  1.00 86.30           H  
ATOM   4329  HA  GLN A 296       4.490   3.957  11.754  1.00 84.57           H  
ATOM   4330  N   ASN A 297       6.142   6.694  10.811  1.00 86.67           N  
ATOM   4331  CA  ASN A 297       6.404   7.618   9.702  1.00 87.16           C  
ATOM   4332  C   ASN A 297       6.779   6.891   8.396  1.00 90.66           C  
ATOM   4333  O   ASN A 297       6.231   7.253   7.359  1.00 90.10           O  
ATOM   4334  CB  ASN A 297       7.505   8.633  10.099  1.00  0.00           C  
ATOM   4335  CG  ASN A 297       7.117   9.609  11.219  1.00  0.00           C  
ATOM   4336  OD1 ASN A 297       5.941   9.835  11.497  1.00  0.00           O  
ATOM   4337  ND2 ASN A 297       8.119  10.209  11.864  1.00  0.00           N  
ATOM   4338  HB2 ASN A 297       8.416   8.103  10.380  1.00  0.00           H  
ATOM   4339  HB3 ASN A 297       7.760   9.246   9.233  1.00  0.00           H  
ATOM   4340 HD22 ASN A 297       7.917  10.862  12.607  1.00  0.00           H  
ATOM   4341 HD21 ASN A 297       9.079  10.013  11.621  1.00  0.00           H  
ATOM   4342  H   ASN A 297       6.752   6.790  11.612  1.00 86.67           H  
ATOM   4343  HA  ASN A 297       5.471   8.161   9.534  1.00 87.16           H  
ATOM   4344  N   LEU A 298       7.664   5.878   8.465  1.00 87.08           N  
ATOM   4345  CA  LEU A 298       8.074   5.036   7.332  1.00 86.53           C  
ATOM   4346  C   LEU A 298       6.925   4.220   6.694  1.00 90.38           C  
ATOM   4347  O   LEU A 298       6.752   4.354   5.485  1.00 90.67           O  
ATOM   4348  CB  LEU A 298       9.258   4.120   7.734  1.00  0.00           C  
ATOM   4349  CG  LEU A 298      10.653   4.779   7.632  1.00  0.00           C  
ATOM   4350  CD1 LEU A 298      11.714   4.005   8.441  1.00  0.00           C  
ATOM   4351  CD2 LEU A 298      11.110   4.967   6.171  1.00  0.00           C  
ATOM   4352  HB2 LEU A 298       9.091   3.762   8.750  1.00  0.00           H  
ATOM   4353  HB3 LEU A 298       9.272   3.221   7.115  1.00  0.00           H  
ATOM   4354  HG  LEU A 298      10.567   5.768   8.085  1.00  0.00           H  
ATOM   4355 HD11 LEU A 298      12.253   4.678   9.106  1.00  0.00           H  
ATOM   4356 HD12 LEU A 298      11.277   3.219   9.058  1.00  0.00           H  
ATOM   4357 HD13 LEU A 298      12.457   3.531   7.800  1.00  0.00           H  
ATOM   4358 HD21 LEU A 298      11.887   5.729   6.108  1.00  0.00           H  
ATOM   4359 HD22 LEU A 298      11.520   4.044   5.759  1.00  0.00           H  
ATOM   4360 HD23 LEU A 298      10.299   5.275   5.511  1.00  0.00           H  
ATOM   4361  H   LEU A 298       8.084   5.652   9.358  1.00 87.08           H  
ATOM   4362  HA  LEU A 298       8.414   5.725   6.558  1.00 86.53           H  
ATOM   4363  N   PRO A 299       6.139   3.423   7.459  1.00 85.71           N  
ATOM   4364  CA  PRO A 299       4.961   2.727   6.897  1.00 83.82           C  
ATOM   4365  C   PRO A 299       3.827   3.650   6.434  1.00 87.84           C  
ATOM   4366  O   PRO A 299       3.205   3.349   5.417  1.00 87.20           O  
ATOM   4367  CD  PRO A 299       6.350   3.022   8.849  1.00  0.00           C  
ATOM   4368  CB  PRO A 299       4.508   1.786   8.016  1.00  0.00           C  
ATOM   4369  CG  PRO A 299       5.006   2.450   9.281  1.00  0.00           C  
ATOM   4370  HD3 PRO A 299       7.116   2.246   8.877  1.00  0.00           H  
ATOM   4371  HD2 PRO A 299       6.664   3.822   9.511  1.00  0.00           H  
ATOM   4372  HB2 PRO A 299       3.432   1.626   8.043  1.00  0.00           H  
ATOM   4373  HB3 PRO A 299       4.984   0.817   7.874  1.00  0.00           H  
ATOM   4374  HG3 PRO A 299       5.056   1.806  10.152  1.00  0.00           H  
ATOM   4375  HG2 PRO A 299       4.310   3.245   9.530  1.00  0.00           H  
ATOM   4376  HA  PRO A 299       5.247   2.129   6.035  1.00 83.82           H  
ATOM   4377  N   ALA A 300       3.604   4.767   7.144  1.00 85.43           N  
ATOM   4378  CA  ALA A 300       2.631   5.784   6.757  1.00 85.98           C  
ATOM   4379  C   ALA A 300       3.021   6.540   5.472  1.00 92.57           C  
ATOM   4380  O   ALA A 300       2.125   7.036   4.798  1.00 92.70           O  
ATOM   4381  CB  ALA A 300       2.388   6.730   7.940  1.00  0.00           C  
ATOM   4382  HB1 ALA A 300       2.098   6.164   8.823  1.00  0.00           H  
ATOM   4383  HB2 ALA A 300       3.279   7.299   8.199  1.00  0.00           H  
ATOM   4384  HB3 ALA A 300       1.576   7.428   7.742  1.00  0.00           H  
ATOM   4385  H   ALA A 300       4.136   4.953   7.985  1.00 85.43           H  
ATOM   4386  HA  ALA A 300       1.687   5.274   6.553  1.00 85.98           H  
ATOM   4387  N   LEU A 301       4.319   6.583   5.117  1.00 90.30           N  
ATOM   4388  CA  LEU A 301       4.834   7.200   3.887  1.00 90.77           C  
ATOM   4389  C   LEU A 301       4.412   6.467   2.598  1.00 95.25           C  
ATOM   4390  O   LEU A 301       4.376   7.112   1.551  1.00 95.51           O  
ATOM   4391  CB  LEU A 301       6.369   7.361   4.001  1.00  0.00           C  
ATOM   4392  CG  LEU A 301       7.097   8.097   2.853  1.00  0.00           C  
ATOM   4393  CD1 LEU A 301       6.640   9.560   2.680  1.00  0.00           C  
ATOM   4394  CD2 LEU A 301       8.621   7.995   3.036  1.00  0.00           C  
ATOM   4395  HB2 LEU A 301       6.608   7.880   4.929  1.00  0.00           H  
ATOM   4396  HB3 LEU A 301       6.808   6.371   4.092  1.00  0.00           H  
ATOM   4397  HG  LEU A 301       6.883   7.570   1.923  1.00  0.00           H  
ATOM   4398 HD11 LEU A 301       7.468  10.263   2.770  1.00  0.00           H  
ATOM   4399 HD12 LEU A 301       6.199   9.711   1.694  1.00  0.00           H  
ATOM   4400 HD13 LEU A 301       5.893   9.856   3.415  1.00  0.00           H  
ATOM   4401 HD21 LEU A 301       9.135   8.112   2.082  1.00  0.00           H  
ATOM   4402 HD22 LEU A 301       8.997   8.759   3.716  1.00  0.00           H  
ATOM   4403 HD23 LEU A 301       8.916   7.026   3.442  1.00  0.00           H  
ATOM   4404  H   LEU A 301       5.011   6.164   5.723  1.00 90.30           H  
ATOM   4405  HA  LEU A 301       4.389   8.194   3.829  1.00 90.77           H  
ATOM   4406  N   ASN A 302       4.032   5.175   2.688  1.00 91.88           N  
ATOM   4407  CA  ASN A 302       3.398   4.414   1.596  1.00 91.69           C  
ATOM   4408  C   ASN A 302       2.100   5.076   1.100  1.00 97.08           C  
ATOM   4409  O   ASN A 302       1.785   5.006  -0.087  1.00 96.18           O  
ATOM   4410  CB  ASN A 302       3.118   2.968   2.072  1.00  0.00           C  
ATOM   4411  CG  ASN A 302       2.304   2.115   1.090  1.00  0.00           C  
ATOM   4412  OD1 ASN A 302       1.265   1.573   1.457  1.00  0.00           O  
ATOM   4413  ND2 ASN A 302       2.743   2.030  -0.167  1.00  0.00           N  
ATOM   4414  HB2 ASN A 302       4.041   2.445   2.298  1.00  0.00           H  
ATOM   4415  HB3 ASN A 302       2.550   3.007   3.000  1.00  0.00           H  
ATOM   4416 HD22 ASN A 302       2.203   1.522  -0.852  1.00  0.00           H  
ATOM   4417 HD21 ASN A 302       3.584   2.508  -0.455  1.00  0.00           H  
ATOM   4418  H   ASN A 302       4.076   4.711   3.584  1.00 91.88           H  
ATOM   4419  HA  ASN A 302       4.134   4.387   0.789  1.00 91.69           H  
ATOM   4420  N   SER A 303       1.381   5.711   2.029  1.00 95.53           N  
ATOM   4421  CA  SER A 303       0.148   6.427   1.773  1.00 96.71           C  
ATOM   4422  C   SER A 303       0.368   7.592   0.772  1.00104.42           C  
ATOM   4423  O   SER A 303      -0.481   7.806  -0.090  1.00105.08           O  
ATOM   4424  CB  SER A 303      -0.397   6.831   3.161  1.00  0.00           C  
ATOM   4425  OG  SER A 303      -1.787   7.018   3.195  1.00  0.00           O  
ATOM   4426  HB2 SER A 303      -0.184   6.056   3.900  1.00  0.00           H  
ATOM   4427  HB3 SER A 303       0.080   7.745   3.514  1.00  0.00           H  
ATOM   4428  HG  SER A 303      -2.222   6.161   3.163  1.00  0.00           H  
ATOM   4429  H   SER A 303       1.717   5.735   2.982  1.00 95.53           H  
ATOM   4430  HA  SER A 303      -0.533   5.710   1.314  1.00 96.71           H  
ATOM   4431  N   ALA A 304       1.538   8.256   0.851  1.00102.88           N  
ATOM   4432  CA  ALA A 304       1.959   9.336  -0.043  1.00104.22           C  
ATOM   4433  C   ALA A 304       2.709   8.869  -1.307  1.00109.32           C  
ATOM   4434  O   ALA A 304       2.770   9.651  -2.255  1.00109.62           O  
ATOM   4435  CB  ALA A 304       2.829  10.320   0.754  1.00  0.00           C  
ATOM   4436  HB1 ALA A 304       2.278  10.732   1.600  1.00  0.00           H  
ATOM   4437  HB2 ALA A 304       3.726   9.840   1.145  1.00  0.00           H  
ATOM   4438  HB3 ALA A 304       3.144  11.162   0.136  1.00  0.00           H  
ATOM   4439  H   ALA A 304       2.207   7.987   1.559  1.00102.88           H  
ATOM   4440  HA  ALA A 304       1.072   9.878  -0.377  1.00104.22           H  
ATOM   4441  N   ILE A 305       3.261   7.639  -1.338  1.00106.72           N  
ATOM   4442  CA  ILE A 305       4.024   7.152  -2.497  1.00107.15           C  
ATOM   4443  C   ILE A 305       3.131   6.687  -3.662  1.00112.68           C  
ATOM   4444  O   ILE A 305       3.604   6.690  -4.797  1.00112.23           O  
ATOM   4445  CB  ILE A 305       5.051   6.034  -2.121  1.00  0.00           C  
ATOM   4446  CG1 ILE A 305       6.344   6.074  -2.976  1.00  0.00           C  
ATOM   4447  CG2 ILE A 305       4.496   4.589  -2.140  1.00  0.00           C  
ATOM   4448  CD1 ILE A 305       7.011   7.444  -3.156  1.00  0.00           C  
ATOM   4449  HB  ILE A 305       5.352   6.231  -1.090  1.00  0.00           H  
ATOM   4450 HG12 ILE A 305       7.092   5.447  -2.502  1.00  0.00           H  
ATOM   4451 HG13 ILE A 305       6.154   5.629  -3.951  1.00  0.00           H  
ATOM   4452 HG21 ILE A 305       5.144   3.914  -1.582  1.00  0.00           H  
ATOM   4453 HG22 ILE A 305       3.512   4.524  -1.692  1.00  0.00           H  
ATOM   4454 HG23 ILE A 305       4.411   4.196  -3.154  1.00  0.00           H  
ATOM   4455 HD11 ILE A 305       8.077   7.329  -3.357  1.00  0.00           H  
ATOM   4456 HD12 ILE A 305       6.582   7.994  -3.993  1.00  0.00           H  
ATOM   4457 HD13 ILE A 305       6.911   8.057  -2.259  1.00  0.00           H  
ATOM   4458  H   ILE A 305       3.193   7.026  -0.537  1.00106.72           H  
ATOM   4459  HA  ILE A 305       4.571   8.012  -2.878  1.00107.15           H  
ATOM   4460  N   ASN A 306       1.858   6.346  -3.391  1.00110.39           N  
ATOM   4461  CA  ASN A 306       0.881   6.029  -4.431  1.00110.35           C  
ATOM   4462  C   ASN A 306       0.596   7.242  -5.354  1.00115.22           C  
ATOM   4463  O   ASN A 306       0.842   7.096  -6.548  1.00114.52           O  
ATOM   4464  CB  ASN A 306      -0.383   5.373  -3.816  1.00111.39           C  
ATOM   4465  CG  ASN A 306      -1.261   4.627  -4.832  1.00132.14           C  
ATOM   4466  OD1 ASN A 306      -0.789   4.148  -5.862  1.00125.83           O  
ATOM   4467  ND2 ASN A 306      -2.554   4.506  -4.531  1.00123.12           N  
ATOM   4468  H   ASN A 306       1.523   6.353  -2.437  1.00110.39           H  
ATOM   4469  HA  ASN A 306       1.349   5.279  -5.073  1.00110.35           H  
ATOM   4470  HB3 ASN A 306      -0.978   6.084  -3.245  1.00111.39           H  
ATOM   4471  HB2 ASN A 306      -0.067   4.618  -3.095  1.00111.39           H  
ATOM   4472 HD22 ASN A 306      -3.181   4.032  -5.165  1.00123.12           H  
ATOM   4473 HD21 ASN A 306      -2.912   4.881  -3.664  1.00123.12           H  
ATOM   4474  N   PRO A 307       0.201   8.432  -4.832  1.00113.21           N  
ATOM   4475  CA  PRO A 307       0.024   9.618  -5.686  1.00114.82           C  
ATOM   4476  C   PRO A 307       1.319  10.232  -6.244  1.00120.60           C  
ATOM   4477  O   PRO A 307       1.257  10.740  -7.358  1.00120.49           O  
ATOM   4478  CB  PRO A 307      -0.753  10.610  -4.811  1.00117.53           C  
ATOM   4479  CG  PRO A 307      -0.386  10.227  -3.389  1.00121.06           C  
ATOM   4480  CD  PRO A 307      -0.274   8.709  -3.477  1.00114.86           C  
ATOM   4481  HA  PRO A 307      -0.602   9.354  -6.541  1.00114.82           H  
ATOM   4482  HB3 PRO A 307      -1.819  10.446  -4.971  1.00117.53           H  
ATOM   4483  HB2 PRO A 307      -0.546  11.659  -5.029  1.00117.53           H  
ATOM   4484  HG3 PRO A 307      -1.111  10.554  -2.643  1.00121.06           H  
ATOM   4485  HG2 PRO A 307       0.577  10.666  -3.135  1.00121.06           H  
ATOM   4486  HD2 PRO A 307       0.344   8.301  -2.684  1.00114.86           H  
ATOM   4487  HD3 PRO A 307      -1.266   8.276  -3.388  1.00114.86           H  
ATOM   4488  N   LEU A 308       2.452  10.177  -5.515  1.00118.48           N  
ATOM   4489  CA  LEU A 308       3.725  10.741  -5.987  1.00119.56           C  
ATOM   4490  C   LEU A 308       4.320   9.963  -7.170  1.00125.03           C  
ATOM   4491  O   LEU A 308       4.715  10.602  -8.143  1.00125.28           O  
ATOM   4492  CB  LEU A 308       4.752  10.871  -4.841  1.00  0.00           C  
ATOM   4493  CG  LEU A 308       4.472  12.035  -3.863  1.00  0.00           C  
ATOM   4494  CD1 LEU A 308       5.403  11.957  -2.634  1.00  0.00           C  
ATOM   4495  CD2 LEU A 308       4.535  13.418  -4.552  1.00  0.00           C  
ATOM   4496  HB2 LEU A 308       4.791   9.926  -4.297  1.00  0.00           H  
ATOM   4497  HB3 LEU A 308       5.752  11.014  -5.253  1.00  0.00           H  
ATOM   4498  HG  LEU A 308       3.454  11.912  -3.492  1.00  0.00           H  
ATOM   4499 HD11 LEU A 308       4.819  11.934  -1.714  1.00  0.00           H  
ATOM   4500 HD12 LEU A 308       6.018  11.057  -2.641  1.00  0.00           H  
ATOM   4501 HD13 LEU A 308       6.086  12.804  -2.562  1.00  0.00           H  
ATOM   4502 HD21 LEU A 308       5.061  14.164  -3.957  1.00  0.00           H  
ATOM   4503 HD22 LEU A 308       5.037  13.369  -5.518  1.00  0.00           H  
ATOM   4504 HD23 LEU A 308       3.530  13.805  -4.726  1.00  0.00           H  
ATOM   4505  H   LEU A 308       2.451   9.751  -4.598  1.00118.48           H  
ATOM   4506  HA  LEU A 308       3.510  11.741  -6.366  1.00119.56           H  
ATOM   4507  N   ILE A 309       4.334   8.619  -7.108  1.00122.34           N  
ATOM   4508  CA  ILE A 309       4.788   7.791  -8.232  1.00122.26           C  
ATOM   4509  C   ILE A 309       3.793   7.815  -9.410  1.00128.92           C  
ATOM   4510  O   ILE A 309       4.225   7.771 -10.560  1.00128.36           O  
ATOM   4511  CB  ILE A 309       5.103   6.319  -7.840  1.00  0.00           C  
ATOM   4512  CG1 ILE A 309       6.173   6.237  -6.728  1.00  0.00           C  
ATOM   4513  CG2 ILE A 309       5.512   5.424  -9.035  1.00  0.00           C  
ATOM   4514  CD1 ILE A 309       7.556   6.798  -7.083  1.00  0.00           C  
ATOM   4515  HB  ILE A 309       4.194   5.892  -7.417  1.00  0.00           H  
ATOM   4516 HG12 ILE A 309       5.826   6.793  -5.863  1.00  0.00           H  
ATOM   4517 HG13 ILE A 309       6.270   5.205  -6.390  1.00  0.00           H  
ATOM   4518 HG21 ILE A 309       5.919   4.473  -8.697  1.00  0.00           H  
ATOM   4519 HG22 ILE A 309       4.665   5.193  -9.682  1.00  0.00           H  
ATOM   4520 HG23 ILE A 309       6.276   5.898  -9.651  1.00  0.00           H  
ATOM   4521 HD11 ILE A 309       8.318   6.384  -6.422  1.00  0.00           H  
ATOM   4522 HD12 ILE A 309       7.851   6.566  -8.106  1.00  0.00           H  
ATOM   4523 HD13 ILE A 309       7.576   7.881  -6.963  1.00  0.00           H  
ATOM   4524  H   ILE A 309       3.992   8.132  -6.289  1.00122.34           H  
ATOM   4525  HA  ILE A 309       5.718   8.224  -8.583  1.00122.26           H  
ATOM   4526  N   TYR A 310       2.493   7.951  -9.109  1.00127.99           N  
ATOM   4527  CA  TYR A 310       1.432   8.032 -10.109  1.00129.26           C  
ATOM   4528  C   TYR A 310       1.145   9.480 -10.563  1.00136.33           C  
ATOM   4529  O   TYR A 310       0.117   9.691 -11.199  1.00136.35           O  
ATOM   4530  CB  TYR A 310       0.178   7.301  -9.572  1.00130.41           C  
ATOM   4531  CG  TYR A 310      -0.578   6.485 -10.600  1.00132.33           C  
ATOM   4532  CD1 TYR A 310      -0.010   5.279 -11.059  1.00133.01           C  
ATOM   4533  CD2 TYR A 310      -1.840   6.890 -11.077  1.00134.38           C  
ATOM   4534  CE1 TYR A 310      -0.690   4.486 -11.998  1.00133.67           C  
ATOM   4535  CE2 TYR A 310      -2.516   6.103 -12.033  1.00135.27           C  
ATOM   4536  CZ  TYR A 310      -1.938   4.901 -12.492  1.00142.14           C  
ATOM   4537  OH  TYR A 310      -2.577   4.122 -13.408  1.00144.28           O  
ATOM   4538  H   TYR A 310       2.202   7.995  -8.141  1.00127.99           H  
ATOM   4539  HA  TYR A 310       1.762   7.499 -11.001  1.00129.26           H  
ATOM   4540  HB3 TYR A 310      -0.482   7.970  -9.017  1.00130.41           H  
ATOM   4541  HB2 TYR A 310       0.493   6.539  -8.861  1.00130.41           H  
ATOM   4542  HD1 TYR A 310       0.953   4.960 -10.690  1.00133.01           H  
ATOM   4543  HD2 TYR A 310      -2.289   7.798 -10.707  1.00134.38           H  
ATOM   4544  HE1 TYR A 310      -0.248   3.562 -12.341  1.00133.67           H  
ATOM   4545  HE2 TYR A 310      -3.480   6.421 -12.400  1.00135.27           H  
ATOM   4546  HH  TYR A 310      -3.413   4.489 -13.702  1.00144.28           H  
ATOM   4547  N   CYS A 311       2.046  10.439 -10.272  1.00135.38           N  
ATOM   4548  CA  CYS A 311       1.932  11.842 -10.679  1.00137.68           C  
ATOM   4549  C   CYS A 311       3.241  12.341 -11.300  1.00143.85           C  
ATOM   4550  O   CYS A 311       3.205  12.797 -12.439  1.00144.28           O  
ATOM   4551  CB  CYS A 311       1.435  12.766  -9.542  1.00  0.00           C  
ATOM   4552  SG  CYS A 311       1.257  14.505 -10.043  1.00  0.00           S  
ATOM   4553  HB2 CYS A 311       0.463  12.423  -9.187  1.00  0.00           H  
ATOM   4554  HB3 CYS A 311       2.123  12.732  -8.697  1.00  0.00           H  
ATOM   4555  HG  CYS A 311       0.825  14.944  -8.858  1.00  0.00           H  
ATOM   4556  H   CYS A 311       2.866  10.197  -9.733  1.00135.38           H  
ATOM   4557  HA  CYS A 311       1.196  11.910 -11.482  1.00137.68           H  
ATOM   4558  N   VAL A 312       4.364  12.273 -10.560  1.00141.47           N  
ATOM   4559  CA  VAL A 312       5.637  12.859 -11.000  1.00142.74           C  
ATOM   4560  C   VAL A 312       6.383  11.993 -12.042  1.00147.50           C  
ATOM   4561  O   VAL A 312       7.262  12.523 -12.720  1.00147.54           O  
ATOM   4562  CB  VAL A 312       6.592  13.219  -9.816  1.00  0.00           C  
ATOM   4563  CG1 VAL A 312       5.845  13.900  -8.653  1.00  0.00           C  
ATOM   4564  CG2 VAL A 312       7.523  12.107  -9.296  1.00  0.00           C  
ATOM   4565  HB  VAL A 312       7.262  13.989 -10.203  1.00  0.00           H  
ATOM   4566 HG11 VAL A 312       6.544  14.279  -7.907  1.00  0.00           H  
ATOM   4567 HG12 VAL A 312       5.255  14.745  -9.008  1.00  0.00           H  
ATOM   4568 HG13 VAL A 312       5.170  13.214  -8.144  1.00  0.00           H  
ATOM   4569 HG21 VAL A 312       8.096  12.445  -8.432  1.00  0.00           H  
ATOM   4570 HG22 VAL A 312       6.965  11.227  -8.991  1.00  0.00           H  
ATOM   4571 HG23 VAL A 312       8.250  11.801 -10.049  1.00  0.00           H  
ATOM   4572  H   VAL A 312       4.350  11.873  -9.630  1.00141.47           H  
ATOM   4573  HA  VAL A 312       5.405  13.801 -11.500  1.00142.74           H  
ATOM   4574  N   PHE A 313       6.006  10.707 -12.175  1.00144.61           N  
ATOM   4575  CA  PHE A 313       6.511   9.803 -13.212  1.00144.45           C  
ATOM   4576  C   PHE A 313       5.472   9.580 -14.325  1.00149.99           C  
ATOM   4577  O   PHE A 313       5.871   9.398 -15.474  1.00149.24           O  
ATOM   4578  CB  PHE A 313       6.938   8.457 -12.596  1.00  0.00           C  
ATOM   4579  CG  PHE A 313       8.119   8.503 -11.644  1.00  0.00           C  
ATOM   4580  CD1 PHE A 313       7.930   8.885 -10.302  1.00  0.00           C  
ATOM   4581  CD2 PHE A 313       9.434   8.312 -12.117  1.00  0.00           C  
ATOM   4582  CE1 PHE A 313       9.013   8.991  -9.441  1.00  0.00           C  
ATOM   4583  CE2 PHE A 313      10.508   8.423 -11.242  1.00  0.00           C  
ATOM   4584  CZ  PHE A 313      10.298   8.752  -9.908  1.00  0.00           C  
ATOM   4585  HB2 PHE A 313       6.101   7.997 -12.080  1.00  0.00           H  
ATOM   4586  HB3 PHE A 313       7.191   7.767 -13.395  1.00  0.00           H  
ATOM   4587  HD1 PHE A 313       6.939   9.121  -9.960  1.00  0.00           H  
ATOM   4588  HD2 PHE A 313       9.608   8.069 -13.155  1.00  0.00           H  
ATOM   4589  HE1 PHE A 313       8.859   9.281  -8.413  1.00  0.00           H  
ATOM   4590  HE2 PHE A 313      11.512   8.257 -11.603  1.00  0.00           H  
ATOM   4591  HZ  PHE A 313      11.140   8.841  -9.238  1.00  0.00           H  
ATOM   4592  H   PHE A 313       5.287  10.338 -11.570  1.00144.61           H  
ATOM   4593  HA  PHE A 313       7.393  10.232 -13.691  1.00144.45           H  
ATOM   4594  N   SER A 314       4.170   9.611 -13.985  1.00148.20           N  
ATOM   4595  CA  SER A 314       3.066   9.457 -14.933  1.00148.81           C  
ATOM   4596  C   SER A 314       2.841  10.766 -15.706  1.00157.43           C  
ATOM   4597  O   SER A 314       2.353  11.736 -15.124  1.00158.35           O  
ATOM   4598  CB  SER A 314       1.790   9.063 -14.168  1.00  0.00           C  
ATOM   4599  OG  SER A 314       1.902   7.753 -13.653  1.00  0.00           O  
ATOM   4600  HB2 SER A 314       1.598   9.764 -13.358  1.00  0.00           H  
ATOM   4601  HB3 SER A 314       0.921   9.093 -14.828  1.00  0.00           H  
ATOM   4602  HG  SER A 314       1.097   7.543 -13.172  1.00  0.00           H  
ATOM   4603  H   SER A 314       3.907   9.760 -13.022  1.00148.20           H  
ATOM   4604  HA  SER A 314       3.303   8.660 -15.642  1.00148.81           H  
ATOM   4605  N   SER A 315       3.191  10.761 -17.004  1.00156.18           N  
ATOM   4606  CA  SER A 315       3.080  11.911 -17.910  1.00158.46           C  
ATOM   4607  C   SER A 315       1.641  12.431 -18.066  1.00165.40           C  
ATOM   4608  O   SER A 315       1.432  13.643 -18.123  1.00166.69           O  
ATOM   4609  CB  SER A 315       3.631  11.520 -19.296  1.00  0.00           C  
ATOM   4610  OG  SER A 315       5.028  11.328 -19.248  1.00  0.00           O  
ATOM   4611  HB2 SER A 315       3.154  10.614 -19.672  1.00  0.00           H  
ATOM   4612  HB3 SER A 315       3.431  12.310 -20.022  1.00  0.00           H  
ATOM   4613  HG  SER A 315       5.348  11.212 -20.146  1.00  0.00           H  
ATOM   4614  H   SER A 315       3.609   9.931 -17.399  1.00156.18           H  
ATOM   4615  HA  SER A 315       3.683  12.723 -17.500  1.00158.46           H  
ATOM   4616  N   SER A 316       0.686  11.488 -18.110  1.00162.63           N  
ATOM   4617  CA  SER A 316      -0.743  11.731 -18.262  1.00164.17           C  
ATOM   4618  C   SER A 316      -1.435  12.325 -17.023  1.00169.52           C  
ATOM   4619  O   SER A 316      -2.582  12.726 -17.182  1.00170.62           O  
ATOM   4620  CB  SER A 316      -1.415  10.415 -18.713  1.00  0.00           C  
ATOM   4621  OG  SER A 316      -1.393   9.431 -17.695  1.00  0.00           O  
ATOM   4622  HB2 SER A 316      -2.455  10.596 -18.992  1.00  0.00           H  
ATOM   4623  HB3 SER A 316      -0.922  10.015 -19.601  1.00  0.00           H  
ATOM   4624  HG  SER A 316      -1.814   8.635 -18.028  1.00  0.00           H  
ATOM   4625  H   SER A 316       0.950  10.517 -18.029  1.00162.63           H  
ATOM   4626  HA  SER A 316      -0.866  12.455 -19.069  1.00164.17           H  
ATOM   4627  N   ILE A 317      -0.775  12.359 -15.847  1.00165.60           N  
ATOM   4628  CA  ILE A 317      -1.355  12.849 -14.586  1.00166.10           C  
ATOM   4629  C   ILE A 317      -0.677  14.130 -14.068  1.00170.94           C  
ATOM   4630  O   ILE A 317      -1.348  14.916 -13.396  1.00171.59           O  
ATOM   4631  CB  ILE A 317      -1.388  11.745 -13.485  1.00  0.00           C  
ATOM   4632  CG1 ILE A 317      -2.422  10.680 -13.918  1.00  0.00           C  
ATOM   4633  CG2 ILE A 317      -1.713  12.255 -12.055  1.00  0.00           C  
ATOM   4634  CD1 ILE A 317      -2.424   9.388 -13.106  1.00  0.00           C  
ATOM   4635  HB  ILE A 317      -0.407  11.269 -13.453  1.00  0.00           H  
ATOM   4636 HG12 ILE A 317      -3.415  11.120 -13.888  1.00  0.00           H  
ATOM   4637 HG13 ILE A 317      -2.259  10.395 -14.957  1.00  0.00           H  
ATOM   4638 HG21 ILE A 317      -1.808  11.443 -11.337  1.00  0.00           H  
ATOM   4639 HG22 ILE A 317      -0.938  12.911 -11.661  1.00  0.00           H  
ATOM   4640 HG23 ILE A 317      -2.654  12.806 -12.042  1.00  0.00           H  
ATOM   4641 HD11 ILE A 317      -3.119   8.669 -13.540  1.00  0.00           H  
ATOM   4642 HD12 ILE A 317      -1.439   8.923 -13.110  1.00  0.00           H  
ATOM   4643 HD13 ILE A 317      -2.731   9.556 -12.076  1.00  0.00           H  
ATOM   4644  H   ILE A 317       0.170  12.004 -15.797  1.00165.60           H  
ATOM   4645  HA  ILE A 317      -2.395  13.121 -14.756  1.00166.10           H  
ATOM   4646  N   SER A 318       0.594  14.368 -14.433  1.00167.31           N  
ATOM   4647  CA  SER A 318       1.331  15.571 -14.040  1.00168.60           C  
ATOM   4648  C   SER A 318       0.738  16.862 -14.651  1.00175.35           C  
ATOM   4649  O   SER A 318       0.647  17.872 -13.953  1.00176.35           O  
ATOM   4650  CB  SER A 318       2.821  15.397 -14.398  1.00  0.00           C  
ATOM   4651  OG  SER A 318       3.632  16.162 -13.529  1.00  0.00           O  
ATOM   4652  HB2 SER A 318       3.132  14.358 -14.326  1.00  0.00           H  
ATOM   4653  HB3 SER A 318       3.019  15.691 -15.430  1.00  0.00           H  
ATOM   4654  HG  SER A 318       3.647  15.730 -12.671  1.00  0.00           H  
ATOM   4655  H   SER A 318       1.098  13.691 -14.989  1.00167.31           H  
ATOM   4656  HA  SER A 318       1.246  15.643 -12.954  1.00168.60           H  
ATOM   4657  N   PHE A 319       0.314  16.786 -15.927  1.00172.85           N  
ATOM   4658  CA  PHE A 319      -0.310  17.890 -16.659  1.00175.13           C  
ATOM   4659  C   PHE A 319      -1.778  18.199 -16.282  1.00180.17           C  
ATOM   4660  O   PHE A 319      -2.057  19.383 -16.096  1.00181.79           O  
ATOM   4661  CB  PHE A 319      -0.127  17.712 -18.183  1.00  0.00           C  
ATOM   4662  CG  PHE A 319       1.303  17.681 -18.717  1.00  0.00           C  
ATOM   4663  CD1 PHE A 319       2.365  18.360 -18.074  1.00  0.00           C  
ATOM   4664  CD2 PHE A 319       1.545  17.102 -19.982  1.00  0.00           C  
ATOM   4665  CE1 PHE A 319       3.631  18.377 -18.642  1.00  0.00           C  
ATOM   4666  CE2 PHE A 319       2.816  17.138 -20.539  1.00  0.00           C  
ATOM   4667  CZ  PHE A 319       3.858  17.763 -19.867  1.00  0.00           C  
ATOM   4668  HB2 PHE A 319      -0.609  16.783 -18.491  1.00  0.00           H  
ATOM   4669  HB3 PHE A 319      -0.655  18.510 -18.707  1.00  0.00           H  
ATOM   4670  HD1 PHE A 319       2.221  18.868 -17.133  1.00  0.00           H  
ATOM   4671  HD2 PHE A 319       0.740  16.624 -20.521  1.00  0.00           H  
ATOM   4672  HE1 PHE A 319       4.442  18.879 -18.136  1.00  0.00           H  
ATOM   4673  HE2 PHE A 319       2.994  16.679 -21.500  1.00  0.00           H  
ATOM   4674  HZ  PHE A 319       4.845  17.784 -20.305  1.00  0.00           H  
ATOM   4675  H   PHE A 319       0.429  15.922 -16.438  1.00172.85           H  
ATOM   4676  HA  PHE A 319       0.228  18.798 -16.379  1.00175.13           H  
ATOM   4677  N   PRO A 320      -2.690  17.205 -16.109  1.00175.52           N  
ATOM   4678  CA  PRO A 320      -4.056  17.504 -15.638  1.00175.98           C  
ATOM   4679  C   PRO A 320      -4.179  17.873 -14.154  1.00180.93           C  
ATOM   4680  O   PRO A 320      -5.176  18.500 -13.810  1.00181.86           O  
ATOM   4681  CD  PRO A 320      -2.617  15.807 -16.533  1.00  0.00           C  
ATOM   4682  CB  PRO A 320      -4.874  16.255 -15.956  1.00  0.00           C  
ATOM   4683  CG  PRO A 320      -3.849  15.155 -15.897  1.00  0.00           C  
ATOM   4684  HD3 PRO A 320      -2.695  15.770 -17.621  1.00  0.00           H  
ATOM   4685  HD2 PRO A 320      -1.702  15.295 -16.259  1.00  0.00           H  
ATOM   4686  HB2 PRO A 320      -5.711  16.081 -15.277  1.00  0.00           H  
ATOM   4687  HB3 PRO A 320      -5.282  16.329 -16.965  1.00  0.00           H  
ATOM   4688  HG3 PRO A 320      -4.216  14.262 -16.395  1.00  0.00           H  
ATOM   4689  HG2 PRO A 320      -3.659  14.913 -14.852  1.00  0.00           H  
ATOM   4690  HA  PRO A 320      -4.463  18.319 -16.230  1.00175.98           H  
ATOM   4691  N   CYS A 321      -3.190  17.518 -13.312  1.00177.02           N  
ATOM   4692  CA  CYS A 321      -3.142  17.960 -11.916  1.00177.58           C  
ATOM   4693  C   CYS A 321      -2.796  19.461 -11.816  1.00184.80           C  
ATOM   4694  O   CYS A 321      -3.352  20.149 -10.963  1.00185.45           O  
ATOM   4695  CB  CYS A 321      -2.234  17.066 -11.046  1.00  0.00           C  
ATOM   4696  SG  CYS A 321      -2.370  17.470  -9.277  1.00  0.00           S  
ATOM   4697  HB2 CYS A 321      -2.519  16.019 -11.162  1.00  0.00           H  
ATOM   4698  HB3 CYS A 321      -1.192  17.148 -11.359  1.00  0.00           H  
ATOM   4699  HG  CYS A 321      -1.499  16.549  -8.857  1.00  0.00           H  
ATOM   4700  H   CYS A 321      -2.409  16.968 -13.643  1.00177.02           H  
ATOM   4701  HA  CYS A 321      -4.150  17.845 -11.517  1.00177.58           H  
ATOM   4702  N   ARG A 322      -1.957  19.964 -12.739  1.00182.87           N  
ATOM   4703  CA  ARG A 322      -1.722  21.397 -12.927  1.00185.26           C  
ATOM   4704  C   ARG A 322      -2.931  22.107 -13.568  1.00192.35           C  
ATOM   4705  O   ARG A 322      -3.239  23.223 -13.154  1.00193.94           O  
ATOM   4706  CB  ARG A 322      -0.434  21.623 -13.745  1.00  0.00           C  
ATOM   4707  CG  ARG A 322       0.849  21.290 -12.966  1.00  0.00           C  
ATOM   4708  CD  ARG A 322       2.119  21.443 -13.816  1.00  0.00           C  
ATOM   4709  NE  ARG A 322       3.337  21.407 -12.994  1.00  0.00           N  
ATOM   4710  CZ  ARG A 322       3.911  22.467 -12.397  1.00  0.00           C  
ATOM   4711  NH1 ARG A 322       3.410  23.703 -12.538  1.00  0.00           N  
ATOM   4712  NH2 ARG A 322       5.006  22.287 -11.647  1.00  0.00           N1+
ATOM   4713  HB2 ARG A 322      -0.473  21.054 -14.675  1.00  0.00           H  
ATOM   4714  HB3 ARG A 322      -0.380  22.673 -14.037  1.00  0.00           H  
ATOM   4715  HG2 ARG A 322       0.926  21.850 -12.034  1.00  0.00           H  
ATOM   4716  HG3 ARG A 322       0.772  20.241 -12.680  1.00  0.00           H  
ATOM   4717  HD2 ARG A 322       2.203  20.528 -14.406  1.00  0.00           H  
ATOM   4718  HD3 ARG A 322       2.082  22.257 -14.541  1.00  0.00           H  
ATOM   4719  HE  ARG A 322       3.726  20.489 -12.829  1.00  0.00           H  
ATOM   4720 HH12 ARG A 322       3.849  24.493 -12.087  1.00  0.00           H  
ATOM   4721 HH11 ARG A 322       2.587  23.850 -13.103  1.00  0.00           H  
ATOM   4722 HH22 ARG A 322       5.451  23.072 -11.193  1.00  0.00           H  
ATOM   4723 HH21 ARG A 322       5.402  21.365 -11.533  1.00  0.00           H  
ATOM   4724  H   ARG A 322      -1.540  19.348 -13.423  1.00182.87           H  
ATOM   4725  HA  ARG A 322      -1.574  21.843 -11.941  1.00185.26           H  
ATOM   4726  N   GLU A 323      -3.614  21.447 -14.521  1.00189.45           N  
ATOM   4727  CA  GLU A 323      -4.803  21.962 -15.212  1.00191.54           C  
ATOM   4728  C   GLU A 323      -6.100  21.862 -14.370  1.00196.64           C  
ATOM   4729  O   GLU A 323      -7.130  22.338 -14.838  1.00197.50           O  
ATOM   4730  CB  GLU A 323      -4.923  21.261 -16.587  1.00  0.00           C  
ATOM   4731  CG  GLU A 323      -5.885  21.915 -17.609  1.00  0.00           C  
ATOM   4732  CD  GLU A 323      -5.943  21.203 -18.965  1.00  0.00           C  
ATOM   4733  OE1 GLU A 323      -5.141  20.267 -19.185  1.00  0.00           O  
ATOM   4734  OE2 GLU A 323      -6.808  21.612 -19.769  1.00  0.00           O1-
ATOM   4735  HB2 GLU A 323      -3.930  21.176 -17.034  1.00  0.00           H  
ATOM   4736  HB3 GLU A 323      -5.273  20.246 -16.419  1.00  0.00           H  
ATOM   4737  HG2 GLU A 323      -6.905  21.932 -17.231  1.00  0.00           H  
ATOM   4738  HG3 GLU A 323      -5.596  22.952 -17.778  1.00  0.00           H  
ATOM   4739  H   GLU A 323      -3.292  20.537 -14.822  1.00189.45           H  
ATOM   4740  HA  GLU A 323      -4.633  23.023 -15.404  1.00191.54           H  
ATOM   4741  N   GLN A 324      -6.052  21.285 -13.153  1.00192.73           N  
ATOM   4742  CA  GLN A 324      -7.173  21.295 -12.203  1.00192.80           C  
ATOM   4743  C   GLN A 324      -6.889  22.288 -11.060  1.00198.76           C  
ATOM   4744  O   GLN A 324      -7.822  22.952 -10.610  1.00199.77           O  
ATOM   4745  CB  GLN A 324      -7.490  19.857 -11.701  1.00  0.00           C  
ATOM   4746  CG  GLN A 324      -6.784  19.381 -10.410  1.00  0.00           C  
ATOM   4747  CD  GLN A 324      -7.083  17.922 -10.070  1.00  0.00           C  
ATOM   4748  OE1 GLN A 324      -6.227  17.056 -10.231  1.00  0.00           O  
ATOM   4749  NE2 GLN A 324      -8.293  17.643  -9.581  1.00  0.00           N  
ATOM   4750  HB2 GLN A 324      -8.565  19.806 -11.522  1.00  0.00           H  
ATOM   4751  HB3 GLN A 324      -7.313  19.144 -12.507  1.00  0.00           H  
ATOM   4752  HG2 GLN A 324      -5.709  19.485 -10.520  1.00  0.00           H  
ATOM   4753  HG3 GLN A 324      -7.072  19.992  -9.555  1.00  0.00           H  
ATOM   4754 HE22 GLN A 324      -8.534  16.692  -9.344  1.00  0.00           H  
ATOM   4755 HE21 GLN A 324      -8.977  18.375  -9.455  1.00  0.00           H  
ATOM   4756  H   GLN A 324      -5.192  20.862 -12.835  1.00192.73           H  
ATOM   4757  HA  GLN A 324      -8.078  21.646 -12.702  1.00192.80           H  
ATOM   4758  N   ARG A 325      -5.624  22.366 -10.608  1.00195.41           N  
ATOM   4759  CA  ARG A 325      -5.214  23.164  -9.452  1.00196.53           C  
ATOM   4760  C   ARG A 325      -5.111  24.665  -9.777  1.00204.24           C  
ATOM   4761  O   ARG A 325      -5.481  25.480  -8.934  1.00205.12           O  
ATOM   4762  CB  ARG A 325      -3.907  22.572  -8.883  1.00  0.00           C  
ATOM   4763  CG  ARG A 325      -3.534  23.052  -7.470  1.00  0.00           C  
ATOM   4764  CD  ARG A 325      -2.274  22.345  -6.939  1.00  0.00           C  
ATOM   4765  NE  ARG A 325      -2.110  22.516  -5.486  1.00  0.00           N  
ATOM   4766  CZ  ARG A 325      -1.751  23.635  -4.833  1.00  0.00           C  
ATOM   4767  NH1 ARG A 325      -1.447  24.766  -5.487  1.00  0.00           N  
ATOM   4768  NH2 ARG A 325      -1.694  23.617  -3.495  1.00  0.00           N1+
ATOM   4769  HB2 ARG A 325      -4.034  21.490  -8.824  1.00  0.00           H  
ATOM   4770  HB3 ARG A 325      -3.080  22.743  -9.575  1.00  0.00           H  
ATOM   4771  HG2 ARG A 325      -3.330  24.121  -7.538  1.00  0.00           H  
ATOM   4772  HG3 ARG A 325      -4.363  22.942  -6.770  1.00  0.00           H  
ATOM   4773  HD2 ARG A 325      -2.258  21.293  -7.226  1.00  0.00           H  
ATOM   4774  HD3 ARG A 325      -1.389  22.797  -7.388  1.00  0.00           H  
ATOM   4775  HE  ARG A 325      -2.353  21.706  -4.934  1.00  0.00           H  
ATOM   4776 HH12 ARG A 325      -1.186  25.600  -4.982  1.00  0.00           H  
ATOM   4777 HH11 ARG A 325      -1.491  24.791  -6.495  1.00  0.00           H  
ATOM   4778 HH22 ARG A 325      -1.433  24.446  -2.983  1.00  0.00           H  
ATOM   4779 HH21 ARG A 325      -1.922  22.775  -2.986  1.00  0.00           H  
ATOM   4780  H   ARG A 325      -4.909  21.784 -11.021  1.00195.41           H  
ATOM   4781  HA  ARG A 325      -5.983  23.054  -8.685  1.00196.53           H  
ATOM   4782  N   SER A 326      -4.665  25.001 -11.002  1.00202.47           N  
ATOM   4783  CA  SER A 326      -4.649  26.374 -11.518  1.00205.59           C  
ATOM   4784  C   SER A 326      -6.021  26.819 -12.061  1.00211.67           C  
ATOM   4785  O   SER A 326      -6.295  28.018 -12.064  1.00213.41           O  
ATOM   4786  CB  SER A 326      -3.571  26.508 -12.610  1.00  0.00           C  
ATOM   4787  OG  SER A 326      -2.279  26.433 -12.042  1.00  0.00           O  
ATOM   4788  HB2 SER A 326      -3.687  25.750 -13.385  1.00  0.00           H  
ATOM   4789  HB3 SER A 326      -3.652  27.475 -13.108  1.00  0.00           H  
ATOM   4790  HG  SER A 326      -1.632  26.521 -12.747  1.00  0.00           H  
ATOM   4791  H   SER A 326      -4.354  24.281 -11.640  1.00202.47           H  
ATOM   4792  HA  SER A 326      -4.393  27.058 -10.705  1.00205.59           H  
ATOM   4793  N   GLN A 327      -6.858  25.856 -12.491  1.00206.83           N  
ATOM   4794  CA  GLN A 327      -8.223  26.077 -12.983  1.00208.03           C  
ATOM   4795  C   GLN A 327      -9.217  26.438 -11.862  1.00212.75           C  
ATOM   4796  O   GLN A 327     -10.190  27.141 -12.132  1.00213.47           O  
ATOM   4797  CB  GLN A 327      -8.652  24.818 -13.763  1.00  0.00           C  
ATOM   4798  CG  GLN A 327     -10.045  24.831 -14.427  1.00  0.00           C  
ATOM   4799  CD  GLN A 327     -10.157  25.851 -15.562  1.00  0.00           C  
ATOM   4800  OE1 GLN A 327      -9.302  25.903 -16.444  1.00  0.00           O  
ATOM   4801  NE2 GLN A 327     -11.226  26.647 -15.563  1.00  0.00           N  
ATOM   4802  HB2 GLN A 327      -7.909  24.651 -14.542  1.00  0.00           H  
ATOM   4803  HB3 GLN A 327      -8.597  23.953 -13.102  1.00  0.00           H  
ATOM   4804  HG2 GLN A 327     -10.237  23.847 -14.858  1.00  0.00           H  
ATOM   4805  HG3 GLN A 327     -10.830  24.989 -13.687  1.00  0.00           H  
ATOM   4806 HE22 GLN A 327     -11.347  27.328 -16.298  1.00  0.00           H  
ATOM   4807 HE21 GLN A 327     -11.909  26.587 -14.821  1.00  0.00           H  
ATOM   4808  H   GLN A 327      -6.558  24.893 -12.452  1.00206.83           H  
ATOM   4809  HA  GLN A 327      -8.192  26.920 -13.676  1.00208.03           H  
ATOM   4810  N   ASP A 328      -8.930  25.982 -10.628  1.00207.03           N  
ATOM   4811  CA  ASP A 328      -9.637  26.314  -9.387  1.00206.82           C  
ATOM   4812  C   ASP A 328      -9.604  27.828  -9.064  1.00212.21           C  
ATOM   4813  O   ASP A 328     -10.578  28.348  -8.521  1.00211.57           O  
ATOM   4814  CB  ASP A 328      -9.069  25.456  -8.229  1.00  0.00           C  
ATOM   4815  CG  ASP A 328      -9.645  25.739  -6.837  1.00  0.00           C  
ATOM   4816  OD1 ASP A 328     -10.836  25.419  -6.631  1.00  0.00           O  
ATOM   4817  OD2 ASP A 328      -8.863  26.225  -5.991  1.00  0.00           O1-
ATOM   4818  HB2 ASP A 328      -9.191  24.392  -8.436  1.00  0.00           H  
ATOM   4819  HB3 ASP A 328      -7.990  25.599  -8.175  1.00  0.00           H  
ATOM   4820  H   ASP A 328      -8.122  25.387 -10.512  1.00207.03           H  
ATOM   4821  HA  ASP A 328     -10.683  26.036  -9.530  1.00206.82           H  
ATOM   4822  N   SER A 329      -8.500  28.505  -9.432  1.00209.56           N  
ATOM   4823  CA  SER A 329      -8.273  29.945  -9.237  1.00221.92           C  
ATOM   4824  C   SER A 329      -8.818  30.718 -10.427  1.00232.48           C  
ATOM   4825  O   SER A 329      -9.046  30.233 -11.537  1.00201.40           O  
ATOM   4826  CB  SER A 329      -6.760  30.229  -9.076  1.00  0.00           C  
ATOM   4827  OG  SER A 329      -6.325  29.928  -7.766  1.00  0.00           O  
ATOM   4828  HB2 SER A 329      -6.163  29.662  -9.793  1.00  0.00           H  
ATOM   4829  HB3 SER A 329      -6.530  31.283  -9.245  1.00  0.00           H  
ATOM   4830  HG  SER A 329      -5.374  30.053  -7.721  1.00  0.00           H  
ATOM   4831  H   SER A 329      -7.753  28.002  -9.890  1.00209.56           H  
ATOM   4832  HA  SER A 329      -8.796  30.296  -8.344  1.00221.92           H  
ATOM   4833  HXT SER A 329      -8.983  31.778 -10.233  1.00232.48           H  
TER    4834      SER A 329
HETATM 4835  C1  L14     0       4.003  -2.318  22.498  1.00  0.00           C  
HETATM 4836  N1  L14     0       4.316  -3.326  23.540  1.00  0.00           N  
HETATM 4837  C2  L14     0       3.914  -4.719  23.185  1.00  0.00           C  
HETATM 4838  C3  L14     0       2.592  -4.867  22.383  1.00  0.00           C  
HETATM 4839  N2  L14     0       2.395  -3.733  21.484  1.00  0.00           N  
HETATM 4840  C4  L14     0       3.481  -2.858  21.131  1.00  0.00           C  
HETATM 4841  C5  L14     0       2.785  -1.819  20.211  1.00  0.00           C  
HETATM 4842  O1  L14     0       1.461  -1.923  20.743  1.00  0.00           O  
HETATM 4843  C6  L14     0       1.180  -3.091  21.342  1.00  0.00           C  
HETATM 4844  O2  L14     0       0.048  -3.404  21.690  1.00  0.00           O  
HETATM 4845  C7  L14     0       3.344  -0.392  20.399  1.00  0.00           C  
HETATM 4846  C8  L14     0       2.804  -2.197  18.707  1.00  0.00           C  
HETATM 4847  C9  L14     0       2.528   0.660  20.839  1.00  0.00           C  
HETATM 4848  C10 L14     0       3.083   1.887  21.186  1.00  0.00           C  
HETATM 4849  C11 L14     0       4.453   2.087  21.041  1.00  0.00           C  
HETATM 4850  C12 L14     0       5.259   1.081  20.528  1.00  0.00           C  
HETATM 4851  C13 L14     0       4.713  -0.158  20.230  1.00  0.00           C  
HETATM 4852  C14 L14     0       4.007  -2.536  18.079  1.00  0.00           C  
HETATM 4853  C15 L14     0       4.043  -2.813  16.719  1.00  0.00           C  
HETATM 4854  C16 L14     0       2.874  -2.772  15.970  1.00  0.00           C  
HETATM 4855  C17 L14     0       1.659  -2.483  16.580  1.00  0.00           C  
HETATM 4856  C18 L14     0       1.627  -2.200  17.942  1.00  0.00           C  
HETATM 4857  C19 L14     0       4.970  -3.034  24.696  1.00  0.00           C  
HETATM 4858  N3  L14     0       5.228  -3.985  25.585  1.00  0.00           N  
HETATM 4859  N4  L14     0       5.431  -1.846  25.113  1.00  0.00           N1+
HETATM 4860  C20 L14     0       5.385  -0.497  24.540  1.00  0.00           C  
HETATM 4861  C21 L14     0       6.560  -0.110  23.647  1.00  0.00           C  
HETATM 4862  C22 L14     0       7.296  -1.071  22.941  1.00  0.00           C  
HETATM 4863  C23 L14     0       8.278  -0.674  22.040  1.00  0.00           C  
HETATM 4864  C24 L14     0       8.533   0.680  21.852  1.00  0.00           C  
HETATM 4865  C25 L14     0       7.843   1.643  22.589  1.00  0.00           C  
HETATM 4866  C26 L14     0       6.858   1.246  23.488  1.00  0.00           C  
HETATM 4867  F1  L14     0       9.440   1.063  20.927  1.00  0.00           F  
HETATM 4868  H11 L14     0       4.905  -1.748  22.316  1.00  0.00           H  
HETATM 4869  H12 L14     0       3.259  -1.664  22.944  1.00  0.00           H  
HETATM 4870  H21 L14     0       3.745  -5.239  24.124  1.00  0.00           H  
HETATM 4871  H22 L14     0       4.751  -5.224  22.704  1.00  0.00           H  
HETATM 4872  H31 L14     0       1.735  -5.031  23.038  1.00  0.00           H  
HETATM 4873  H32 L14     0       2.658  -5.723  21.710  1.00  0.00           H  
HETATM 4874  H4  L14     0       4.268  -3.395  20.612  1.00  0.00           H  
HETATM 4875  H9  L14     0       1.470   0.520  20.991  1.00  0.00           H  
HETATM 4876  H10 L14     0       2.449   2.670  21.575  1.00  0.00           H  
HETATM 4877  H11 L14     0       4.907   3.027  21.315  1.00  0.00           H  
HETATM 4878  H12 L14     0       6.315   1.245  20.396  1.00  0.00           H  
HETATM 4879  H13 L14     0       5.378  -0.944  19.914  1.00  0.00           H  
HETATM 4880  H14 L14     0       4.932  -2.572  18.628  1.00  0.00           H  
HETATM 4881  H15 L14     0       4.982  -3.050  16.246  1.00  0.00           H  
HETATM 4882  H16 L14     0       2.911  -2.983  14.912  1.00  0.00           H  
HETATM 4883  H17 L14     0       0.749  -2.482  15.999  1.00  0.00           H  
HETATM 4884  H18 L14     0       0.675  -1.977  18.387  1.00  0.00           H  
HETATM 4885 H3 1 L14     0       5.965  -3.841  26.264  1.00  0.00           H  
HETATM 4886 H3 2 L14     0       4.686  -4.840  25.605  1.00  0.00           H  
HETATM 4887  HN4 L14     0       5.908  -1.892  26.004  1.00  0.00           H  
HETATM 4888 H201 L14     0       5.387   0.153  25.412  1.00  0.00           H  
HETATM 4889 H202 L14     0       4.432  -0.329  24.048  1.00  0.00           H  
HETATM 4890  H22 L14     0       7.085  -2.125  23.048  1.00  0.00           H  
HETATM 4891  H23 L14     0       8.814  -1.415  21.465  1.00  0.00           H  
HETATM 4892  H25 L14     0       8.047   2.693  22.437  1.00  0.00           H  
HETATM 4893  H26 L14     0       6.299   1.998  24.028  1.00  0.00           H  
END   
