# Supplementary material for: Structure–Activity Relationship Studies on Oxazolo[3,4-a]pyrazine Derivatives Leading to the Discovery of a Novel Neuropeptide S Receptor Antagonist with Potent In Vivo Activity
Source: J Med Chem. 2021 Mar 18;64(7):4089–108. doi: 10.1021/acs.jmedchem.0c02223 (PMC8041306; doi:10.1021/acs.jmedchem.0c02223)
Supplement: Supplementary file 7 — jm0c02223_si_007.pdb [file jm0c02223_si_007.pdb]

ATOM      1  N   GLU A  40      11.053   5.065  36.232  1.00147.75           N  
ATOM      2  CA  GLU A  40      10.914   5.067  34.763  1.00146.31           C  
ATOM      3  C   GLU A  40      12.270   5.474  34.138  1.00151.49           C  
ATOM      4  O   GLU A  40      12.738   4.777  33.237  1.00150.45           O  
ATOM      5  CB  GLU A  40       9.756   5.982  34.290  1.00  0.00           C  
ATOM      6  CG  GLU A  40       9.442   5.895  32.780  1.00  0.00           C  
ATOM      7  CD  GLU A  40       8.380   6.908  32.353  1.00  0.00           C  
ATOM      8  OE1 GLU A  40       8.742   7.812  31.569  1.00  0.00           O  
ATOM      9  OE2 GLU A  40       7.230   6.763  32.820  1.00  0.00           O1-
ATOM     10  HB2 GLU A  40       8.852   5.721  34.844  1.00  0.00           H  
ATOM     11  HB3 GLU A  40       9.969   7.019  34.558  1.00  0.00           H  
ATOM     12  HG2 GLU A  40      10.339   6.055  32.183  1.00  0.00           H  
ATOM     13  HG3 GLU A  40       9.079   4.897  32.538  1.00  0.00           H  
ATOM     14  H1  GLU A  40      10.158   4.881  36.663  1.00147.75           H  
ATOM     15  H2  GLU A  40      11.656   4.310  36.526  1.00147.75           H  
ATOM     16  HA  GLU A  40      10.681   4.051  34.440  1.00146.31           H  
ATOM     17  N   TRP A  41      12.830   6.625  34.572  1.00149.52           N  
ATOM     18  CA  TRP A  41      14.003   7.308  34.004  1.00150.58           C  
ATOM     19  C   TRP A  41      13.827   7.732  32.524  1.00152.69           C  
ATOM     20  O   TRP A  41      14.822   7.874  31.812  1.00152.92           O  
ATOM     21  CB  TRP A  41      15.308   6.507  34.260  1.00  0.00           C  
ATOM     22  CG  TRP A  41      15.757   6.388  35.689  1.00  0.00           C  
ATOM     23  CD1 TRP A  41      15.388   5.422  36.562  1.00  0.00           C  
ATOM     24  CD2 TRP A  41      16.631   7.289  36.439  1.00  0.00           C  
ATOM     25  NE1 TRP A  41      15.996   5.643  37.782  1.00  0.00           N  
ATOM     26  CE2 TRP A  41      16.775   6.781  37.767  1.00  0.00           C  
ATOM     27  CE3 TRP A  41      17.328   8.482  36.131  1.00  0.00           C  
ATOM     28  CZ2 TRP A  41      17.574   7.420  38.734  1.00  0.00           C  
ATOM     29  CZ3 TRP A  41      18.130   9.131  37.092  1.00  0.00           C  
ATOM     30  CH2 TRP A  41      18.255   8.602  38.391  1.00  0.00           C  
ATOM     31  HB2 TRP A  41      15.230   5.505  33.838  1.00  0.00           H  
ATOM     32  HB3 TRP A  41      16.142   6.975  33.736  1.00  0.00           H  
ATOM     33  HD1 TRP A  41      14.725   4.604  36.321  1.00  0.00           H  
ATOM     34  HE1 TRP A  41      15.865   5.030  38.574  1.00  0.00           H  
ATOM     35  HE3 TRP A  41      17.247   8.900  35.139  1.00  0.00           H  
ATOM     36  HZ2 TRP A  41      17.661   7.008  39.729  1.00  0.00           H  
ATOM     37  HZ3 TRP A  41      18.653  10.039  36.830  1.00  0.00           H  
ATOM     38  HH2 TRP A  41      18.871   9.103  39.124  1.00  0.00           H  
ATOM     39  H   TRP A  41      12.371   7.111  35.330  1.00149.52           H  
ATOM     40  HA  TRP A  41      14.095   8.251  34.544  1.00150.58           H  
ATOM     41  N   GLY A  42      12.571   7.938  32.087  1.00147.09           N  
ATOM     42  CA  GLY A  42      12.224   8.283  30.709  1.00145.23           C  
ATOM     43  C   GLY A  42      12.215   9.806  30.532  1.00150.74           C  
ATOM     44  O   GLY A  42      11.763  10.537  31.414  1.00151.77           O  
ATOM     45  HA3 GLY A  42      11.228   7.899  30.491  1.00145.23           H  
ATOM     46  H   GLY A  42      11.801   7.832  32.731  1.00147.09           H  
ATOM     47  HA2 GLY A  42      12.906   7.808  30.002  1.00145.23           H  
ATOM     48  N   SER A  43      12.682  10.261  29.358  1.00146.76           N  
ATOM     49  CA  SER A  43      12.776  11.666  28.962  1.00147.66           C  
ATOM     50  C   SER A  43      12.892  11.726  27.433  1.00149.73           C  
ATOM     51  O   SER A  43      13.955  11.400  26.902  1.00149.72           O  
ATOM     52  CB  SER A  43      13.994  12.344  29.639  1.00  0.00           C  
ATOM     53  OG  SER A  43      13.665  12.847  30.917  1.00  0.00           O  
ATOM     54  HB2 SER A  43      14.840  11.660  29.718  1.00  0.00           H  
ATOM     55  HB3 SER A  43      14.335  13.196  29.049  1.00  0.00           H  
ATOM     56  HG  SER A  43      14.465  13.177  31.332  1.00  0.00           H  
ATOM     57  H   SER A  43      13.021   9.600  28.674  1.00146.76           H  
ATOM     58  HA  SER A  43      11.862  12.189  29.250  1.00147.66           H  
ATOM     59  N   PHE A  44      11.803  12.130  26.758  1.00144.30           N  
ATOM     60  CA  PHE A  44      11.745  12.274  25.303  1.00142.84           C  
ATOM     61  C   PHE A  44      11.675  13.774  24.981  1.00147.76           C  
ATOM     62  O   PHE A  44      10.806  14.470  25.510  1.00148.68           O  
ATOM     63  CB  PHE A  44      10.515  11.501  24.782  1.00  0.00           C  
ATOM     64  CG  PHE A  44      10.584  11.141  23.311  1.00  0.00           C  
ATOM     65  CD1 PHE A  44      11.436  10.095  22.900  1.00  0.00           C  
ATOM     66  CD2 PHE A  44       9.935  11.922  22.332  1.00  0.00           C  
ATOM     67  CE1 PHE A  44      11.578   9.806  21.551  1.00  0.00           C  
ATOM     68  CE2 PHE A  44      10.072  11.601  20.990  1.00  0.00           C  
ATOM     69  CZ  PHE A  44      10.886  10.545  20.600  1.00  0.00           C  
ATOM     70  HB2 PHE A  44      10.425  10.562  25.330  1.00  0.00           H  
ATOM     71  HB3 PHE A  44       9.594  12.047  24.987  1.00  0.00           H  
ATOM     72  HD1 PHE A  44      11.985   9.521  23.632  1.00  0.00           H  
ATOM     73  HD2 PHE A  44       9.335  12.774  22.615  1.00  0.00           H  
ATOM     74  HE1 PHE A  44      12.242   9.013  21.250  1.00  0.00           H  
ATOM     75  HE2 PHE A  44       9.566  12.198  20.247  1.00  0.00           H  
ATOM     76  HZ  PHE A  44      11.001  10.323  19.549  1.00  0.00           H  
ATOM     77  H   PHE A  44      10.966  12.384  27.263  1.00144.30           H  
ATOM     78  HA  PHE A  44      12.641  11.849  24.844  1.00142.84           H  
ATOM     79  N   TYR A  45      12.619  14.247  24.152  1.00143.58           N  
ATOM     80  CA  TYR A  45      12.828  15.668  23.864  1.00144.75           C  
ATOM     81  C   TYR A  45      11.747  16.269  22.953  1.00145.99           C  
ATOM     82  O   TYR A  45      11.234  15.591  22.061  1.00144.35           O  
ATOM     83  CB  TYR A  45      14.209  15.860  23.216  1.00  0.00           C  
ATOM     84  CG  TYR A  45      15.389  15.474  24.087  1.00  0.00           C  
ATOM     85  CD1 TYR A  45      15.999  14.209  23.945  1.00  0.00           C  
ATOM     86  CD2 TYR A  45      15.885  16.388  25.038  1.00  0.00           C  
ATOM     87  CE1 TYR A  45      17.099  13.863  24.753  1.00  0.00           C  
ATOM     88  CE2 TYR A  45      16.987  16.044  25.843  1.00  0.00           C  
ATOM     89  CZ  TYR A  45      17.595  14.781  25.700  1.00  0.00           C  
ATOM     90  OH  TYR A  45      18.667  14.447  26.475  1.00  0.00           O  
ATOM     91  HB2 TYR A  45      14.255  15.296  22.289  1.00  0.00           H  
ATOM     92  HB3 TYR A  45      14.344  16.905  22.937  1.00  0.00           H  
ATOM     93  HD1 TYR A  45      15.627  13.503  23.217  1.00  0.00           H  
ATOM     94  HD2 TYR A  45      15.423  17.358  25.152  1.00  0.00           H  
ATOM     95  HE1 TYR A  45      17.564  12.894  24.642  1.00  0.00           H  
ATOM     96  HE2 TYR A  45      17.362  16.750  26.569  1.00  0.00           H  
ATOM     97  HH  TYR A  45      18.937  15.151  27.068  1.00  0.00           H  
ATOM     98  H   TYR A  45      13.290  13.611  23.748  1.00143.58           H  
ATOM     99  HA  TYR A  45      12.816  16.206  24.815  1.00144.75           H  
ATOM    100  N   TYR A  46      11.482  17.568  23.172  1.00141.94           N  
ATOM    101  CA  TYR A  46      10.553  18.383  22.384  1.00140.59           C  
ATOM    102  C   TYR A  46      11.074  18.663  20.964  1.00143.36           C  
ATOM    103  O   TYR A  46      10.270  18.838  20.054  1.00142.49           O  
ATOM    104  CB  TYR A  46      10.259  19.720  23.094  1.00  0.00           C  
ATOM    105  CG  TYR A  46      10.188  19.649  24.608  1.00  0.00           C  
ATOM    106  CD1 TYR A  46       9.073  19.079  25.255  1.00  0.00           C  
ATOM    107  CD2 TYR A  46      11.272  20.134  25.370  1.00  0.00           C  
ATOM    108  CE1 TYR A  46       9.046  18.995  26.662  1.00  0.00           C  
ATOM    109  CE2 TYR A  46      11.244  20.050  26.773  1.00  0.00           C  
ATOM    110  CZ  TYR A  46      10.131  19.480  27.420  1.00  0.00           C  
ATOM    111  OH  TYR A  46      10.105  19.398  28.781  1.00  0.00           O  
ATOM    112  HB2 TYR A  46      11.043  20.440  22.849  1.00  0.00           H  
ATOM    113  HB3 TYR A  46       9.337  20.155  22.706  1.00  0.00           H  
ATOM    114  HD1 TYR A  46       8.245  18.698  24.676  1.00  0.00           H  
ATOM    115  HD2 TYR A  46      12.134  20.565  24.884  1.00  0.00           H  
ATOM    116  HE1 TYR A  46       8.192  18.555  27.157  1.00  0.00           H  
ATOM    117  HE2 TYR A  46      12.079  20.420  27.348  1.00  0.00           H  
ATOM    118  HH  TYR A  46      10.888  19.763  29.198  1.00  0.00           H  
ATOM    119  H   TYR A  46      11.948  18.048  23.928  1.00141.94           H  
ATOM    120  HA  TYR A  46       9.618  17.834  22.315  1.00140.59           H  
ATOM    121  N   SER A  47      12.408  18.679  20.805  1.00139.49           N  
ATOM    122  CA  SER A  47      13.120  18.812  19.535  1.00138.84           C  
ATOM    123  C   SER A  47      12.906  17.625  18.574  1.00138.15           C  
ATOM    124  O   SER A  47      12.932  17.845  17.365  1.00137.65           O  
ATOM    125  CB  SER A  47      14.603  19.105  19.837  1.00  0.00           C  
ATOM    126  OG  SER A  47      15.192  18.095  20.634  1.00  0.00           O  
ATOM    127  HB2 SER A  47      15.171  19.199  18.910  1.00  0.00           H  
ATOM    128  HB3 SER A  47      14.696  20.057  20.362  1.00  0.00           H  
ATOM    129  HG  SER A  47      16.122  18.302  20.753  1.00  0.00           H  
ATOM    130  H   SER A  47      13.000  18.513  21.606  1.00139.49           H  
ATOM    131  HA  SER A  47      12.712  19.689  19.029  1.00138.84           H  
ATOM    132  N   PHE A  48      12.627  16.423  19.113  1.00131.05           N  
ATOM    133  CA  PHE A  48      12.117  15.284  18.347  1.00127.69           C  
ATOM    134  C   PHE A  48      10.592  15.340  18.156  1.00126.72           C  
ATOM    135  O   PHE A  48      10.127  14.977  17.078  1.00124.34           O  
ATOM    136  CB  PHE A  48      12.534  13.949  19.001  1.00  0.00           C  
ATOM    137  CG  PHE A  48      13.966  13.528  18.724  1.00  0.00           C  
ATOM    138  CD1 PHE A  48      15.022  13.986  19.538  1.00  0.00           C  
ATOM    139  CD2 PHE A  48      14.275  12.806  17.551  1.00  0.00           C  
ATOM    140  CE1 PHE A  48      16.335  13.651  19.236  1.00  0.00           C  
ATOM    141  CE2 PHE A  48      15.595  12.486  17.260  1.00  0.00           C  
ATOM    142  CZ  PHE A  48      16.619  12.896  18.106  1.00  0.00           C  
ATOM    143  HB2 PHE A  48      12.384  13.996  20.081  1.00  0.00           H  
ATOM    144  HB3 PHE A  48      11.886  13.142  18.652  1.00  0.00           H  
ATOM    145  HD1 PHE A  48      14.815  14.598  20.397  1.00  0.00           H  
ATOM    146  HD2 PHE A  48      13.488  12.491  16.882  1.00  0.00           H  
ATOM    147  HE1 PHE A  48      17.138  13.990  19.874  1.00  0.00           H  
ATOM    148  HE2 PHE A  48      15.826  11.917  16.372  1.00  0.00           H  
ATOM    149  HZ  PHE A  48      17.642  12.642  17.871  1.00  0.00           H  
ATOM    150  H   PHE A  48      12.639  16.317  20.117  1.00131.05           H  
ATOM    151  HA  PHE A  48      12.552  15.303  17.345  1.00127.69           H  
ATOM    152  N   LYS A  49       9.846  15.778  19.189  1.00122.11           N  
ATOM    153  CA  LYS A  49       8.379  15.790  19.200  1.00120.30           C  
ATOM    154  C   LYS A  49       7.743  16.793  18.215  1.00123.76           C  
ATOM    155  O   LYS A  49       6.744  16.448  17.592  1.00121.81           O  
ATOM    156  CB  LYS A  49       7.844  15.960  20.638  1.00  0.00           C  
ATOM    157  CG  LYS A  49       6.307  15.943  20.796  1.00  0.00           C  
ATOM    158  CD  LYS A  49       5.629  14.646  20.323  1.00  0.00           C  
ATOM    159  CE  LYS A  49       4.100  14.711  20.446  1.00  0.00           C  
ATOM    160  NZ  LYS A  49       3.475  13.454  20.005  1.00  0.00           N1+
ATOM    161  HB2 LYS A  49       8.270  15.183  21.276  1.00  0.00           H  
ATOM    162  HB3 LYS A  49       8.202  16.908  21.030  1.00  0.00           H  
ATOM    163  HG2 LYS A  49       6.069  16.095  21.850  1.00  0.00           H  
ATOM    164  HG3 LYS A  49       5.870  16.797  20.278  1.00  0.00           H  
ATOM    165  HD2 LYS A  49       5.890  14.439  19.286  1.00  0.00           H  
ATOM    166  HD3 LYS A  49       6.011  13.807  20.905  1.00  0.00           H  
ATOM    167  HE2 LYS A  49       3.807  14.921  21.471  1.00  0.00           H  
ATOM    168  HE3 LYS A  49       3.700  15.532  19.856  1.00  0.00           H  
ATOM    169  HZ1 LYS A  49       2.473  13.526  20.106  1.00  0.00           H  
ATOM    170  HZ2 LYS A  49       3.703  13.280  19.037  1.00  0.00           H  
ATOM    171  HZ3 LYS A  49       3.815  12.692  20.575  1.00  0.00           H  
ATOM    172  H   LYS A  49      10.299  16.056  20.049  1.00122.11           H  
ATOM    173  HA  LYS A  49       8.086  14.791  18.889  1.00120.30           H  
ATOM    174  N   THR A  50       8.311  18.001  18.067  1.00122.01           N  
ATOM    175  CA  THR A  50       7.834  18.981  17.084  1.00122.34           C  
ATOM    176  C   THR A  50       8.269  18.612  15.653  1.00122.44           C  
ATOM    177  O   THR A  50       7.502  18.859  14.723  1.00121.32           O  
ATOM    178  CB  THR A  50       8.315  20.424  17.387  1.00  0.00           C  
ATOM    179  OG1 THR A  50       9.702  20.614  17.169  1.00  0.00           O  
ATOM    180  CG2 THR A  50       7.914  20.930  18.781  1.00  0.00           C  
ATOM    181  HB  THR A  50       7.831  21.089  16.669  1.00  0.00           H  
ATOM    182  HG1 THR A  50       9.931  21.513  17.414  1.00  0.00           H  
ATOM    183 HG21 THR A  50       8.373  21.894  19.001  1.00  0.00           H  
ATOM    184 HG22 THR A  50       6.833  21.065  18.834  1.00  0.00           H  
ATOM    185 HG23 THR A  50       8.189  20.238  19.576  1.00  0.00           H  
ATOM    186  H   THR A  50       9.121  18.262  18.615  1.00122.01           H  
ATOM    187  HA  THR A  50       6.743  18.996  17.111  1.00122.34           H  
ATOM    188  N   GLU A  51       9.453  17.987  15.513  1.00116.65           N  
ATOM    189  CA  GLU A  51       9.982  17.493  14.247  1.00114.26           C  
ATOM    190  C   GLU A  51       9.127  16.350  13.675  1.00113.53           C  
ATOM    191  O   GLU A  51       8.775  16.423  12.500  1.00112.50           O  
ATOM    192  CB  GLU A  51      11.475  17.136  14.407  1.00  0.00           C  
ATOM    193  CG  GLU A  51      12.158  16.625  13.120  1.00  0.00           C  
ATOM    194  CD  GLU A  51      13.662  16.364  13.267  1.00  0.00           C  
ATOM    195  OE1 GLU A  51      14.171  16.427  14.408  1.00  0.00           O  
ATOM    196  OE2 GLU A  51      14.283  16.096  12.215  1.00  0.00           O1-
ATOM    197  HB2 GLU A  51      12.003  18.024  14.757  1.00  0.00           H  
ATOM    198  HB3 GLU A  51      11.587  16.392  15.197  1.00  0.00           H  
ATOM    199  HG2 GLU A  51      11.697  15.695  12.787  1.00  0.00           H  
ATOM    200  HG3 GLU A  51      12.015  17.350  12.318  1.00  0.00           H  
ATOM    201  H   GLU A  51      10.025  17.825  16.330  1.00116.65           H  
ATOM    202  HA  GLU A  51       9.925  18.319  13.535  1.00114.26           H  
ATOM    203  N   GLN A  52       8.755  15.367  14.521  1.00107.20           N  
ATOM    204  CA  GLN A  52       7.873  14.252  14.155  1.00103.98           C  
ATOM    205  C   GLN A  52       6.422  14.701  13.880  1.00106.04           C  
ATOM    206  O   GLN A  52       5.769  14.081  13.046  1.00104.16           O  
ATOM    207  CB  GLN A  52       7.969  13.105  15.185  1.00  0.00           C  
ATOM    208  CG  GLN A  52       7.171  13.333  16.476  1.00  0.00           C  
ATOM    209  CD  GLN A  52       7.475  12.325  17.579  1.00  0.00           C  
ATOM    210  OE1 GLN A  52       8.634  12.086  17.908  1.00  0.00           O  
ATOM    211  NE2 GLN A  52       6.429  11.760  18.183  1.00  0.00           N  
ATOM    212  HB2 GLN A  52       7.607  12.186  14.721  1.00  0.00           H  
ATOM    213  HB3 GLN A  52       9.021  12.922  15.409  1.00  0.00           H  
ATOM    214  HG2 GLN A  52       7.438  14.307  16.853  1.00  0.00           H  
ATOM    215  HG3 GLN A  52       6.099  13.349  16.274  1.00  0.00           H  
ATOM    216 HE22 GLN A  52       6.579  11.096  18.930  1.00  0.00           H  
ATOM    217 HE21 GLN A  52       5.490  11.955  17.871  1.00  0.00           H  
ATOM    218  H   GLN A  52       9.100  15.370  15.473  1.00107.20           H  
ATOM    219  HA  GLN A  52       8.272  13.833  13.241  1.00103.98           H  
ATOM    220  N   LEU A  53       5.956  15.773  14.550  1.00102.99           N  
ATOM    221  CA  LEU A  53       4.659  16.413  14.297  1.00102.78           C  
ATOM    222  C   LEU A  53       4.620  17.142  12.948  1.00108.09           C  
ATOM    223  O   LEU A  53       3.567  17.143  12.317  1.00107.02           O  
ATOM    224  CB  LEU A  53       4.298  17.376  15.451  1.00  0.00           C  
ATOM    225  CG  LEU A  53       3.286  16.830  16.482  1.00  0.00           C  
ATOM    226  CD1 LEU A  53       3.638  15.438  17.039  1.00  0.00           C  
ATOM    227  CD2 LEU A  53       3.050  17.851  17.613  1.00  0.00           C  
ATOM    228  HB2 LEU A  53       5.207  17.699  15.955  1.00  0.00           H  
ATOM    229  HB3 LEU A  53       3.869  18.296  15.050  1.00  0.00           H  
ATOM    230  HG  LEU A  53       2.341  16.713  15.949  1.00  0.00           H  
ATOM    231 HD11 LEU A  53       2.776  15.000  17.543  1.00  0.00           H  
ATOM    232 HD12 LEU A  53       3.946  14.731  16.271  1.00  0.00           H  
ATOM    233 HD13 LEU A  53       4.452  15.499  17.754  1.00  0.00           H  
ATOM    234 HD21 LEU A  53       2.003  18.155  17.650  1.00  0.00           H  
ATOM    235 HD22 LEU A  53       3.305  17.449  18.593  1.00  0.00           H  
ATOM    236 HD23 LEU A  53       3.644  18.756  17.479  1.00  0.00           H  
ATOM    237  H   LEU A  53       6.546  16.226  15.234  1.00102.99           H  
ATOM    238  HA  LEU A  53       3.900  15.636  14.242  1.00102.78           H  
ATOM    239  N   ILE A  54       5.757  17.715  12.520  1.00106.44           N  
ATOM    240  CA  ILE A  54       5.919  18.316  11.199  1.00107.15           C  
ATOM    241  C   ILE A  54       5.931  17.252  10.086  1.00109.56           C  
ATOM    242  O   ILE A  54       5.161  17.412   9.144  1.00109.09           O  
ATOM    243  CB  ILE A  54       7.166  19.250  11.117  1.00  0.00           C  
ATOM    244  CG1 ILE A  54       6.858  20.594  11.818  1.00  0.00           C  
ATOM    245  CG2 ILE A  54       7.720  19.513   9.695  1.00  0.00           C  
ATOM    246  CD1 ILE A  54       8.101  21.455  12.088  1.00  0.00           C  
ATOM    247  HB  ILE A  54       7.967  18.776  11.684  1.00  0.00           H  
ATOM    248 HG12 ILE A  54       6.150  21.165  11.215  1.00  0.00           H  
ATOM    249 HG13 ILE A  54       6.353  20.413  12.769  1.00  0.00           H  
ATOM    250 HG21 ILE A  54       8.562  20.203   9.716  1.00  0.00           H  
ATOM    251 HG22 ILE A  54       8.091  18.604   9.222  1.00  0.00           H  
ATOM    252 HG23 ILE A  54       6.956  19.945   9.047  1.00  0.00           H  
ATOM    253 HD11 ILE A  54       7.943  22.111  12.943  1.00  0.00           H  
ATOM    254 HD12 ILE A  54       8.973  20.838  12.308  1.00  0.00           H  
ATOM    255 HD13 ILE A  54       8.341  22.082  11.229  1.00  0.00           H  
ATOM    256  H   ILE A  54       6.582  17.690  13.105  1.00106.44           H  
ATOM    257  HA  ILE A  54       5.038  18.939  11.026  1.00107.15           H  
ATOM    258  N   THR A  55       6.750  16.186  10.214  1.00104.93           N  
ATOM    259  CA  THR A  55       6.793  15.102   9.220  1.00102.80           C  
ATOM    260  C   THR A  55       5.490  14.282   9.126  1.00105.48           C  
ATOM    261  O   THR A  55       5.111  13.953   8.003  1.00104.53           O  
ATOM    262  CB  THR A  55       8.043  14.168   9.297  1.00  0.00           C  
ATOM    263  OG1 THR A  55       7.932  13.029   8.462  1.00  0.00           O  
ATOM    264  CG2 THR A  55       8.386  13.616  10.676  1.00  0.00           C  
ATOM    265  HB  THR A  55       8.907  14.721   8.926  1.00  0.00           H  
ATOM    266  HG1 THR A  55       8.721  12.493   8.563  1.00  0.00           H  
ATOM    267 HG21 THR A  55       8.905  14.373  11.252  1.00  0.00           H  
ATOM    268 HG22 THR A  55       7.491  13.292  11.205  1.00  0.00           H  
ATOM    269 HG23 THR A  55       9.064  12.764  10.617  1.00  0.00           H  
ATOM    270  H   THR A  55       7.372  16.112  11.009  1.00104.93           H  
ATOM    271  HA  THR A  55       6.890  15.608   8.257  1.00102.80           H  
ATOM    272  N   LEU A  56       4.789  14.033  10.252  1.00102.07           N  
ATOM    273  CA  LEU A  56       3.458  13.416  10.218  1.00100.46           C  
ATOM    274  C   LEU A  56       2.442  14.336   9.521  1.00104.76           C  
ATOM    275  O   LEU A  56       1.750  13.859   8.633  1.00103.10           O  
ATOM    276  CB  LEU A  56       3.019  12.864  11.605  1.00  0.00           C  
ATOM    277  CG  LEU A  56       2.245  13.800  12.569  1.00  0.00           C  
ATOM    278  CD1 LEU A  56       0.764  14.012  12.196  1.00  0.00           C  
ATOM    279  CD2 LEU A  56       2.347  13.306  14.020  1.00  0.00           C  
ATOM    280  HB2 LEU A  56       2.407  11.975  11.444  1.00  0.00           H  
ATOM    281  HB3 LEU A  56       3.912  12.486  12.102  1.00  0.00           H  
ATOM    282  HG  LEU A  56       2.736  14.767  12.535  1.00  0.00           H  
ATOM    283 HD11 LEU A  56       0.105  13.766  13.027  1.00  0.00           H  
ATOM    284 HD12 LEU A  56       0.564  15.048  11.926  1.00  0.00           H  
ATOM    285 HD13 LEU A  56       0.462  13.385  11.359  1.00  0.00           H  
ATOM    286 HD21 LEU A  56       1.985  14.063  14.717  1.00  0.00           H  
ATOM    287 HD22 LEU A  56       1.758  12.403  14.181  1.00  0.00           H  
ATOM    288 HD23 LEU A  56       3.380  13.088  14.287  1.00  0.00           H  
ATOM    289  H   LEU A  56       5.142  14.313  11.157  1.00102.07           H  
ATOM    290  HA  LEU A  56       3.565  12.533   9.583  1.00100.46           H  
ATOM    291  N   TRP A  57       2.415  15.636   9.870  1.00103.25           N  
ATOM    292  CA  TRP A  57       1.519  16.632   9.278  1.00103.84           C  
ATOM    293  C   TRP A  57       1.750  16.856   7.770  1.00106.19           C  
ATOM    294  O   TRP A  57       0.776  16.987   7.032  1.00105.83           O  
ATOM    295  CB  TRP A  57       1.605  17.942  10.078  1.00  0.00           C  
ATOM    296  CG  TRP A  57       0.699  19.050   9.638  1.00  0.00           C  
ATOM    297  CD1 TRP A  57       1.049  20.089   8.846  1.00  0.00           C  
ATOM    298  CD2 TRP A  57      -0.730  19.201   9.890  1.00  0.00           C  
ATOM    299  NE1 TRP A  57      -0.051  20.888   8.620  1.00  0.00           N  
ATOM    300  CE2 TRP A  57      -1.179  20.391   9.242  1.00  0.00           C  
ATOM    301  CE3 TRP A  57      -1.695  18.453  10.605  1.00  0.00           C  
ATOM    302  CZ2 TRP A  57      -2.514  20.826   9.313  1.00  0.00           C  
ATOM    303  CZ3 TRP A  57      -3.037  18.877  10.681  1.00  0.00           C  
ATOM    304  CH2 TRP A  57      -3.446  20.063  10.039  1.00  0.00           C  
ATOM    305  HB2 TRP A  57       1.351  17.736  11.118  1.00  0.00           H  
ATOM    306  HB3 TRP A  57       2.631  18.315  10.079  1.00  0.00           H  
ATOM    307  HD1 TRP A  57       2.045  20.252   8.459  1.00  0.00           H  
ATOM    308  HE1 TRP A  57      -0.010  21.726   8.058  1.00  0.00           H  
ATOM    309  HE3 TRP A  57      -1.395  17.543  11.104  1.00  0.00           H  
ATOM    310  HZ2 TRP A  57      -2.821  21.733   8.813  1.00  0.00           H  
ATOM    311  HZ3 TRP A  57      -3.754  18.290  11.235  1.00  0.00           H  
ATOM    312  HH2 TRP A  57      -4.476  20.383  10.102  1.00  0.00           H  
ATOM    313  H   TRP A  57       3.028  15.970  10.601  1.00103.25           H  
ATOM    314  HA  TRP A  57       0.503  16.254   9.397  1.00103.84           H  
ATOM    315  N   VAL A  58       3.022  16.831   7.336  1.00101.54           N  
ATOM    316  CA  VAL A  58       3.426  16.812   5.929  1.00101.19           C  
ATOM    317  C   VAL A  58       2.913  15.554   5.214  1.00102.69           C  
ATOM    318  O   VAL A  58       2.354  15.677   4.129  1.00102.18           O  
ATOM    319  CB  VAL A  58       4.973  16.930   5.770  1.00  0.00           C  
ATOM    320  CG1 VAL A  58       5.569  16.429   4.434  1.00  0.00           C  
ATOM    321  CG2 VAL A  58       5.421  18.382   6.006  1.00  0.00           C  
ATOM    322  HB  VAL A  58       5.430  16.328   6.555  1.00  0.00           H  
ATOM    323 HG11 VAL A  58       6.635  16.651   4.375  1.00  0.00           H  
ATOM    324 HG12 VAL A  58       5.473  15.349   4.316  1.00  0.00           H  
ATOM    325 HG13 VAL A  58       5.090  16.908   3.580  1.00  0.00           H  
ATOM    326 HG21 VAL A  58       6.508  18.460   6.034  1.00  0.00           H  
ATOM    327 HG22 VAL A  58       5.062  19.037   5.210  1.00  0.00           H  
ATOM    328 HG23 VAL A  58       5.041  18.778   6.947  1.00  0.00           H  
ATOM    329  H   VAL A  58       3.772  16.754   8.011  1.00101.54           H  
ATOM    330  HA  VAL A  58       2.970  17.678   5.448  1.00101.19           H  
ATOM    331  N   LEU A  59       3.054  14.385   5.859  1.00 97.29           N  
ATOM    332  CA  LEU A  59       2.544  13.106   5.373  1.00 94.94           C  
ATOM    333  C   LEU A  59       1.008  13.103   5.257  1.00 99.05           C  
ATOM    334  O   LEU A  59       0.530  12.568   4.269  1.00 97.64           O  
ATOM    335  CB  LEU A  59       3.128  11.970   6.243  1.00  0.00           C  
ATOM    336  CG  LEU A  59       3.140  10.552   5.633  1.00  0.00           C  
ATOM    337  CD1 LEU A  59       4.188   9.686   6.367  1.00  0.00           C  
ATOM    338  CD2 LEU A  59       1.744   9.889   5.607  1.00  0.00           C  
ATOM    339  HB2 LEU A  59       4.172  12.231   6.415  1.00  0.00           H  
ATOM    340  HB3 LEU A  59       2.667  11.946   7.230  1.00  0.00           H  
ATOM    341  HG  LEU A  59       3.478  10.639   4.600  1.00  0.00           H  
ATOM    342 HD11 LEU A  59       3.780   8.752   6.739  1.00  0.00           H  
ATOM    343 HD12 LEU A  59       5.017   9.433   5.709  1.00  0.00           H  
ATOM    344 HD13 LEU A  59       4.616  10.191   7.234  1.00  0.00           H  
ATOM    345 HD21 LEU A  59       1.722   8.920   6.101  1.00  0.00           H  
ATOM    346 HD22 LEU A  59       0.991  10.491   6.114  1.00  0.00           H  
ATOM    347 HD23 LEU A  59       1.408   9.735   4.582  1.00  0.00           H  
ATOM    348  H   LEU A  59       3.529  14.361   6.751  1.00 97.29           H  
ATOM    349  HA  LEU A  59       2.947  12.982   4.365  1.00 94.94           H  
ATOM    350  N   PHE A  60       0.283  13.755   6.189  1.00 97.20           N  
ATOM    351  CA  PHE A  60      -1.164  14.015   6.140  1.00 97.14           C  
ATOM    352  C   PHE A  60      -1.609  14.828   4.914  1.00103.36           C  
ATOM    353  O   PHE A  60      -2.470  14.357   4.174  1.00102.81           O  
ATOM    354  CB  PHE A  60      -1.664  14.679   7.448  1.00  0.00           C  
ATOM    355  CG  PHE A  60      -2.217  13.728   8.492  1.00  0.00           C  
ATOM    356  CD1 PHE A  60      -3.609  13.574   8.658  1.00  0.00           C  
ATOM    357  CD2 PHE A  60      -1.352  12.899   9.227  1.00  0.00           C  
ATOM    358  CE1 PHE A  60      -4.102  12.614   9.530  1.00  0.00           C  
ATOM    359  CE2 PHE A  60      -1.859  11.976  10.120  1.00  0.00           C  
ATOM    360  CZ  PHE A  60      -3.226  11.816  10.249  1.00  0.00           C  
ATOM    361  HB2 PHE A  60      -0.854  15.232   7.914  1.00  0.00           H  
ATOM    362  HB3 PHE A  60      -2.436  15.423   7.244  1.00  0.00           H  
ATOM    363  HD1 PHE A  60      -4.296  14.199   8.109  1.00  0.00           H  
ATOM    364  HD2 PHE A  60      -0.292  12.955   9.097  1.00  0.00           H  
ATOM    365  HE1 PHE A  60      -5.168  12.479   9.641  1.00  0.00           H  
ATOM    366  HE2 PHE A  60      -1.188  11.370  10.701  1.00  0.00           H  
ATOM    367  HZ  PHE A  60      -3.607  11.038  10.886  1.00  0.00           H  
ATOM    368  H   PHE A  60       0.770  14.149   6.984  1.00 97.20           H  
ATOM    369  HA  PHE A  60      -1.658  13.046   6.069  1.00 97.14           H  
ATOM    370  N   VAL A  61      -1.031  16.029   4.724  1.00102.43           N  
ATOM    371  CA  VAL A  61      -1.435  16.949   3.653  1.00104.08           C  
ATOM    372  C   VAL A  61      -0.926  16.518   2.260  1.00106.94           C  
ATOM    373  O   VAL A  61      -1.549  16.901   1.273  1.00106.85           O  
ATOM    374  CB  VAL A  61      -1.018  18.427   3.920  1.00  0.00           C  
ATOM    375  CG1 VAL A  61      -1.510  18.936   5.288  1.00  0.00           C  
ATOM    376  CG2 VAL A  61       0.466  18.763   3.697  1.00  0.00           C  
ATOM    377  HB  VAL A  61      -1.554  19.037   3.191  1.00  0.00           H  
ATOM    378 HG11 VAL A  61      -1.187  19.961   5.472  1.00  0.00           H  
ATOM    379 HG12 VAL A  61      -2.600  18.929   5.328  1.00  0.00           H  
ATOM    380 HG13 VAL A  61      -1.155  18.328   6.117  1.00  0.00           H  
ATOM    381 HG21 VAL A  61       0.699  19.775   4.030  1.00  0.00           H  
ATOM    382 HG22 VAL A  61       1.104  18.078   4.253  1.00  0.00           H  
ATOM    383 HG23 VAL A  61       0.736  18.711   2.643  1.00  0.00           H  
ATOM    384  H   VAL A  61      -0.327  16.362   5.369  1.00102.43           H  
ATOM    385  HA  VAL A  61      -2.527  16.935   3.604  1.00104.08           H  
ATOM    386  N   PHE A  62       0.149  15.711   2.194  1.00102.79           N  
ATOM    387  CA  PHE A  62       0.606  15.058   0.965  1.00102.17           C  
ATOM    388  C   PHE A  62      -0.203  13.794   0.644  1.00105.48           C  
ATOM    389  O   PHE A  62      -0.478  13.567  -0.534  1.00105.09           O  
ATOM    390  CB  PHE A  62       2.122  14.751   1.004  1.00  0.00           C  
ATOM    391  CG  PHE A  62       3.039  15.909   0.629  1.00  0.00           C  
ATOM    392  CD1 PHE A  62       3.029  17.117   1.360  1.00  0.00           C  
ATOM    393  CD2 PHE A  62       3.932  15.782  -0.457  1.00  0.00           C  
ATOM    394  CE1 PHE A  62       3.876  18.158   1.007  1.00  0.00           C  
ATOM    395  CE2 PHE A  62       4.776  16.834  -0.793  1.00  0.00           C  
ATOM    396  CZ  PHE A  62       4.747  18.017  -0.065  1.00  0.00           C  
ATOM    397  HB2 PHE A  62       2.412  14.371   1.982  1.00  0.00           H  
ATOM    398  HB3 PHE A  62       2.342  13.930   0.318  1.00  0.00           H  
ATOM    399  HD1 PHE A  62       2.366  17.242   2.198  1.00  0.00           H  
ATOM    400  HD2 PHE A  62       3.967  14.870  -1.035  1.00  0.00           H  
ATOM    401  HE1 PHE A  62       3.860  19.079   1.571  1.00  0.00           H  
ATOM    402  HE2 PHE A  62       5.457  16.731  -1.625  1.00  0.00           H  
ATOM    403  HZ  PHE A  62       5.407  18.829  -0.333  1.00  0.00           H  
ATOM    404  H   PHE A  62       0.644  15.467   3.042  1.00102.79           H  
ATOM    405  HA  PHE A  62       0.443  15.741   0.128  1.00102.17           H  
ATOM    406  N   THR A  63      -0.564  12.998   1.669  1.00101.39           N  
ATOM    407  CA  THR A  63      -1.263  11.732   1.462  1.00 99.89           C  
ATOM    408  C   THR A  63      -2.767  11.905   1.215  1.00104.84           C  
ATOM    409  O   THR A  63      -3.227  11.445   0.179  1.00104.64           O  
ATOM    410  CB  THR A  63      -1.044  10.653   2.561  1.00  0.00           C  
ATOM    411  OG1 THR A  63      -1.580   9.482   2.024  1.00  0.00           O  
ATOM    412  CG2 THR A  63      -1.775  10.779   3.914  1.00  0.00           C  
ATOM    413  HB  THR A  63       0.024  10.503   2.714  1.00  0.00           H  
ATOM    414  HG1 THR A  63      -1.547   8.770   2.673  1.00  0.00           H  
ATOM    415 HG21 THR A  63      -1.275  10.191   4.684  1.00  0.00           H  
ATOM    416 HG22 THR A  63      -1.816  11.807   4.251  1.00  0.00           H  
ATOM    417 HG23 THR A  63      -2.804  10.421   3.858  1.00  0.00           H  
ATOM    418  H   THR A  63      -0.296  13.220   2.619  1.00101.39           H  
ATOM    419  HA  THR A  63      -0.848  11.298   0.546  1.00 99.89           H  
ATOM    420  N   ILE A  64      -3.504  12.530   2.150  1.00102.12           N  
ATOM    421  CA  ILE A  64      -4.965  12.621   2.105  1.00102.75           C  
ATOM    422  C   ILE A  64      -5.452  13.415   0.886  1.00109.75           C  
ATOM    423  O   ILE A  64      -6.377  12.959   0.219  1.00109.75           O  
ATOM    424  CB  ILE A  64      -5.571  13.224   3.409  1.00  0.00           C  
ATOM    425  CG1 ILE A  64      -5.360  12.254   4.593  1.00  0.00           C  
ATOM    426  CG2 ILE A  64      -7.066  13.620   3.318  1.00  0.00           C  
ATOM    427  CD1 ILE A  64      -5.568  12.902   5.962  1.00  0.00           C  
ATOM    428  HB  ILE A  64      -5.019  14.138   3.631  1.00  0.00           H  
ATOM    429 HG12 ILE A  64      -6.020  11.392   4.492  1.00  0.00           H  
ATOM    430 HG13 ILE A  64      -4.347  11.859   4.581  1.00  0.00           H  
ATOM    431 HG21 ILE A  64      -7.439  14.013   4.262  1.00  0.00           H  
ATOM    432 HG22 ILE A  64      -7.247  14.404   2.584  1.00  0.00           H  
ATOM    433 HG23 ILE A  64      -7.683  12.761   3.051  1.00  0.00           H  
ATOM    434 HD11 ILE A  64      -5.238  12.232   6.756  1.00  0.00           H  
ATOM    435 HD12 ILE A  64      -5.001  13.829   6.036  1.00  0.00           H  
ATOM    436 HD13 ILE A  64      -6.615  13.136   6.146  1.00  0.00           H  
ATOM    437  H   ILE A  64      -3.056  12.922   2.968  1.00102.12           H  
ATOM    438  HA  ILE A  64      -5.346  11.602   2.000  1.00102.75           H  
ATOM    439  N   VAL A  65      -4.776  14.538   0.589  1.00107.96           N  
ATOM    440  CA  VAL A  65      -5.034  15.341  -0.603  1.00108.86           C  
ATOM    441  C   VAL A  65      -4.577  14.613  -1.880  1.00111.67           C  
ATOM    442  O   VAL A  65      -5.327  14.631  -2.849  1.00111.68           O  
ATOM    443  CB  VAL A  65      -4.342  16.731  -0.543  1.00  0.00           C  
ATOM    444  CG1 VAL A  65      -4.577  17.606  -1.794  1.00  0.00           C  
ATOM    445  CG2 VAL A  65      -4.760  17.515   0.715  1.00  0.00           C  
ATOM    446  HB  VAL A  65      -3.268  16.566  -0.485  1.00  0.00           H  
ATOM    447 HG11 VAL A  65      -4.156  18.602  -1.660  1.00  0.00           H  
ATOM    448 HG12 VAL A  65      -4.110  17.188  -2.686  1.00  0.00           H  
ATOM    449 HG13 VAL A  65      -5.642  17.723  -1.997  1.00  0.00           H  
ATOM    450 HG21 VAL A  65      -4.274  18.491   0.749  1.00  0.00           H  
ATOM    451 HG22 VAL A  65      -5.838  17.678   0.738  1.00  0.00           H  
ATOM    452 HG23 VAL A  65      -4.481  16.991   1.629  1.00  0.00           H  
ATOM    453  H   VAL A  65      -4.013  14.838   1.180  1.00107.96           H  
ATOM    454  HA  VAL A  65      -6.113  15.499  -0.672  1.00108.86           H  
ATOM    455  N   GLY A  66      -3.399  13.961  -1.853  1.00107.04           N  
ATOM    456  CA  GLY A  66      -2.825  13.246  -2.995  1.00105.90           C  
ATOM    457  C   GLY A  66      -3.667  12.024  -3.393  1.00108.36           C  
ATOM    458  O   GLY A  66      -3.974  11.876  -4.574  1.00107.75           O  
ATOM    459  H   GLY A  66      -2.848  13.973  -1.006  1.00107.04           H  
ATOM    460  HA3 GLY A  66      -1.820  12.913  -2.739  1.00105.90           H  
ATOM    461  HA2 GLY A  66      -2.727  13.924  -3.843  1.00105.90           H  
ATOM    462  N   ASN A  67      -4.059  11.186  -2.414  1.00104.16           N  
ATOM    463  CA  ASN A  67      -4.929  10.010  -2.560  1.00102.69           C  
ATOM    464  C   ASN A  67      -6.365  10.372  -2.955  1.00107.44           C  
ATOM    465  O   ASN A  67      -6.989   9.578  -3.655  1.00107.35           O  
ATOM    466  CB  ASN A  67      -4.971   9.180  -1.258  1.00100.62           C  
ATOM    467  CG  ASN A  67      -3.749   8.293  -1.025  1.00118.00           C  
ATOM    468  OD1 ASN A  67      -3.144   7.774  -1.959  1.00109.87           O  
ATOM    469  ND2 ASN A  67      -3.421   8.068   0.243  1.00109.87           N  
ATOM    470  H   ASN A  67      -3.750  11.371  -1.466  1.00104.16           H  
ATOM    471  HA  ASN A  67      -4.452   9.412  -3.333  1.00102.69           H  
ATOM    472  HB3 ASN A  67      -5.809   8.484  -1.303  1.00100.62           H  
ATOM    473  HB2 ASN A  67      -5.170   9.816  -0.395  1.00100.62           H  
ATOM    474 HD22 ASN A  67      -2.608   7.506   0.457  1.00109.87           H  
ATOM    475 HD21 ASN A  67      -3.940   8.493   0.997  1.00109.87           H  
ATOM    476  N   SER A  68      -6.862  11.540  -2.521  1.00104.20           N  
ATOM    477  CA  SER A  68      -8.168  12.044  -2.938  1.00104.94           C  
ATOM    478  C   SER A  68      -8.122  12.609  -4.368  1.00111.87           C  
ATOM    479  O   SER A  68      -9.039  12.331  -5.134  1.00112.44           O  
ATOM    480  CB  SER A  68      -8.689  13.080  -1.929  1.00  0.00           C  
ATOM    481  OG  SER A  68      -9.079  12.437  -0.732  1.00  0.00           O  
ATOM    482  HB2 SER A  68      -7.945  13.850  -1.721  1.00  0.00           H  
ATOM    483  HB3 SER A  68      -9.567  13.589  -2.322  1.00  0.00           H  
ATOM    484  HG  SER A  68      -8.282  12.228  -0.235  1.00  0.00           H  
ATOM    485  H   SER A  68      -6.312  12.135  -1.918  1.00104.20           H  
ATOM    486  HA  SER A  68      -8.879  11.215  -2.951  1.00104.94           H  
ATOM    487  N   VAL A  69      -7.042  13.333  -4.720  1.00109.61           N  
ATOM    488  CA  VAL A  69      -6.794  13.890  -6.055  1.00110.90           C  
ATOM    489  C   VAL A  69      -6.684  12.814  -7.146  1.00114.36           C  
ATOM    490  O   VAL A  69      -7.323  12.983  -8.183  1.00115.11           O  
ATOM    491  CB  VAL A  69      -5.545  14.830  -6.087  1.00  0.00           C  
ATOM    492  CG1 VAL A  69      -4.835  15.005  -7.451  1.00  0.00           C  
ATOM    493  CG2 VAL A  69      -5.915  16.221  -5.540  1.00  0.00           C  
ATOM    494  HB  VAL A  69      -4.799  14.409  -5.413  1.00  0.00           H  
ATOM    495 HG11 VAL A  69      -4.045  15.754  -7.382  1.00  0.00           H  
ATOM    496 HG12 VAL A  69      -4.356  14.085  -7.788  1.00  0.00           H  
ATOM    497 HG13 VAL A  69      -5.529  15.332  -8.225  1.00  0.00           H  
ATOM    498 HG21 VAL A  69      -5.029  16.843  -5.412  1.00  0.00           H  
ATOM    499 HG22 VAL A  69      -6.591  16.741  -6.220  1.00  0.00           H  
ATOM    500 HG23 VAL A  69      -6.414  16.159  -4.574  1.00  0.00           H  
ATOM    501  H   VAL A  69      -6.330  13.529  -4.028  1.00109.61           H  
ATOM    502  HA  VAL A  69      -7.673  14.490  -6.300  1.00110.90           H  
ATOM    503  N   VAL A  70      -5.935  11.722  -6.889  1.00109.21           N  
ATOM    504  CA  VAL A  70      -5.863  10.573  -7.797  1.00107.63           C  
ATOM    505  C   VAL A  70      -7.244   9.931  -8.016  1.00110.95           C  
ATOM    506  O   VAL A  70      -7.625   9.812  -9.175  1.00109.96           O  
ATOM    507  CB  VAL A  70      -4.787   9.510  -7.410  1.00  0.00           C  
ATOM    508  CG1 VAL A  70      -4.936   8.950  -5.997  1.00  0.00           C  
ATOM    509  CG2 VAL A  70      -4.694   8.326  -8.390  1.00  0.00           C  
ATOM    510  HB  VAL A  70      -3.827  10.028  -7.445  1.00  0.00           H  
ATOM    511 HG11 VAL A  70      -4.045   8.400  -5.690  1.00  0.00           H  
ATOM    512 HG12 VAL A  70      -5.069   9.775  -5.316  1.00  0.00           H  
ATOM    513 HG13 VAL A  70      -5.794   8.286  -5.901  1.00  0.00           H  
ATOM    514 HG21 VAL A  70      -3.838   7.695  -8.146  1.00  0.00           H  
ATOM    515 HG22 VAL A  70      -5.581   7.694  -8.364  1.00  0.00           H  
ATOM    516 HG23 VAL A  70      -4.559   8.673  -9.415  1.00  0.00           H  
ATOM    517  H   VAL A  70      -5.427  11.648  -6.017  1.00109.21           H  
ATOM    518  HA  VAL A  70      -5.549  10.980  -8.762  1.00107.63           H  
ATOM    519  N   LEU A  71      -8.003   9.652  -6.937  1.00107.98           N  
ATOM    520  CA  LEU A  71      -9.377   9.128  -6.987  1.00108.06           C  
ATOM    521  C   LEU A  71     -10.319   9.988  -7.852  1.00114.33           C  
ATOM    522  O   LEU A  71     -10.934   9.440  -8.765  1.00113.69           O  
ATOM    523  CB  LEU A  71      -9.888   8.801  -5.548  1.00  0.00           C  
ATOM    524  CG  LEU A  71     -11.148   9.521  -4.989  1.00  0.00           C  
ATOM    525  CD1 LEU A  71     -12.452   9.091  -5.700  1.00  0.00           C  
ATOM    526  CD2 LEU A  71     -11.247   9.353  -3.456  1.00  0.00           C  
ATOM    527  HB2 LEU A  71     -10.054   7.725  -5.476  1.00  0.00           H  
ATOM    528  HB3 LEU A  71      -9.071   8.987  -4.857  1.00  0.00           H  
ATOM    529  HG  LEU A  71     -11.020  10.590  -5.145  1.00  0.00           H  
ATOM    530 HD11 LEU A  71     -13.233   8.777  -5.009  1.00  0.00           H  
ATOM    531 HD12 LEU A  71     -12.866   9.905  -6.292  1.00  0.00           H  
ATOM    532 HD13 LEU A  71     -12.280   8.258  -6.382  1.00  0.00           H  
ATOM    533 HD21 LEU A  71     -11.330  10.323  -2.965  1.00  0.00           H  
ATOM    534 HD22 LEU A  71     -12.110   8.761  -3.149  1.00  0.00           H  
ATOM    535 HD23 LEU A  71     -10.371   8.857  -3.035  1.00  0.00           H  
ATOM    536  H   LEU A  71      -7.632   9.830  -6.013  1.00107.98           H  
ATOM    537  HA  LEU A  71      -9.293   8.169  -7.503  1.00108.06           H  
ATOM    538  N   PHE A  72     -10.382  11.304  -7.575  1.00113.10           N  
ATOM    539  CA  PHE A  72     -11.263  12.256  -8.258  1.00115.24           C  
ATOM    540  C   PHE A  72     -10.906  12.469  -9.739  1.00120.57           C  
ATOM    541  O   PHE A  72     -11.805  12.742 -10.532  1.00121.30           O  
ATOM    542  CB  PHE A  72     -11.271  13.611  -7.508  1.00  0.00           C  
ATOM    543  CG  PHE A  72     -11.750  13.598  -6.060  1.00  0.00           C  
ATOM    544  CD1 PHE A  72     -11.190  14.503  -5.131  1.00  0.00           C  
ATOM    545  CD2 PHE A  72     -12.844  12.803  -5.651  1.00  0.00           C  
ATOM    546  CE1 PHE A  72     -11.638  14.522  -3.817  1.00  0.00           C  
ATOM    547  CE2 PHE A  72     -13.267  12.825  -4.329  1.00  0.00           C  
ATOM    548  CZ  PHE A  72     -12.657  13.670  -3.412  1.00  0.00           C  
ATOM    549  HB2 PHE A  72     -10.257  14.016  -7.519  1.00  0.00           H  
ATOM    550  HB3 PHE A  72     -11.886  14.332  -8.050  1.00  0.00           H  
ATOM    551  HD1 PHE A  72     -10.391  15.166  -5.430  1.00  0.00           H  
ATOM    552  HD2 PHE A  72     -13.351  12.157  -6.350  1.00  0.00           H  
ATOM    553  HE1 PHE A  72     -11.188  15.199  -3.104  1.00  0.00           H  
ATOM    554  HE2 PHE A  72     -14.079  12.186  -4.014  1.00  0.00           H  
ATOM    555  HZ  PHE A  72     -12.992  13.682  -2.385  1.00  0.00           H  
ATOM    556  H   PHE A  72      -9.833  11.677  -6.811  1.00113.10           H  
ATOM    557  HA  PHE A  72     -12.271  11.840  -8.245  1.00115.24           H  
ATOM    558  N   SER A  73      -9.617  12.331 -10.088  1.00117.16           N  
ATOM    559  CA  SER A  73      -9.122  12.539 -11.443  1.00117.65           C  
ATOM    560  C   SER A  73      -9.365  11.332 -12.375  1.00122.10           C  
ATOM    561  O   SER A  73      -9.759  11.570 -13.516  1.00122.66           O  
ATOM    562  CB  SER A  73      -7.646  12.973 -11.394  1.00  0.00           C  
ATOM    563  OG  SER A  73      -7.546  14.292 -10.899  1.00  0.00           O  
ATOM    564  HB2 SER A  73      -7.039  12.290 -10.798  1.00  0.00           H  
ATOM    565  HB3 SER A  73      -7.228  13.002 -12.397  1.00  0.00           H  
ATOM    566  HG  SER A  73      -6.622  14.510 -10.754  1.00  0.00           H  
ATOM    567  H   SER A  73      -8.921  12.130  -9.381  1.00117.16           H  
ATOM    568  HA  SER A  73      -9.679  13.372 -11.882  1.00117.65           H  
ATOM    569  N   THR A  74      -9.164  10.079 -11.906  1.00118.01           N  
ATOM    570  CA  THR A  74      -9.531   8.869 -12.673  1.00117.43           C  
ATOM    571  C   THR A  74     -11.048   8.624 -12.770  1.00124.64           C  
ATOM    572  O   THR A  74     -11.505   8.201 -13.833  1.00124.88           O  
ATOM    573  CB  THR A  74      -8.759   7.549 -12.310  1.00  0.00           C  
ATOM    574  OG1 THR A  74      -9.503   6.348 -12.431  1.00  0.00           O  
ATOM    575  CG2 THR A  74      -8.041   7.522 -10.966  1.00  0.00           C  
ATOM    576  HB  THR A  74      -7.977   7.426 -13.058  1.00  0.00           H  
ATOM    577  HG1 THR A  74      -9.003   5.633 -12.031  1.00  0.00           H  
ATOM    578 HG21 THR A  74      -7.583   6.551 -10.782  1.00  0.00           H  
ATOM    579 HG22 THR A  74      -7.224   8.241 -10.964  1.00  0.00           H  
ATOM    580 HG23 THR A  74      -8.728   7.740 -10.149  1.00  0.00           H  
ATOM    581  H   THR A  74      -8.842   9.938 -10.958  1.00118.01           H  
ATOM    582  HA  THR A  74      -9.238   9.078 -13.702  1.00117.43           H  
ATOM    583  N   TRP A  75     -11.793   8.927 -11.692  1.00123.06           N  
ATOM    584  CA  TRP A  75     -13.255   8.888 -11.650  1.00124.40           C  
ATOM    585  C   TRP A  75     -13.890   9.792 -12.729  1.00132.17           C  
ATOM    586  O   TRP A  75     -13.774  11.014 -12.653  1.00132.49           O  
ATOM    587  CB  TRP A  75     -13.726   9.206 -10.213  1.00  0.00           C  
ATOM    588  CG  TRP A  75     -15.171   9.545 -10.001  1.00  0.00           C  
ATOM    589  CD1 TRP A  75     -16.211   8.681  -9.990  1.00  0.00           C  
ATOM    590  CD2 TRP A  75     -15.750  10.873  -9.829  1.00  0.00           C  
ATOM    591  NE1 TRP A  75     -17.389   9.382  -9.814  1.00  0.00           N  
ATOM    592  CE2 TRP A  75     -17.166  10.740  -9.709  1.00  0.00           C  
ATOM    593  CE3 TRP A  75     -15.220  12.181  -9.769  1.00  0.00           C  
ATOM    594  CZ2 TRP A  75     -18.009  11.853  -9.538  1.00  0.00           C  
ATOM    595  CZ3 TRP A  75     -16.052  13.305  -9.601  1.00  0.00           C  
ATOM    596  CH2 TRP A  75     -17.445  13.141  -9.483  1.00  0.00           C  
ATOM    597  HB2 TRP A  75     -13.461   8.384  -9.547  1.00  0.00           H  
ATOM    598  HB3 TRP A  75     -13.171  10.072  -9.852  1.00  0.00           H  
ATOM    599  HD1 TRP A  75     -16.117   7.610 -10.106  1.00  0.00           H  
ATOM    600  HE1 TRP A  75     -18.290   8.928  -9.764  1.00  0.00           H  
ATOM    601  HE3 TRP A  75     -14.156  12.323  -9.857  1.00  0.00           H  
ATOM    602  HZ2 TRP A  75     -19.078  11.720  -9.451  1.00  0.00           H  
ATOM    603  HZ3 TRP A  75     -15.619  14.293  -9.559  1.00  0.00           H  
ATOM    604  HH2 TRP A  75     -18.083  14.003  -9.352  1.00  0.00           H  
ATOM    605  H   TRP A  75     -11.339   9.262 -10.853  1.00123.06           H  
ATOM    606  HA  TRP A  75     -13.567   7.863 -11.862  1.00124.40           H  
ATOM    607  N   ARG A  76     -14.545   9.128 -13.697  1.00 31.02           N  
ATOM    608  CA  ARG A  76     -15.271   9.640 -14.865  1.00 32.28           C  
ATOM    609  C   ARG A  76     -14.423   9.790 -16.146  1.00 31.44           C  
ATOM    610  O   ARG A  76     -13.237  10.115 -16.094  1.00 32.07           O  
ATOM    611  CB  ARG A  76     -16.170  10.868 -14.570  1.00  0.00           C  
ATOM    612  CG  ARG A  76     -17.180  10.609 -13.434  1.00  0.00           C  
ATOM    613  CD  ARG A  76     -18.333  11.620 -13.354  1.00  0.00           C  
ATOM    614  NE  ARG A  76     -17.906  12.938 -12.867  1.00  0.00           N  
ATOM    615  CZ  ARG A  76     -18.703  14.018 -12.774  1.00  0.00           C  
ATOM    616  NH1 ARG A  76     -19.987  13.973 -13.159  1.00  0.00           N  
ATOM    617  NH2 ARG A  76     -18.207  15.160 -12.285  1.00  0.00           N1+
ATOM    618  HB2 ARG A  76     -15.579  11.761 -14.365  1.00  0.00           H  
ATOM    619  HB3 ARG A  76     -16.733  11.089 -15.478  1.00  0.00           H  
ATOM    620  HG2 ARG A  76     -17.608   9.608 -13.499  1.00  0.00           H  
ATOM    621  HG3 ARG A  76     -16.627  10.632 -12.498  1.00  0.00           H  
ATOM    622  HD2 ARG A  76     -18.699  11.800 -14.365  1.00  0.00           H  
ATOM    623  HD3 ARG A  76     -19.174  11.220 -12.787  1.00  0.00           H  
ATOM    624  HE  ARG A  76     -16.953  13.002 -12.536  1.00  0.00           H  
ATOM    625 HH12 ARG A  76     -20.576  14.788 -13.082  1.00  0.00           H  
ATOM    626 HH11 ARG A  76     -20.375  13.116 -13.525  1.00  0.00           H  
ATOM    627 HH22 ARG A  76     -18.791  15.981 -12.207  1.00  0.00           H  
ATOM    628 HH21 ARG A  76     -17.244  15.212 -11.989  1.00  0.00           H  
ATOM    629  H   ARG A  76     -14.518   8.121 -13.642  1.00  0.00           H  
ATOM    630  HA  ARG A  76     -15.960   8.822 -15.079  1.00  0.00           H  
ATOM    631  N   ARG A  77     -15.118   9.513 -17.266  1.00 31.02           N  
ATOM    632  CA  ARG A  77     -14.727   9.434 -18.679  1.00 30.54           C  
ATOM    633  C   ARG A  77     -13.370   8.776 -19.010  1.00 30.29           C  
ATOM    634  O   ARG A  77     -13.347   7.611 -19.405  1.00 30.82           O  
ATOM    635  CB  ARG A  77     -14.940  10.787 -19.413  1.00  0.00           C  
ATOM    636  CG  ARG A  77     -14.812  10.655 -20.950  1.00  0.00           C  
ATOM    637  CD  ARG A  77     -14.994  11.961 -21.733  1.00  0.00           C  
ATOM    638  NE  ARG A  77     -14.681  11.743 -23.155  1.00  0.00           N  
ATOM    639  CZ  ARG A  77     -14.481  12.689 -24.089  1.00  0.00           C  
ATOM    640  NH1 ARG A  77     -14.532  13.993 -23.784  1.00  0.00           N  
ATOM    641  NH2 ARG A  77     -14.221  12.320 -25.350  1.00  0.00           N1+
ATOM    642  HB2 ARG A  77     -15.928  11.182 -19.175  1.00  0.00           H  
ATOM    643  HB3 ARG A  77     -14.227  11.526 -19.044  1.00  0.00           H  
ATOM    644  HG2 ARG A  77     -13.875  10.192 -21.258  1.00  0.00           H  
ATOM    645  HG3 ARG A  77     -15.597   9.966 -21.265  1.00  0.00           H  
ATOM    646  HD2 ARG A  77     -16.039  12.271 -21.703  1.00  0.00           H  
ATOM    647  HD3 ARG A  77     -14.403  12.764 -21.291  1.00  0.00           H  
ATOM    648  HE  ARG A  77     -14.671  10.777 -23.453  1.00  0.00           H  
ATOM    649 HH12 ARG A  77     -14.381  14.694 -24.494  1.00  0.00           H  
ATOM    650 HH11 ARG A  77     -14.737  14.282 -22.839  1.00  0.00           H  
ATOM    651 HH22 ARG A  77     -14.069  13.016 -26.066  1.00  0.00           H  
ATOM    652 HH21 ARG A  77     -14.177  11.342 -25.600  1.00  0.00           H  
ATOM    653  H   ARG A  77     -16.093   9.294 -17.129  1.00  0.00           H  
ATOM    654  HA  ARG A  77     -15.471   8.754 -19.098  1.00  0.00           H  
ATOM    655  N   LYS A  78     -12.310   9.597 -18.979  1.00 27.98           N  
ATOM    656  CA  LYS A  78     -11.156   9.566 -19.885  1.00 27.56           C  
ATOM    657  C   LYS A  78     -10.226   8.342 -19.796  1.00 27.51           C  
ATOM    658  O   LYS A  78      -9.403   8.154 -20.691  1.00 28.08           O  
ATOM    659  CB  LYS A  78     -10.300  10.826 -19.597  1.00  0.00           C  
ATOM    660  CG  LYS A  78     -11.051  12.170 -19.548  1.00  0.00           C  
ATOM    661  CD  LYS A  78     -10.090  13.338 -19.264  1.00  0.00           C  
ATOM    662  CE  LYS A  78     -10.814  14.666 -19.006  1.00  0.00           C  
ATOM    663  NZ  LYS A  78      -9.856  15.768 -18.804  1.00  0.00           N1+
ATOM    664  HB2 LYS A  78      -9.814  10.707 -18.628  1.00  0.00           H  
ATOM    665  HB3 LYS A  78      -9.494  10.893 -20.330  1.00  0.00           H  
ATOM    666  HG2 LYS A  78     -11.576  12.336 -20.490  1.00  0.00           H  
ATOM    667  HG3 LYS A  78     -11.811  12.149 -18.766  1.00  0.00           H  
ATOM    668  HD2 LYS A  78      -9.464  13.094 -18.404  1.00  0.00           H  
ATOM    669  HD3 LYS A  78      -9.412  13.453 -20.111  1.00  0.00           H  
ATOM    670  HE2 LYS A  78     -11.460  14.917 -19.848  1.00  0.00           H  
ATOM    671  HE3 LYS A  78     -11.450  14.585 -18.124  1.00  0.00           H  
ATOM    672  HZ1 LYS A  78     -10.359  16.628 -18.631  1.00  0.00           H  
ATOM    673  HZ2 LYS A  78      -9.263  15.564 -18.012  1.00  0.00           H  
ATOM    674  HZ3 LYS A  78      -9.284  15.878 -19.630  1.00  0.00           H  
ATOM    675  H   LYS A  78     -12.443  10.492 -18.530  1.00  0.00           H  
ATOM    676  HA  LYS A  78     -11.530   9.618 -20.908  1.00  0.00           H  
ATOM    677  N   LYS A  79     -10.269   7.642 -18.654  1.00134.08           N  
ATOM    678  CA  LYS A  79      -9.039   7.244 -17.970  1.00131.86           C  
ATOM    679  C   LYS A  79      -9.222   6.045 -17.028  1.00132.39           C  
ATOM    680  O   LYS A  79      -8.219   5.477 -16.603  1.00130.35           O  
ATOM    681  CB  LYS A  79      -8.537   8.533 -17.271  1.00  0.00           C  
ATOM    682  CG  LYS A  79      -7.523   8.437 -16.129  1.00  0.00           C  
ATOM    683  CD  LYS A  79      -7.223   9.847 -15.605  1.00  0.00           C  
ATOM    684  CE  LYS A  79      -6.316   9.863 -14.376  1.00  0.00           C  
ATOM    685  NZ  LYS A  79      -6.121  11.243 -13.913  1.00  0.00           N1+
ATOM    686  HB2 LYS A  79      -8.138   9.206 -18.031  1.00  0.00           H  
ATOM    687  HB3 LYS A  79      -9.407   9.043 -16.849  1.00  0.00           H  
ATOM    688  HG2 LYS A  79      -7.920   7.826 -15.320  1.00  0.00           H  
ATOM    689  HG3 LYS A  79      -6.608   7.956 -16.476  1.00  0.00           H  
ATOM    690  HD2 LYS A  79      -6.749  10.425 -16.401  1.00  0.00           H  
ATOM    691  HD3 LYS A  79      -8.156  10.365 -15.378  1.00  0.00           H  
ATOM    692  HE2 LYS A  79      -6.747   9.286 -13.560  1.00  0.00           H  
ATOM    693  HE3 LYS A  79      -5.348   9.421 -14.610  1.00  0.00           H  
ATOM    694  HZ1 LYS A  79      -5.539  11.244 -13.087  1.00  0.00           H  
ATOM    695  HZ2 LYS A  79      -5.674  11.780 -14.641  1.00  0.00           H  
ATOM    696  HZ3 LYS A  79      -7.019  11.652 -13.697  1.00  0.00           H  
ATOM    697  HA  LYS A  79      -8.295   6.934 -18.707  1.00131.86           H  
ATOM    698  H   LYS A  79     -11.049   7.823 -18.038  1.00  0.00           H  
ATOM    699  N   LYS A  80     -10.478   5.681 -16.731  1.00128.20           N  
ATOM    700  CA  LYS A  80     -10.888   4.603 -15.833  1.00126.38           C  
ATOM    701  C   LYS A  80     -10.865   3.218 -16.518  1.00127.38           C  
ATOM    702  O   LYS A  80     -11.916   2.634 -16.770  1.00127.92           O  
ATOM    703  CB  LYS A  80     -12.254   4.976 -15.210  1.00  0.00           C  
ATOM    704  CG  LYS A  80     -13.340   5.402 -16.220  1.00  0.00           C  
ATOM    705  CD  LYS A  80     -14.683   5.704 -15.553  1.00  0.00           C  
ATOM    706  CE  LYS A  80     -15.775   5.998 -16.589  1.00  0.00           C  
ATOM    707  NZ  LYS A  80     -17.065   6.288 -15.942  1.00  0.00           N1+
ATOM    708  HB2 LYS A  80     -12.616   4.141 -14.608  1.00  0.00           H  
ATOM    709  HB3 LYS A  80     -12.104   5.792 -14.505  1.00  0.00           H  
ATOM    710  HG2 LYS A  80     -13.022   6.294 -16.761  1.00  0.00           H  
ATOM    711  HG3 LYS A  80     -13.482   4.626 -16.971  1.00  0.00           H  
ATOM    712  HD2 LYS A  80     -14.982   4.857 -14.932  1.00  0.00           H  
ATOM    713  HD3 LYS A  80     -14.570   6.555 -14.881  1.00  0.00           H  
ATOM    714  HE2 LYS A  80     -15.490   6.842 -17.215  1.00  0.00           H  
ATOM    715  HE3 LYS A  80     -15.904   5.142 -17.252  1.00  0.00           H  
ATOM    716  HZ1 LYS A  80     -17.763   6.475 -16.649  1.00  0.00           H  
ATOM    717  HZ2 LYS A  80     -17.350   5.486 -15.399  1.00  0.00           H  
ATOM    718  HZ3 LYS A  80     -16.973   7.088 -15.333  1.00  0.00           H  
ATOM    719  H   LYS A  80     -11.240   6.189 -17.155  1.00128.20           H  
ATOM    720  HA  LYS A  80     -10.181   4.564 -15.004  1.00126.38           H  
ATOM    721  N   SER A  81      -9.652   2.710 -16.787  1.00120.24           N  
ATOM    722  CA  SER A  81      -9.377   1.323 -17.170  1.00118.01           C  
ATOM    723  C   SER A  81      -9.296   0.410 -15.930  1.00118.60           C  
ATOM    724  O   SER A  81      -9.377   0.894 -14.801  1.00117.91           O  
ATOM    725  CB  SER A  81      -8.083   1.300 -18.018  1.00  0.00           C  
ATOM    726  OG  SER A  81      -6.903   1.457 -17.248  1.00  0.00           O  
ATOM    727  HB2 SER A  81      -8.005   0.348 -18.545  1.00  0.00           H  
ATOM    728  HB3 SER A  81      -8.114   2.073 -18.786  1.00  0.00           H  
ATOM    729  HG  SER A  81      -6.151   1.484 -17.846  1.00  0.00           H  
ATOM    730  H   SER A  81      -8.834   3.255 -16.556  1.00120.24           H  
ATOM    731  HA  SER A  81     -10.197   0.966 -17.796  1.00118.01           H  
ATOM    732  N   ARG A  82      -9.111  -0.902 -16.163  1.00112.53           N  
ATOM    733  CA  ARG A  82      -8.940  -1.915 -15.117  1.00109.87           C  
ATOM    734  C   ARG A  82      -7.779  -1.605 -14.148  1.00108.81           C  
ATOM    735  O   ARG A  82      -7.981  -1.708 -12.940  1.00107.94           O  
ATOM    736  CB  ARG A  82      -8.839  -3.313 -15.772  1.00  0.00           C  
ATOM    737  CG  ARG A  82      -8.612  -4.461 -14.775  1.00  0.00           C  
ATOM    738  CD  ARG A  82      -8.821  -5.857 -15.372  1.00  0.00           C  
ATOM    739  NE  ARG A  82      -8.509  -6.911 -14.395  1.00  0.00           N  
ATOM    740  CZ  ARG A  82      -8.205  -8.190 -14.678  1.00  0.00           C  
ATOM    741  NH1 ARG A  82      -8.027  -8.599 -15.940  1.00  0.00           N  
ATOM    742  NH2 ARG A  82      -8.074  -9.070 -13.678  1.00  0.00           N1+
ATOM    743  HB2 ARG A  82      -9.760  -3.502 -16.326  1.00  0.00           H  
ATOM    744  HB3 ARG A  82      -8.033  -3.324 -16.507  1.00  0.00           H  
ATOM    745  HG2 ARG A  82      -7.628  -4.387 -14.318  1.00  0.00           H  
ATOM    746  HG3 ARG A  82      -9.341  -4.338 -13.975  1.00  0.00           H  
ATOM    747  HD2 ARG A  82      -9.873  -5.990 -15.626  1.00  0.00           H  
ATOM    748  HD3 ARG A  82      -8.251  -5.959 -16.294  1.00  0.00           H  
ATOM    749  HE  ARG A  82      -8.636  -6.656 -13.427  1.00  0.00           H  
ATOM    750 HH12 ARG A  82      -7.842  -9.569 -16.148  1.00  0.00           H  
ATOM    751 HH11 ARG A  82      -8.079  -7.930 -16.693  1.00  0.00           H  
ATOM    752 HH22 ARG A  82      -7.859 -10.036 -13.878  1.00  0.00           H  
ATOM    753 HH21 ARG A  82      -8.186  -8.776 -12.719  1.00  0.00           H  
ATOM    754  H   ARG A  82      -9.057  -1.237 -17.113  1.00112.53           H  
ATOM    755  HA  ARG A  82      -9.859  -1.900 -14.526  1.00109.87           H  
ATOM    756  N   MET A  83      -6.623  -1.176 -14.690  1.00102.00           N  
ATOM    757  CA  MET A  83      -5.434  -0.800 -13.924  1.00 99.44           C  
ATOM    758  C   MET A  83      -5.656   0.427 -13.018  1.00100.64           C  
ATOM    759  O   MET A  83      -5.321   0.367 -11.838  1.00 99.64           O  
ATOM    760  CB  MET A  83      -4.241  -0.587 -14.883  1.00  0.00           C  
ATOM    761  CG  MET A  83      -2.877  -0.477 -14.179  1.00  0.00           C  
ATOM    762  SD  MET A  83      -1.548   0.205 -15.202  1.00  0.00           S  
ATOM    763  CE  MET A  83      -0.152  -0.066 -14.078  1.00  0.00           C  
ATOM    764  HB2 MET A  83      -4.194  -1.428 -15.577  1.00  0.00           H  
ATOM    765  HB3 MET A  83      -4.410   0.297 -15.500  1.00  0.00           H  
ATOM    766  HG2 MET A  83      -2.940   0.146 -13.287  1.00  0.00           H  
ATOM    767  HG3 MET A  83      -2.572  -1.470 -13.850  1.00  0.00           H  
ATOM    768  HE1 MET A  83       0.771   0.261 -14.557  1.00  0.00           H  
ATOM    769  HE2 MET A  83      -0.287   0.505 -13.159  1.00  0.00           H  
ATOM    770  HE3 MET A  83      -0.054  -1.120 -13.819  1.00  0.00           H  
ATOM    771  H   MET A  83      -6.547  -1.102 -15.693  1.00102.00           H  
ATOM    772  HA  MET A  83      -5.204  -1.653 -13.286  1.00 99.44           H  
ATOM    773  N   THR A  84      -6.223   1.513 -13.570  1.00 95.94           N  
ATOM    774  CA  THR A  84      -6.490   2.746 -12.820  1.00 95.34           C  
ATOM    775  C   THR A  84      -7.656   2.611 -11.819  1.00 96.59           C  
ATOM    776  O   THR A  84      -7.600   3.295 -10.800  1.00 96.06           O  
ATOM    777  CB  THR A  84      -6.817   3.937 -13.748  1.00  0.00           C  
ATOM    778  OG1 THR A  84      -7.796   3.560 -14.679  1.00  0.00           O  
ATOM    779  CG2 THR A  84      -5.616   4.482 -14.524  1.00  0.00           C  
ATOM    780  HB  THR A  84      -7.230   4.765 -13.170  1.00  0.00           H  
ATOM    781  HG1 THR A  84      -7.898   4.279 -15.313  1.00  0.00           H  
ATOM    782 HG21 THR A  84      -5.920   5.214 -15.272  1.00  0.00           H  
ATOM    783 HG22 THR A  84      -4.941   4.996 -13.845  1.00  0.00           H  
ATOM    784 HG23 THR A  84      -5.067   3.688 -15.034  1.00  0.00           H  
ATOM    785  H   THR A  84      -6.517   1.505 -14.537  1.00 95.94           H  
ATOM    786  HA  THR A  84      -5.588   2.996 -12.262  1.00 95.34           H  
ATOM    787  N   PHE A  85      -8.639   1.725 -12.074  1.00 91.62           N  
ATOM    788  CA  PHE A  85      -9.719   1.382 -11.137  1.00 91.11           C  
ATOM    789  C   PHE A  85      -9.195   0.691  -9.864  1.00 93.16           C  
ATOM    790  O   PHE A  85      -9.707   0.946  -8.775  1.00 92.10           O  
ATOM    791  CB  PHE A  85     -10.792   0.542 -11.864  1.00  0.00           C  
ATOM    792  CG  PHE A  85     -12.010   0.141 -11.043  1.00  0.00           C  
ATOM    793  CD1 PHE A  85     -13.015   1.092 -10.764  1.00  0.00           C  
ATOM    794  CD2 PHE A  85     -12.097  -1.138 -10.452  1.00  0.00           C  
ATOM    795  CE1 PHE A  85     -14.105   0.743  -9.978  1.00  0.00           C  
ATOM    796  CE2 PHE A  85     -13.206  -1.472  -9.686  1.00  0.00           C  
ATOM    797  CZ  PHE A  85     -14.207  -0.538  -9.452  1.00  0.00           C  
ATOM    798  HB2 PHE A  85     -11.162   1.118 -12.713  1.00  0.00           H  
ATOM    799  HB3 PHE A  85     -10.342  -0.356 -12.292  1.00  0.00           H  
ATOM    800  HD1 PHE A  85     -12.944   2.089 -11.174  1.00  0.00           H  
ATOM    801  HD2 PHE A  85     -11.312  -1.863 -10.605  1.00  0.00           H  
ATOM    802  HE1 PHE A  85     -14.880   1.469  -9.782  1.00  0.00           H  
ATOM    803  HE2 PHE A  85     -13.292  -2.462  -9.270  1.00  0.00           H  
ATOM    804  HZ  PHE A  85     -15.063  -0.808  -8.851  1.00  0.00           H  
ATOM    805  H   PHE A  85      -8.641   1.227 -12.955  1.00 91.62           H  
ATOM    806  HA  PHE A  85     -10.192   2.315 -10.828  1.00 91.11           H  
ATOM    807  N   PHE A  86      -8.144  -0.127 -10.029  1.00 89.24           N  
ATOM    808  CA  PHE A  86      -7.387  -0.732  -8.939  1.00 88.38           C  
ATOM    809  C   PHE A  86      -6.511   0.285  -8.192  1.00 91.90           C  
ATOM    810  O   PHE A  86      -6.389   0.172  -6.979  1.00 90.43           O  
ATOM    811  CB  PHE A  86      -6.560  -1.909  -9.488  1.00  0.00           C  
ATOM    812  CG  PHE A  86      -7.358  -3.046 -10.103  1.00  0.00           C  
ATOM    813  CD1 PHE A  86      -6.780  -3.804 -11.144  1.00  0.00           C  
ATOM    814  CD2 PHE A  86      -8.595  -3.464  -9.563  1.00  0.00           C  
ATOM    815  CE1 PHE A  86      -7.472  -4.873 -11.691  1.00  0.00           C  
ATOM    816  CE2 PHE A  86      -9.270  -4.535 -10.125  1.00  0.00           C  
ATOM    817  CZ  PHE A  86      -8.724  -5.218 -11.202  1.00  0.00           C  
ATOM    818  HB2 PHE A  86      -5.894  -1.533 -10.260  1.00  0.00           H  
ATOM    819  HB3 PHE A  86      -5.906  -2.324  -8.725  1.00  0.00           H  
ATOM    820  HD1 PHE A  86      -5.804  -3.553 -11.529  1.00  0.00           H  
ATOM    821  HD2 PHE A  86      -9.039  -2.957  -8.721  1.00  0.00           H  
ATOM    822  HE1 PHE A  86      -7.014  -5.453 -12.478  1.00  0.00           H  
ATOM    823  HE2 PHE A  86     -10.218  -4.841  -9.712  1.00  0.00           H  
ATOM    824  HZ  PHE A  86      -9.250  -6.054 -11.633  1.00  0.00           H  
ATOM    825  H   PHE A  86      -7.792  -0.297 -10.962  1.00 89.24           H  
ATOM    826  HA  PHE A  86      -8.092  -1.113  -8.201  1.00 88.38           H  
ATOM    827  N   VAL A  87      -5.969   1.302  -8.882  1.00 89.29           N  
ATOM    828  CA  VAL A  87      -5.241   2.399  -8.234  1.00 88.98           C  
ATOM    829  C   VAL A  87      -6.148   3.302  -7.362  1.00 93.87           C  
ATOM    830  O   VAL A  87      -5.662   3.784  -6.337  1.00 93.58           O  
ATOM    831  CB  VAL A  87      -4.419   3.233  -9.260  1.00  0.00           C  
ATOM    832  CG1 VAL A  87      -3.896   4.595  -8.757  1.00  0.00           C  
ATOM    833  CG2 VAL A  87      -3.236   2.406  -9.795  1.00  0.00           C  
ATOM    834  HB  VAL A  87      -5.065   3.453 -10.107  1.00  0.00           H  
ATOM    835 HG11 VAL A  87      -3.243   5.060  -9.493  1.00  0.00           H  
ATOM    836 HG12 VAL A  87      -4.704   5.301  -8.567  1.00  0.00           H  
ATOM    837 HG13 VAL A  87      -3.318   4.485  -7.838  1.00  0.00           H  
ATOM    838 HG21 VAL A  87      -2.695   2.947 -10.570  1.00  0.00           H  
ATOM    839 HG22 VAL A  87      -2.527   2.169  -9.000  1.00  0.00           H  
ATOM    840 HG23 VAL A  87      -3.567   1.466 -10.232  1.00  0.00           H  
ATOM    841  H   VAL A  87      -6.090   1.361  -9.883  1.00 89.29           H  
ATOM    842  HA  VAL A  87      -4.522   1.942  -7.549  1.00 88.98           H  
ATOM    843  N   THR A  88      -7.442   3.461  -7.720  1.00 91.06           N  
ATOM    844  CA  THR A  88      -8.433   4.139  -6.869  1.00 91.45           C  
ATOM    845  C   THR A  88      -8.756   3.346  -5.590  1.00 95.63           C  
ATOM    846  O   THR A  88      -8.848   3.964  -4.532  1.00 95.63           O  
ATOM    847  CB  THR A  88      -9.772   4.513  -7.578  1.00  0.00           C  
ATOM    848  OG1 THR A  88     -10.782   3.519  -7.562  1.00  0.00           O  
ATOM    849  CG2 THR A  88      -9.621   5.072  -8.990  1.00  0.00           C  
ATOM    850  HB  THR A  88     -10.188   5.329  -6.983  1.00  0.00           H  
ATOM    851  HG1 THR A  88     -11.481   3.778  -8.167  1.00  0.00           H  
ATOM    852 HG21 THR A  88     -10.477   5.689  -9.265  1.00  0.00           H  
ATOM    853 HG22 THR A  88      -8.731   5.693  -9.048  1.00  0.00           H  
ATOM    854 HG23 THR A  88      -9.546   4.279  -9.726  1.00  0.00           H  
ATOM    855  H   THR A  88      -7.786   3.048  -8.576  1.00 91.06           H  
ATOM    856  HA  THR A  88      -7.977   5.080  -6.554  1.00 91.45           H  
ATOM    857  N   GLN A  89      -8.865   2.008  -5.700  1.00 91.92           N  
ATOM    858  CA  GLN A  89      -8.994   1.074  -4.577  1.00 90.97           C  
ATOM    859  C   GLN A  89      -7.816   1.162  -3.592  1.00 94.68           C  
ATOM    860  O   GLN A  89      -8.040   1.216  -2.384  1.00 94.31           O  
ATOM    861  CB  GLN A  89      -9.208  -0.361  -5.121  1.00  0.00           C  
ATOM    862  CG  GLN A  89      -8.964  -1.501  -4.103  1.00  0.00           C  
ATOM    863  CD  GLN A  89      -8.991  -2.893  -4.722  1.00  0.00           C  
ATOM    864  OE1 GLN A  89      -8.569  -3.095  -5.856  1.00  0.00           O  
ATOM    865  NE2 GLN A  89      -9.437  -3.877  -3.946  1.00  0.00           N  
ATOM    866  HB2 GLN A  89     -10.222  -0.443  -5.516  1.00  0.00           H  
ATOM    867  HB3 GLN A  89      -8.554  -0.513  -5.975  1.00  0.00           H  
ATOM    868  HG2 GLN A  89      -7.979  -1.432  -3.644  1.00  0.00           H  
ATOM    869  HG3 GLN A  89      -9.692  -1.432  -3.294  1.00  0.00           H  
ATOM    870 HE22 GLN A  89      -9.437  -4.826  -4.289  1.00  0.00           H  
ATOM    871 HE21 GLN A  89      -9.756  -3.687  -3.008  1.00  0.00           H  
ATOM    872  H   GLN A  89      -8.808   1.589  -6.619  1.00 91.92           H  
ATOM    873  HA  GLN A  89      -9.894   1.356  -4.026  1.00 90.97           H  
ATOM    874  N   LEU A  90      -6.595   1.162  -4.150  1.00 91.18           N  
ATOM    875  CA  LEU A  90      -5.321   1.244  -3.437  1.00 90.76           C  
ATOM    876  C   LEU A  90      -5.214   2.559  -2.646  1.00 96.29           C  
ATOM    877  O   LEU A  90      -4.906   2.516  -1.458  1.00 95.89           O  
ATOM    878  CB  LEU A  90      -4.181   1.066  -4.472  1.00 90.66           C  
ATOM    879  CG  LEU A  90      -2.865   0.442  -3.959  1.00 94.83           C  
ATOM    880  CD1 LEU A  90      -1.997   0.026  -5.161  1.00 94.71           C  
ATOM    881  CD2 LEU A  90      -2.080   1.335  -2.981  1.00 98.36           C  
ATOM    882  H   LEU A  90      -6.524   1.087  -5.156  1.00 91.18           H  
ATOM    883  HA  LEU A  90      -5.291   0.411  -2.731  1.00 90.76           H  
ATOM    884  HB3 LEU A  90      -3.980   2.001  -4.995  1.00 90.66           H  
ATOM    885  HB2 LEU A  90      -4.539   0.381  -5.241  1.00 90.66           H  
ATOM    886  HG  LEU A  90      -3.105  -0.464  -3.408  1.00 94.83           H  
ATOM    887 HD11 LEU A  90      -0.943  -0.053  -4.896  1.00 94.71           H  
ATOM    888 HD12 LEU A  90      -2.307  -0.940  -5.553  1.00 94.71           H  
ATOM    889 HD13 LEU A  90      -2.076   0.742  -5.981  1.00 94.71           H  
ATOM    890 HD21 LEU A  90      -2.134   0.938  -1.967  1.00 98.36           H  
ATOM    891 HD22 LEU A  90      -1.024   1.420  -3.237  1.00 98.36           H  
ATOM    892 HD23 LEU A  90      -2.469   2.350  -2.949  1.00 98.36           H  
ATOM    893  N   ALA A  91      -5.537   3.686  -3.308  1.00 94.07           N  
ATOM    894  CA  ALA A  91      -5.554   5.027  -2.725  1.00 94.77           C  
ATOM    895  C   ALA A  91      -6.665   5.241  -1.680  1.00100.13           C  
ATOM    896  O   ALA A  91      -6.435   5.993  -0.737  1.00100.51           O  
ATOM    897  CB  ALA A  91      -5.666   6.069  -3.848  1.00  0.00           C  
ATOM    898  HB1 ALA A  91      -4.848   5.980  -4.561  1.00  0.00           H  
ATOM    899  HB2 ALA A  91      -6.600   5.961  -4.403  1.00  0.00           H  
ATOM    900  HB3 ALA A  91      -5.633   7.083  -3.452  1.00  0.00           H  
ATOM    901  H   ALA A  91      -5.796   3.627  -4.285  1.00 94.07           H  
ATOM    902  HA  ALA A  91      -4.596   5.178  -2.226  1.00 94.77           H  
ATOM    903  N   ILE A  92      -7.824   4.573  -1.835  1.00 97.37           N  
ATOM    904  CA  ILE A  92      -8.933   4.591  -0.870  1.00 98.40           C  
ATOM    905  C   ILE A  92      -8.574   3.895   0.454  1.00100.53           C  
ATOM    906  O   ILE A  92      -8.896   4.428   1.514  1.00 99.95           O  
ATOM    907  CB  ILE A  92     -10.248   3.992  -1.470  1.00  0.00           C  
ATOM    908  CG1 ILE A  92     -10.934   5.044  -2.372  1.00  0.00           C  
ATOM    909  CG2 ILE A  92     -11.278   3.430  -0.457  1.00  0.00           C  
ATOM    910  CD1 ILE A  92     -11.995   4.466  -3.320  1.00  0.00           C  
ATOM    911  HB  ILE A  92      -9.957   3.156  -2.107  1.00  0.00           H  
ATOM    912 HG12 ILE A  92     -11.392   5.811  -1.747  1.00  0.00           H  
ATOM    913 HG13 ILE A  92     -10.189   5.569  -2.969  1.00  0.00           H  
ATOM    914 HG21 ILE A  92     -12.172   3.064  -0.961  1.00  0.00           H  
ATOM    915 HG22 ILE A  92     -10.889   2.587   0.111  1.00  0.00           H  
ATOM    916 HG23 ILE A  92     -11.594   4.196   0.253  1.00  0.00           H  
ATOM    917 HD11 ILE A  92     -12.100   5.093  -4.206  1.00  0.00           H  
ATOM    918 HD12 ILE A  92     -11.729   3.465  -3.662  1.00  0.00           H  
ATOM    919 HD13 ILE A  92     -12.971   4.410  -2.837  1.00  0.00           H  
ATOM    920  H   ILE A  92      -7.957   3.993  -2.653  1.00 97.37           H  
ATOM    921  HA  ILE A  92      -9.124   5.638  -0.626  1.00 98.40           H  
ATOM    922  N   THR A  93      -7.883   2.748   0.374  1.00 96.35           N  
ATOM    923  CA  THR A  93      -7.350   2.021   1.527  1.00 95.28           C  
ATOM    924  C   THR A  93      -6.268   2.830   2.278  1.00 97.62           C  
ATOM    925  O   THR A  93      -6.235   2.814   3.509  1.00 97.10           O  
ATOM    926  CB  THR A  93      -6.733   0.681   1.061  1.00  0.00           C  
ATOM    927  OG1 THR A  93      -7.738  -0.124   0.484  1.00  0.00           O  
ATOM    928  CG2 THR A  93      -6.079  -0.157   2.155  1.00  0.00           C  
ATOM    929  HB  THR A  93      -5.988   0.871   0.287  1.00  0.00           H  
ATOM    930  HG1 THR A  93      -7.350  -0.968   0.240  1.00  0.00           H  
ATOM    931 HG21 THR A  93      -5.674  -1.083   1.746  1.00  0.00           H  
ATOM    932 HG22 THR A  93      -5.253   0.371   2.623  1.00  0.00           H  
ATOM    933 HG23 THR A  93      -6.803  -0.412   2.930  1.00  0.00           H  
ATOM    934  H   THR A  93      -7.667   2.356  -0.533  1.00 96.35           H  
ATOM    935  HA  THR A  93      -8.170   1.820   2.220  1.00 95.28           H  
ATOM    936  N   ASP A  94      -5.445   3.562   1.512  1.00 93.59           N  
ATOM    937  CA  ASP A  94      -4.455   4.516   2.004  1.00 93.36           C  
ATOM    938  C   ASP A  94      -5.082   5.784   2.631  1.00 97.09           C  
ATOM    939  O   ASP A  94      -4.462   6.378   3.512  1.00 96.91           O  
ATOM    940  CB  ASP A  94      -3.400   4.850   0.926  1.00 95.41           C  
ATOM    941  CG  ASP A  94      -2.590   3.654   0.403  1.00104.55           C  
ATOM    942  OD1 ASP A  94      -2.511   2.628   1.119  1.00104.15           O  
ATOM    943  OD2 ASP A  94      -2.001   3.817  -0.687  1.00110.57           O1-
ATOM    944  H   ASP A  94      -5.520   3.494   0.506  1.00 93.59           H  
ATOM    945  HA  ASP A  94      -3.924   4.012   2.810  1.00 93.36           H  
ATOM    946  HB3 ASP A  94      -2.704   5.591   1.298  1.00 95.41           H  
ATOM    947  HB2 ASP A  94      -3.921   5.288   0.076  1.00 95.41           H  
ATOM    948  N   SER A  95      -6.317   6.150   2.243  1.00 93.70           N  
ATOM    949  CA  SER A  95      -7.089   7.213   2.897  1.00 94.62           C  
ATOM    950  C   SER A  95      -7.621   6.772   4.275  1.00 97.69           C  
ATOM    951  O   SER A  95      -7.636   7.594   5.192  1.00 98.71           O  
ATOM    952  CB  SER A  95      -8.246   7.687   1.996  1.00  0.00           C  
ATOM    953  OG  SER A  95      -7.756   8.319   0.833  1.00  0.00           O  
ATOM    954  HB2 SER A  95      -8.907   6.873   1.710  1.00  0.00           H  
ATOM    955  HB3 SER A  95      -8.862   8.413   2.530  1.00  0.00           H  
ATOM    956  HG  SER A  95      -8.500   8.553   0.273  1.00  0.00           H  
ATOM    957  H   SER A  95      -6.779   5.652   1.496  1.00 93.70           H  
ATOM    958  HA  SER A  95      -6.425   8.066   3.062  1.00 94.62           H  
ATOM    959  N   PHE A  96      -8.007   5.485   4.404  1.00 91.85           N  
ATOM    960  CA  PHE A  96      -8.435   4.866   5.662  1.00 90.20           C  
ATOM    961  C   PHE A  96      -7.355   4.845   6.747  1.00 91.45           C  
ATOM    962  O   PHE A  96      -7.670   5.226   7.872  1.00 91.28           O  
ATOM    963  CB  PHE A  96      -9.017   3.449   5.455  1.00  0.00           C  
ATOM    964  CG  PHE A  96     -10.510   3.404   5.204  1.00  0.00           C  
ATOM    965  CD1 PHE A  96     -11.017   3.319   3.892  1.00  0.00           C  
ATOM    966  CD2 PHE A  96     -11.409   3.571   6.279  1.00  0.00           C  
ATOM    967  CE1 PHE A  96     -12.387   3.349   3.674  1.00  0.00           C  
ATOM    968  CE2 PHE A  96     -12.776   3.590   6.042  1.00  0.00           C  
ATOM    969  CZ  PHE A  96     -13.263   3.476   4.745  1.00  0.00           C  
ATOM    970  HB2 PHE A  96      -8.506   2.933   4.645  1.00  0.00           H  
ATOM    971  HB3 PHE A  96      -8.844   2.835   6.341  1.00  0.00           H  
ATOM    972  HD1 PHE A  96     -10.347   3.205   3.056  1.00  0.00           H  
ATOM    973  HD2 PHE A  96     -11.036   3.679   7.287  1.00  0.00           H  
ATOM    974  HE1 PHE A  96     -12.772   3.268   2.668  1.00  0.00           H  
ATOM    975  HE2 PHE A  96     -13.464   3.702   6.867  1.00  0.00           H  
ATOM    976  HZ  PHE A  96     -14.328   3.495   4.568  1.00  0.00           H  
ATOM    977  H   PHE A  96      -7.967   4.876   3.598  1.00 91.85           H  
ATOM    978  HA  PHE A  96      -9.236   5.495   6.057  1.00 90.20           H  
ATOM    979  N   THR A  97      -6.114   4.438   6.405  1.00 86.09           N  
ATOM    980  CA  THR A  97      -5.005   4.460   7.366  1.00 85.46           C  
ATOM    981  C   THR A  97      -4.663   5.892   7.804  1.00 91.05           C  
ATOM    982  O   THR A  97      -4.505   6.110   9.001  1.00 91.02           O  
ATOM    983  CB  THR A  97      -3.713   3.736   6.882  1.00  0.00           C  
ATOM    984  OG1 THR A  97      -2.791   3.561   7.940  1.00  0.00           O  
ATOM    985  CG2 THR A  97      -2.904   4.441   5.775  1.00  0.00           C  
ATOM    986  HB  THR A  97      -4.005   2.740   6.551  1.00  0.00           H  
ATOM    987  HG1 THR A  97      -1.951   3.283   7.566  1.00  0.00           H  
ATOM    988 HG21 THR A  97      -1.999   3.892   5.518  1.00  0.00           H  
ATOM    989 HG22 THR A  97      -3.500   4.524   4.875  1.00  0.00           H  
ATOM    990 HG23 THR A  97      -2.567   5.438   6.056  1.00  0.00           H  
ATOM    991  H   THR A  97      -5.914   4.124   5.465  1.00 86.09           H  
ATOM    992  HA  THR A  97      -5.365   3.937   8.252  1.00 85.46           H  
ATOM    993  N   GLY A  98      -4.647   6.830   6.835  1.00 88.22           N  
ATOM    994  CA  GLY A  98      -4.399   8.263   6.996  1.00 89.33           C  
ATOM    995  C   GLY A  98      -5.277   8.878   8.090  1.00 94.73           C  
ATOM    996  O   GLY A  98      -4.763   9.563   8.969  1.00 95.25           O  
ATOM    997  HA3 GLY A  98      -4.631   8.757   6.052  1.00 89.33           H  
ATOM    998  H   GLY A  98      -4.830   6.526   5.889  1.00 88.22           H  
ATOM    999  HA2 GLY A  98      -3.345   8.455   7.189  1.00 89.33           H  
ATOM   1000  N   LEU A  99      -6.587   8.593   8.048  1.00 91.95           N  
ATOM   1001  CA  LEU A  99      -7.581   9.132   8.970  1.00 93.28           C  
ATOM   1002  C   LEU A  99      -7.663   8.339  10.283  1.00 98.85           C  
ATOM   1003  O   LEU A  99      -7.501   8.937  11.347  1.00 99.43           O  
ATOM   1004  CB  LEU A  99      -8.946   9.190   8.251  1.00  0.00           C  
ATOM   1005  CG  LEU A  99      -8.999  10.236   7.114  1.00  0.00           C  
ATOM   1006  CD1 LEU A  99     -10.286  10.086   6.278  1.00  0.00           C  
ATOM   1007  CD2 LEU A  99      -8.825  11.670   7.651  1.00  0.00           C  
ATOM   1008  HB2 LEU A  99      -9.177   8.202   7.848  1.00  0.00           H  
ATOM   1009  HB3 LEU A  99      -9.738   9.411   8.970  1.00  0.00           H  
ATOM   1010  HG  LEU A  99      -8.169  10.044   6.434  1.00  0.00           H  
ATOM   1011 HD11 LEU A  99     -10.045   9.866   5.237  1.00  0.00           H  
ATOM   1012 HD12 LEU A  99     -10.918   9.274   6.638  1.00  0.00           H  
ATOM   1013 HD13 LEU A  99     -10.899  10.988   6.285  1.00  0.00           H  
ATOM   1014 HD21 LEU A  99      -9.331  12.412   7.033  1.00  0.00           H  
ATOM   1015 HD22 LEU A  99      -9.212  11.769   8.665  1.00  0.00           H  
ATOM   1016 HD23 LEU A  99      -7.771  11.943   7.683  1.00  0.00           H  
ATOM   1017  H   LEU A  99      -6.940   8.004   7.306  1.00 91.95           H  
ATOM   1018  HA  LEU A  99      -7.291  10.149   9.241  1.00 93.28           H  
ATOM   1019  N   VAL A 100      -7.941   7.028  10.191  1.00 95.66           N  
ATOM   1020  CA  VAL A 100      -8.225   6.178  11.349  1.00 95.45           C  
ATOM   1021  C   VAL A 100      -6.973   5.839  12.182  1.00 99.08           C  
ATOM   1022  O   VAL A 100      -7.073   5.883  13.407  1.00 98.94           O  
ATOM   1023  CB  VAL A 100      -8.978   4.872  10.939  1.00  0.00           C  
ATOM   1024  CG1 VAL A 100      -9.094   3.800  12.040  1.00  0.00           C  
ATOM   1025  CG2 VAL A 100     -10.386   5.205  10.408  1.00  0.00           C  
ATOM   1026  HB  VAL A 100      -8.425   4.401  10.129  1.00  0.00           H  
ATOM   1027 HG11 VAL A 100      -9.669   2.942  11.696  1.00  0.00           H  
ATOM   1028 HG12 VAL A 100      -8.124   3.416  12.338  1.00  0.00           H  
ATOM   1029 HG13 VAL A 100      -9.581   4.200  12.930  1.00  0.00           H  
ATOM   1030 HG21 VAL A 100     -10.931   4.306  10.122  1.00  0.00           H  
ATOM   1031 HG22 VAL A 100     -10.981   5.723  11.160  1.00  0.00           H  
ATOM   1032 HG23 VAL A 100     -10.338   5.843   9.525  1.00  0.00           H  
ATOM   1033  H   VAL A 100      -8.027   6.589   9.284  1.00 95.66           H  
ATOM   1034  HA  VAL A 100      -8.894   6.740  12.005  1.00 95.45           H  
ATOM   1035  N   ASN A 101      -5.842   5.517  11.526  1.00 95.30           N  
ATOM   1036  CA  ASN A 101      -4.641   4.982  12.183  1.00 94.52           C  
ATOM   1037  C   ASN A 101      -3.613   6.061  12.559  1.00 97.05           C  
ATOM   1038  O   ASN A 101      -3.277   6.136  13.737  1.00 97.18           O  
ATOM   1039  CB  ASN A 101      -3.950   3.877  11.343  1.00  0.00           C  
ATOM   1040  CG  ASN A 101      -4.857   2.721  10.917  1.00  0.00           C  
ATOM   1041  OD1 ASN A 101      -5.861   2.428  11.556  1.00  0.00           O  
ATOM   1042  ND2 ASN A 101      -4.500   2.043   9.829  1.00  0.00           N  
ATOM   1043  HB2 ASN A 101      -3.490   4.303  10.454  1.00  0.00           H  
ATOM   1044  HB3 ASN A 101      -3.131   3.445  11.921  1.00  0.00           H  
ATOM   1045 HD22 ASN A 101      -5.057   1.263   9.513  1.00  0.00           H  
ATOM   1046 HD21 ASN A 101      -3.690   2.331   9.294  1.00  0.00           H  
ATOM   1047  H   ASN A 101      -5.821   5.553  10.516  1.00 95.30           H  
ATOM   1048  HA  ASN A 101      -4.921   4.510  13.123  1.00 94.52           H  
ATOM   1049  N   ILE A 102      -3.080   6.816  11.575  1.00 91.79           N  
ATOM   1050  CA  ILE A 102      -1.812   7.564  11.699  1.00 91.38           C  
ATOM   1051  C   ILE A 102      -1.763   8.567  12.875  1.00 95.24           C  
ATOM   1052  O   ILE A 102      -0.789   8.541  13.630  1.00 94.87           O  
ATOM   1053  CB  ILE A 102      -1.403   8.333  10.399  1.00  0.00           C  
ATOM   1054  CG1 ILE A 102      -1.436   7.477   9.117  1.00  0.00           C  
ATOM   1055  CG2 ILE A 102      -0.021   9.027  10.480  1.00  0.00           C  
ATOM   1056  CD1 ILE A 102      -0.754   6.107   9.190  1.00  0.00           C  
ATOM   1057  HB  ILE A 102      -2.145   9.116  10.244  1.00  0.00           H  
ATOM   1058 HG12 ILE A 102      -2.471   7.318   8.862  1.00  0.00           H  
ATOM   1059 HG13 ILE A 102      -1.031   8.040   8.276  1.00  0.00           H  
ATOM   1060 HG21 ILE A 102       0.180   9.600   9.573  1.00  0.00           H  
ATOM   1061 HG22 ILE A 102       0.073   9.721  11.313  1.00  0.00           H  
ATOM   1062 HG23 ILE A 102       0.784   8.303  10.583  1.00  0.00           H  
ATOM   1063 HD11 ILE A 102      -0.542   5.726   8.190  1.00  0.00           H  
ATOM   1064 HD12 ILE A 102       0.185   6.156   9.733  1.00  0.00           H  
ATOM   1065 HD13 ILE A 102      -1.389   5.377   9.689  1.00  0.00           H  
ATOM   1066  H   ILE A 102      -3.437   6.712  10.634  1.00 91.79           H  
ATOM   1067  HA  ILE A 102      -1.040   6.817  11.899  1.00 91.38           H  
ATOM   1068  N   LEU A 103      -2.811   9.401  13.027  1.00 91.96           N  
ATOM   1069  CA  LEU A 103      -2.909  10.410  14.093  1.00 92.79           C  
ATOM   1070  C   LEU A 103      -3.051   9.775  15.488  1.00 96.49           C  
ATOM   1071  O   LEU A 103      -2.484  10.295  16.449  1.00 97.64           O  
ATOM   1072  CB  LEU A 103      -4.086  11.381  13.804  1.00  0.00           C  
ATOM   1073  CG  LEU A 103      -3.834  12.863  14.168  1.00  0.00           C  
ATOM   1074  CD1 LEU A 103      -2.644  13.483  13.402  1.00  0.00           C  
ATOM   1075  CD2 LEU A 103      -5.117  13.702  13.985  1.00  0.00           C  
ATOM   1076  HB2 LEU A 103      -4.372  11.343  12.759  1.00  0.00           H  
ATOM   1077  HB3 LEU A 103      -4.979  11.035  14.327  1.00  0.00           H  
ATOM   1078  HG  LEU A 103      -3.580  12.893  15.229  1.00  0.00           H  
ATOM   1079 HD11 LEU A 103      -1.928  13.908  14.105  1.00  0.00           H  
ATOM   1080 HD12 LEU A 103      -2.111  12.752  12.796  1.00  0.00           H  
ATOM   1081 HD13 LEU A 103      -2.941  14.281  12.722  1.00  0.00           H  
ATOM   1082 HD21 LEU A 103      -4.926  14.682  13.546  1.00  0.00           H  
ATOM   1083 HD22 LEU A 103      -5.843  13.199  13.346  1.00  0.00           H  
ATOM   1084 HD23 LEU A 103      -5.598  13.877  14.947  1.00  0.00           H  
ATOM   1085  H   LEU A 103      -3.589   9.345  12.385  1.00 91.96           H  
ATOM   1086  HA  LEU A 103      -1.967  10.960  14.092  1.00 92.79           H  
ATOM   1087  N   THR A 104      -3.783   8.650  15.554  1.00 90.52           N  
ATOM   1088  CA  THR A 104      -4.028   7.878  16.768  1.00 88.77           C  
ATOM   1089  C   THR A 104      -2.780   7.120  17.261  1.00 91.28           C  
ATOM   1090  O   THR A 104      -2.536   7.113  18.465  1.00 91.33           O  
ATOM   1091  CB  THR A 104      -5.173   6.850  16.571  1.00  0.00           C  
ATOM   1092  OG1 THR A 104      -6.304   7.493  16.016  1.00  0.00           O  
ATOM   1093  CG2 THR A 104      -5.613   6.157  17.871  1.00  0.00           C  
ATOM   1094  HB  THR A 104      -4.873   6.082  15.857  1.00  0.00           H  
ATOM   1095  HG1 THR A 104      -6.934   6.822  15.740  1.00  0.00           H  
ATOM   1096 HG21 THR A 104      -6.547   5.618  17.736  1.00  0.00           H  
ATOM   1097 HG22 THR A 104      -4.869   5.435  18.207  1.00  0.00           H  
ATOM   1098 HG23 THR A 104      -5.769   6.878  18.675  1.00  0.00           H  
ATOM   1099  H   THR A 104      -4.208   8.284  14.713  1.00 90.52           H  
ATOM   1100  HA  THR A 104      -4.327   8.580  17.549  1.00 88.77           H  
ATOM   1101  N   ASP A 105      -2.008   6.527  16.330  1.00 86.80           N  
ATOM   1102  CA  ASP A 105      -0.759   5.809  16.600  1.00 86.29           C  
ATOM   1103  C   ASP A 105       0.325   6.661  17.259  1.00 92.11           C  
ATOM   1104  O   ASP A 105       0.790   6.287  18.331  1.00 92.82           O  
ATOM   1105  CB  ASP A 105      -0.152   5.089  15.374  1.00  0.00           C  
ATOM   1106  CG  ASP A 105      -0.869   3.814  14.946  1.00  0.00           C  
ATOM   1107  OD1 ASP A 105      -2.101   3.727  15.123  1.00  0.00           O  
ATOM   1108  OD2 ASP A 105      -0.147   2.915  14.461  1.00  0.00           O1-
ATOM   1109  HB2 ASP A 105      -0.124   5.767  14.520  1.00  0.00           H  
ATOM   1110  HB3 ASP A 105       0.876   4.815  15.597  1.00  0.00           H  
ATOM   1111  H   ASP A 105      -2.299   6.553  15.361  1.00 86.80           H  
ATOM   1112  HA  ASP A 105      -1.019   5.036  17.327  1.00 86.29           H  
ATOM   1113  N   ILE A 106       0.724   7.770  16.619  1.00 89.03           N  
ATOM   1114  CA  ILE A 106       1.846   8.599  17.076  1.00 89.77           C  
ATOM   1115  C   ILE A 106       1.580   9.299  18.435  1.00 95.07           C  
ATOM   1116  O   ILE A 106       2.537   9.598  19.153  1.00 95.80           O  
ATOM   1117  CB  ILE A 106       2.282   9.606  15.968  1.00  0.00           C  
ATOM   1118  CG1 ILE A 106       2.787   8.839  14.716  1.00  0.00           C  
ATOM   1119  CG2 ILE A 106       3.344  10.640  16.413  1.00  0.00           C  
ATOM   1120  CD1 ILE A 106       2.773   9.657  13.419  1.00  0.00           C  
ATOM   1121  HB  ILE A 106       1.392  10.163  15.668  1.00  0.00           H  
ATOM   1122 HG12 ILE A 106       3.793   8.457  14.898  1.00  0.00           H  
ATOM   1123 HG13 ILE A 106       2.173   7.960  14.530  1.00  0.00           H  
ATOM   1124 HG21 ILE A 106       3.711  11.227  15.574  1.00  0.00           H  
ATOM   1125 HG22 ILE A 106       2.944  11.350  17.137  1.00  0.00           H  
ATOM   1126 HG23 ILE A 106       4.208  10.148  16.860  1.00  0.00           H  
ATOM   1127 HD11 ILE A 106       2.923   9.009  12.555  1.00  0.00           H  
ATOM   1128 HD12 ILE A 106       1.819  10.166  13.279  1.00  0.00           H  
ATOM   1129 HD13 ILE A 106       3.565  10.404  13.408  1.00  0.00           H  
ATOM   1130  H   ILE A 106       0.290   8.032  15.744  1.00 89.03           H  
ATOM   1131  HA  ILE A 106       2.688   7.925  17.245  1.00 89.77           H  
ATOM   1132  N   ILE A 107       0.293   9.461  18.795  1.00 91.07           N  
ATOM   1133  CA  ILE A 107      -0.164   9.970  20.088  1.00 91.29           C  
ATOM   1134  C   ILE A 107      -0.422   8.855  21.130  1.00 93.84           C  
ATOM   1135  O   ILE A 107      -0.229   9.131  22.310  1.00 95.38           O  
ATOM   1136  CB  ILE A 107      -1.425  10.872  19.918  1.00  0.00           C  
ATOM   1137  CG1 ILE A 107      -1.119  12.108  19.033  1.00  0.00           C  
ATOM   1138  CG2 ILE A 107      -2.104  11.316  21.234  1.00  0.00           C  
ATOM   1139  CD1 ILE A 107       0.037  12.998  19.518  1.00  0.00           C  
ATOM   1140  H   ILE A 107      -0.434   9.181  18.151  1.00 91.07           H  
ATOM   1141  HA  ILE A 107       0.628  10.586  20.516  1.00 91.29           H  
ATOM   1142  HB  ILE A 107      -2.169  10.287  19.373  1.00  0.00           H  
ATOM   1143 HG12 ILE A 107      -0.877  11.771  18.024  1.00  0.00           H  
ATOM   1144 HG13 ILE A 107      -2.021  12.710  18.917  1.00  0.00           H  
ATOM   1145 HG21 ILE A 107      -2.912  12.022  21.039  1.00  0.00           H  
ATOM   1146 HG22 ILE A 107      -2.552  10.477  21.767  1.00  0.00           H  
ATOM   1147 HG23 ILE A 107      -1.398  11.799  21.910  1.00  0.00           H  
ATOM   1148 HD11 ILE A 107      -0.103  14.027  19.186  1.00  0.00           H  
ATOM   1149 HD12 ILE A 107       0.124  13.012  20.604  1.00  0.00           H  
ATOM   1150 HD13 ILE A 107       0.982  12.646  19.107  1.00  0.00           H  
ATOM   1151  N   TRP A 108      -0.756   7.613  20.719  1.00 87.16           N  
ATOM   1152  CA  TRP A 108      -0.727   6.420  21.593  1.00 85.47           C  
ATOM   1153  C   TRP A 108       0.694   6.117  22.100  1.00 88.53           C  
ATOM   1154  O   TRP A 108       0.869   5.701  23.244  1.00 88.72           O  
ATOM   1155  CB  TRP A 108      -1.310   5.183  20.865  1.00  0.00           C  
ATOM   1156  CG  TRP A 108      -1.221   3.850  21.572  1.00  0.00           C  
ATOM   1157  CD1 TRP A 108      -1.630   3.607  22.839  1.00  0.00           C  
ATOM   1158  CD2 TRP A 108      -0.734   2.563  21.065  1.00  0.00           C  
ATOM   1159  NE1 TRP A 108      -1.464   2.273  23.138  1.00  0.00           N  
ATOM   1160  CE2 TRP A 108      -0.929   1.575  22.079  1.00  0.00           C  
ATOM   1161  CE3 TRP A 108      -0.157   2.116  19.852  1.00  0.00           C  
ATOM   1162  CZ2 TRP A 108      -0.608   0.219  21.889  1.00  0.00           C  
ATOM   1163  CZ3 TRP A 108       0.149   0.754  19.644  1.00  0.00           C  
ATOM   1164  CH2 TRP A 108      -0.083  -0.196  20.655  1.00  0.00           C  
ATOM   1165  HB2 TRP A 108      -2.360   5.365  20.641  1.00  0.00           H  
ATOM   1166  HB3 TRP A 108      -0.820   5.062  19.901  1.00  0.00           H  
ATOM   1167  HD1 TRP A 108      -2.030   4.356  23.507  1.00  0.00           H  
ATOM   1168  HE1 TRP A 108      -1.733   1.867  24.023  1.00  0.00           H  
ATOM   1169  HE3 TRP A 108       0.030   2.829  19.062  1.00  0.00           H  
ATOM   1170  HZ2 TRP A 108      -0.778  -0.501  22.675  1.00  0.00           H  
ATOM   1171  HZ3 TRP A 108       0.554   0.429  18.699  1.00  0.00           H  
ATOM   1172  HH2 TRP A 108       0.144  -1.238  20.491  1.00  0.00           H  
ATOM   1173  H   TRP A 108      -0.938   7.441  19.739  1.00 87.16           H  
ATOM   1174  HA  TRP A 108      -1.350   6.622  22.465  1.00 85.47           H  
ATOM   1175  N   ARG A 109       1.670   6.376  21.223  1.00 84.11           N  
ATOM   1176  CA  ARG A 109       3.100   6.237  21.449  1.00 84.29           C  
ATOM   1177  C   ARG A 109       3.720   7.475  22.135  1.00 89.72           C  
ATOM   1178  O   ARG A 109       4.945   7.566  22.204  1.00 90.43           O  
ATOM   1179  CB  ARG A 109       3.752   5.931  20.089  1.00  0.00           C  
ATOM   1180  CG  ARG A 109       3.182   4.685  19.378  1.00  0.00           C  
ATOM   1181  CD  ARG A 109       3.549   4.631  17.888  1.00  0.00           C  
ATOM   1182  NE  ARG A 109       2.714   3.696  17.117  1.00  0.00           N  
ATOM   1183  CZ  ARG A 109       2.458   2.399  17.356  1.00  0.00           C  
ATOM   1184  NH1 ARG A 109       3.046   1.735  18.360  1.00  0.00           N  
ATOM   1185  NH2 ARG A 109       1.591   1.761  16.557  1.00  0.00           N1+
ATOM   1186  HB2 ARG A 109       3.600   6.803  19.451  1.00  0.00           H  
ATOM   1187  HB3 ARG A 109       4.827   5.810  20.206  1.00  0.00           H  
ATOM   1188  HG2 ARG A 109       3.626   3.832  19.882  1.00  0.00           H  
ATOM   1189  HG3 ARG A 109       2.109   4.553  19.496  1.00  0.00           H  
ATOM   1190  HD2 ARG A 109       3.600   5.616  17.424  1.00  0.00           H  
ATOM   1191  HD3 ARG A 109       4.549   4.218  17.824  1.00  0.00           H  
ATOM   1192  HE  ARG A 109       2.283   4.103  16.300  1.00  0.00           H  
ATOM   1193 HH12 ARG A 109       2.844   0.762  18.539  1.00  0.00           H  
ATOM   1194 HH11 ARG A 109       3.767   2.192  18.901  1.00  0.00           H  
ATOM   1195 HH22 ARG A 109       1.393   0.781  16.692  1.00  0.00           H  
ATOM   1196 HH21 ARG A 109       1.120   2.251  15.803  1.00  0.00           H  
ATOM   1197  H   ARG A 109       1.409   6.704  20.302  1.00 84.11           H  
ATOM   1198  HA  ARG A 109       3.260   5.388  22.108  1.00 84.29           H  
ATOM   1199  N   PHE A 110       2.880   8.401  22.634  1.00 86.06           N  
ATOM   1200  CA  PHE A 110       3.289   9.611  23.342  1.00 86.69           C  
ATOM   1201  C   PHE A 110       2.125  10.059  24.247  1.00 91.60           C  
ATOM   1202  O   PHE A 110       1.525  11.105  24.003  1.00 93.38           O  
ATOM   1203  CB  PHE A 110       3.748  10.680  22.315  1.00  0.00           C  
ATOM   1204  CG  PHE A 110       4.497  11.863  22.908  1.00  0.00           C  
ATOM   1205  CD1 PHE A 110       5.878  11.752  23.173  1.00  0.00           C  
ATOM   1206  CD2 PHE A 110       3.811  13.016  23.350  1.00  0.00           C  
ATOM   1207  CE1 PHE A 110       6.551  12.795  23.796  1.00  0.00           C  
ATOM   1208  CE2 PHE A 110       4.503  14.046  23.973  1.00  0.00           C  
ATOM   1209  CZ  PHE A 110       5.870  13.940  24.185  1.00  0.00           C  
ATOM   1210  HB2 PHE A 110       4.411  10.223  21.580  1.00  0.00           H  
ATOM   1211  HB3 PHE A 110       2.893  11.043  21.742  1.00  0.00           H  
ATOM   1212  HD1 PHE A 110       6.417  10.858  22.893  1.00  0.00           H  
ATOM   1213  HD2 PHE A 110       2.748  13.117  23.194  1.00  0.00           H  
ATOM   1214  HE1 PHE A 110       7.607  12.711  23.996  1.00  0.00           H  
ATOM   1215  HE2 PHE A 110       3.976  14.932  24.293  1.00  0.00           H  
ATOM   1216  HZ  PHE A 110       6.405  14.744  24.670  1.00  0.00           H  
ATOM   1217  H   PHE A 110       1.883   8.261  22.547  1.00 86.06           H  
ATOM   1218  HA  PHE A 110       4.130   9.364  23.993  1.00 86.69           H  
ATOM   1219  N   THR A 111       1.799   9.242  25.262  1.00 87.06           N  
ATOM   1220  CA  THR A 111       0.732   9.519  26.230  1.00 87.31           C  
ATOM   1221  C   THR A 111       0.807   8.535  27.419  1.00 90.80           C  
ATOM   1222  O   THR A 111       1.430   7.478  27.298  1.00 88.85           O  
ATOM   1223  CB  THR A 111      -0.688   9.441  25.582  1.00  0.00           C  
ATOM   1224  OG1 THR A 111      -1.674   9.924  26.474  1.00  0.00           O  
ATOM   1225  CG2 THR A 111      -1.109   8.032  25.124  1.00  0.00           C  
ATOM   1226  HB  THR A 111      -0.728  10.104  24.718  1.00  0.00           H  
ATOM   1227  HG1 THR A 111      -2.524   9.537  26.238  1.00  0.00           H  
ATOM   1228 HG21 THR A 111      -2.032   8.065  24.545  1.00  0.00           H  
ATOM   1229 HG22 THR A 111      -0.343   7.592  24.491  1.00  0.00           H  
ATOM   1230 HG23 THR A 111      -1.265   7.350  25.960  1.00  0.00           H  
ATOM   1231  H   THR A 111       2.305   8.380  25.406  1.00 87.06           H  
ATOM   1232  HA  THR A 111       0.892  10.525  26.625  1.00 87.31           H  
ATOM   1233  N   GLY A 112       0.145   8.895  28.533  1.00 88.88           N  
ATOM   1234  CA  GLY A 112      -0.027   8.038  29.707  1.00 88.08           C  
ATOM   1235  C   GLY A 112      -1.318   7.200  29.628  1.00 90.80           C  
ATOM   1236  O   GLY A 112      -1.432   6.221  30.364  1.00 89.65           O  
ATOM   1237  HA3 GLY A 112      -0.081   8.670  30.593  1.00 88.08           H  
ATOM   1238  H   GLY A 112      -0.350   9.775  28.539  1.00 88.88           H  
ATOM   1239  HA2 GLY A 112       0.831   7.378  29.844  1.00 88.08           H  
ATOM   1240  N   ASP A 113      -2.275   7.559  28.752  1.00 87.32           N  
ATOM   1241  CA  ASP A 113      -3.547   6.849  28.568  1.00 86.37           C  
ATOM   1242  C   ASP A 113      -4.112   7.101  27.163  1.00 90.89           C  
ATOM   1243  O   ASP A 113      -3.845   8.136  26.557  1.00 91.58           O  
ATOM   1244  CB  ASP A 113      -4.628   7.146  29.643  1.00  0.00           C  
ATOM   1245  CG  ASP A 113      -4.988   8.616  29.919  1.00  0.00           C  
ATOM   1246  OD1 ASP A 113      -4.316   9.525  29.382  1.00  0.00           O  
ATOM   1247  OD2 ASP A 113      -5.960   8.805  30.681  1.00  0.00           O1-
ATOM   1248  HB2 ASP A 113      -5.547   6.626  29.373  1.00  0.00           H  
ATOM   1249  HB3 ASP A 113      -4.278   6.710  30.575  1.00  0.00           H  
ATOM   1250  H   ASP A 113      -2.149   8.382  28.179  1.00 87.32           H  
ATOM   1251  HA  ASP A 113      -3.326   5.780  28.614  1.00 86.37           H  
ATOM   1252  N   PHE A 114      -4.916   6.146  26.684  1.00 86.35           N  
ATOM   1253  CA  PHE A 114      -5.578   6.191  25.388  1.00 85.37           C  
ATOM   1254  C   PHE A 114      -6.939   6.892  25.547  1.00 90.20           C  
ATOM   1255  O   PHE A 114      -7.847   6.341  26.172  1.00 90.28           O  
ATOM   1256  CB  PHE A 114      -5.698   4.743  24.892  1.00  0.00           C  
ATOM   1257  CG  PHE A 114      -6.067   4.600  23.434  1.00  0.00           C  
ATOM   1258  CD1 PHE A 114      -5.069   4.689  22.444  1.00  0.00           C  
ATOM   1259  CD2 PHE A 114      -7.413   4.467  23.045  1.00  0.00           C  
ATOM   1260  CE1 PHE A 114      -5.399   4.501  21.111  1.00  0.00           C  
ATOM   1261  CE2 PHE A 114      -7.723   4.281  21.708  1.00  0.00           C  
ATOM   1262  CZ  PHE A 114      -6.719   4.273  20.749  1.00  0.00           C  
ATOM   1263  HB2 PHE A 114      -4.743   4.234  25.033  1.00  0.00           H  
ATOM   1264  HB3 PHE A 114      -6.416   4.184  25.492  1.00  0.00           H  
ATOM   1265  HD1 PHE A 114      -4.042   4.863  22.721  1.00  0.00           H  
ATOM   1266  HD2 PHE A 114      -8.191   4.463  23.789  1.00  0.00           H  
ATOM   1267  HE1 PHE A 114      -4.626   4.516  20.358  1.00  0.00           H  
ATOM   1268  HE2 PHE A 114      -8.747   4.112  21.423  1.00  0.00           H  
ATOM   1269  HZ  PHE A 114      -6.956   4.092  19.713  1.00  0.00           H  
ATOM   1270  H   PHE A 114      -5.144   5.349  27.266  1.00 86.35           H  
ATOM   1271  HA  PHE A 114      -4.955   6.745  24.681  1.00 85.37           H  
ATOM   1272  N   THR A 115      -7.023   8.114  25.003  1.00 87.23           N  
ATOM   1273  CA  THR A 115      -8.090   9.088  25.252  1.00 87.78           C  
ATOM   1274  C   THR A 115      -9.099   9.205  24.080  1.00 92.05           C  
ATOM   1275  O   THR A 115      -9.743  10.246  23.944  1.00 93.28           O  
ATOM   1276  CB  THR A 115      -7.452  10.485  25.516  1.00  0.00           C  
ATOM   1277  OG1 THR A 115      -6.687  10.921  24.404  1.00  0.00           O  
ATOM   1278  CG2 THR A 115      -6.565  10.527  26.769  1.00  0.00           C  
ATOM   1279  HB  THR A 115      -8.241  11.221  25.678  1.00  0.00           H  
ATOM   1280  HG1 THR A 115      -6.218  11.721  24.654  1.00  0.00           H  
ATOM   1281 HG21 THR A 115      -6.216  11.539  26.975  1.00  0.00           H  
ATOM   1282 HG22 THR A 115      -7.110  10.183  27.648  1.00  0.00           H  
ATOM   1283 HG23 THR A 115      -5.685   9.897  26.660  1.00  0.00           H  
ATOM   1284  H   THR A 115      -6.230   8.483  24.498  1.00 87.23           H  
ATOM   1285  HA  THR A 115      -8.659   8.800  26.138  1.00 87.78           H  
ATOM   1286  N   ALA A 116      -9.262   8.139  23.276  1.00 86.76           N  
ATOM   1287  CA  ALA A 116     -10.097   8.154  22.067  1.00 85.86           C  
ATOM   1288  C   ALA A 116     -11.132   6.999  21.995  1.00 88.66           C  
ATOM   1289  O   ALA A 116     -11.519   6.603  20.897  1.00 88.34           O  
ATOM   1290  CB  ALA A 116      -9.158   8.258  20.859  1.00  0.00           C  
ATOM   1291  HB1 ALA A 116      -8.513   7.383  20.778  1.00  0.00           H  
ATOM   1292  HB2 ALA A 116      -9.723   8.387  19.937  1.00  0.00           H  
ATOM   1293  HB3 ALA A 116      -8.509   9.130  20.946  1.00  0.00           H  
ATOM   1294  H   ALA A 116      -8.729   7.299  23.450  1.00 86.76           H  
ATOM   1295  HA  ALA A 116     -10.705   9.059  22.040  1.00 85.86           H  
ATOM   1296  N   PRO A 117     -11.631   6.543  23.169  1.00 84.10           N  
ATOM   1297  CA  PRO A 117     -12.430   5.322  23.405  1.00 83.03           C  
ATOM   1298  C   PRO A 117     -12.181   3.984  22.675  1.00 85.84           C  
ATOM   1299  O   PRO A 117     -11.279   3.850  21.848  1.00 84.42           O  
ATOM   1300  CD  PRO A 117     -12.258   7.526  24.057  1.00  0.00           C  
ATOM   1301  CB  PRO A 117     -13.859   5.857  23.296  1.00  0.00           C  
ATOM   1302  CG  PRO A 117     -13.763   7.239  23.944  1.00  0.00           C  
ATOM   1303  HD3 PRO A 117     -11.901   7.350  25.073  1.00  0.00           H  
ATOM   1304  HD2 PRO A 117     -12.055   8.572  23.826  1.00  0.00           H  
ATOM   1305  HB2 PRO A 117     -14.145   5.949  22.247  1.00  0.00           H  
ATOM   1306  HB3 PRO A 117     -14.595   5.221  23.792  1.00  0.00           H  
ATOM   1307  HG3 PRO A 117     -14.232   7.262  24.928  1.00  0.00           H  
ATOM   1308  HG2 PRO A 117     -14.267   7.979  23.321  1.00  0.00           H  
ATOM   1309  HA  PRO A 117     -12.257   5.081  24.454  1.00 83.03           H  
ATOM   1310  N   ASP A 118     -12.971   2.982  23.108  1.00 83.21           N  
ATOM   1311  CA  ASP A 118     -12.944   1.575  22.685  1.00 82.83           C  
ATOM   1312  C   ASP A 118     -13.166   1.351  21.190  1.00 88.05           C  
ATOM   1313  O   ASP A 118     -12.556   0.430  20.646  1.00 87.53           O  
ATOM   1314  CB  ASP A 118     -13.913   0.677  23.488  1.00  0.00           C  
ATOM   1315  CG  ASP A 118     -13.618   0.632  24.984  1.00  0.00           C  
ATOM   1316  OD1 ASP A 118     -13.973   1.615  25.670  1.00  0.00           O  
ATOM   1317  OD2 ASP A 118     -13.028  -0.386  25.405  1.00  0.00           O1-
ATOM   1318  HB2 ASP A 118     -14.945   1.009  23.358  1.00  0.00           H  
ATOM   1319  HB3 ASP A 118     -13.917  -0.342  23.109  1.00  0.00           H  
ATOM   1320  H   ASP A 118     -13.674   3.191  23.806  1.00 83.21           H  
ATOM   1321  HA  ASP A 118     -11.940   1.207  22.882  1.00 82.83           H  
ATOM   1322  N   LEU A 119     -14.000   2.198  20.560  1.00 85.59           N  
ATOM   1323  CA  LEU A 119     -14.291   2.142  19.128  1.00 85.34           C  
ATOM   1324  C   LEU A 119     -13.024   2.320  18.279  1.00 88.83           C  
ATOM   1325  O   LEU A 119     -12.806   1.513  17.377  1.00 87.30           O  
ATOM   1326  CB  LEU A 119     -15.463   3.098  18.764  1.00  0.00           C  
ATOM   1327  CG  LEU A 119     -15.143   4.575  18.396  1.00  0.00           C  
ATOM   1328  CD1 LEU A 119     -14.603   4.754  16.956  1.00  0.00           C  
ATOM   1329  CD2 LEU A 119     -16.366   5.483  18.620  1.00  0.00           C  
ATOM   1330  HB2 LEU A 119     -16.018   2.663  17.930  1.00  0.00           H  
ATOM   1331  HB3 LEU A 119     -16.168   3.073  19.596  1.00  0.00           H  
ATOM   1332  HG  LEU A 119     -14.383   4.926  19.096  1.00  0.00           H  
ATOM   1333 HD11 LEU A 119     -15.206   5.448  16.370  1.00  0.00           H  
ATOM   1334 HD12 LEU A 119     -13.590   5.156  16.966  1.00  0.00           H  
ATOM   1335 HD13 LEU A 119     -14.576   3.815  16.403  1.00  0.00           H  
ATOM   1336 HD21 LEU A 119     -16.053   6.510  18.808  1.00  0.00           H  
ATOM   1337 HD22 LEU A 119     -17.031   5.494  17.756  1.00  0.00           H  
ATOM   1338 HD23 LEU A 119     -16.959   5.169  19.480  1.00  0.00           H  
ATOM   1339  H   LEU A 119     -14.454   2.932  21.083  1.00 85.59           H  
ATOM   1340  HA  LEU A 119     -14.652   1.128  18.944  1.00 85.34           H  
ATOM   1341  N   VAL A 120     -12.202   3.337  18.603  1.00 86.68           N  
ATOM   1342  CA  VAL A 120     -11.024   3.654  17.807  1.00 86.93           C  
ATOM   1343  C   VAL A 120      -9.835   2.725  18.117  1.00 90.81           C  
ATOM   1344  O   VAL A 120      -9.037   2.506  17.216  1.00 90.72           O  
ATOM   1345  CB  VAL A 120     -10.611   5.154  17.873  1.00  0.00           C  
ATOM   1346  CG1 VAL A 120      -9.506   5.495  18.874  1.00  0.00           C  
ATOM   1347  CG2 VAL A 120     -10.177   5.680  16.493  1.00  0.00           C  
ATOM   1348  HB  VAL A 120     -11.489   5.729  18.168  1.00  0.00           H  
ATOM   1349 HG11 VAL A 120      -9.318   6.561  18.855  1.00  0.00           H  
ATOM   1350 HG12 VAL A 120      -9.772   5.191  19.881  1.00  0.00           H  
ATOM   1351 HG13 VAL A 120      -8.564   5.027  18.607  1.00  0.00           H  
ATOM   1352 HG21 VAL A 120      -9.932   6.742  16.533  1.00  0.00           H  
ATOM   1353 HG22 VAL A 120      -9.301   5.154  16.117  1.00  0.00           H  
ATOM   1354 HG23 VAL A 120     -10.975   5.563  15.758  1.00  0.00           H  
ATOM   1355  H   VAL A 120     -12.411   3.946  19.382  1.00 86.68           H  
ATOM   1356  HA  VAL A 120     -11.309   3.477  16.775  1.00 86.93           H  
ATOM   1357  N   CYS A 121      -9.738   2.171  19.342  1.00 87.21           N  
ATOM   1358  CA  CYS A 121      -8.686   1.214  19.713  1.00 86.58           C  
ATOM   1359  C   CYS A 121      -8.706  -0.051  18.838  1.00 88.56           C  
ATOM   1360  O   CYS A 121      -7.688  -0.407  18.244  1.00 87.92           O  
ATOM   1361  CB  CYS A 121      -8.798   0.844  21.207  1.00 87.16           C  
ATOM   1362  SG  CYS A 121      -7.586  -0.387  21.772  1.00 90.79           S  
ATOM   1363  H   CYS A 121     -10.427   2.393  20.047  1.00 87.21           H  
ATOM   1364  HA  CYS A 121      -7.726   1.709  19.555  1.00 86.58           H  
ATOM   1365  HB3 CYS A 121      -9.791   0.448  21.420  1.00 87.16           H  
ATOM   1366  HB2 CYS A 121      -8.690   1.731  21.829  1.00 87.16           H  
ATOM   1367  N   ARG A 122      -9.891  -0.676  18.781  1.00 83.71           N  
ATOM   1368  CA  ARG A 122     -10.169  -1.919  18.071  1.00 82.49           C  
ATOM   1369  C   ARG A 122     -10.099  -1.733  16.548  1.00 87.08           C  
ATOM   1370  O   ARG A 122      -9.485  -2.562  15.878  1.00 87.16           O  
ATOM   1371  CB  ARG A 122     -11.547  -2.443  18.535  1.00  0.00           C  
ATOM   1372  CG  ARG A 122     -11.621  -2.693  20.058  1.00  0.00           C  
ATOM   1373  CD  ARG A 122     -13.046  -2.784  20.617  1.00  0.00           C  
ATOM   1374  NE  ARG A 122     -13.036  -2.599  22.079  1.00  0.00           N  
ATOM   1375  CZ  ARG A 122     -12.961  -3.537  23.039  1.00  0.00           C  
ATOM   1376  NH1 ARG A 122     -12.935  -4.845  22.743  1.00  0.00           N  
ATOM   1377  NH2 ARG A 122     -12.915  -3.152  24.322  1.00  0.00           N1+
ATOM   1378  HB2 ARG A 122     -12.297  -1.698  18.264  1.00  0.00           H  
ATOM   1379  HB3 ARG A 122     -11.819  -3.356  18.004  1.00  0.00           H  
ATOM   1380  HG2 ARG A 122     -11.128  -3.646  20.237  1.00  0.00           H  
ATOM   1381  HG3 ARG A 122     -11.066  -1.955  20.637  1.00  0.00           H  
ATOM   1382  HD2 ARG A 122     -13.710  -2.072  20.126  1.00  0.00           H  
ATOM   1383  HD3 ARG A 122     -13.463  -3.772  20.421  1.00  0.00           H  
ATOM   1384  HE  ARG A 122     -13.015  -1.634  22.375  1.00  0.00           H  
ATOM   1385 HH12 ARG A 122     -12.898  -5.541  23.474  1.00  0.00           H  
ATOM   1386 HH11 ARG A 122     -12.962  -5.143  21.779  1.00  0.00           H  
ATOM   1387 HH22 ARG A 122     -12.892  -3.837  25.063  1.00  0.00           H  
ATOM   1388 HH21 ARG A 122     -12.944  -2.167  24.579  1.00  0.00           H  
ATOM   1389  H   ARG A 122     -10.671  -0.284  19.290  1.00 83.71           H  
ATOM   1390  HA  ARG A 122      -9.408  -2.650  18.351  1.00 82.49           H  
ATOM   1391  N   VAL A 123     -10.693  -0.638  16.036  1.00 83.52           N  
ATOM   1392  CA  VAL A 123     -10.777  -0.356  14.602  1.00 82.76           C  
ATOM   1393  C   VAL A 123      -9.445   0.135  13.984  1.00 85.13           C  
ATOM   1394  O   VAL A 123      -9.271  -0.038  12.782  1.00 83.78           O  
ATOM   1395  CB  VAL A 123     -11.934   0.638  14.281  1.00  0.00           C  
ATOM   1396  CG1 VAL A 123     -11.557   2.130  14.321  1.00  0.00           C  
ATOM   1397  CG2 VAL A 123     -12.607   0.315  12.938  1.00  0.00           C  
ATOM   1398  HB  VAL A 123     -12.699   0.488  15.042  1.00  0.00           H  
ATOM   1399 HG11 VAL A 123     -12.433   2.754  14.500  1.00  0.00           H  
ATOM   1400 HG12 VAL A 123     -10.827   2.331  15.099  1.00  0.00           H  
ATOM   1401 HG13 VAL A 123     -11.119   2.447  13.378  1.00  0.00           H  
ATOM   1402 HG21 VAL A 123     -13.418   1.013  12.725  1.00  0.00           H  
ATOM   1403 HG22 VAL A 123     -11.898   0.368  12.115  1.00  0.00           H  
ATOM   1404 HG23 VAL A 123     -13.033  -0.689  12.943  1.00  0.00           H  
ATOM   1405  H   VAL A 123     -11.164   0.014  16.649  1.00 83.52           H  
ATOM   1406  HA  VAL A 123     -11.022  -1.301  14.115  1.00 82.76           H  
ATOM   1407  N   VAL A 124      -8.526   0.699  14.794  1.00 82.21           N  
ATOM   1408  CA  VAL A 124      -7.182   1.108  14.368  1.00 81.77           C  
ATOM   1409  C   VAL A 124      -6.316  -0.093  13.973  1.00 83.38           C  
ATOM   1410  O   VAL A 124      -5.853  -0.168  12.838  1.00 82.09           O  
ATOM   1411  CB  VAL A 124      -6.448   1.953  15.457  1.00  0.00           C  
ATOM   1412  CG1 VAL A 124      -4.905   1.969  15.415  1.00  0.00           C  
ATOM   1413  CG2 VAL A 124      -6.923   3.406  15.410  1.00  0.00           C  
ATOM   1414  HB  VAL A 124      -6.732   1.550  16.429  1.00  0.00           H  
ATOM   1415 HG11 VAL A 124      -4.508   2.697  16.122  1.00  0.00           H  
ATOM   1416 HG12 VAL A 124      -4.486   1.005  15.694  1.00  0.00           H  
ATOM   1417 HG13 VAL A 124      -4.530   2.234  14.426  1.00  0.00           H  
ATOM   1418 HG21 VAL A 124      -6.762   3.897  16.366  1.00  0.00           H  
ATOM   1419 HG22 VAL A 124      -6.362   3.952  14.663  1.00  0.00           H  
ATOM   1420 HG23 VAL A 124      -7.978   3.492  15.153  1.00  0.00           H  
ATOM   1421  H   VAL A 124      -8.741   0.837  15.772  1.00 82.21           H  
ATOM   1422  HA  VAL A 124      -7.306   1.722  13.480  1.00 81.77           H  
ATOM   1423  N   ARG A 125      -6.132  -1.017  14.925  1.00 78.40           N  
ATOM   1424  CA  ARG A 125      -5.284  -2.196  14.768  1.00 77.40           C  
ATOM   1425  C   ARG A 125      -5.856  -3.186  13.743  1.00 81.69           C  
ATOM   1426  O   ARG A 125      -5.075  -3.853  13.067  1.00 81.61           O  
ATOM   1427  CB  ARG A 125      -5.034  -2.818  16.155  1.00  0.00           C  
ATOM   1428  CG  ARG A 125      -4.449  -1.794  17.143  1.00  0.00           C  
ATOM   1429  CD  ARG A 125      -2.946  -1.555  16.946  1.00  0.00           C  
ATOM   1430  NE  ARG A 125      -2.552  -0.277  17.543  1.00  0.00           N  
ATOM   1431  CZ  ARG A 125      -2.163   0.796  16.836  1.00  0.00           C  
ATOM   1432  NH1 ARG A 125      -1.853   0.708  15.535  1.00  0.00           N  
ATOM   1433  NH2 ARG A 125      -2.101   1.986  17.439  1.00  0.00           N1+
ATOM   1434  HB2 ARG A 125      -5.975  -3.204  16.553  1.00  0.00           H  
ATOM   1435  HB3 ARG A 125      -4.353  -3.664  16.077  1.00  0.00           H  
ATOM   1436  HG2 ARG A 125      -5.018  -0.867  17.208  1.00  0.00           H  
ATOM   1437  HG3 ARG A 125      -4.560  -2.241  18.123  1.00  0.00           H  
ATOM   1438  HD2 ARG A 125      -2.407  -2.291  17.539  1.00  0.00           H  
ATOM   1439  HD3 ARG A 125      -2.609  -1.702  15.923  1.00  0.00           H  
ATOM   1440  HE  ARG A 125      -2.728  -0.173  18.533  1.00  0.00           H  
ATOM   1441 HH12 ARG A 125      -1.576   1.541  15.021  1.00  0.00           H  
ATOM   1442 HH11 ARG A 125      -1.919  -0.175  15.049  1.00  0.00           H  
ATOM   1443 HH22 ARG A 125      -1.929   2.810  16.871  1.00  0.00           H  
ATOM   1444 HH21 ARG A 125      -2.324   2.088  18.418  1.00  0.00           H  
ATOM   1445  H   ARG A 125      -6.567  -0.895  15.829  1.00 78.40           H  
ATOM   1446  HA  ARG A 125      -4.325  -1.860  14.370  1.00 77.40           H  
ATOM   1447  N   TYR A 126      -7.190  -3.164  13.579  1.00 77.53           N  
ATOM   1448  CA  TYR A 126      -7.922  -3.783  12.484  1.00 76.77           C  
ATOM   1449  C   TYR A 126      -7.631  -3.131  11.125  1.00 82.67           C  
ATOM   1450  O   TYR A 126      -7.126  -3.826  10.251  1.00 83.29           O  
ATOM   1451  CB  TYR A 126      -9.420  -3.770  12.814  1.00  0.00           C  
ATOM   1452  CG  TYR A 126     -10.330  -4.396  11.774  1.00  0.00           C  
ATOM   1453  CD1 TYR A 126     -10.134  -5.741  11.400  1.00  0.00           C  
ATOM   1454  CD2 TYR A 126     -11.396  -3.661  11.213  1.00  0.00           C  
ATOM   1455  CE1 TYR A 126     -11.025  -6.364  10.511  1.00  0.00           C  
ATOM   1456  CE2 TYR A 126     -12.284  -4.285  10.315  1.00  0.00           C  
ATOM   1457  CZ  TYR A 126     -12.109  -5.643   9.985  1.00  0.00           C  
ATOM   1458  OH  TYR A 126     -12.993  -6.279   9.171  1.00  0.00           O  
ATOM   1459  HB2 TYR A 126      -9.573  -4.298  13.753  1.00  0.00           H  
ATOM   1460  HB3 TYR A 126      -9.745  -2.746  12.989  1.00  0.00           H  
ATOM   1461  HD1 TYR A 126      -9.323  -6.307  11.829  1.00  0.00           H  
ATOM   1462  HD2 TYR A 126     -11.550  -2.627  11.486  1.00  0.00           H  
ATOM   1463  HE1 TYR A 126     -10.895  -7.400  10.244  1.00  0.00           H  
ATOM   1464  HE2 TYR A 126     -13.111  -3.725   9.902  1.00  0.00           H  
ATOM   1465  HH  TYR A 126     -13.655  -5.690   8.800  1.00  0.00           H  
ATOM   1466  H   TYR A 126      -7.740  -2.582  14.195  1.00 77.53           H  
ATOM   1467  HA  TYR A 126      -7.601  -4.823  12.427  1.00 76.77           H  
ATOM   1468  N   LEU A 127      -7.941  -1.832  10.947  1.00 79.34           N  
ATOM   1469  CA  LEU A 127      -7.797  -1.155   9.651  1.00 79.13           C  
ATOM   1470  C   LEU A 127      -6.349  -1.009   9.145  1.00 84.02           C  
ATOM   1471  O   LEU A 127      -6.163  -0.773   7.952  1.00 84.16           O  
ATOM   1472  CB  LEU A 127      -8.554   0.191   9.601  1.00  0.00           C  
ATOM   1473  CG  LEU A 127     -10.096   0.067   9.522  1.00  0.00           C  
ATOM   1474  CD1 LEU A 127     -10.740   1.468   9.452  1.00  0.00           C  
ATOM   1475  CD2 LEU A 127     -10.579  -0.827   8.356  1.00  0.00           C  
ATOM   1476  HB2 LEU A 127      -8.266   0.804  10.456  1.00  0.00           H  
ATOM   1477  HB3 LEU A 127      -8.231   0.753   8.722  1.00  0.00           H  
ATOM   1478  HG  LEU A 127     -10.440  -0.406  10.442  1.00  0.00           H  
ATOM   1479 HD11 LEU A 127     -11.395   1.593   8.591  1.00  0.00           H  
ATOM   1480 HD12 LEU A 127     -11.339   1.673  10.339  1.00  0.00           H  
ATOM   1481 HD13 LEU A 127      -9.988   2.253   9.384  1.00  0.00           H  
ATOM   1482 HD21 LEU A 127     -11.513  -0.480   7.915  1.00  0.00           H  
ATOM   1483 HD22 LEU A 127      -9.845  -0.874   7.551  1.00  0.00           H  
ATOM   1484 HD23 LEU A 127     -10.757  -1.846   8.701  1.00  0.00           H  
ATOM   1485  H   LEU A 127      -8.343  -1.287  11.699  1.00 79.34           H  
ATOM   1486  HA  LEU A 127      -8.284  -1.815   8.950  1.00 79.13           H  
ATOM   1487  N   GLN A 128      -5.359  -1.184  10.032  1.00 81.02           N  
ATOM   1488  CA  GLN A 128      -3.942  -1.179   9.688  1.00 80.67           C  
ATOM   1489  C   GLN A 128      -3.490  -2.510   9.064  1.00 84.47           C  
ATOM   1490  O   GLN A 128      -2.678  -2.473   8.140  1.00 84.17           O  
ATOM   1491  CB  GLN A 128      -3.135  -0.840  10.947  1.00 81.64           C  
ATOM   1492  CG  GLN A 128      -1.715  -0.354  10.622  1.00 84.52           C  
ATOM   1493  CD  GLN A 128      -0.935  -0.028  11.885  1.00102.61           C  
ATOM   1494  OE1 GLN A 128      -0.411   1.074  12.024  1.00102.25           O  
ATOM   1495  NE2 GLN A 128      -0.842  -0.992  12.803  1.00 92.32           N  
ATOM   1496  H   GLN A 128      -5.586  -1.343  11.005  1.00 81.02           H  
ATOM   1497  HA  GLN A 128      -3.769  -0.398   8.946  1.00 80.67           H  
ATOM   1498  HB3 GLN A 128      -3.121  -1.706  11.613  1.00 81.64           H  
ATOM   1499  HB2 GLN A 128      -3.637  -0.048  11.502  1.00 81.64           H  
ATOM   1500  HG3 GLN A 128      -1.764   0.539   9.998  1.00 84.52           H  
ATOM   1501  HG2 GLN A 128      -1.157  -1.094  10.053  1.00 84.52           H  
ATOM   1502 HE22 GLN A 128      -0.256  -0.851  13.614  1.00 92.32           H  
ATOM   1503 HE21 GLN A 128      -1.282  -1.890  12.662  1.00 92.32           H  
ATOM   1504  N   VAL A 129      -4.034  -3.649   9.536  1.00 80.77           N  
ATOM   1505  CA  VAL A 129      -3.843  -4.938   8.867  1.00 80.49           C  
ATOM   1506  C   VAL A 129      -4.746  -5.086   7.624  1.00 84.02           C  
ATOM   1507  O   VAL A 129      -4.271  -5.646   6.639  1.00 83.25           O  
ATOM   1508  CB  VAL A 129      -4.023  -6.176   9.786  1.00  0.00           C  
ATOM   1509  CG1 VAL A 129      -2.885  -6.323  10.797  1.00  0.00           C  
ATOM   1510  CG2 VAL A 129      -5.368  -6.294  10.501  1.00  0.00           C  
ATOM   1511  HB  VAL A 129      -3.964  -7.041   9.134  1.00  0.00           H  
ATOM   1512 HG11 VAL A 129      -2.962  -7.265  11.342  1.00  0.00           H  
ATOM   1513 HG12 VAL A 129      -1.912  -6.306  10.306  1.00  0.00           H  
ATOM   1514 HG13 VAL A 129      -2.924  -5.518  11.528  1.00  0.00           H  
ATOM   1515 HG21 VAL A 129      -5.509  -7.298  10.896  1.00  0.00           H  
ATOM   1516 HG22 VAL A 129      -5.447  -5.597  11.330  1.00  0.00           H  
ATOM   1517 HG23 VAL A 129      -6.187  -6.093   9.826  1.00  0.00           H  
ATOM   1518  H   VAL A 129      -4.695  -3.627  10.300  1.00 80.77           H  
ATOM   1519  HA  VAL A 129      -2.814  -4.977   8.503  1.00 80.49           H  
ATOM   1520  N   VAL A 130      -5.970  -4.512   7.632  1.00 80.48           N  
ATOM   1521  CA  VAL A 130      -6.830  -4.408   6.441  1.00 79.91           C  
ATOM   1522  C   VAL A 130      -6.159  -3.585   5.330  1.00 83.75           C  
ATOM   1523  O   VAL A 130      -6.393  -3.895   4.163  1.00 83.16           O  
ATOM   1524  CB  VAL A 130      -8.230  -3.780   6.728  1.00 83.79           C  
ATOM   1525  CG1 VAL A 130      -9.085  -3.378   5.504  1.00 84.13           C  
ATOM   1526  CG2 VAL A 130      -9.096  -4.667   7.635  1.00 83.32           C  
ATOM   1527  H   VAL A 130      -6.319  -4.085   8.481  1.00 80.48           H  
ATOM   1528  HA  VAL A 130      -6.977  -5.420   6.065  1.00 79.91           H  
ATOM   1529  HB  VAL A 130      -8.033  -2.851   7.243  1.00 83.79           H  
ATOM   1530 HG11 VAL A 130     -10.028  -2.951   5.839  1.00 84.13           H  
ATOM   1531 HG12 VAL A 130      -8.619  -2.609   4.888  1.00 84.13           H  
ATOM   1532 HG13 VAL A 130      -9.315  -4.234   4.871  1.00 84.13           H  
ATOM   1533 HG21 VAL A 130     -10.037  -4.179   7.892  1.00 83.32           H  
ATOM   1534 HG22 VAL A 130      -9.341  -5.608   7.140  1.00 83.32           H  
ATOM   1535 HG23 VAL A 130      -8.596  -4.904   8.568  1.00 83.32           H  
ATOM   1536  N   LEU A 131      -5.299  -2.607   5.696  1.00 80.79           N  
ATOM   1537  CA  LEU A 131      -4.457  -1.907   4.733  1.00 80.66           C  
ATOM   1538  C   LEU A 131      -3.554  -2.863   3.970  1.00 82.58           C  
ATOM   1539  O   LEU A 131      -3.745  -2.983   2.767  1.00 82.39           O  
ATOM   1540  CB  LEU A 131      -3.690  -0.687   5.289  1.00  0.00           C  
ATOM   1541  CG  LEU A 131      -2.775  -0.003   4.227  1.00  0.00           C  
ATOM   1542  CD1 LEU A 131      -2.684   1.497   4.467  1.00  0.00           C  
ATOM   1543  CD2 LEU A 131      -1.355  -0.594   4.115  1.00  0.00           C  
ATOM   1544  HB2 LEU A 131      -4.438   0.028   5.635  1.00  0.00           H  
ATOM   1545  HB3 LEU A 131      -3.108  -0.945   6.171  1.00  0.00           H  
ATOM   1546  HG  LEU A 131      -3.232  -0.109   3.245  1.00  0.00           H  
ATOM   1547 HD11 LEU A 131      -2.055   1.990   3.726  1.00  0.00           H  
ATOM   1548 HD12 LEU A 131      -3.670   1.959   4.410  1.00  0.00           H  
ATOM   1549 HD13 LEU A 131      -2.256   1.682   5.451  1.00  0.00           H  
ATOM   1550 HD21 LEU A 131      -0.612   0.186   3.972  1.00  0.00           H  
ATOM   1551 HD22 LEU A 131      -1.069  -1.166   4.998  1.00  0.00           H  
ATOM   1552 HD23 LEU A 131      -1.268  -1.245   3.246  1.00  0.00           H  
ATOM   1553  H   LEU A 131      -5.165  -2.385   6.672  1.00 80.79           H  
ATOM   1554  HA  LEU A 131      -5.160  -1.512   4.013  1.00 80.66           H  
ATOM   1555  N   LEU A 132      -2.598  -3.504   4.662  1.00 76.76           N  
ATOM   1556  CA  LEU A 132      -1.580  -4.300   3.987  1.00 75.05           C  
ATOM   1557  C   LEU A 132      -2.143  -5.530   3.263  1.00 79.62           C  
ATOM   1558  O   LEU A 132      -1.589  -5.879   2.229  1.00 79.41           O  
ATOM   1559  CB  LEU A 132      -0.398  -4.611   4.926  1.00  0.00           C  
ATOM   1560  CG  LEU A 132       0.803  -5.254   4.182  1.00  0.00           C  
ATOM   1561  CD1 LEU A 132       2.154  -4.646   4.594  1.00  0.00           C  
ATOM   1562  CD2 LEU A 132       0.788  -6.796   4.233  1.00  0.00           C  
ATOM   1563  HB2 LEU A 132      -0.088  -3.657   5.354  1.00  0.00           H  
ATOM   1564  HB3 LEU A 132      -0.714  -5.218   5.776  1.00  0.00           H  
ATOM   1565  HG  LEU A 132       0.715  -4.987   3.132  1.00  0.00           H  
ATOM   1566 HD11 LEU A 132       2.930  -5.389   4.767  1.00  0.00           H  
ATOM   1567 HD12 LEU A 132       2.522  -3.992   3.805  1.00  0.00           H  
ATOM   1568 HD13 LEU A 132       2.070  -4.047   5.499  1.00  0.00           H  
ATOM   1569 HD21 LEU A 132       1.702  -7.202   4.655  1.00  0.00           H  
ATOM   1570 HD22 LEU A 132      -0.035  -7.187   4.831  1.00  0.00           H  
ATOM   1571 HD23 LEU A 132       0.685  -7.216   3.232  1.00  0.00           H  
ATOM   1572  H   LEU A 132      -2.505  -3.373   5.659  1.00 76.76           H  
ATOM   1573  HA  LEU A 132      -1.174  -3.656   3.204  1.00 75.05           H  
ATOM   1574  N   TYR A 133      -3.243  -6.116   3.764  1.00 76.35           N  
ATOM   1575  CA  TYR A 133      -3.884  -7.281   3.151  1.00 75.89           C  
ATOM   1576  C   TYR A 133      -4.653  -6.900   1.870  1.00 79.92           C  
ATOM   1577  O   TYR A 133      -4.619  -7.671   0.911  1.00 79.86           O  
ATOM   1578  CB  TYR A 133      -4.816  -8.001   4.153  1.00  0.00           C  
ATOM   1579  CG  TYR A 133      -4.254  -8.538   5.468  1.00  0.00           C  
ATOM   1580  CD1 TYR A 133      -5.119  -9.284   6.296  1.00  0.00           C  
ATOM   1581  CD2 TYR A 133      -2.944  -8.260   5.925  1.00  0.00           C  
ATOM   1582  CE1 TYR A 133      -4.706  -9.688   7.578  1.00  0.00           C  
ATOM   1583  CE2 TYR A 133      -2.551  -8.620   7.226  1.00  0.00           C  
ATOM   1584  CZ  TYR A 133      -3.439  -9.325   8.058  1.00  0.00           C  
ATOM   1585  OH  TYR A 133      -3.094  -9.614   9.343  1.00  0.00           O  
ATOM   1586  HB2 TYR A 133      -5.620  -7.320   4.431  1.00  0.00           H  
ATOM   1587  HB3 TYR A 133      -5.298  -8.839   3.646  1.00  0.00           H  
ATOM   1588  HD1 TYR A 133      -6.120  -9.516   5.963  1.00  0.00           H  
ATOM   1589  HD2 TYR A 133      -2.232  -7.725   5.321  1.00  0.00           H  
ATOM   1590  HE1 TYR A 133      -5.374 -10.241   8.213  1.00  0.00           H  
ATOM   1591  HE2 TYR A 133      -1.574  -8.335   7.586  1.00  0.00           H  
ATOM   1592  HH  TYR A 133      -3.783 -10.074   9.832  1.00  0.00           H  
ATOM   1593  H   TYR A 133      -3.653  -5.772   4.623  1.00 76.35           H  
ATOM   1594  HA  TYR A 133      -3.100  -7.981   2.865  1.00 75.89           H  
ATOM   1595  N   ALA A 134      -5.290  -5.711   1.858  1.00 75.86           N  
ATOM   1596  CA  ALA A 134      -5.962  -5.152   0.683  1.00 75.44           C  
ATOM   1597  C   ALA A 134      -4.970  -4.566  -0.332  1.00 79.84           C  
ATOM   1598  O   ALA A 134      -5.124  -4.851  -1.516  1.00 79.36           O  
ATOM   1599  CB  ALA A 134      -6.989  -4.088   1.099  1.00  0.00           C  
ATOM   1600  HB1 ALA A 134      -6.518  -3.260   1.627  1.00  0.00           H  
ATOM   1601  HB2 ALA A 134      -7.500  -3.673   0.229  1.00  0.00           H  
ATOM   1602  HB3 ALA A 134      -7.754  -4.508   1.750  1.00  0.00           H  
ATOM   1603  H   ALA A 134      -5.267  -5.123   2.681  1.00 75.86           H  
ATOM   1604  HA  ALA A 134      -6.510  -5.957   0.189  1.00 75.44           H  
ATOM   1605  N   SER A 135      -3.976  -3.793   0.150  1.00 77.18           N  
ATOM   1606  CA  SER A 135      -2.899  -3.169  -0.631  1.00 77.14           C  
ATOM   1607  C   SER A 135      -1.955  -4.193  -1.289  1.00 81.81           C  
ATOM   1608  O   SER A 135      -1.407  -3.900  -2.348  1.00 81.80           O  
ATOM   1609  CB  SER A 135      -2.110  -2.154   0.218  1.00 79.55           C  
ATOM   1610  OG  SER A 135      -2.888  -0.993   0.445  1.00 87.44           O  
ATOM   1611  H   SER A 135      -3.946  -3.597   1.144  1.00 77.18           H  
ATOM   1612  HA  SER A 135      -3.367  -2.592  -1.424  1.00 77.14           H  
ATOM   1613  HB3 SER A 135      -1.210  -1.835  -0.309  1.00 79.55           H  
ATOM   1614  HB2 SER A 135      -1.782  -2.586   1.162  1.00 79.55           H  
ATOM   1615  HG  SER A 135      -2.335  -0.316   0.845  1.00 87.44           H  
ATOM   1616  N   THR A 136      -1.844  -5.392  -0.693  1.00 78.78           N  
ATOM   1617  CA  THR A 136      -1.236  -6.580  -1.291  1.00 78.60           C  
ATOM   1618  C   THR A 136      -2.066  -7.045  -2.499  1.00 83.68           C  
ATOM   1619  O   THR A 136      -1.504  -7.186  -3.581  1.00 82.75           O  
ATOM   1620  CB  THR A 136      -1.161  -7.746  -0.249  1.00  0.00           C  
ATOM   1621  OG1 THR A 136       0.133  -7.755   0.322  1.00  0.00           O  
ATOM   1622  CG2 THR A 136      -1.521  -9.182  -0.675  1.00  0.00           C  
ATOM   1623  HB  THR A 136      -1.859  -7.540   0.556  1.00  0.00           H  
ATOM   1624  HG1 THR A 136       0.213  -8.529   0.890  1.00  0.00           H  
ATOM   1625 HG21 THR A 136      -1.300  -9.884   0.121  1.00  0.00           H  
ATOM   1626 HG22 THR A 136      -2.587  -9.303  -0.864  1.00  0.00           H  
ATOM   1627 HG23 THR A 136      -0.987  -9.479  -1.573  1.00  0.00           H  
ATOM   1628  H   THR A 136      -2.291  -5.536   0.201  1.00 78.78           H  
ATOM   1629  HA  THR A 136      -0.234  -6.319  -1.638  1.00 78.60           H  
ATOM   1630  N   TYR A 137      -3.369  -7.303  -2.282  1.00 81.93           N  
ATOM   1631  CA  TYR A 137      -4.203  -8.046  -3.225  1.00 82.60           C  
ATOM   1632  C   TYR A 137      -4.571  -7.226  -4.468  1.00 85.57           C  
ATOM   1633  O   TYR A 137      -4.713  -7.807  -5.540  1.00 85.31           O  
ATOM   1634  CB  TYR A 137      -5.452  -8.591  -2.508  1.00  0.00           C  
ATOM   1635  CG  TYR A 137      -6.057  -9.812  -3.180  1.00  0.00           C  
ATOM   1636  CD1 TYR A 137      -5.619 -11.100  -2.806  1.00  0.00           C  
ATOM   1637  CD2 TYR A 137      -7.034  -9.676  -4.188  1.00  0.00           C  
ATOM   1638  CE1 TYR A 137      -6.157 -12.242  -3.431  1.00  0.00           C  
ATOM   1639  CE2 TYR A 137      -7.582 -10.818  -4.802  1.00  0.00           C  
ATOM   1640  CZ  TYR A 137      -7.141 -12.102  -4.427  1.00  0.00           C  
ATOM   1641  OH  TYR A 137      -7.666 -13.209  -5.028  1.00  0.00           O  
ATOM   1642  HB2 TYR A 137      -5.179  -8.901  -1.498  1.00  0.00           H  
ATOM   1643  HB3 TYR A 137      -6.204  -7.812  -2.377  1.00  0.00           H  
ATOM   1644  HD1 TYR A 137      -4.865 -11.219  -2.042  1.00  0.00           H  
ATOM   1645  HD2 TYR A 137      -7.356  -8.694  -4.497  1.00  0.00           H  
ATOM   1646  HE1 TYR A 137      -5.816 -13.225  -3.141  1.00  0.00           H  
ATOM   1647  HE2 TYR A 137      -8.343 -10.712  -5.558  1.00  0.00           H  
ATOM   1648  HH  TYR A 137      -8.326 -13.002  -5.693  1.00  0.00           H  
ATOM   1649  H   TYR A 137      -3.770  -7.128  -1.372  1.00 81.93           H  
ATOM   1650  HA  TYR A 137      -3.617  -8.902  -3.565  1.00 82.60           H  
ATOM   1651  N   VAL A 138      -4.670  -5.898  -4.307  1.00 81.89           N  
ATOM   1652  CA  VAL A 138      -4.818  -4.938  -5.394  1.00 82.11           C  
ATOM   1653  C   VAL A 138      -3.545  -4.818  -6.261  1.00 84.60           C  
ATOM   1654  O   VAL A 138      -3.681  -4.715  -7.476  1.00 84.26           O  
ATOM   1655  CB  VAL A 138      -5.238  -3.554  -4.853  1.00  0.00           C  
ATOM   1656  CG1 VAL A 138      -4.210  -2.914  -3.928  1.00  0.00           C  
ATOM   1657  CG2 VAL A 138      -5.577  -2.554  -5.953  1.00  0.00           C  
ATOM   1658  HB  VAL A 138      -6.145  -3.715  -4.268  1.00  0.00           H  
ATOM   1659 HG11 VAL A 138      -4.655  -2.095  -3.363  1.00  0.00           H  
ATOM   1660 HG12 VAL A 138      -3.838  -3.651  -3.231  1.00  0.00           H  
ATOM   1661 HG13 VAL A 138      -3.348  -2.537  -4.470  1.00  0.00           H  
ATOM   1662 HG21 VAL A 138      -6.090  -1.708  -5.501  1.00  0.00           H  
ATOM   1663 HG22 VAL A 138      -4.693  -2.183  -6.472  1.00  0.00           H  
ATOM   1664 HG23 VAL A 138      -6.238  -3.002  -6.691  1.00  0.00           H  
ATOM   1665  H   VAL A 138      -4.568  -5.504  -3.380  1.00 81.89           H  
ATOM   1666  HA  VAL A 138      -5.638  -5.283  -6.023  1.00 82.11           H  
ATOM   1667  N   LEU A 139      -2.348  -4.897  -5.649  1.00 80.42           N  
ATOM   1668  CA  LEU A 139      -1.063  -4.933  -6.356  1.00 79.99           C  
ATOM   1669  C   LEU A 139      -0.820  -6.263  -7.095  1.00 85.12           C  
ATOM   1670  O   LEU A 139      -0.226  -6.230  -8.172  1.00 85.49           O  
ATOM   1671  CB  LEU A 139       0.092  -4.611  -5.383  1.00 79.34           C  
ATOM   1672  CG  LEU A 139       0.222  -3.115  -5.015  1.00 83.62           C  
ATOM   1673  CD1 LEU A 139       1.227  -2.912  -3.863  1.00 83.27           C  
ATOM   1674  CD2 LEU A 139       0.558  -2.234  -6.237  1.00 86.86           C  
ATOM   1675  H   LEU A 139      -2.305  -4.992  -4.643  1.00 80.42           H  
ATOM   1676  HA  LEU A 139      -1.091  -4.163  -7.126  1.00 79.99           H  
ATOM   1677  HB3 LEU A 139       1.035  -4.946  -5.815  1.00 79.34           H  
ATOM   1678  HB2 LEU A 139      -0.034  -5.202  -4.476  1.00 79.34           H  
ATOM   1679  HG  LEU A 139      -0.748  -2.787  -4.644  1.00 83.62           H  
ATOM   1680 HD11 LEU A 139       2.097  -2.327  -4.157  1.00 83.27           H  
ATOM   1681 HD12 LEU A 139       0.762  -2.386  -3.029  1.00 83.27           H  
ATOM   1682 HD13 LEU A 139       1.601  -3.861  -3.478  1.00 83.27           H  
ATOM   1683 HD21 LEU A 139       1.366  -1.531  -6.046  1.00 86.86           H  
ATOM   1684 HD22 LEU A 139       0.841  -2.827  -7.106  1.00 86.86           H  
ATOM   1685 HD23 LEU A 139      -0.301  -1.636  -6.527  1.00 86.86           H  
ATOM   1686  N   VAL A 140      -1.325  -7.385  -6.546  1.00 81.39           N  
ATOM   1687  CA  VAL A 140      -1.397  -8.695  -7.212  1.00 80.95           C  
ATOM   1688  C   VAL A 140      -2.297  -8.629  -8.459  1.00 85.16           C  
ATOM   1689  O   VAL A 140      -1.880  -9.042  -9.536  1.00 85.18           O  
ATOM   1690  CB  VAL A 140      -1.924  -9.811  -6.260  1.00 84.78           C  
ATOM   1691  CG1 VAL A 140      -2.326 -11.135  -6.946  1.00 84.97           C  
ATOM   1692  CG2 VAL A 140      -0.924 -10.130  -5.142  1.00 84.08           C  
ATOM   1693  H   VAL A 140      -1.760  -7.329  -5.635  1.00 81.39           H  
ATOM   1694  HA  VAL A 140      -0.402  -8.983  -7.538  1.00 80.95           H  
ATOM   1695  HB  VAL A 140      -2.816  -9.433  -5.767  1.00 84.78           H  
ATOM   1696 HG11 VAL A 140      -2.570 -11.899  -6.208  1.00 84.97           H  
ATOM   1697 HG12 VAL A 140      -3.208 -11.026  -7.578  1.00 84.97           H  
ATOM   1698 HG13 VAL A 140      -1.514 -11.522  -7.563  1.00 84.97           H  
ATOM   1699 HG21 VAL A 140      -1.408 -10.748  -4.388  1.00 84.08           H  
ATOM   1700 HG22 VAL A 140      -0.062 -10.680  -5.520  1.00 84.08           H  
ATOM   1701 HG23 VAL A 140      -0.552  -9.238  -4.644  1.00 84.08           H  
ATOM   1702  N   SER A 141      -3.495  -8.061  -8.281  1.00 81.74           N  
ATOM   1703  CA  SER A 141      -4.500  -7.764  -9.298  1.00 82.22           C  
ATOM   1704  C   SER A 141      -3.987  -6.891 -10.466  1.00 86.14           C  
ATOM   1705  O   SER A 141      -4.344  -7.155 -11.615  1.00 86.60           O  
ATOM   1706  CB  SER A 141      -5.700  -7.165  -8.535  1.00  0.00           C  
ATOM   1707  OG  SER A 141      -6.393  -6.147  -9.201  1.00  0.00           O  
ATOM   1708  HB2 SER A 141      -6.392  -7.950  -8.239  1.00  0.00           H  
ATOM   1709  HB3 SER A 141      -5.371  -6.700  -7.617  1.00  0.00           H  
ATOM   1710  HG  SER A 141      -7.074  -5.798  -8.621  1.00  0.00           H  
ATOM   1711  H   SER A 141      -3.744  -7.768  -7.345  1.00 81.74           H  
ATOM   1712  HA  SER A 141      -4.813  -8.714  -9.734  1.00 82.22           H  
ATOM   1713  N   LEU A 142      -3.140  -5.895 -10.155  1.00 81.79           N  
ATOM   1714  CA  LEU A 142      -2.455  -5.049 -11.130  1.00 81.45           C  
ATOM   1715  C   LEU A 142      -1.470  -5.876 -11.968  1.00 87.33           C  
ATOM   1716  O   LEU A 142      -1.581  -5.857 -13.189  1.00 88.42           O  
ATOM   1717  CB  LEU A 142      -1.747  -3.881 -10.407  1.00  0.00           C  
ATOM   1718  CG  LEU A 142      -2.706  -2.795  -9.868  1.00  0.00           C  
ATOM   1719  CD1 LEU A 142      -2.078  -1.995  -8.712  1.00  0.00           C  
ATOM   1720  CD2 LEU A 142      -3.151  -1.846 -10.978  1.00  0.00           C  
ATOM   1721  HB2 LEU A 142      -1.168  -4.293  -9.582  1.00  0.00           H  
ATOM   1722  HB3 LEU A 142      -1.011  -3.414 -11.063  1.00  0.00           H  
ATOM   1723  HG  LEU A 142      -3.608  -3.268  -9.487  1.00  0.00           H  
ATOM   1724 HD11 LEU A 142      -2.160  -0.916  -8.849  1.00  0.00           H  
ATOM   1725 HD12 LEU A 142      -2.559  -2.231  -7.763  1.00  0.00           H  
ATOM   1726 HD13 LEU A 142      -1.016  -2.214  -8.612  1.00  0.00           H  
ATOM   1727 HD21 LEU A 142      -3.619  -0.955 -10.565  1.00  0.00           H  
ATOM   1728 HD22 LEU A 142      -2.301  -1.521 -11.576  1.00  0.00           H  
ATOM   1729 HD23 LEU A 142      -3.871  -2.327 -11.636  1.00  0.00           H  
ATOM   1730  H   LEU A 142      -2.920  -5.724  -9.182  1.00 81.79           H  
ATOM   1731  HA  LEU A 142      -3.205  -4.640 -11.810  1.00 81.45           H  
ATOM   1732  N   SER A 143      -0.575  -6.631 -11.306  1.00 83.63           N  
ATOM   1733  CA  SER A 143       0.405  -7.509 -11.951  1.00 83.15           C  
ATOM   1734  C   SER A 143      -0.166  -8.625 -12.846  1.00 86.06           C  
ATOM   1735  O   SER A 143       0.477  -8.918 -13.855  1.00 85.55           O  
ATOM   1736  CB  SER A 143       1.423  -8.041 -10.925  1.00  0.00           C  
ATOM   1737  OG  SER A 143       0.855  -8.692  -9.814  1.00  0.00           O  
ATOM   1738  HB2 SER A 143       2.125  -8.714 -11.413  1.00  0.00           H  
ATOM   1739  HB3 SER A 143       2.005  -7.221 -10.529  1.00  0.00           H  
ATOM   1740  HG  SER A 143       0.096  -9.214 -10.091  1.00  0.00           H  
ATOM   1741  H   SER A 143      -0.559  -6.620 -10.294  1.00 83.63           H  
ATOM   1742  HA  SER A 143       0.974  -6.868 -12.628  1.00 83.15           H  
ATOM   1743  N   ILE A 144      -1.350  -9.191 -12.526  1.00 81.99           N  
ATOM   1744  CA  ILE A 144      -2.012 -10.155 -13.419  1.00 81.52           C  
ATOM   1745  C   ILE A 144      -2.597  -9.461 -14.667  1.00 85.78           C  
ATOM   1746  O   ILE A 144      -2.486 -10.022 -15.754  1.00 86.08           O  
ATOM   1747  CB  ILE A 144      -3.103 -11.057 -12.749  1.00  0.00           C  
ATOM   1748  CG1 ILE A 144      -4.537 -10.479 -12.611  1.00  0.00           C  
ATOM   1749  CG2 ILE A 144      -2.609 -11.671 -11.426  1.00  0.00           C  
ATOM   1750  CD1 ILE A 144      -5.557 -11.467 -12.025  1.00  0.00           C  
ATOM   1751  HB  ILE A 144      -3.200 -11.904 -13.431  1.00  0.00           H  
ATOM   1752 HG12 ILE A 144      -4.502  -9.606 -11.966  1.00  0.00           H  
ATOM   1753 HG13 ILE A 144      -4.929 -10.140 -13.569  1.00  0.00           H  
ATOM   1754 HG21 ILE A 144      -3.136 -12.598 -11.203  1.00  0.00           H  
ATOM   1755 HG22 ILE A 144      -1.545 -11.909 -11.462  1.00  0.00           H  
ATOM   1756 HG23 ILE A 144      -2.785 -11.008 -10.586  1.00  0.00           H  
ATOM   1757 HD11 ILE A 144      -6.572 -11.200 -12.318  1.00  0.00           H  
ATOM   1758 HD12 ILE A 144      -5.372 -12.485 -12.368  1.00  0.00           H  
ATOM   1759 HD13 ILE A 144      -5.520 -11.466 -10.934  1.00  0.00           H  
ATOM   1760  H   ILE A 144      -1.836  -8.931 -11.678  1.00 81.99           H  
ATOM   1761  HA  ILE A 144      -1.239 -10.838 -13.778  1.00 81.52           H  
ATOM   1762  N   ASP A 145      -3.164  -8.249 -14.500  1.00 82.45           N  
ATOM   1763  CA  ASP A 145      -3.727  -7.425 -15.574  1.00 83.43           C  
ATOM   1764  C   ASP A 145      -2.648  -6.980 -16.587  1.00 88.21           C  
ATOM   1765  O   ASP A 145      -2.877  -7.104 -17.790  1.00 88.29           O  
ATOM   1766  CB  ASP A 145      -4.524  -6.225 -15.000  1.00  0.00           C  
ATOM   1767  CG  ASP A 145      -5.224  -5.340 -16.040  1.00  0.00           C  
ATOM   1768  OD1 ASP A 145      -5.713  -5.897 -17.046  1.00  0.00           O  
ATOM   1769  OD2 ASP A 145      -5.336  -4.126 -15.764  1.00  0.00           O1-
ATOM   1770  HB2 ASP A 145      -5.280  -6.580 -14.299  1.00  0.00           H  
ATOM   1771  HB3 ASP A 145      -3.843  -5.593 -14.431  1.00  0.00           H  
ATOM   1772  H   ASP A 145      -3.209  -7.848 -13.573  1.00 82.45           H  
ATOM   1773  HA  ASP A 145      -4.432  -8.062 -16.114  1.00 83.43           H  
ATOM   1774  N   ARG A 146      -1.481  -6.529 -16.086  1.00 84.81           N  
ATOM   1775  CA  ARG A 146      -0.312  -6.193 -16.906  1.00 84.51           C  
ATOM   1776  C   ARG A 146       0.291  -7.406 -17.624  1.00 89.38           C  
ATOM   1777  O   ARG A 146       0.762  -7.243 -18.749  1.00 89.48           O  
ATOM   1778  CB  ARG A 146       0.781  -5.470 -16.086  1.00 82.46           C  
ATOM   1779  CG  ARG A 146       0.349  -4.188 -15.349  1.00 88.39           C  
ATOM   1780  CD  ARG A 146      -0.393  -3.154 -16.203  1.00 96.79           C  
ATOM   1781  NE  ARG A 146       0.492  -2.531 -17.195  1.00103.09           N  
ATOM   1782  CZ  ARG A 146       0.095  -1.766 -18.224  1.00116.47           C  
ATOM   1783  NH1 ARG A 146      -1.203  -1.498 -18.433  1.00104.68           N  
ATOM   1784  NH2 ARG A 146       1.016  -1.263 -19.055  1.00102.96           N1+
ATOM   1785  H   ARG A 146      -1.372  -6.446 -15.083  1.00 84.81           H  
ATOM   1786  HA  ARG A 146      -0.649  -5.528 -17.702  1.00 84.51           H  
ATOM   1787  HB3 ARG A 146       1.593  -5.208 -16.764  1.00 82.46           H  
ATOM   1788  HB2 ARG A 146       1.216  -6.157 -15.358  1.00 82.46           H  
ATOM   1789  HG3 ARG A 146       1.267  -3.731 -14.974  1.00 88.39           H  
ATOM   1790  HG2 ARG A 146      -0.234  -4.386 -14.459  1.00 88.39           H  
ATOM   1791  HD3 ARG A 146      -0.933  -2.444 -15.587  1.00 96.79           H  
ATOM   1792  HD2 ARG A 146      -1.164  -3.655 -16.782  1.00 96.79           H  
ATOM   1793  HE  ARG A 146       1.481  -2.670 -17.048  1.00103.09           H  
ATOM   1794 HH12 ARG A 146      -1.496  -0.913 -19.202  1.00104.68           H  
ATOM   1795 HH11 ARG A 146      -1.897  -1.861 -17.796  1.00104.68           H  
ATOM   1796 HH22 ARG A 146       0.741  -0.676 -19.828  1.00102.96           H  
ATOM   1797 HH21 ARG A 146       1.996  -1.460 -18.911  1.00102.96           H  
ATOM   1798  N   TYR A 147       0.237  -8.588 -16.987  1.00 86.23           N  
ATOM   1799  CA  TYR A 147       0.671  -9.844 -17.587  1.00 86.37           C  
ATOM   1800  C   TYR A 147      -0.261 -10.308 -18.722  1.00 90.60           C  
ATOM   1801  O   TYR A 147       0.244 -10.662 -19.780  1.00 90.52           O  
ATOM   1802  CB  TYR A 147       0.926 -10.910 -16.500  1.00  0.00           C  
ATOM   1803  CG  TYR A 147       1.425 -12.253 -17.010  1.00  0.00           C  
ATOM   1804  CD1 TYR A 147       2.499 -12.314 -17.924  1.00  0.00           C  
ATOM   1805  CD2 TYR A 147       0.819 -13.449 -16.573  1.00  0.00           C  
ATOM   1806  CE1 TYR A 147       2.937 -13.552 -18.430  1.00  0.00           C  
ATOM   1807  CE2 TYR A 147       1.271 -14.691 -17.061  1.00  0.00           C  
ATOM   1808  CZ  TYR A 147       2.323 -14.742 -17.997  1.00  0.00           C  
ATOM   1809  OH  TYR A 147       2.764 -15.943 -18.472  1.00  0.00           O  
ATOM   1810  HB2 TYR A 147       1.669 -10.536 -15.795  1.00  0.00           H  
ATOM   1811  HB3 TYR A 147       0.015 -11.066 -15.923  1.00  0.00           H  
ATOM   1812  HD1 TYR A 147       2.992 -11.410 -18.244  1.00  0.00           H  
ATOM   1813  HD2 TYR A 147       0.007 -13.420 -15.861  1.00  0.00           H  
ATOM   1814  HE1 TYR A 147       3.753 -13.586 -19.137  1.00  0.00           H  
ATOM   1815  HE2 TYR A 147       0.805 -15.602 -16.716  1.00  0.00           H  
ATOM   1816  HH  TYR A 147       2.275 -16.691 -18.121  1.00  0.00           H  
ATOM   1817  H   TYR A 147      -0.155  -8.643 -16.057  1.00 86.23           H  
ATOM   1818  HA  TYR A 147       1.634  -9.639 -18.048  1.00 86.37           H  
ATOM   1819  N   HIS A 148      -1.589 -10.226 -18.545  1.00 87.38           N  
ATOM   1820  CA  HIS A 148      -2.559 -10.504 -19.613  1.00 87.86           C  
ATOM   1821  C   HIS A 148      -2.459  -9.529 -20.804  1.00 93.23           C  
ATOM   1822  O   HIS A 148      -2.642  -9.960 -21.944  1.00 93.27           O  
ATOM   1823  CB  HIS A 148      -3.988 -10.547 -19.034  1.00  0.00           C  
ATOM   1824  CG  HIS A 148      -4.337 -11.852 -18.362  1.00  0.00           C  
ATOM   1825  ND1 HIS A 148      -4.579 -13.019 -19.096  1.00  0.00           N  
ATOM   1826  CD2 HIS A 148      -4.492 -12.138 -17.020  1.00  0.00           C  
ATOM   1827  CE1 HIS A 148      -4.842 -13.948 -18.188  1.00  0.00           C  
ATOM   1828  NE2 HIS A 148      -4.800 -13.483 -16.940  1.00  0.00           N  
ATOM   1829  HB2 HIS A 148      -4.141  -9.729 -18.328  1.00  0.00           H  
ATOM   1830  HB3 HIS A 148      -4.721 -10.397 -19.828  1.00  0.00           H  
ATOM   1831  HD2 HIS A 148      -4.416 -11.517 -16.142  1.00  0.00           H  
ATOM   1832  HE1 HIS A 148      -5.065 -14.976 -18.434  1.00  0.00           H  
ATOM   1833  HE2 HIS A 148      -4.972 -14.014 -16.098  1.00  0.00           H  
ATOM   1834  H   HIS A 148      -1.964  -9.921 -17.656  1.00 87.38           H  
ATOM   1835  HA  HIS A 148      -2.333 -11.490 -20.025  1.00 87.86           H  
ATOM   1836  N   ALA A 149      -2.117  -8.260 -20.522  1.00 90.49           N  
ATOM   1837  CA  ALA A 149      -1.914  -7.213 -21.519  1.00 91.06           C  
ATOM   1838  C   ALA A 149      -0.664  -7.411 -22.392  1.00 96.72           C  
ATOM   1839  O   ALA A 149      -0.747  -7.099 -23.576  1.00 97.45           O  
ATOM   1840  CB  ALA A 149      -1.887  -5.840 -20.833  1.00  0.00           C  
ATOM   1841  HB1 ALA A 149      -1.047  -5.752 -20.144  1.00  0.00           H  
ATOM   1842  HB2 ALA A 149      -1.799  -5.038 -21.566  1.00  0.00           H  
ATOM   1843  HB3 ALA A 149      -2.802  -5.667 -20.267  1.00  0.00           H  
ATOM   1844  H   ALA A 149      -2.003  -7.983 -19.555  1.00 90.49           H  
ATOM   1845  HA  ALA A 149      -2.782  -7.229 -22.184  1.00 91.06           H  
ATOM   1846  N   ILE A 150       0.455  -7.921 -21.840  1.00 93.77           N  
ATOM   1847  CA  ILE A 150       1.666  -8.166 -22.638  1.00 94.02           C  
ATOM   1848  C   ILE A 150       1.657  -9.504 -23.395  1.00 99.20           C  
ATOM   1849  O   ILE A 150       2.383  -9.597 -24.383  1.00 99.55           O  
ATOM   1850  CB  ILE A 150       3.004  -8.026 -21.857  1.00 96.53           C  
ATOM   1851  CG1 ILE A 150       3.239  -8.976 -20.665  1.00 96.78           C  
ATOM   1852  CG2 ILE A 150       3.199  -6.570 -21.400  1.00 97.48           C  
ATOM   1853  CD1 ILE A 150       3.330 -10.478 -20.939  1.00105.99           C  
ATOM   1854  H   ILE A 150       0.490  -8.155 -20.857  1.00 93.77           H  
ATOM   1855  HA  ILE A 150       1.710  -7.402 -23.418  1.00 94.02           H  
ATOM   1856  HB  ILE A 150       3.817  -8.222 -22.559  1.00 96.53           H  
ATOM   1857 HG13 ILE A 150       2.486  -8.790 -19.905  1.00 96.78           H  
ATOM   1858 HG12 ILE A 150       4.198  -8.704 -20.235  1.00 96.78           H  
ATOM   1859 HG21 ILE A 150       4.159  -6.446 -20.901  1.00 97.48           H  
ATOM   1860 HG22 ILE A 150       3.180  -5.881 -22.245  1.00 97.48           H  
ATOM   1861 HG23 ILE A 150       2.425  -6.261 -20.698  1.00 97.48           H  
ATOM   1862 HD11 ILE A 150       2.372 -10.952 -20.810  1.00105.99           H  
ATOM   1863 HD12 ILE A 150       3.669 -10.699 -21.950  1.00105.99           H  
ATOM   1864 HD13 ILE A 150       4.002 -10.962 -20.231  1.00105.99           H  
ATOM   1865  N   VAL A 151       0.855 -10.499 -22.963  1.00 95.96           N  
ATOM   1866  CA  VAL A 151       0.692 -11.756 -23.703  1.00 96.27           C  
ATOM   1867  C   VAL A 151      -0.249 -11.554 -24.911  1.00102.64           C  
ATOM   1868  O   VAL A 151       0.039 -12.100 -25.977  1.00102.23           O  
ATOM   1869  CB  VAL A 151       0.176 -12.951 -22.834  1.00  0.00           C  
ATOM   1870  CG1 VAL A 151      -0.087 -14.243 -23.639  1.00  0.00           C  
ATOM   1871  CG2 VAL A 151       1.147 -13.330 -21.701  1.00  0.00           C  
ATOM   1872  HB  VAL A 151      -0.772 -12.662 -22.376  1.00  0.00           H  
ATOM   1873 HG11 VAL A 151      -0.456 -15.042 -22.995  1.00  0.00           H  
ATOM   1874 HG12 VAL A 151      -0.831 -14.111 -24.419  1.00  0.00           H  
ATOM   1875 HG13 VAL A 151       0.825 -14.600 -24.117  1.00  0.00           H  
ATOM   1876 HG21 VAL A 151       0.904 -14.302 -21.271  1.00  0.00           H  
ATOM   1877 HG22 VAL A 151       2.179 -13.376 -22.049  1.00  0.00           H  
ATOM   1878 HG23 VAL A 151       1.096 -12.633 -20.876  1.00  0.00           H  
ATOM   1879  H   VAL A 151       0.302 -10.382 -22.124  1.00 95.96           H  
ATOM   1880  HA  VAL A 151       1.669 -12.048 -24.095  1.00 96.27           H  
ATOM   1881  N   TYR A 152      -1.318 -10.753 -24.743  1.00100.87           N  
ATOM   1882  CA  TYR A 152      -2.341 -10.506 -25.762  1.00102.33           C  
ATOM   1883  C   TYR A 152      -2.799  -9.030 -25.746  1.00108.46           C  
ATOM   1884  O   TYR A 152      -3.915  -8.771 -25.308  1.00108.60           O  
ATOM   1885  CB  TYR A 152      -3.540 -11.469 -25.547  1.00  0.00           C  
ATOM   1886  CG  TYR A 152      -3.257 -12.958 -25.651  1.00  0.00           C  
ATOM   1887  CD1 TYR A 152      -2.680 -13.495 -26.821  1.00  0.00           C  
ATOM   1888  CD2 TYR A 152      -3.592 -13.818 -24.582  1.00  0.00           C  
ATOM   1889  CE1 TYR A 152      -2.424 -14.876 -26.916  1.00  0.00           C  
ATOM   1890  CE2 TYR A 152      -3.341 -15.200 -24.679  1.00  0.00           C  
ATOM   1891  CZ  TYR A 152      -2.750 -15.729 -25.844  1.00  0.00           C  
ATOM   1892  OH  TYR A 152      -2.488 -17.065 -25.935  1.00  0.00           O  
ATOM   1893  HB2 TYR A 152      -3.989 -11.274 -24.571  1.00  0.00           H  
ATOM   1894  HB3 TYR A 152      -4.316 -11.251 -26.280  1.00  0.00           H  
ATOM   1895  HD1 TYR A 152      -2.426 -12.850 -27.649  1.00  0.00           H  
ATOM   1896  HD2 TYR A 152      -4.036 -13.420 -23.680  1.00  0.00           H  
ATOM   1897  HE1 TYR A 152      -1.973 -15.279 -27.811  1.00  0.00           H  
ATOM   1898  HE2 TYR A 152      -3.593 -15.848 -23.852  1.00  0.00           H  
ATOM   1899  HH  TYR A 152      -2.707 -17.551 -25.136  1.00  0.00           H  
ATOM   1900  H   TYR A 152      -1.487 -10.330 -23.840  1.00100.87           H  
ATOM   1901  HA  TYR A 152      -1.938 -10.699 -26.757  1.00102.33           H  
ATOM   1902  N   PRO A 153      -1.974  -8.068 -26.222  1.00106.14           N  
ATOM   1903  CA  PRO A 153      -2.376  -6.644 -26.254  1.00107.02           C  
ATOM   1904  C   PRO A 153      -3.473  -6.308 -27.283  1.00114.49           C  
ATOM   1905  O   PRO A 153      -4.217  -5.351 -27.076  1.00114.50           O  
ATOM   1906  CB  PRO A 153      -1.065  -5.908 -26.580  1.00108.04           C  
ATOM   1907  CG  PRO A 153      -0.247  -6.917 -27.373  1.00111.93           C  
ATOM   1908  CD  PRO A 153      -0.623  -8.257 -26.746  1.00107.10           C  
ATOM   1909  HA  PRO A 153      -2.735  -6.329 -25.272  1.00107.02           H  
ATOM   1910  HB3 PRO A 153      -0.540  -5.657 -25.659  1.00108.04           H  
ATOM   1911  HB2 PRO A 153      -1.207  -4.974 -27.127  1.00108.04           H  
ATOM   1912  HG3 PRO A 153       0.825  -6.718 -27.355  1.00111.93           H  
ATOM   1913  HG2 PRO A 153      -0.570  -6.902 -28.416  1.00111.93           H  
ATOM   1914  HD2 PRO A 153      -0.559  -9.063 -27.477  1.00107.10           H  
ATOM   1915  HD3 PRO A 153       0.043  -8.485 -25.913  1.00107.10           H  
ATOM   1916  N   MET A 154      -3.523  -7.093 -28.371  1.00113.70           N  
ATOM   1917  CA  MET A 154      -4.365  -6.898 -29.550  1.00115.90           C  
ATOM   1918  C   MET A 154      -5.862  -7.084 -29.254  1.00122.59           C  
ATOM   1919  O   MET A 154      -6.660  -6.216 -29.605  1.00123.19           O  
ATOM   1920  CB  MET A 154      -3.919  -7.850 -30.694  1.00  0.00           C  
ATOM   1921  CG  MET A 154      -2.425  -8.225 -30.719  1.00  0.00           C  
ATOM   1922  SD  MET A 154      -1.974  -9.347 -32.066  1.00  0.00           S  
ATOM   1923  CE  MET A 154      -0.365  -9.919 -31.458  1.00  0.00           C  
ATOM   1924  HB2 MET A 154      -4.476  -8.786 -30.644  1.00  0.00           H  
ATOM   1925  HB3 MET A 154      -4.194  -7.405 -31.651  1.00  0.00           H  
ATOM   1926  HG2 MET A 154      -1.808  -7.328 -30.790  1.00  0.00           H  
ATOM   1927  HG3 MET A 154      -2.149  -8.728 -29.792  1.00  0.00           H  
ATOM   1928  HE1 MET A 154       0.089 -10.596 -32.181  1.00  0.00           H  
ATOM   1929  HE2 MET A 154       0.307  -9.075 -31.303  1.00  0.00           H  
ATOM   1930  HE3 MET A 154      -0.481 -10.452 -30.514  1.00  0.00           H  
ATOM   1931  H   MET A 154      -2.870  -7.859 -28.433  1.00113.70           H  
ATOM   1932  HA  MET A 154      -4.204  -5.870 -29.884  1.00115.90           H  
ATOM   1933  N   LYS A 155      -6.199  -8.225 -28.627  1.00120.26           N  
ATOM   1934  CA  LYS A 155      -7.571  -8.685 -28.413  1.00121.65           C  
ATOM   1935  C   LYS A 155      -8.074  -8.488 -26.971  1.00125.97           C  
ATOM   1936  O   LYS A 155      -9.247  -8.774 -26.729  1.00126.36           O  
ATOM   1937  CB  LYS A 155      -7.677 -10.163 -28.859  1.00  0.00           C  
ATOM   1938  CG  LYS A 155      -6.866 -11.173 -28.021  1.00  0.00           C  
ATOM   1939  CD  LYS A 155      -7.126 -12.628 -28.441  1.00  0.00           C  
ATOM   1940  CE  LYS A 155      -6.318 -13.632 -27.609  1.00  0.00           C  
ATOM   1941  NZ  LYS A 155      -6.595 -15.021 -28.011  1.00  0.00           N1+
ATOM   1942  HB2 LYS A 155      -8.728 -10.457 -28.830  1.00  0.00           H  
ATOM   1943  HB3 LYS A 155      -7.383 -10.244 -29.907  1.00  0.00           H  
ATOM   1944  HG2 LYS A 155      -5.803 -10.954 -28.123  1.00  0.00           H  
ATOM   1945  HG3 LYS A 155      -7.101 -11.067 -26.961  1.00  0.00           H  
ATOM   1946  HD2 LYS A 155      -8.191 -12.846 -28.346  1.00  0.00           H  
ATOM   1947  HD3 LYS A 155      -6.882 -12.747 -29.498  1.00  0.00           H  
ATOM   1948  HE2 LYS A 155      -5.254 -13.444 -27.740  1.00  0.00           H  
ATOM   1949  HE3 LYS A 155      -6.540 -13.520 -26.548  1.00  0.00           H  
ATOM   1950  HZ1 LYS A 155      -6.039 -15.652 -27.451  1.00  0.00           H  
ATOM   1951  HZ2 LYS A 155      -7.574 -15.226 -27.873  1.00  0.00           H  
ATOM   1952  HZ3 LYS A 155      -6.361 -15.146 -28.986  1.00  0.00           H  
ATOM   1953  H   LYS A 155      -5.471  -8.868 -28.354  1.00120.26           H  
ATOM   1954  HA  LYS A 155      -8.249  -8.112 -29.049  1.00121.65           H  
ATOM   1955  N   PHE A 156      -7.215  -8.030 -26.040  1.00122.00           N  
ATOM   1956  CA  PHE A 156      -7.583  -7.800 -24.641  1.00121.64           C  
ATOM   1957  C   PHE A 156      -8.356  -6.480 -24.491  1.00127.17           C  
ATOM   1958  O   PHE A 156      -7.750  -5.421 -24.325  1.00126.76           O  
ATOM   1959  CB  PHE A 156      -6.329  -7.902 -23.749  1.00  0.00           C  
ATOM   1960  CG  PHE A 156      -6.538  -7.812 -22.248  1.00  0.00           C  
ATOM   1961  CD1 PHE A 156      -6.951  -8.954 -21.529  1.00  0.00           C  
ATOM   1962  CD2 PHE A 156      -6.436  -6.576 -21.573  1.00  0.00           C  
ATOM   1963  CE1 PHE A 156      -7.178  -8.871 -20.162  1.00  0.00           C  
ATOM   1964  CE2 PHE A 156      -6.671  -6.513 -20.207  1.00  0.00           C  
ATOM   1965  CZ  PHE A 156      -7.028  -7.657 -19.504  1.00  0.00           C  
ATOM   1966  HB2 PHE A 156      -5.890  -8.884 -23.915  1.00  0.00           H  
ATOM   1967  HB3 PHE A 156      -5.585  -7.164 -24.051  1.00  0.00           H  
ATOM   1968  HD1 PHE A 156      -7.072  -9.901 -22.035  1.00  0.00           H  
ATOM   1969  HD2 PHE A 156      -6.158  -5.682 -22.111  1.00  0.00           H  
ATOM   1970  HE1 PHE A 156      -7.467  -9.752 -19.609  1.00  0.00           H  
ATOM   1971  HE2 PHE A 156      -6.570  -5.573 -19.684  1.00  0.00           H  
ATOM   1972  HZ  PHE A 156      -7.200  -7.597 -18.441  1.00  0.00           H  
ATOM   1973  H   PHE A 156      -6.265  -7.805 -26.299  1.00122.00           H  
ATOM   1974  HA  PHE A 156      -8.246  -8.610 -24.326  1.00121.64           H  
ATOM   1975  N   LEU A 157      -9.689  -6.595 -24.578  1.00125.04           N  
ATOM   1976  CA  LEU A 157     -10.657  -5.521 -24.393  1.00125.86           C  
ATOM   1977  C   LEU A 157     -11.504  -5.910 -23.177  1.00129.42           C  
ATOM   1978  O   LEU A 157     -12.620  -6.408 -23.332  1.00130.71           O  
ATOM   1979  CB  LEU A 157     -11.514  -5.374 -25.674  1.00  0.00           C  
ATOM   1980  CG  LEU A 157     -10.747  -4.886 -26.922  1.00  0.00           C  
ATOM   1981  CD1 LEU A 157     -11.654  -4.936 -28.171  1.00  0.00           C  
ATOM   1982  CD2 LEU A 157     -10.111  -3.495 -26.717  1.00  0.00           C  
ATOM   1983  HB2 LEU A 157     -11.978  -6.335 -25.903  1.00  0.00           H  
ATOM   1984  HB3 LEU A 157     -12.337  -4.683 -25.482  1.00  0.00           H  
ATOM   1985  HG  LEU A 157      -9.934  -5.589 -27.106  1.00  0.00           H  
ATOM   1986 HD11 LEU A 157     -11.201  -5.551 -28.950  1.00  0.00           H  
ATOM   1987 HD12 LEU A 157     -12.632  -5.365 -27.953  1.00  0.00           H  
ATOM   1988 HD13 LEU A 157     -11.834  -3.950 -28.601  1.00  0.00           H  
ATOM   1989 HD21 LEU A 157     -10.202  -2.855 -27.594  1.00  0.00           H  
ATOM   1990 HD22 LEU A 157     -10.562  -2.959 -25.881  1.00  0.00           H  
ATOM   1991 HD23 LEU A 157      -9.045  -3.590 -26.505  1.00  0.00           H  
ATOM   1992  H   LEU A 157     -10.084  -7.507 -24.758  1.00125.04           H  
ATOM   1993  HA  LEU A 157     -10.165  -4.573 -24.168  1.00125.86           H  
ATOM   1994  N   GLN A 158     -10.917  -5.740 -21.982  1.00124.00           N  
ATOM   1995  CA  GLN A 158     -11.513  -6.179 -20.725  1.00123.52           C  
ATOM   1996  C   GLN A 158     -12.620  -5.218 -20.272  1.00128.37           C  
ATOM   1997  O   GLN A 158     -12.353  -4.032 -20.071  1.00127.59           O  
ATOM   1998  CB  GLN A 158     -10.394  -6.315 -19.670  1.00  0.00           C  
ATOM   1999  CG  GLN A 158     -10.808  -6.934 -18.317  1.00  0.00           C  
ATOM   2000  CD  GLN A 158     -11.469  -8.308 -18.444  1.00  0.00           C  
ATOM   2001  OE1 GLN A 158     -12.613  -8.494 -18.038  1.00  0.00           O  
ATOM   2002  NE2 GLN A 158     -10.749  -9.279 -19.011  1.00  0.00           N  
ATOM   2003  HB2 GLN A 158      -9.604  -6.931 -20.099  1.00  0.00           H  
ATOM   2004  HB3 GLN A 158      -9.935  -5.342 -19.487  1.00  0.00           H  
ATOM   2005  HG2 GLN A 158      -9.923  -7.050 -17.695  1.00  0.00           H  
ATOM   2006  HG3 GLN A 158     -11.478  -6.262 -17.781  1.00  0.00           H  
ATOM   2007 HE22 GLN A 158     -11.141 -10.204 -19.107  1.00  0.00           H  
ATOM   2008 HE21 GLN A 158      -9.814  -9.098 -19.343  1.00  0.00           H  
ATOM   2009  H   GLN A 158      -9.995  -5.331 -21.928  1.00124.00           H  
ATOM   2010  HA  GLN A 158     -11.948  -7.166 -20.899  1.00123.52           H  
ATOM   2011  N   GLY A 159     -13.831  -5.768 -20.080  1.00126.29           N  
ATOM   2012  CA  GLY A 159     -14.944  -5.066 -19.449  1.00126.98           C  
ATOM   2013  C   GLY A 159     -14.643  -4.982 -17.950  1.00130.35           C  
ATOM   2014  O   GLY A 159     -14.302  -5.993 -17.332  1.00129.08           O  
ATOM   2015  HA3 GLY A 159     -15.865  -5.628 -19.605  1.00126.98           H  
ATOM   2016  H   GLY A 159     -13.961  -6.750 -20.272  1.00126.29           H  
ATOM   2017  HA2 GLY A 159     -15.079  -4.075 -19.887  1.00126.98           H  
ATOM   2018  N   GLU A 160     -14.774  -3.773 -17.379  1.00127.02           N  
ATOM   2019  CA  GLU A 160     -14.389  -3.447 -16.002  1.00125.38           C  
ATOM   2020  C   GLU A 160     -15.142  -4.236 -14.906  1.00128.11           C  
ATOM   2021  O   GLU A 160     -14.680  -4.207 -13.773  1.00127.22           O  
ATOM   2022  CB  GLU A 160     -14.405  -1.904 -15.824  1.00  0.00           C  
ATOM   2023  CG  GLU A 160     -14.011  -1.360 -14.429  1.00  0.00           C  
ATOM   2024  CD  GLU A 160     -14.011   0.167 -14.371  1.00  0.00           C  
ATOM   2025  OE1 GLU A 160     -15.066   0.733 -14.008  1.00  0.00           O  
ATOM   2026  OE2 GLU A 160     -12.951   0.747 -14.686  1.00  0.00           O1-
ATOM   2027  HB2 GLU A 160     -13.718  -1.473 -16.556  1.00  0.00           H  
ATOM   2028  HB3 GLU A 160     -15.386  -1.520 -16.099  1.00  0.00           H  
ATOM   2029  HG2 GLU A 160     -14.691  -1.714 -13.655  1.00  0.00           H  
ATOM   2030  HG3 GLU A 160     -13.015  -1.714 -14.161  1.00  0.00           H  
ATOM   2031  H   GLU A 160     -15.058  -2.991 -17.951  1.00127.02           H  
ATOM   2032  HA  GLU A 160     -13.347  -3.755 -15.901  1.00125.38           H  
ATOM   2033  N   LYS A 161     -16.219  -4.982 -15.235  1.00124.04           N  
ATOM   2034  CA  LYS A 161     -16.965  -5.841 -14.300  1.00122.96           C  
ATOM   2035  C   LYS A 161     -16.101  -6.876 -13.552  1.00122.51           C  
ATOM   2036  O   LYS A 161     -16.374  -7.123 -12.379  1.00121.10           O  
ATOM   2037  CB  LYS A 161     -18.184  -6.497 -14.996  1.00  0.00           C  
ATOM   2038  CG  LYS A 161     -17.918  -7.812 -15.762  1.00  0.00           C  
ATOM   2039  CD  LYS A 161     -19.197  -8.463 -16.303  1.00  0.00           C  
ATOM   2040  CE  LYS A 161     -18.942  -9.887 -16.823  1.00  0.00           C  
ATOM   2041  NZ  LYS A 161     -20.177 -10.507 -17.330  1.00  0.00           N1+
ATOM   2042  HB2 LYS A 161     -18.903  -6.735 -14.210  1.00  0.00           H  
ATOM   2043  HB3 LYS A 161     -18.689  -5.772 -15.636  1.00  0.00           H  
ATOM   2044  HG2 LYS A 161     -17.219  -7.626 -16.579  1.00  0.00           H  
ATOM   2045  HG3 LYS A 161     -17.440  -8.542 -15.110  1.00  0.00           H  
ATOM   2046  HD2 LYS A 161     -19.958  -8.489 -15.521  1.00  0.00           H  
ATOM   2047  HD3 LYS A 161     -19.602  -7.846 -17.107  1.00  0.00           H  
ATOM   2048  HE2 LYS A 161     -18.202  -9.870 -17.625  1.00  0.00           H  
ATOM   2049  HE3 LYS A 161     -18.540 -10.515 -16.028  1.00  0.00           H  
ATOM   2050  HZ1 LYS A 161     -19.976 -11.441 -17.659  1.00  0.00           H  
ATOM   2051  HZ2 LYS A 161     -20.862 -10.554 -16.590  1.00  0.00           H  
ATOM   2052  HZ3 LYS A 161     -20.544  -9.956 -18.093  1.00  0.00           H  
ATOM   2053  H   LYS A 161     -16.525  -4.998 -16.197  1.00124.04           H  
ATOM   2054  HA  LYS A 161     -17.363  -5.179 -13.535  1.00122.96           H  
ATOM   2055  N   GLN A 162     -15.069  -7.431 -14.218  1.00116.66           N  
ATOM   2056  CA  GLN A 162     -14.090  -8.335 -13.603  1.00114.16           C  
ATOM   2057  C   GLN A 162     -13.244  -7.631 -12.528  1.00114.65           C  
ATOM   2058  O   GLN A 162     -12.886  -8.268 -11.541  1.00113.30           O  
ATOM   2059  CB  GLN A 162     -13.210  -8.984 -14.694  1.00  0.00           C  
ATOM   2060  CG  GLN A 162     -12.195 -10.011 -14.143  1.00  0.00           C  
ATOM   2061  CD  GLN A 162     -11.443 -10.750 -15.247  1.00  0.00           C  
ATOM   2062  OE1 GLN A 162     -10.607 -10.167 -15.930  1.00  0.00           O  
ATOM   2063  NE2 GLN A 162     -11.711 -12.047 -15.408  1.00  0.00           N  
ATOM   2064  HB2 GLN A 162     -13.859  -9.482 -15.416  1.00  0.00           H  
ATOM   2065  HB3 GLN A 162     -12.681  -8.208 -15.251  1.00  0.00           H  
ATOM   2066  HG2 GLN A 162     -11.450  -9.519 -13.517  1.00  0.00           H  
ATOM   2067  HG3 GLN A 162     -12.708 -10.732 -13.504  1.00  0.00           H  
ATOM   2068 HE22 GLN A 162     -11.229 -12.577 -16.119  1.00  0.00           H  
ATOM   2069 HE21 GLN A 162     -12.396 -12.507 -14.827  1.00  0.00           H  
ATOM   2070  H   GLN A 162     -14.901  -7.177 -15.182  1.00116.66           H  
ATOM   2071  HA  GLN A 162     -14.649  -9.132 -13.109  1.00114.16           H  
ATOM   2072  N   ALA A 163     -12.989  -6.327 -12.725  1.00109.35           N  
ATOM   2073  CA  ALA A 163     -12.361  -5.439 -11.757  1.00107.24           C  
ATOM   2074  C   ALA A 163     -13.270  -5.180 -10.542  1.00109.67           C  
ATOM   2075  O   ALA A 163     -12.782  -5.299  -9.424  1.00107.78           O  
ATOM   2076  CB  ALA A 163     -11.929  -4.132 -12.448  1.00108.08           C  
ATOM   2077  H   ALA A 163     -13.345  -5.877 -13.557  1.00109.35           H  
ATOM   2078  HA  ALA A 163     -11.466  -5.951 -11.411  1.00107.24           H  
ATOM   2079  HB1 ALA A 163     -11.061  -3.692 -11.963  1.00108.08           H  
ATOM   2080  HB2 ALA A 163     -11.659  -4.299 -13.491  1.00108.08           H  
ATOM   2081  HB3 ALA A 163     -12.713  -3.377 -12.428  1.00108.08           H  
ATOM   2082  N   ARG A 164     -14.571  -4.902 -10.765  1.00107.19           N  
ATOM   2083  CA  ARG A 164     -15.589  -4.724  -9.713  1.00107.21           C  
ATOM   2084  C   ARG A 164     -15.754  -5.965  -8.812  1.00108.93           C  
ATOM   2085  O   ARG A 164     -15.915  -5.820  -7.603  1.00107.78           O  
ATOM   2086  CB  ARG A 164     -16.976  -4.376 -10.307  1.00  0.00           C  
ATOM   2087  CG  ARG A 164     -17.014  -3.297 -11.400  1.00  0.00           C  
ATOM   2088  CD  ARG A 164     -18.426  -3.138 -12.001  1.00  0.00           C  
ATOM   2089  NE  ARG A 164     -18.411  -2.649 -13.392  1.00  0.00           N  
ATOM   2090  CZ  ARG A 164     -17.844  -1.524 -13.857  1.00  0.00           C  
ATOM   2091  NH1 ARG A 164     -17.265  -0.646 -13.032  1.00  0.00           N  
ATOM   2092  NH2 ARG A 164     -17.858  -1.274 -15.172  1.00  0.00           N1+
ATOM   2093  HB2 ARG A 164     -17.395  -5.284 -10.744  1.00  0.00           H  
ATOM   2094  HB3 ARG A 164     -17.657  -4.098  -9.501  1.00  0.00           H  
ATOM   2095  HG2 ARG A 164     -16.709  -2.362 -10.930  1.00  0.00           H  
ATOM   2096  HG3 ARG A 164     -16.298  -3.483 -12.188  1.00  0.00           H  
ATOM   2097  HD2 ARG A 164     -19.030  -4.039 -11.897  1.00  0.00           H  
ATOM   2098  HD3 ARG A 164     -18.945  -2.357 -11.446  1.00  0.00           H  
ATOM   2099  HE  ARG A 164     -18.869  -3.251 -14.061  1.00  0.00           H  
ATOM   2100 HH12 ARG A 164     -16.691   0.108 -13.405  1.00  0.00           H  
ATOM   2101 HH11 ARG A 164     -17.272  -0.807 -12.036  1.00  0.00           H  
ATOM   2102 HH22 ARG A 164     -17.422  -0.433 -15.523  1.00  0.00           H  
ATOM   2103 HH21 ARG A 164     -18.299  -1.912 -15.819  1.00  0.00           H  
ATOM   2104  H   ARG A 164     -14.895  -4.828 -11.719  1.00107.19           H  
ATOM   2105  HA  ARG A 164     -15.270  -3.892  -9.082  1.00107.21           H  
ATOM   2106  N   VAL A 165     -15.700  -7.160  -9.422  1.00104.72           N  
ATOM   2107  CA  VAL A 165     -15.727  -8.456  -8.744  1.00103.41           C  
ATOM   2108  C   VAL A 165     -14.446  -8.699  -7.922  1.00104.70           C  
ATOM   2109  O   VAL A 165     -14.534  -9.177  -6.792  1.00104.07           O  
ATOM   2110  CB  VAL A 165     -15.922  -9.605  -9.781  1.00107.45           C  
ATOM   2111  CG1 VAL A 165     -15.544 -11.025  -9.302  1.00106.49           C  
ATOM   2112  CG2 VAL A 165     -17.366  -9.617 -10.313  1.00108.88           C  
ATOM   2113  H   VAL A 165     -15.607  -7.191 -10.429  1.00104.72           H  
ATOM   2114  HA  VAL A 165     -16.569  -8.458  -8.050  1.00103.41           H  
ATOM   2115  HB  VAL A 165     -15.279  -9.391 -10.636  1.00107.45           H  
ATOM   2116 HG11 VAL A 165     -15.813 -11.774 -10.047  1.00106.49           H  
ATOM   2117 HG12 VAL A 165     -14.473 -11.131  -9.129  1.00106.49           H  
ATOM   2118 HG13 VAL A 165     -16.062 -11.280  -8.376  1.00106.49           H  
ATOM   2119 HG21 VAL A 165     -17.481 -10.342 -11.119  1.00108.88           H  
ATOM   2120 HG22 VAL A 165     -18.073  -9.880  -9.526  1.00108.88           H  
ATOM   2121 HG23 VAL A 165     -17.663  -8.646 -10.706  1.00108.88           H  
ATOM   2122  N   LEU A 166     -13.292  -8.345  -8.510  1.00 99.13           N  
ATOM   2123  CA  LEU A 166     -11.961  -8.487  -7.930  1.00 96.94           C  
ATOM   2124  C   LEU A 166     -11.735  -7.579  -6.712  1.00 98.80           C  
ATOM   2125  O   LEU A 166     -11.203  -8.074  -5.719  1.00 98.37           O  
ATOM   2126  CB  LEU A 166     -10.939  -8.327  -9.077  1.00  0.00           C  
ATOM   2127  CG  LEU A 166      -9.425  -8.234  -8.785  1.00  0.00           C  
ATOM   2128  CD1 LEU A 166      -8.924  -9.193  -7.686  1.00  0.00           C  
ATOM   2129  CD2 LEU A 166      -8.665  -8.450 -10.114  1.00  0.00           C  
ATOM   2130  HB2 LEU A 166     -11.099  -9.181  -9.738  1.00  0.00           H  
ATOM   2131  HB3 LEU A 166     -11.197  -7.447  -9.663  1.00  0.00           H  
ATOM   2132  HG  LEU A 166      -9.219  -7.217  -8.446  1.00  0.00           H  
ATOM   2133 HD11 LEU A 166      -8.708  -8.641  -6.770  1.00  0.00           H  
ATOM   2134 HD12 LEU A 166      -9.653  -9.966  -7.447  1.00  0.00           H  
ATOM   2135 HD13 LEU A 166      -8.002  -9.705  -7.962  1.00  0.00           H  
ATOM   2136 HD21 LEU A 166      -7.946  -7.665 -10.313  1.00  0.00           H  
ATOM   2137 HD22 LEU A 166      -8.117  -9.391 -10.135  1.00  0.00           H  
ATOM   2138 HD23 LEU A 166      -9.337  -8.467 -10.972  1.00  0.00           H  
ATOM   2139  H   LEU A 166     -13.317  -7.969  -9.448  1.00 99.13           H  
ATOM   2140  HA  LEU A 166     -11.890  -9.515  -7.569  1.00 96.94           H  
ATOM   2141  N   ILE A 167     -12.198  -6.314  -6.762  1.00 93.78           N  
ATOM   2142  CA  ILE A 167     -12.127  -5.406  -5.614  1.00 92.19           C  
ATOM   2143  C   ILE A 167     -13.066  -5.833  -4.468  1.00 94.29           C  
ATOM   2144  O   ILE A 167     -12.635  -5.793  -3.319  1.00 93.21           O  
ATOM   2145  CB  ILE A 167     -12.321  -3.894  -5.958  1.00 95.63           C  
ATOM   2146  CG1 ILE A 167     -13.756  -3.409  -6.269  1.00 97.39           C  
ATOM   2147  CG2 ILE A 167     -11.364  -3.463  -7.083  1.00 95.26           C  
ATOM   2148  CD1 ILE A 167     -14.529  -2.839  -5.070  1.00104.09           C  
ATOM   2149  H   ILE A 167     -12.620  -5.954  -7.609  1.00 93.78           H  
ATOM   2150  HA  ILE A 167     -11.113  -5.500  -5.223  1.00 92.19           H  
ATOM   2151  HB  ILE A 167     -11.994  -3.348  -5.072  1.00 95.63           H  
ATOM   2152 HG13 ILE A 167     -14.317  -4.200  -6.751  1.00 97.39           H  
ATOM   2153 HG12 ILE A 167     -13.711  -2.606  -7.004  1.00 97.39           H  
ATOM   2154 HG21 ILE A 167     -11.108  -2.406  -7.001  1.00 95.26           H  
ATOM   2155 HG22 ILE A 167     -10.446  -4.046  -7.073  1.00 95.26           H  
ATOM   2156 HG23 ILE A 167     -11.795  -3.601  -8.066  1.00 95.26           H  
ATOM   2157 HD11 ILE A 167     -15.600  -2.827  -5.274  1.00104.09           H  
ATOM   2158 HD12 ILE A 167     -14.374  -3.412  -4.158  1.00104.09           H  
ATOM   2159 HD13 ILE A 167     -14.222  -1.812  -4.866  1.00104.09           H  
ATOM   2160  N   VAL A 168     -14.286  -6.305  -4.788  1.00 90.24           N  
ATOM   2161  CA  VAL A 168     -15.243  -6.848  -3.816  1.00 89.88           C  
ATOM   2162  C   VAL A 168     -14.707  -8.086  -3.068  1.00 91.63           C  
ATOM   2163  O   VAL A 168     -14.823  -8.134  -1.843  1.00 90.91           O  
ATOM   2164  CB  VAL A 168     -16.617  -7.158  -4.485  1.00  0.00           C  
ATOM   2165  CG1 VAL A 168     -17.525  -8.178  -3.761  1.00  0.00           C  
ATOM   2166  CG2 VAL A 168     -17.403  -5.854  -4.708  1.00  0.00           C  
ATOM   2167  HB  VAL A 168     -16.416  -7.575  -5.473  1.00  0.00           H  
ATOM   2168 HG11 VAL A 168     -18.497  -8.250  -4.250  1.00  0.00           H  
ATOM   2169 HG12 VAL A 168     -17.102  -9.183  -3.768  1.00  0.00           H  
ATOM   2170 HG13 VAL A 168     -17.701  -7.889  -2.724  1.00  0.00           H  
ATOM   2171 HG21 VAL A 168     -18.302  -6.032  -5.298  1.00  0.00           H  
ATOM   2172 HG22 VAL A 168     -17.708  -5.410  -3.760  1.00  0.00           H  
ATOM   2173 HG23 VAL A 168     -16.808  -5.111  -5.239  1.00  0.00           H  
ATOM   2174  H   VAL A 168     -14.576  -6.323  -5.756  1.00 90.24           H  
ATOM   2175  HA  VAL A 168     -15.399  -6.071  -3.064  1.00 89.88           H  
ATOM   2176  N   ILE A 169     -14.092  -9.027  -3.808  1.00 87.03           N  
ATOM   2177  CA  ILE A 169     -13.404 -10.195  -3.254  1.00 85.83           C  
ATOM   2178  C   ILE A 169     -12.189  -9.814  -2.388  1.00 88.57           C  
ATOM   2179  O   ILE A 169     -12.030 -10.397  -1.319  1.00 87.74           O  
ATOM   2180  CB  ILE A 169     -13.012 -11.222  -4.367  1.00  0.00           C  
ATOM   2181  CG1 ILE A 169     -14.258 -12.059  -4.745  1.00  0.00           C  
ATOM   2182  CG2 ILE A 169     -11.816 -12.157  -4.052  1.00  0.00           C  
ATOM   2183  CD1 ILE A 169     -14.094 -12.919  -6.006  1.00  0.00           C  
ATOM   2184  HB  ILE A 169     -12.727 -10.649  -5.251  1.00  0.00           H  
ATOM   2185 HG12 ILE A 169     -14.526 -12.707  -3.909  1.00  0.00           H  
ATOM   2186 HG13 ILE A 169     -15.113 -11.398  -4.893  1.00  0.00           H  
ATOM   2187 HG21 ILE A 169     -11.633 -12.860  -4.864  1.00  0.00           H  
ATOM   2188 HG22 ILE A 169     -10.885 -11.606  -3.921  1.00  0.00           H  
ATOM   2189 HG23 ILE A 169     -11.995 -12.740  -3.148  1.00  0.00           H  
ATOM   2190 HD11 ILE A 169     -15.062 -13.121  -6.465  1.00  0.00           H  
ATOM   2191 HD12 ILE A 169     -13.478 -12.419  -6.753  1.00  0.00           H  
ATOM   2192 HD13 ILE A 169     -13.633 -13.880  -5.775  1.00  0.00           H  
ATOM   2193  H   ILE A 169     -14.052  -8.922  -4.814  1.00 87.03           H  
ATOM   2194  HA  ILE A 169     -14.114 -10.685  -2.584  1.00 85.83           H  
ATOM   2195  N   ALA A 170     -11.391  -8.828  -2.834  1.00 84.54           N  
ATOM   2196  CA  ALA A 170     -10.224  -8.312  -2.116  1.00 83.48           C  
ATOM   2197  C   ALA A 170     -10.576  -7.691  -0.755  1.00 87.47           C  
ATOM   2198  O   ALA A 170      -9.909  -8.014   0.225  1.00 86.78           O  
ATOM   2199  CB  ALA A 170      -9.486  -7.292  -2.993  1.00  0.00           C  
ATOM   2200  HB1 ALA A 170      -8.544  -6.986  -2.539  1.00  0.00           H  
ATOM   2201  HB2 ALA A 170      -9.261  -7.705  -3.974  1.00  0.00           H  
ATOM   2202  HB3 ALA A 170     -10.085  -6.398  -3.149  1.00  0.00           H  
ATOM   2203  H   ALA A 170     -11.586  -8.399  -3.730  1.00 84.54           H  
ATOM   2204  HA  ALA A 170      -9.552  -9.154  -1.941  1.00 83.48           H  
ATOM   2205  N   TRP A 171     -11.629  -6.854  -0.711  1.00 84.47           N  
ATOM   2206  CA  TRP A 171     -12.148  -6.245   0.516  1.00 84.19           C  
ATOM   2207  C   TRP A 171     -12.788  -7.249   1.494  1.00 86.84           C  
ATOM   2208  O   TRP A 171     -12.597  -7.075   2.697  1.00 86.12           O  
ATOM   2209  CB  TRP A 171     -13.108  -5.078   0.194  1.00 84.16           C  
ATOM   2210  CG  TRP A 171     -12.468  -3.756  -0.129  1.00 85.50           C  
ATOM   2211  CD1 TRP A 171     -12.272  -3.233  -1.362  1.00 88.85           C  
ATOM   2212  CD2 TRP A 171     -11.916  -2.771   0.802  1.00 85.13           C  
ATOM   2213  NE1 TRP A 171     -11.652  -2.007  -1.261  1.00 88.34           N  
ATOM   2214  CE2 TRP A 171     -11.420  -1.662   0.050  1.00 89.12           C  
ATOM   2215  CE3 TRP A 171     -11.796  -2.689   2.209  1.00 86.12           C  
ATOM   2216  CZ2 TRP A 171     -10.854  -0.529   0.658  1.00 88.39           C  
ATOM   2217  CZ3 TRP A 171     -11.226  -1.557   2.830  1.00 87.56           C  
ATOM   2218  CH2 TRP A 171     -10.760  -0.476   2.059  1.00 88.48           C  
ATOM   2219  H   TRP A 171     -12.124  -6.632  -1.565  1.00 84.47           H  
ATOM   2220  HA  TRP A 171     -11.302  -5.821   1.061  1.00 84.19           H  
ATOM   2221  HB3 TRP A 171     -13.744  -4.881   1.059  1.00 84.16           H  
ATOM   2222  HB2 TRP A 171     -13.791  -5.358  -0.610  1.00 84.16           H  
ATOM   2223  HD1 TRP A 171     -12.589  -3.682  -2.285  1.00 88.85           H  
ATOM   2224  HE1 TRP A 171     -11.438  -1.433  -2.065  1.00 88.34           H  
ATOM   2225  HE3 TRP A 171     -12.150  -3.514   2.809  1.00 86.12           H  
ATOM   2226  HZ2 TRP A 171     -10.487   0.287   0.055  1.00 88.39           H  
ATOM   2227  HZ3 TRP A 171     -11.131  -1.505   3.904  1.00 87.56           H  
ATOM   2228  HH2 TRP A 171     -10.321   0.386   2.539  1.00 88.48           H  
ATOM   2229  N   SER A 172     -13.496  -8.282   0.993  1.00 82.72           N  
ATOM   2230  CA  SER A 172     -14.088  -9.329   1.838  1.00 81.76           C  
ATOM   2231  C   SER A 172     -13.027 -10.266   2.448  1.00 82.56           C  
ATOM   2232  O   SER A 172     -13.122 -10.575   3.634  1.00 82.11           O  
ATOM   2233  CB  SER A 172     -15.214 -10.077   1.086  1.00  0.00           C  
ATOM   2234  OG  SER A 172     -14.748 -11.088   0.212  1.00  0.00           O  
ATOM   2235  HB2 SER A 172     -15.869 -10.560   1.812  1.00  0.00           H  
ATOM   2236  HB3 SER A 172     -15.838  -9.378   0.529  1.00  0.00           H  
ATOM   2237  HG  SER A 172     -15.504 -11.489  -0.224  1.00  0.00           H  
ATOM   2238  H   SER A 172     -13.626  -8.378  -0.005  1.00 82.72           H  
ATOM   2239  HA  SER A 172     -14.573  -8.815   2.671  1.00 81.76           H  
ATOM   2240  N   LEU A 173     -12.022 -10.646   1.637  1.00 76.71           N  
ATOM   2241  CA  LEU A 173     -10.848 -11.443   2.006  1.00 75.05           C  
ATOM   2242  C   LEU A 173      -9.970 -10.713   3.038  1.00 77.06           C  
ATOM   2243  O   LEU A 173      -9.506 -11.344   3.989  1.00 75.66           O  
ATOM   2244  CB  LEU A 173     -10.089 -11.792   0.698  1.00 74.95           C  
ATOM   2245  CG  LEU A 173      -8.963 -12.853   0.756  1.00 79.54           C  
ATOM   2246  CD1 LEU A 173      -8.617 -13.340  -0.671  1.00 79.36           C  
ATOM   2247  CD2 LEU A 173      -7.691 -12.394   1.500  1.00 82.44           C  
ATOM   2248  H   LEU A 173     -12.057 -10.358   0.667  1.00 76.71           H  
ATOM   2249  HA  LEU A 173     -11.206 -12.369   2.458  1.00 75.05           H  
ATOM   2250  HB3 LEU A 173      -9.714 -10.883   0.224  1.00 74.95           H  
ATOM   2251  HB2 LEU A 173     -10.844 -12.191   0.019  1.00 74.95           H  
ATOM   2252  HG  LEU A 173      -9.364 -13.714   1.293  1.00 79.54           H  
ATOM   2253 HD11 LEU A 173      -8.581 -14.430  -0.706  1.00 79.36           H  
ATOM   2254 HD12 LEU A 173      -9.349 -13.021  -1.414  1.00 79.36           H  
ATOM   2255 HD13 LEU A 173      -7.651 -12.972  -1.014  1.00 79.36           H  
ATOM   2256 HD21 LEU A 173      -6.775 -12.720   1.006  1.00 82.44           H  
ATOM   2257 HD22 LEU A 173      -7.635 -11.308   1.579  1.00 82.44           H  
ATOM   2258 HD23 LEU A 173      -7.662 -12.804   2.510  1.00 82.44           H  
ATOM   2259  N   SER A 174      -9.789  -9.396   2.839  1.00 73.36           N  
ATOM   2260  CA  SER A 174      -9.029  -8.518   3.721  1.00 72.70           C  
ATOM   2261  C   SER A 174      -9.698  -8.354   5.095  1.00 77.15           C  
ATOM   2262  O   SER A 174      -9.020  -8.589   6.091  1.00 76.38           O  
ATOM   2263  CB  SER A 174      -8.757  -7.175   3.020  1.00  0.00           C  
ATOM   2264  OG  SER A 174      -7.963  -6.343   3.830  1.00  0.00           O  
ATOM   2265  HB2 SER A 174      -8.220  -7.335   2.085  1.00  0.00           H  
ATOM   2266  HB3 SER A 174      -9.687  -6.657   2.781  1.00  0.00           H  
ATOM   2267  HG  SER A 174      -7.778  -5.525   3.363  1.00  0.00           H  
ATOM   2268  H   SER A 174     -10.192  -8.959   2.020  1.00 73.36           H  
ATOM   2269  HA  SER A 174      -8.061  -8.996   3.888  1.00 72.70           H  
ATOM   2270  N   PHE A 175     -11.005  -8.029   5.124  1.00 74.65           N  
ATOM   2271  CA  PHE A 175     -11.821  -7.941   6.345  1.00 74.44           C  
ATOM   2272  C   PHE A 175     -11.854  -9.245   7.163  1.00 77.93           C  
ATOM   2273  O   PHE A 175     -11.688  -9.185   8.379  1.00 77.83           O  
ATOM   2274  CB  PHE A 175     -13.252  -7.441   6.021  1.00  0.00           C  
ATOM   2275  CG  PHE A 175     -13.455  -5.933   6.085  1.00  0.00           C  
ATOM   2276  CD1 PHE A 175     -12.568  -5.044   5.442  1.00  0.00           C  
ATOM   2277  CD2 PHE A 175     -14.592  -5.404   6.738  1.00  0.00           C  
ATOM   2278  CE1 PHE A 175     -12.784  -3.676   5.529  1.00  0.00           C  
ATOM   2279  CE2 PHE A 175     -14.782  -4.030   6.814  1.00  0.00           C  
ATOM   2280  CZ  PHE A 175     -13.875  -3.168   6.216  1.00  0.00           C  
ATOM   2281  HB2 PHE A 175     -13.572  -7.798   5.042  1.00  0.00           H  
ATOM   2282  HB3 PHE A 175     -13.956  -7.885   6.728  1.00  0.00           H  
ATOM   2283  HD1 PHE A 175     -11.708  -5.414   4.903  1.00  0.00           H  
ATOM   2284  HD2 PHE A 175     -15.308  -6.063   7.207  1.00  0.00           H  
ATOM   2285  HE1 PHE A 175     -12.096  -2.995   5.063  1.00  0.00           H  
ATOM   2286  HE2 PHE A 175     -15.641  -3.633   7.335  1.00  0.00           H  
ATOM   2287  HZ  PHE A 175     -14.026  -2.100   6.275  1.00  0.00           H  
ATOM   2288  H   PHE A 175     -11.496  -7.864   4.255  1.00 74.65           H  
ATOM   2289  HA  PHE A 175     -11.345  -7.201   6.992  1.00 74.44           H  
ATOM   2290  N   LEU A 176     -12.010 -10.384   6.465  1.00 74.15           N  
ATOM   2291  CA  LEU A 176     -11.972 -11.749   6.996  1.00 73.92           C  
ATOM   2292  C   LEU A 176     -10.690 -12.053   7.786  1.00 78.39           C  
ATOM   2293  O   LEU A 176     -10.786 -12.354   8.975  1.00 78.46           O  
ATOM   2294  CB  LEU A 176     -12.240 -12.743   5.831  1.00  0.00           C  
ATOM   2295  CG  LEU A 176     -11.753 -14.209   5.961  1.00  0.00           C  
ATOM   2296  CD1 LEU A 176     -12.242 -14.911   7.246  1.00  0.00           C  
ATOM   2297  CD2 LEU A 176     -12.098 -15.004   4.684  1.00  0.00           C  
ATOM   2298  HB2 LEU A 176     -13.309 -12.736   5.615  1.00  0.00           H  
ATOM   2299  HB3 LEU A 176     -11.763 -12.351   4.935  1.00  0.00           H  
ATOM   2300  HG  LEU A 176     -10.664 -14.192   6.007  1.00  0.00           H  
ATOM   2301 HD11 LEU A 176     -12.732 -15.864   7.051  1.00  0.00           H  
ATOM   2302 HD12 LEU A 176     -11.408 -15.116   7.918  1.00  0.00           H  
ATOM   2303 HD13 LEU A 176     -12.956 -14.297   7.796  1.00  0.00           H  
ATOM   2304 HD21 LEU A 176     -11.202 -15.453   4.254  1.00  0.00           H  
ATOM   2305 HD22 LEU A 176     -12.809 -15.811   4.863  1.00  0.00           H  
ATOM   2306 HD23 LEU A 176     -12.536 -14.371   3.911  1.00  0.00           H  
ATOM   2307  H   LEU A 176     -12.147 -10.320   5.465  1.00 74.15           H  
ATOM   2308  HA  LEU A 176     -12.801 -11.837   7.700  1.00 73.92           H  
ATOM   2309  N   PHE A 177      -9.524 -11.985   7.120  1.00 75.14           N  
ATOM   2310  CA  PHE A 177      -8.249 -12.382   7.723  1.00 75.05           C  
ATOM   2311  C   PHE A 177      -7.744 -11.388   8.787  1.00 81.03           C  
ATOM   2312  O   PHE A 177      -7.026 -11.795   9.699  1.00 81.14           O  
ATOM   2313  CB  PHE A 177      -7.216 -12.663   6.607  1.00  0.00           C  
ATOM   2314  CG  PHE A 177      -5.862 -13.235   7.022  1.00  0.00           C  
ATOM   2315  CD1 PHE A 177      -5.751 -14.150   8.096  1.00  0.00           C  
ATOM   2316  CD2 PHE A 177      -4.731 -13.027   6.201  1.00  0.00           C  
ATOM   2317  CE1 PHE A 177      -4.537 -14.758   8.382  1.00  0.00           C  
ATOM   2318  CE2 PHE A 177      -3.532 -13.666   6.492  1.00  0.00           C  
ATOM   2319  CZ  PHE A 177      -3.432 -14.519   7.580  1.00  0.00           C  
ATOM   2320  HB2 PHE A 177      -7.646 -13.382   5.908  1.00  0.00           H  
ATOM   2321  HB3 PHE A 177      -7.054 -11.751   6.031  1.00  0.00           H  
ATOM   2322  HD1 PHE A 177      -6.601 -14.388   8.715  1.00  0.00           H  
ATOM   2323  HD2 PHE A 177      -4.796 -12.383   5.336  1.00  0.00           H  
ATOM   2324  HE1 PHE A 177      -4.459 -15.436   9.219  1.00  0.00           H  
ATOM   2325  HE2 PHE A 177      -2.667 -13.519   5.867  1.00  0.00           H  
ATOM   2326  HZ  PHE A 177      -2.493 -15.008   7.792  1.00  0.00           H  
ATOM   2327  H   PHE A 177      -9.510 -11.723   6.143  1.00 75.14           H  
ATOM   2328  HA  PHE A 177      -8.441 -13.324   8.240  1.00 75.05           H  
ATOM   2329  N   SER A 178      -8.150 -10.114   8.668  1.00 77.86           N  
ATOM   2330  CA  SER A 178      -7.798  -9.032   9.584  1.00 77.26           C  
ATOM   2331  C   SER A 178      -8.488  -9.098  10.954  1.00 81.31           C  
ATOM   2332  O   SER A 178      -7.973  -8.500  11.900  1.00 80.88           O  
ATOM   2333  CB  SER A 178      -8.167  -7.703   8.917  1.00 80.15           C  
ATOM   2334  OG  SER A 178      -7.236  -7.402   7.903  1.00 86.37           O  
ATOM   2335  H   SER A 178      -8.741  -9.857   7.889  1.00 77.86           H  
ATOM   2336  HA  SER A 178      -6.722  -9.057   9.767  1.00 77.26           H  
ATOM   2337  HB3 SER A 178      -8.167  -6.888   9.637  1.00 80.15           H  
ATOM   2338  HB2 SER A 178      -9.176  -7.733   8.504  1.00 80.15           H  
ATOM   2339  HG  SER A 178      -7.503  -7.869   7.105  1.00 86.37           H  
ATOM   2340  N   ILE A 179      -9.648  -9.775  11.028  1.00 78.15           N  
ATOM   2341  CA  ILE A 179     -10.596  -9.661  12.136  1.00 78.35           C  
ATOM   2342  C   ILE A 179     -10.174 -10.157  13.546  1.00 81.64           C  
ATOM   2343  O   ILE A 179     -10.762  -9.646  14.498  1.00 81.07           O  
ATOM   2344  CB  ILE A 179     -12.008 -10.202  11.758  1.00  0.00           C  
ATOM   2345  CG1 ILE A 179     -13.144  -9.420  12.457  1.00  0.00           C  
ATOM   2346  CG2 ILE A 179     -12.181 -11.725  11.937  1.00  0.00           C  
ATOM   2347  CD1 ILE A 179     -14.530  -9.647  11.841  1.00  0.00           C  
ATOM   2348  HB  ILE A 179     -12.132 -10.014  10.693  1.00  0.00           H  
ATOM   2349 HG12 ILE A 179     -13.182  -9.670  13.515  1.00  0.00           H  
ATOM   2350 HG13 ILE A 179     -12.931  -8.352  12.410  1.00  0.00           H  
ATOM   2351 HG21 ILE A 179     -13.120 -12.069  11.504  1.00  0.00           H  
ATOM   2352 HG22 ILE A 179     -11.386 -12.276  11.442  1.00  0.00           H  
ATOM   2353 HG23 ILE A 179     -12.177 -12.022  12.984  1.00  0.00           H  
ATOM   2354 HD11 ILE A 179     -15.215  -8.850  12.130  1.00  0.00           H  
ATOM   2355 HD12 ILE A 179     -14.488  -9.666  10.752  1.00  0.00           H  
ATOM   2356 HD13 ILE A 179     -14.962 -10.590  12.178  1.00  0.00           H  
ATOM   2357  H   ILE A 179      -9.986 -10.265  10.210  1.00 78.15           H  
ATOM   2358  HA  ILE A 179     -10.705  -8.585  12.273  1.00 78.35           H  
ATOM   2359  N   PRO A 180      -9.117 -10.993  13.723  1.00 77.63           N  
ATOM   2360  CA  PRO A 180      -8.516 -11.198  15.057  1.00 76.97           C  
ATOM   2361  C   PRO A 180      -7.964  -9.919  15.714  1.00 79.68           C  
ATOM   2362  O   PRO A 180      -8.050  -9.791  16.932  1.00 78.20           O  
ATOM   2363  CB  PRO A 180      -7.422 -12.250  14.815  1.00 78.70           C  
ATOM   2364  CG  PRO A 180      -7.911 -13.018  13.602  1.00 83.56           C  
ATOM   2365  CD  PRO A 180      -8.513 -11.910  12.754  1.00 79.05           C  
ATOM   2366  HA  PRO A 180      -9.284 -11.629  15.703  1.00 76.97           H  
ATOM   2367  HB3 PRO A 180      -7.252 -12.894  15.679  1.00 78.70           H  
ATOM   2368  HB2 PRO A 180      -6.476 -11.769  14.560  1.00 78.70           H  
ATOM   2369  HG3 PRO A 180      -8.690 -13.721  13.899  1.00 83.56           H  
ATOM   2370  HG2 PRO A 180      -7.125 -13.576  13.093  1.00 83.56           H  
ATOM   2371  HD2 PRO A 180      -7.709 -11.396  12.230  1.00 79.05           H  
ATOM   2372  HD3 PRO A 180      -9.213 -12.305  12.019  1.00 79.05           H  
ATOM   2373  N   THR A 181      -7.471  -8.974  14.897  1.00 76.90           N  
ATOM   2374  CA  THR A 181      -6.972  -7.669  15.339  1.00 76.99           C  
ATOM   2375  C   THR A 181      -8.076  -6.627  15.655  1.00 83.20           C  
ATOM   2376  O   THR A 181      -7.755  -5.559  16.173  1.00 83.20           O  
ATOM   2377  CB  THR A 181      -5.959  -7.033  14.341  1.00  0.00           C  
ATOM   2378  OG1 THR A 181      -5.434  -7.986  13.441  1.00  0.00           O  
ATOM   2379  CG2 THR A 181      -4.744  -6.442  15.069  1.00  0.00           C  
ATOM   2380  HB  THR A 181      -6.433  -6.258  13.739  1.00  0.00           H  
ATOM   2381  HG1 THR A 181      -6.143  -8.254  12.848  1.00  0.00           H  
ATOM   2382 HG21 THR A 181      -4.057  -5.954  14.377  1.00  0.00           H  
ATOM   2383 HG22 THR A 181      -5.062  -5.709  15.807  1.00  0.00           H  
ATOM   2384 HG23 THR A 181      -4.187  -7.212  15.601  1.00  0.00           H  
ATOM   2385  H   THR A 181      -7.454  -9.140  13.901  1.00 76.90           H  
ATOM   2386  HA  THR A 181      -6.449  -7.834  16.283  1.00 76.99           H  
ATOM   2387  N   LEU A 182      -9.349  -6.964  15.372  1.00 80.93           N  
ATOM   2388  CA  LEU A 182     -10.539  -6.226  15.808  1.00 81.30           C  
ATOM   2389  C   LEU A 182     -11.080  -6.825  17.114  1.00 86.26           C  
ATOM   2390  O   LEU A 182     -11.323  -6.085  18.067  1.00 86.98           O  
ATOM   2391  CB  LEU A 182     -11.615  -6.288  14.694  1.00 81.50           C  
ATOM   2392  CG  LEU A 182     -12.906  -5.464  14.917  1.00 86.60           C  
ATOM   2393  CD1 LEU A 182     -12.640  -3.944  14.959  1.00 87.08           C  
ATOM   2394  CD2 LEU A 182     -13.958  -5.818  13.848  1.00 89.58           C  
ATOM   2395  H   LEU A 182      -9.527  -7.855  14.931  1.00 80.93           H  
ATOM   2396  HA  LEU A 182     -10.276  -5.184  15.993  1.00 81.30           H  
ATOM   2397  HB3 LEU A 182     -11.904  -7.328  14.539  1.00 81.50           H  
ATOM   2398  HB2 LEU A 182     -11.171  -5.984  13.755  1.00 81.50           H  
ATOM   2399  HG  LEU A 182     -13.337  -5.743  15.879  1.00 86.60           H  
ATOM   2400 HD11 LEU A 182     -12.924  -3.525  15.923  1.00 87.08           H  
ATOM   2401 HD12 LEU A 182     -11.591  -3.710  14.798  1.00 87.08           H  
ATOM   2402 HD13 LEU A 182     -13.192  -3.396  14.196  1.00 87.08           H  
ATOM   2403 HD21 LEU A 182     -14.623  -4.984  13.621  1.00 89.58           H  
ATOM   2404 HD22 LEU A 182     -13.493  -6.122  12.909  1.00 89.58           H  
ATOM   2405 HD23 LEU A 182     -14.587  -6.642  14.185  1.00 89.58           H  
ATOM   2406  N   ILE A 183     -11.274  -8.155  17.107  1.00 82.13           N  
ATOM   2407  CA  ILE A 183     -11.897  -8.940  18.173  1.00 81.68           C  
ATOM   2408  C   ILE A 183     -11.054  -8.964  19.460  1.00 85.48           C  
ATOM   2409  O   ILE A 183     -11.602  -8.754  20.542  1.00 85.91           O  
ATOM   2410  CB  ILE A 183     -12.158 -10.408  17.704  1.00 84.64           C  
ATOM   2411  CG1 ILE A 183     -13.178 -10.456  16.542  1.00 84.94           C  
ATOM   2412  CG2 ILE A 183     -12.607 -11.385  18.818  1.00 85.90           C  
ATOM   2413  CD1 ILE A 183     -13.106 -11.746  15.711  1.00 90.65           C  
ATOM   2414  H   ILE A 183     -11.044  -8.675  16.270  1.00 82.13           H  
ATOM   2415  HA  ILE A 183     -12.856  -8.476  18.409  1.00 81.68           H  
ATOM   2416  HB  ILE A 183     -11.212 -10.788  17.312  1.00 84.64           H  
ATOM   2417 HG13 ILE A 183     -13.033  -9.615  15.865  1.00 84.94           H  
ATOM   2418 HG12 ILE A 183     -14.188 -10.332  16.935  1.00 84.94           H  
ATOM   2419 HG21 ILE A 183     -12.806 -12.380  18.422  1.00 85.90           H  
ATOM   2420 HG22 ILE A 183     -11.850 -11.517  19.590  1.00 85.90           H  
ATOM   2421 HG23 ILE A 183     -13.519 -11.035  19.301  1.00 85.90           H  
ATOM   2422 HD11 ILE A 183     -13.667 -11.638  14.783  1.00 90.65           H  
ATOM   2423 HD12 ILE A 183     -12.078 -12.001  15.454  1.00 90.65           H  
ATOM   2424 HD13 ILE A 183     -13.538 -12.592  16.246  1.00 90.65           H  
ATOM   2425  N   ILE A 184      -9.748  -9.235  19.312  1.00 80.65           N  
ATOM   2426  CA  ILE A 184      -8.844  -9.500  20.428  1.00 79.43           C  
ATOM   2427  C   ILE A 184      -8.094  -8.231  20.883  1.00 82.76           C  
ATOM   2428  O   ILE A 184      -7.695  -8.184  22.047  1.00 82.49           O  
ATOM   2429  CB  ILE A 184      -7.806 -10.602  20.058  1.00  0.00           C  
ATOM   2430  CG1 ILE A 184      -8.441 -11.876  19.447  1.00  0.00           C  
ATOM   2431  CG2 ILE A 184      -6.880 -11.002  21.220  1.00  0.00           C  
ATOM   2432  CD1 ILE A 184      -9.270 -12.722  20.425  1.00  0.00           C  
ATOM   2433  HB  ILE A 184      -7.162 -10.187  19.286  1.00  0.00           H  
ATOM   2434 HG12 ILE A 184      -9.060 -11.628  18.585  1.00  0.00           H  
ATOM   2435 HG13 ILE A 184      -7.643 -12.501  19.042  1.00  0.00           H  
ATOM   2436 HG21 ILE A 184      -6.267 -11.858  20.939  1.00  0.00           H  
ATOM   2437 HG22 ILE A 184      -6.197 -10.200  21.497  1.00  0.00           H  
ATOM   2438 HG23 ILE A 184      -7.446 -11.281  22.109  1.00  0.00           H  
ATOM   2439 HD11 ILE A 184      -9.947 -13.382  19.883  1.00  0.00           H  
ATOM   2440 HD12 ILE A 184      -8.628 -13.348  21.046  1.00  0.00           H  
ATOM   2441 HD13 ILE A 184      -9.877 -12.106  21.088  1.00  0.00           H  
ATOM   2442  H   ILE A 184      -9.366  -9.382  18.387  1.00 80.65           H  
ATOM   2443  HA  ILE A 184      -9.418  -9.852  21.287  1.00 79.43           H  
ATOM   2444  N   PHE A 185      -7.946  -7.209  20.012  1.00 78.88           N  
ATOM   2445  CA  PHE A 185      -7.278  -5.952  20.371  1.00 78.37           C  
ATOM   2446  C   PHE A 185      -8.266  -5.007  21.083  1.00 82.94           C  
ATOM   2447  O   PHE A 185      -8.684  -3.998  20.517  1.00 81.96           O  
ATOM   2448  CB  PHE A 185      -6.589  -5.308  19.146  1.00  0.00           C  
ATOM   2449  CG  PHE A 185      -5.335  -4.528  19.517  1.00  0.00           C  
ATOM   2450  CD1 PHE A 185      -4.091  -4.922  18.985  1.00  0.00           C  
ATOM   2451  CD2 PHE A 185      -5.377  -3.438  20.420  1.00  0.00           C  
ATOM   2452  CE1 PHE A 185      -2.935  -4.261  19.371  1.00  0.00           C  
ATOM   2453  CE2 PHE A 185      -4.204  -2.798  20.799  1.00  0.00           C  
ATOM   2454  CZ  PHE A 185      -2.986  -3.211  20.279  1.00  0.00           C  
ATOM   2455  HB2 PHE A 185      -6.305  -6.090  18.439  1.00  0.00           H  
ATOM   2456  HB3 PHE A 185      -7.263  -4.652  18.593  1.00  0.00           H  
ATOM   2457  HD1 PHE A 185      -4.024  -5.747  18.290  1.00  0.00           H  
ATOM   2458  HD2 PHE A 185      -6.309  -3.095  20.840  1.00  0.00           H  
ATOM   2459  HE1 PHE A 185      -1.993  -4.572  18.959  1.00  0.00           H  
ATOM   2460  HE2 PHE A 185      -4.241  -1.977  21.498  1.00  0.00           H  
ATOM   2461  HZ  PHE A 185      -2.077  -2.707  20.574  1.00  0.00           H  
ATOM   2462  H   PHE A 185      -8.321  -7.279  19.077  1.00 78.88           H  
ATOM   2463  HA  PHE A 185      -6.483  -6.201  21.067  1.00 78.37           H  
ATOM   2464  N   GLY A 186      -8.609  -5.360  22.329  1.00 80.64           N  
ATOM   2465  CA  GLY A 186      -9.519  -4.604  23.178  1.00 80.71           C  
ATOM   2466  C   GLY A 186      -8.772  -3.552  24.003  1.00 86.20           C  
ATOM   2467  O   GLY A 186      -7.619  -3.206  23.738  1.00 85.87           O  
ATOM   2468  HA3 GLY A 186     -10.034  -5.295  23.843  1.00 80.71           H  
ATOM   2469  H   GLY A 186      -8.227  -6.213  22.713  1.00 80.64           H  
ATOM   2470  HA2 GLY A 186     -10.284  -4.108  22.581  1.00 80.71           H  
ATOM   2471  N   LYS A 187      -9.495  -3.025  24.999  1.00 83.93           N  
ATOM   2472  CA  LYS A 187      -9.115  -1.889  25.830  1.00 84.39           C  
ATOM   2473  C   LYS A 187      -9.792  -2.024  27.203  1.00 89.14           C  
ATOM   2474  O   LYS A 187     -10.930  -2.492  27.270  1.00 89.31           O  
ATOM   2475  CB  LYS A 187      -9.463  -0.604  25.042  1.00  0.00           C  
ATOM   2476  CG  LYS A 187      -9.503   0.718  25.814  1.00  0.00           C  
ATOM   2477  CD  LYS A 187      -9.583   1.922  24.858  1.00  0.00           C  
ATOM   2478  CE  LYS A 187     -10.085   3.221  25.495  1.00  0.00           C  
ATOM   2479  NZ  LYS A 187     -11.460   3.084  26.005  1.00  0.00           N1+
ATOM   2480  HB2 LYS A 187      -8.746  -0.511  24.232  1.00  0.00           H  
ATOM   2481  HB3 LYS A 187     -10.436  -0.727  24.563  1.00  0.00           H  
ATOM   2482  HG2 LYS A 187     -10.359   0.705  26.489  1.00  0.00           H  
ATOM   2483  HG3 LYS A 187      -8.614   0.813  26.433  1.00  0.00           H  
ATOM   2484  HD2 LYS A 187      -8.586   2.106  24.463  1.00  0.00           H  
ATOM   2485  HD3 LYS A 187     -10.189   1.680  23.990  1.00  0.00           H  
ATOM   2486  HE2 LYS A 187      -9.414   3.528  26.293  1.00  0.00           H  
ATOM   2487  HE3 LYS A 187     -10.083   4.024  24.762  1.00  0.00           H  
ATOM   2488  HZ1 LYS A 187     -11.768   3.956  26.408  1.00  0.00           H  
ATOM   2489  HZ2 LYS A 187     -12.089   2.815  25.261  1.00  0.00           H  
ATOM   2490  HZ3 LYS A 187     -11.489   2.364  26.714  1.00  0.00           H  
ATOM   2491  H   LYS A 187     -10.428  -3.374  25.169  1.00 83.93           H  
ATOM   2492  HA  LYS A 187      -8.036  -1.927  25.985  1.00 84.39           H  
ATOM   2493  N   ARG A 188      -9.064  -1.647  28.268  1.00 85.57           N  
ATOM   2494  CA  ARG A 188      -9.491  -1.789  29.664  1.00 85.63           C  
ATOM   2495  C   ARG A 188      -9.189  -0.510  30.448  1.00 90.27           C  
ATOM   2496  O   ARG A 188      -8.148   0.107  30.219  1.00 89.58           O  
ATOM   2497  CB  ARG A 188      -8.744  -2.962  30.341  1.00  0.00           C  
ATOM   2498  CG  ARG A 188      -8.991  -4.340  29.709  1.00  0.00           C  
ATOM   2499  CD  ARG A 188      -8.167  -5.444  30.386  1.00  0.00           C  
ATOM   2500  NE  ARG A 188      -8.561  -6.781  29.919  1.00  0.00           N  
ATOM   2501  CZ  ARG A 188      -7.805  -7.892  29.969  1.00  0.00           C  
ATOM   2502  NH1 ARG A 188      -6.565  -7.876  30.480  1.00  0.00           N  
ATOM   2503  NH2 ARG A 188      -8.300  -9.041  29.493  1.00  0.00           N1+
ATOM   2504  HB2 ARG A 188      -7.671  -2.760  30.345  1.00  0.00           H  
ATOM   2505  HB3 ARG A 188      -9.045  -3.014  31.389  1.00  0.00           H  
ATOM   2506  HG2 ARG A 188     -10.049  -4.597  29.658  1.00  0.00           H  
ATOM   2507  HG3 ARG A 188      -8.641  -4.267  28.680  1.00  0.00           H  
ATOM   2508  HD2 ARG A 188      -7.149  -5.325  30.011  1.00  0.00           H  
ATOM   2509  HD3 ARG A 188      -8.108  -5.352  31.471  1.00  0.00           H  
ATOM   2510  HE  ARG A 188      -9.506  -6.862  29.575  1.00  0.00           H  
ATOM   2511 HH12 ARG A 188      -6.007  -8.717  30.509  1.00  0.00           H  
ATOM   2512 HH11 ARG A 188      -6.179  -7.015  30.841  1.00  0.00           H  
ATOM   2513 HH22 ARG A 188      -7.749  -9.886  29.520  1.00  0.00           H  
ATOM   2514 HH21 ARG A 188      -9.231  -9.075  29.103  1.00  0.00           H  
ATOM   2515  H   ARG A 188      -8.144  -1.250  28.128  1.00 85.57           H  
ATOM   2516  HA  ARG A 188     -10.567  -1.972  29.717  1.00 85.63           H  
ATOM   2517  N   THR A 189     -10.060  -0.194  31.423  1.00 88.42           N  
ATOM   2518  CA  THR A 189      -9.894   0.892  32.403  1.00 89.22           C  
ATOM   2519  C   THR A 189      -9.007   0.437  33.590  1.00 92.95           C  
ATOM   2520  O   THR A 189      -9.380   0.548  34.757  1.00 92.80           O  
ATOM   2521  CB  THR A 189     -11.271   1.434  32.886  1.00  0.00           C  
ATOM   2522  OG1 THR A 189     -12.096   1.686  31.763  1.00  0.00           O  
ATOM   2523  CG2 THR A 189     -11.220   2.745  33.694  1.00  0.00           C  
ATOM   2524  HB  THR A 189     -11.776   0.673  33.483  1.00  0.00           H  
ATOM   2525  HG1 THR A 189     -12.891   2.133  32.062  1.00  0.00           H  
ATOM   2526 HG21 THR A 189     -12.222   3.139  33.869  1.00  0.00           H  
ATOM   2527 HG22 THR A 189     -10.766   2.611  34.674  1.00  0.00           H  
ATOM   2528 HG23 THR A 189     -10.652   3.513  33.169  1.00  0.00           H  
ATOM   2529  H   THR A 189     -10.893  -0.752  31.541  1.00 88.42           H  
ATOM   2530  HA  THR A 189      -9.366   1.720  31.935  1.00 89.22           H  
ATOM   2531  N   LEU A 190      -7.846  -0.127  33.231  1.00 90.22           N  
ATOM   2532  CA  LEU A 190      -6.847  -0.739  34.098  1.00 91.13           C  
ATOM   2533  C   LEU A 190      -5.463  -0.469  33.478  1.00 96.35           C  
ATOM   2534  O   LEU A 190      -5.379  -0.350  32.255  1.00 95.03           O  
ATOM   2535  CB  LEU A 190      -7.076  -2.273  34.156  1.00  0.00           C  
ATOM   2536  CG  LEU A 190      -8.369  -2.756  34.851  1.00  0.00           C  
ATOM   2537  CD1 LEU A 190      -8.572  -4.273  34.639  1.00  0.00           C  
ATOM   2538  CD2 LEU A 190      -8.418  -2.353  36.341  1.00  0.00           C  
ATOM   2539  HB2 LEU A 190      -7.063  -2.658  33.134  1.00  0.00           H  
ATOM   2540  HB3 LEU A 190      -6.229  -2.747  34.656  1.00  0.00           H  
ATOM   2541  HG  LEU A 190      -9.212  -2.274  34.357  1.00  0.00           H  
ATOM   2542 HD11 LEU A 190      -9.521  -4.468  34.138  1.00  0.00           H  
ATOM   2543 HD12 LEU A 190      -7.789  -4.708  34.017  1.00  0.00           H  
ATOM   2544 HD13 LEU A 190      -8.578  -4.837  35.571  1.00  0.00           H  
ATOM   2545 HD21 LEU A 190      -8.653  -3.188  37.001  1.00  0.00           H  
ATOM   2546 HD22 LEU A 190      -7.472  -1.937  36.686  1.00  0.00           H  
ATOM   2547 HD23 LEU A 190      -9.184  -1.595  36.510  1.00  0.00           H  
ATOM   2548  H   LEU A 190      -7.608  -0.145  32.248  1.00 90.22           H  
ATOM   2549  HA  LEU A 190      -6.913  -0.280  35.084  1.00 91.13           H  
ATOM   2550  N   SER A 191      -4.371  -0.433  34.261  1.00 31.02           N  
ATOM   2551  CA  SER A 191      -4.294  -0.484  35.723  1.00 32.28           C  
ATOM   2552  C   SER A 191      -4.270   0.962  36.248  1.00 31.44           C  
ATOM   2553  O   SER A 191      -3.354   1.699  35.885  1.00 32.07           O  
ATOM   2554  CB  SER A 191      -3.029  -1.278  36.110  1.00  0.00           C  
ATOM   2555  OG  SER A 191      -2.900  -1.404  37.512  1.00  0.00           O  
ATOM   2556  HB2 SER A 191      -3.069  -2.280  35.682  1.00  0.00           H  
ATOM   2557  HB3 SER A 191      -2.130  -0.802  35.714  1.00  0.00           H  
ATOM   2558  HG  SER A 191      -2.625  -0.557  37.871  1.00  0.00           H  
ATOM   2559  H   SER A 191      -3.487  -0.258  33.801  1.00  0.00           H  
ATOM   2560  HA  SER A 191      -5.148  -1.016  36.142  1.00  0.00           H  
ATOM   2561  N   ASN A 192      -5.306   1.339  37.028  1.00 31.02           N  
ATOM   2562  CA  ASN A 192      -5.738   2.717  37.344  1.00 30.54           C  
ATOM   2563  C   ASN A 192      -6.441   3.342  36.120  1.00 30.29           C  
ATOM   2564  O   ASN A 192      -6.011   3.079  35.004  1.00 30.82           O  
ATOM   2565  CB  ASN A 192      -4.570   3.604  37.855  1.00  0.00           C  
ATOM   2566  CG  ASN A 192      -5.012   4.897  38.549  1.00  0.00           C  
ATOM   2567  OD1 ASN A 192      -5.964   4.907  39.326  1.00  0.00           O  
ATOM   2568  ND2 ASN A 192      -4.309   5.998  38.278  1.00  0.00           N  
ATOM   2569  HB2 ASN A 192      -3.991   3.045  38.590  1.00  0.00           H  
ATOM   2570  HB3 ASN A 192      -3.885   3.849  37.045  1.00  0.00           H  
ATOM   2571 HD22 ASN A 192      -4.551   6.878  38.708  1.00  0.00           H  
ATOM   2572 HD21 ASN A 192      -3.555   5.966  37.603  1.00  0.00           H  
ATOM   2573  H   ASN A 192      -5.976   0.631  37.288  1.00  0.00           H  
ATOM   2574  HA  ASN A 192      -6.501   2.644  38.121  1.00  0.00           H  
ATOM   2575  N   GLY A 193      -7.520   4.115  36.340  1.00 27.98           N  
ATOM   2576  CA  GLY A 193      -8.455   4.502  35.281  1.00 27.56           C  
ATOM   2577  C   GLY A 193      -8.377   5.996  34.927  1.00 27.51           C  
ATOM   2578  O   GLY A 193      -8.930   6.784  35.692  1.00 28.08           O  
ATOM   2579  HA3 GLY A 193      -9.449   4.345  35.699  1.00  0.00           H  
ATOM   2580  H   GLY A 193      -7.791   4.333  37.288  1.00  0.00           H  
ATOM   2581  HA2 GLY A 193      -8.444   3.842  34.426  1.00  0.00           H  
ATOM   2582  N   GLU A 194      -7.818   6.476  33.794  1.00 88.99           N  
ATOM   2583  CA  GLU A 194      -6.814   5.988  32.824  1.00 87.81           C  
ATOM   2584  C   GLU A 194      -7.128   4.693  32.046  1.00 91.21           C  
ATOM   2585  O   GLU A 194      -7.051   3.603  32.599  1.00 91.04           O  
ATOM   2586  CB  GLU A 194      -5.373   5.969  33.407  1.00  0.00           C  
ATOM   2587  CG  GLU A 194      -5.143   6.704  34.742  1.00  0.00           C  
ATOM   2588  CD  GLU A 194      -3.667   6.735  35.126  1.00  0.00           C  
ATOM   2589  OE1 GLU A 194      -3.148   7.860  35.291  1.00  0.00           O  
ATOM   2590  OE2 GLU A 194      -3.088   5.639  35.284  1.00  0.00           O1-
ATOM   2591  HB2 GLU A 194      -4.997   4.948  33.489  1.00  0.00           H  
ATOM   2592  HB3 GLU A 194      -4.719   6.442  32.677  1.00  0.00           H  
ATOM   2593  HG2 GLU A 194      -5.525   7.724  34.692  1.00  0.00           H  
ATOM   2594  HG3 GLU A 194      -5.672   6.205  35.552  1.00  0.00           H  
ATOM   2595  HA  GLU A 194      -6.818   6.786  32.082  1.00 87.81           H  
ATOM   2596  H   GLU A 194      -7.971   7.467  33.666  1.00  0.00           H  
ATOM   2597  N   VAL A 195      -7.416   4.802  30.742  1.00 87.37           N  
ATOM   2598  CA  VAL A 195      -7.821   3.638  29.949  1.00 86.04           C  
ATOM   2599  C   VAL A 195      -6.708   3.263  28.946  1.00 90.30           C  
ATOM   2600  O   VAL A 195      -6.276   4.124  28.183  1.00 90.52           O  
ATOM   2601  CB  VAL A 195      -9.152   3.900  29.193  1.00  0.00           C  
ATOM   2602  CG1 VAL A 195      -9.848   2.570  28.877  1.00  0.00           C  
ATOM   2603  CG2 VAL A 195     -10.147   4.779  29.975  1.00  0.00           C  
ATOM   2604  HB  VAL A 195      -8.944   4.421  28.258  1.00  0.00           H  
ATOM   2605 HG11 VAL A 195     -10.797   2.719  28.375  1.00  0.00           H  
ATOM   2606 HG12 VAL A 195      -9.223   1.915  28.278  1.00  0.00           H  
ATOM   2607 HG13 VAL A 195     -10.096   2.046  29.794  1.00  0.00           H  
ATOM   2608 HG21 VAL A 195     -11.099   4.863  29.449  1.00  0.00           H  
ATOM   2609 HG22 VAL A 195     -10.353   4.360  30.960  1.00  0.00           H  
ATOM   2610 HG23 VAL A 195      -9.774   5.794  30.112  1.00  0.00           H  
ATOM   2611  H   VAL A 195      -7.419   5.701  30.282  1.00 87.37           H  
ATOM   2612  HA  VAL A 195      -7.976   2.767  30.583  1.00 86.04           H  
ATOM   2613  N   GLN A 196      -6.250   1.998  28.981  1.00 86.64           N  
ATOM   2614  CA  GLN A 196      -5.146   1.484  28.164  1.00 86.26           C  
ATOM   2615  C   GLN A 196      -5.659   0.682  26.958  1.00 90.68           C  
ATOM   2616  O   GLN A 196      -6.392  -0.288  27.151  1.00 89.67           O  
ATOM   2617  CB  GLN A 196      -4.226   0.589  29.024  1.00  0.00           C  
ATOM   2618  CG  GLN A 196      -3.388   1.366  30.059  1.00  0.00           C  
ATOM   2619  CD  GLN A 196      -2.368   0.480  30.784  1.00  0.00           C  
ATOM   2620  OE1 GLN A 196      -2.409   0.343  32.004  1.00  0.00           O  
ATOM   2621  NE2 GLN A 196      -1.435  -0.120  30.040  1.00  0.00           N  
ATOM   2622  HB2 GLN A 196      -4.818  -0.174  29.533  1.00  0.00           H  
ATOM   2623  HB3 GLN A 196      -3.550   0.046  28.361  1.00  0.00           H  
ATOM   2624  HG2 GLN A 196      -2.847   2.178  29.571  1.00  0.00           H  
ATOM   2625  HG3 GLN A 196      -4.043   1.833  30.796  1.00  0.00           H  
ATOM   2626 HE22 GLN A 196      -0.739  -0.703  30.482  1.00  0.00           H  
ATOM   2627 HE21 GLN A 196      -1.409   0.012  29.040  1.00  0.00           H  
ATOM   2628  H   GLN A 196      -6.671   1.336  29.622  1.00 86.64           H  
ATOM   2629  HA  GLN A 196      -4.544   2.315  27.791  1.00 86.26           H  
ATOM   2630  N   CYS A 197      -5.202   1.065  25.753  1.00 87.97           N  
ATOM   2631  CA  CYS A 197      -5.402   0.325  24.506  1.00 86.92           C  
ATOM   2632  C   CYS A 197      -4.187  -0.577  24.250  1.00 89.37           C  
ATOM   2633  O   CYS A 197      -3.263  -0.184  23.542  1.00 90.19           O  
ATOM   2634  CB  CYS A 197      -5.634   1.317  23.350  1.00 87.74           C  
ATOM   2635  SG  CYS A 197      -5.815   0.606  21.687  1.00 91.08           S  
ATOM   2636  H   CYS A 197      -4.600   1.873  25.690  1.00 87.97           H  
ATOM   2637  HA  CYS A 197      -6.289  -0.308  24.584  1.00 86.92           H  
ATOM   2638  HB3 CYS A 197      -4.805   2.023  23.308  1.00 87.74           H  
ATOM   2639  HB2 CYS A 197      -6.530   1.896  23.555  1.00 87.74           H  
ATOM   2640  N   TRP A 198      -4.218  -1.773  24.841  1.00 83.61           N  
ATOM   2641  CA  TRP A 198      -3.279  -2.862  24.593  1.00 82.89           C  
ATOM   2642  C   TRP A 198      -4.108  -4.146  24.538  1.00 85.35           C  
ATOM   2643  O   TRP A 198      -5.038  -4.297  25.334  1.00 84.73           O  
ATOM   2644  CB  TRP A 198      -2.188  -2.917  25.686  1.00  0.00           C  
ATOM   2645  CG  TRP A 198      -1.080  -1.906  25.568  1.00  0.00           C  
ATOM   2646  CD1 TRP A 198      -1.157  -0.596  25.899  1.00  0.00           C  
ATOM   2647  CD2 TRP A 198       0.265  -2.101  25.031  1.00  0.00           C  
ATOM   2648  NE1 TRP A 198       0.030   0.034  25.583  1.00  0.00           N  
ATOM   2649  CE2 TRP A 198       0.945  -0.845  25.041  1.00  0.00           C  
ATOM   2650  CE3 TRP A 198       0.988  -3.213  24.536  1.00  0.00           C  
ATOM   2651  CZ2 TRP A 198       2.260  -0.699  24.566  1.00  0.00           C  
ATOM   2652  CZ3 TRP A 198       2.309  -3.080  24.063  1.00  0.00           C  
ATOM   2653  CH2 TRP A 198       2.947  -1.826  24.079  1.00  0.00           C  
ATOM   2654  HB2 TRP A 198      -2.640  -2.836  26.676  1.00  0.00           H  
ATOM   2655  HB3 TRP A 198      -1.708  -3.896  25.662  1.00  0.00           H  
ATOM   2656  HD1 TRP A 198      -2.031  -0.124  26.323  1.00  0.00           H  
ATOM   2657  HE1 TRP A 198       0.189   1.018  25.746  1.00  0.00           H  
ATOM   2658  HE3 TRP A 198       0.522  -4.187  24.527  1.00  0.00           H  
ATOM   2659  HZ2 TRP A 198       2.743   0.264  24.583  1.00  0.00           H  
ATOM   2660  HZ3 TRP A 198       2.838  -3.947  23.693  1.00  0.00           H  
ATOM   2661  HH2 TRP A 198       3.961  -1.730  23.721  1.00  0.00           H  
ATOM   2662  H   TRP A 198      -5.012  -2.019  25.417  1.00 83.61           H  
ATOM   2663  HA  TRP A 198      -2.799  -2.744  23.619  1.00 82.89           H  
ATOM   2664  N   ALA A 199      -3.778  -5.025  23.576  1.00 81.24           N  
ATOM   2665  CA  ALA A 199      -4.572  -6.206  23.242  1.00 79.95           C  
ATOM   2666  C   ALA A 199      -4.767  -7.182  24.404  1.00 81.14           C  
ATOM   2667  O   ALA A 199      -3.863  -7.368  25.220  1.00 81.12           O  
ATOM   2668  CB  ALA A 199      -3.933  -6.947  22.059  1.00  0.00           C  
ATOM   2669  HB1 ALA A 199      -3.035  -7.484  22.366  1.00  0.00           H  
ATOM   2670  HB2 ALA A 199      -4.620  -7.679  21.634  1.00  0.00           H  
ATOM   2671  HB3 ALA A 199      -3.651  -6.261  21.265  1.00  0.00           H  
ATOM   2672  H   ALA A 199      -2.995  -4.830  22.969  1.00 81.24           H  
ATOM   2673  HA  ALA A 199      -5.551  -5.828  22.950  1.00 79.95           H  
ATOM   2674  N   LEU A 200      -5.938  -7.831  24.396  1.00 75.27           N  
ATOM   2675  CA  LEU A 200      -6.334  -8.877  25.338  1.00 74.37           C  
ATOM   2676  C   LEU A 200      -5.817 -10.261  24.888  1.00 76.65           C  
ATOM   2677  O   LEU A 200      -6.439 -11.270  25.217  1.00 76.13           O  
ATOM   2678  CB  LEU A 200      -7.878  -8.879  25.492  1.00  0.00           C  
ATOM   2679  CG  LEU A 200      -8.571  -7.500  25.597  1.00  0.00           C  
ATOM   2680  CD1 LEU A 200     -10.086  -7.673  25.839  1.00  0.00           C  
ATOM   2681  CD2 LEU A 200      -7.918  -6.547  26.619  1.00  0.00           C  
ATOM   2682  HB2 LEU A 200      -8.322  -9.400  24.641  1.00  0.00           H  
ATOM   2683  HB3 LEU A 200      -8.132  -9.473  26.371  1.00  0.00           H  
ATOM   2684  HG  LEU A 200      -8.473  -7.023  24.623  1.00  0.00           H  
ATOM   2685 HD11 LEU A 200     -10.667  -7.161  25.072  1.00  0.00           H  
ATOM   2686 HD12 LEU A 200     -10.386  -8.721  25.810  1.00  0.00           H  
ATOM   2687 HD13 LEU A 200     -10.408  -7.282  26.805  1.00  0.00           H  
ATOM   2688 HD21 LEU A 200      -8.659  -6.004  27.202  1.00  0.00           H  
ATOM   2689 HD22 LEU A 200      -7.270  -7.072  27.320  1.00  0.00           H  
ATOM   2690 HD23 LEU A 200      -7.311  -5.796  26.111  1.00  0.00           H  
ATOM   2691  H   LEU A 200      -6.598  -7.650  23.652  1.00 75.27           H  
ATOM   2692  HA  LEU A 200      -5.887  -8.669  26.311  1.00 74.37           H  
ATOM   2693  N   TRP A 201      -4.721 -10.275  24.105  1.00 72.32           N  
ATOM   2694  CA  TRP A 201      -4.180 -11.436  23.409  1.00 71.81           C  
ATOM   2695  C   TRP A 201      -3.625 -12.448  24.435  1.00 77.20           C  
ATOM   2696  O   TRP A 201      -2.721 -12.060  25.175  1.00 78.33           O  
ATOM   2697  CB  TRP A 201      -3.113 -10.942  22.403  1.00  0.00           C  
ATOM   2698  CG  TRP A 201      -3.073 -11.756  21.146  1.00  0.00           C  
ATOM   2699  CD1 TRP A 201      -2.577 -13.006  21.045  1.00  0.00           C  
ATOM   2700  CD2 TRP A 201      -3.644 -11.445  19.834  1.00  0.00           C  
ATOM   2701  NE1 TRP A 201      -2.842 -13.506  19.789  1.00  0.00           N  
ATOM   2702  CE2 TRP A 201      -3.498 -12.594  18.998  1.00  0.00           C  
ATOM   2703  CE3 TRP A 201      -4.290 -10.322  19.266  1.00  0.00           C  
ATOM   2704  CZ2 TRP A 201      -3.971 -12.633  17.674  1.00  0.00           C  
ATOM   2705  CZ3 TRP A 201      -4.772 -10.348  17.941  1.00  0.00           C  
ATOM   2706  CH2 TRP A 201      -4.611 -11.499  17.146  1.00  0.00           C  
ATOM   2707  HB2 TRP A 201      -3.340  -9.923  22.088  1.00  0.00           H  
ATOM   2708  HB3 TRP A 201      -2.119 -10.896  22.850  1.00  0.00           H  
ATOM   2709  HD1 TRP A 201      -2.091 -13.537  21.849  1.00  0.00           H  
ATOM   2710  HE1 TRP A 201      -2.557 -14.435  19.502  1.00  0.00           H  
ATOM   2711  HE3 TRP A 201      -4.425  -9.429  19.859  1.00  0.00           H  
ATOM   2712  HZ2 TRP A 201      -3.837 -13.518  17.070  1.00  0.00           H  
ATOM   2713  HZ3 TRP A 201      -5.259  -9.477  17.531  1.00  0.00           H  
ATOM   2714  HH2 TRP A 201      -4.960 -11.503  16.126  1.00  0.00           H  
ATOM   2715  H   TRP A 201      -4.253  -9.400  23.920  1.00 72.32           H  
ATOM   2716  HA  TRP A 201      -5.008 -11.826  22.832  1.00 71.81           H  
ATOM   2717  N   PRO A 202      -4.213 -13.674  24.507  1.00 73.21           N  
ATOM   2718  CA  PRO A 202      -3.922 -14.708  25.530  1.00 73.40           C  
ATOM   2719  C   PRO A 202      -2.470 -14.949  25.987  1.00 77.42           C  
ATOM   2720  O   PRO A 202      -2.277 -15.309  27.148  1.00 77.83           O  
ATOM   2721  CB  PRO A 202      -4.538 -15.980  24.939  1.00 75.27           C  
ATOM   2722  CG  PRO A 202      -5.767 -15.478  24.206  1.00 79.25           C  
ATOM   2723  CD  PRO A 202      -5.346 -14.111  23.677  1.00 74.62           C  
ATOM   2724  HA  PRO A 202      -4.497 -14.419  26.412  1.00 73.40           H  
ATOM   2725  HB3 PRO A 202      -4.785 -16.722  25.699  1.00 75.27           H  
ATOM   2726  HB2 PRO A 202      -3.848 -16.447  24.234  1.00 75.27           H  
ATOM   2727  HG3 PRO A 202      -6.578 -15.348  24.925  1.00 79.25           H  
ATOM   2728  HG2 PRO A 202      -6.118 -16.156  23.428  1.00 79.25           H  
ATOM   2729  HD2 PRO A 202      -5.036 -14.169  22.635  1.00 74.62           H  
ATOM   2730  HD3 PRO A 202      -6.194 -13.429  23.731  1.00 74.62           H  
ATOM   2731  N   ASP A 203      -1.490 -14.714  25.102  1.00 72.96           N  
ATOM   2732  CA  ASP A 203      -0.069 -14.641  25.437  1.00 73.42           C  
ATOM   2733  C   ASP A 203       0.638 -13.864  24.308  1.00 78.53           C  
ATOM   2734  O   ASP A 203       0.135 -13.818  23.183  1.00 77.59           O  
ATOM   2735  CB  ASP A 203       0.549 -16.053  25.649  1.00  0.00           C  
ATOM   2736  CG  ASP A 203       1.843 -16.093  26.477  1.00  0.00           C  
ATOM   2737  OD1 ASP A 203       2.327 -15.023  26.904  1.00  0.00           O  
ATOM   2738  OD2 ASP A 203       2.346 -17.223  26.658  1.00  0.00           O1-
ATOM   2739  HB2 ASP A 203      -0.173 -16.695  26.154  1.00  0.00           H  
ATOM   2740  HB3 ASP A 203       0.757 -16.501  24.676  1.00  0.00           H  
ATOM   2741  H   ASP A 203      -1.723 -14.414  24.167  1.00 72.96           H  
ATOM   2742  HA  ASP A 203       0.019 -14.048  26.350  1.00 73.42           H  
ATOM   2743  N   ASP A 204       1.822 -13.308  24.618  1.00 77.29           N  
ATOM   2744  CA  ASP A 204       2.768 -12.717  23.659  1.00 77.83           C  
ATOM   2745  C   ASP A 204       3.191 -13.734  22.581  1.00 82.02           C  
ATOM   2746  O   ASP A 204       3.237 -13.392  21.400  1.00 81.39           O  
ATOM   2747  CB  ASP A 204       4.045 -12.116  24.310  1.00 81.45           C  
ATOM   2748  CG  ASP A 204       3.860 -11.097  25.441  1.00 99.32           C  
ATOM   2749  OD1 ASP A 204       2.729 -10.943  25.951  1.00100.84           O  
ATOM   2750  OD2 ASP A 204       4.885 -10.465  25.779  1.00107.42           O1-
ATOM   2751  H   ASP A 204       2.157 -13.384  25.571  1.00 77.29           H  
ATOM   2752  HA  ASP A 204       2.239 -11.908  23.155  1.00 77.83           H  
ATOM   2753  HB3 ASP A 204       4.624 -11.617  23.536  1.00 81.45           H  
ATOM   2754  HB2 ASP A 204       4.661 -12.924  24.707  1.00 81.45           H  
ATOM   2755  N   SER A 205       3.428 -14.981  23.024  1.00 79.08           N  
ATOM   2756  CA  SER A 205       3.731 -16.144  22.193  1.00 78.84           C  
ATOM   2757  C   SER A 205       2.559 -16.637  21.315  1.00 81.22           C  
ATOM   2758  O   SER A 205       2.817 -17.402  20.388  1.00 80.71           O  
ATOM   2759  CB  SER A 205       4.299 -17.261  23.095  1.00 84.14           C  
ATOM   2760  OG  SER A 205       3.308 -17.882  23.893  1.00 95.14           O  
ATOM   2761  H   SER A 205       3.351 -15.161  24.015  1.00 79.08           H  
ATOM   2762  HA  SER A 205       4.531 -15.842  21.516  1.00 78.84           H  
ATOM   2763  HB3 SER A 205       5.088 -16.872  23.741  1.00 84.14           H  
ATOM   2764  HB2 SER A 205       4.759 -18.034  22.479  1.00 84.14           H  
ATOM   2765  HG  SER A 205       3.224 -17.417  24.733  1.00 95.14           H  
ATOM   2766  N   TYR A 206       1.318 -16.195  21.600  1.00 76.65           N  
ATOM   2767  CA  TYR A 206       0.119 -16.497  20.814  1.00 75.36           C  
ATOM   2768  C   TYR A 206      -0.206 -15.403  19.770  1.00 78.67           C  
ATOM   2769  O   TYR A 206      -0.967 -15.685  18.844  1.00 78.38           O  
ATOM   2770  CB  TYR A 206      -1.057 -16.823  21.764  1.00  0.00           C  
ATOM   2771  CG  TYR A 206      -2.392 -17.101  21.088  1.00  0.00           C  
ATOM   2772  CD1 TYR A 206      -2.521 -18.149  20.150  1.00  0.00           C  
ATOM   2773  CD2 TYR A 206      -3.500 -16.277  21.358  1.00  0.00           C  
ATOM   2774  CE1 TYR A 206      -3.737 -18.337  19.462  1.00  0.00           C  
ATOM   2775  CE2 TYR A 206      -4.715 -16.460  20.672  1.00  0.00           C  
ATOM   2776  CZ  TYR A 206      -4.832 -17.487  19.717  1.00  0.00           C  
ATOM   2777  OH  TYR A 206      -6.002 -17.659  19.037  1.00  0.00           O  
ATOM   2778  HB2 TYR A 206      -0.803 -17.692  22.372  1.00  0.00           H  
ATOM   2779  HB3 TYR A 206      -1.191 -16.000  22.467  1.00  0.00           H  
ATOM   2780  HD1 TYR A 206      -1.681 -18.791  19.934  1.00  0.00           H  
ATOM   2781  HD2 TYR A 206      -3.402 -15.481  22.078  1.00  0.00           H  
ATOM   2782  HE1 TYR A 206      -3.824 -19.128  18.732  1.00  0.00           H  
ATOM   2783  HE2 TYR A 206      -5.550 -15.806  20.875  1.00  0.00           H  
ATOM   2784  HH  TYR A 206      -6.682 -17.031  19.288  1.00  0.00           H  
ATOM   2785  H   TYR A 206       1.187 -15.565  22.380  1.00 76.65           H  
ATOM   2786  HA  TYR A 206       0.304 -17.408  20.243  1.00 75.36           H  
ATOM   2787  N   TRP A 207       0.416 -14.212  19.859  1.00 74.50           N  
ATOM   2788  CA  TRP A 207       0.453 -13.248  18.748  1.00 73.46           C  
ATOM   2789  C   TRP A 207       1.407 -13.715  17.629  1.00 77.50           C  
ATOM   2790  O   TRP A 207       1.179 -13.352  16.477  1.00 76.52           O  
ATOM   2791  CB  TRP A 207       0.759 -11.829  19.286  1.00  0.00           C  
ATOM   2792  CG  TRP A 207       0.986 -10.700  18.307  1.00  0.00           C  
ATOM   2793  CD1 TRP A 207       2.177 -10.104  18.091  1.00  0.00           C  
ATOM   2794  CD2 TRP A 207       0.047  -9.998  17.427  1.00  0.00           C  
ATOM   2795  NE1 TRP A 207       2.056  -9.107  17.149  1.00  0.00           N  
ATOM   2796  CE2 TRP A 207       0.759  -8.986  16.711  1.00  0.00           C  
ATOM   2797  CE3 TRP A 207      -1.336 -10.091  17.168  1.00  0.00           C  
ATOM   2798  CZ2 TRP A 207       0.132  -8.112  15.805  1.00  0.00           C  
ATOM   2799  CZ3 TRP A 207      -1.980  -9.217  16.266  1.00  0.00           C  
ATOM   2800  CH2 TRP A 207      -1.249  -8.228  15.583  1.00  0.00           C  
ATOM   2801  HB2 TRP A 207      -0.052 -11.521  19.948  1.00  0.00           H  
ATOM   2802  HB3 TRP A 207       1.644 -11.882  19.920  1.00  0.00           H  
ATOM   2803  HD1 TRP A 207       3.073 -10.370  18.618  1.00  0.00           H  
ATOM   2804  HE1 TRP A 207       2.832  -8.531  16.829  1.00  0.00           H  
ATOM   2805  HE3 TRP A 207      -1.904 -10.845  17.684  1.00  0.00           H  
ATOM   2806  HZ2 TRP A 207       0.702  -7.350  15.296  1.00  0.00           H  
ATOM   2807  HZ3 TRP A 207      -3.039  -9.311  16.084  1.00  0.00           H  
ATOM   2808  HH2 TRP A 207      -1.744  -7.563  14.891  1.00  0.00           H  
ATOM   2809  H   TRP A 207       1.018 -14.014  20.647  1.00 74.50           H  
ATOM   2810  HA  TRP A 207      -0.536 -13.196  18.290  1.00 73.46           H  
ATOM   2811  N   THR A 208       2.410 -14.547  17.977  1.00 75.12           N  
ATOM   2812  CA  THR A 208       3.399 -15.128  17.063  1.00 74.99           C  
ATOM   2813  C   THR A 208       2.828 -15.993  15.916  1.00 78.91           C  
ATOM   2814  O   THR A 208       3.175 -15.685  14.780  1.00 78.09           O  
ATOM   2815  CB  THR A 208       4.503 -15.952  17.785  1.00  0.00           C  
ATOM   2816  OG1 THR A 208       4.971 -15.269  18.927  1.00  0.00           O  
ATOM   2817  CG2 THR A 208       5.724 -16.284  16.907  1.00  0.00           C  
ATOM   2818  HB  THR A 208       4.095 -16.892  18.151  1.00  0.00           H  
ATOM   2819  HG1 THR A 208       5.743 -15.730  19.263  1.00  0.00           H  
ATOM   2820 HG21 THR A 208       6.495 -16.795  17.484  1.00  0.00           H  
ATOM   2821 HG22 THR A 208       5.461 -16.939  16.076  1.00  0.00           H  
ATOM   2822 HG23 THR A 208       6.167 -15.379  16.491  1.00  0.00           H  
ATOM   2823  H   THR A 208       2.521 -14.800  18.949  1.00 75.12           H  
ATOM   2824  HA  THR A 208       3.889 -14.276  16.591  1.00 74.99           H  
ATOM   2825  N   PRO A 209       1.957 -17.007  16.165  1.00 75.24           N  
ATOM   2826  CA  PRO A 209       1.334 -17.788  15.081  1.00 74.66           C  
ATOM   2827  C   PRO A 209       0.521 -16.946  14.089  1.00 77.49           C  
ATOM   2828  O   PRO A 209       0.713 -17.143  12.894  1.00 76.71           O  
ATOM   2829  CD  PRO A 209       1.576 -17.577  17.454  1.00  0.00           C  
ATOM   2830  CB  PRO A 209       0.481 -18.855  15.790  1.00  0.00           C  
ATOM   2831  CG  PRO A 209       0.267 -18.308  17.187  1.00  0.00           C  
ATOM   2832  HD3 PRO A 209       1.467 -16.848  18.244  1.00  0.00           H  
ATOM   2833  HD2 PRO A 209       2.340 -18.292  17.759  1.00  0.00           H  
ATOM   2834  HB2 PRO A 209      -0.460 -19.080  15.286  1.00  0.00           H  
ATOM   2835  HB3 PRO A 209       1.047 -19.786  15.846  1.00  0.00           H  
ATOM   2836  HG3 PRO A 209       0.042 -19.076  17.927  1.00  0.00           H  
ATOM   2837  HG2 PRO A 209      -0.561 -17.600  17.171  1.00  0.00           H  
ATOM   2838  HA  PRO A 209       2.121 -18.294  14.518  1.00 74.66           H  
ATOM   2839  N   TYR A 210      -0.291 -15.989  14.581  1.00 73.54           N  
ATOM   2840  CA  TYR A 210      -1.004 -15.019  13.743  1.00 72.85           C  
ATOM   2841  C   TYR A 210      -0.044 -14.147  12.916  1.00 78.11           C  
ATOM   2842  O   TYR A 210      -0.178 -14.121  11.697  1.00 78.77           O  
ATOM   2843  CB  TYR A 210      -1.987 -14.175  14.584  1.00 73.77           C  
ATOM   2844  CG  TYR A 210      -2.747 -13.107  13.804  1.00 74.94           C  
ATOM   2845  CD1 TYR A 210      -3.760 -13.480  12.894  1.00 77.17           C  
ATOM   2846  CD2 TYR A 210      -2.429 -11.743  13.966  1.00 75.30           C  
ATOM   2847  CE1 TYR A 210      -4.452 -12.496  12.159  1.00 77.92           C  
ATOM   2848  CE2 TYR A 210      -3.129 -10.758  13.240  1.00 75.99           C  
ATOM   2849  CZ  TYR A 210      -4.142 -11.134  12.338  1.00 83.03           C  
ATOM   2850  OH  TYR A 210      -4.822 -10.184  11.635  1.00 82.84           O  
ATOM   2851  H   TYR A 210      -0.382 -15.874  15.580  1.00 73.54           H  
ATOM   2852  HA  TYR A 210      -1.607 -15.598  13.042  1.00 72.85           H  
ATOM   2853  HB3 TYR A 210      -1.451 -13.693  15.404  1.00 73.77           H  
ATOM   2854  HB2 TYR A 210      -2.718 -14.831  15.056  1.00 73.77           H  
ATOM   2855  HD1 TYR A 210      -4.006 -14.522  12.754  1.00 77.17           H  
ATOM   2856  HD2 TYR A 210      -1.640 -11.450  14.643  1.00 75.30           H  
ATOM   2857  HE1 TYR A 210      -5.223 -12.791  11.463  1.00 77.92           H  
ATOM   2858  HE2 TYR A 210      -2.879  -9.715  13.373  1.00 75.99           H  
ATOM   2859  HH  TYR A 210      -4.594  -9.294  11.917  1.00 82.84           H  
ATOM   2860  N   MET A 211       0.920 -13.491  13.582  1.00 74.81           N  
ATOM   2861  CA  MET A 211       1.898 -12.595  12.966  1.00 74.42           C  
ATOM   2862  C   MET A 211       2.812 -13.276  11.931  1.00 78.48           C  
ATOM   2863  O   MET A 211       3.066 -12.667  10.897  1.00 78.09           O  
ATOM   2864  CB  MET A 211       2.665 -11.835  14.075  1.00  0.00           C  
ATOM   2865  CG  MET A 211       3.822 -10.911  13.640  1.00  0.00           C  
ATOM   2866  SD  MET A 211       3.522  -9.735  12.283  1.00  0.00           S  
ATOM   2867  CE  MET A 211       1.954  -8.985  12.791  1.00  0.00           C  
ATOM   2868  HB2 MET A 211       1.957 -11.254  14.669  1.00  0.00           H  
ATOM   2869  HB3 MET A 211       3.085 -12.566  14.766  1.00  0.00           H  
ATOM   2870  HG2 MET A 211       4.148 -10.331  14.504  1.00  0.00           H  
ATOM   2871  HG3 MET A 211       4.681 -11.520  13.357  1.00  0.00           H  
ATOM   2872  HE1 MET A 211       1.780  -8.065  12.234  1.00  0.00           H  
ATOM   2873  HE2 MET A 211       1.114  -9.653  12.610  1.00  0.00           H  
ATOM   2874  HE3 MET A 211       1.982  -8.753  13.853  1.00  0.00           H  
ATOM   2875  H   MET A 211       0.976 -13.574  14.590  1.00 74.81           H  
ATOM   2876  HA  MET A 211       1.315 -11.862  12.409  1.00 74.42           H  
ATOM   2877  N   THR A 212       3.250 -14.519  12.187  1.00 75.49           N  
ATOM   2878  CA  THR A 212       4.105 -15.280  11.272  1.00 75.03           C  
ATOM   2879  C   THR A 212       3.343 -15.884  10.074  1.00 79.37           C  
ATOM   2880  O   THR A 212       3.930 -15.885   8.994  1.00 79.86           O  
ATOM   2881  CB  THR A 212       4.896 -16.412  11.976  1.00 78.30           C  
ATOM   2882  OG1 THR A 212       4.040 -17.367  12.573  1.00 77.69           O  
ATOM   2883  CG2 THR A 212       5.899 -15.886  13.016  1.00 75.54           C  
ATOM   2884  H   THR A 212       3.009 -14.968  13.061  1.00 75.49           H  
ATOM   2885  HA  THR A 212       4.846 -14.588  10.867  1.00 75.03           H  
ATOM   2886  HB  THR A 212       5.473 -16.954  11.225  1.00 78.30           H  
ATOM   2887  HG1 THR A 212       3.639 -16.967  13.350  1.00 77.69           H  
ATOM   2888 HG21 THR A 212       6.398 -16.707  13.532  1.00 75.54           H  
ATOM   2889 HG22 THR A 212       6.672 -15.288  12.534  1.00 75.54           H  
ATOM   2890 HG23 THR A 212       5.432 -15.254  13.769  1.00 75.54           H  
ATOM   2891  N   ILE A 213       2.075 -16.328  10.225  1.00 75.49           N  
ATOM   2892  CA  ILE A 213       1.263 -16.749   9.069  1.00 75.73           C  
ATOM   2893  C   ILE A 213       0.778 -15.554   8.233  1.00 80.70           C  
ATOM   2894  O   ILE A 213       0.594 -15.715   7.034  1.00 80.54           O  
ATOM   2895  CB  ILE A 213       0.031 -17.646   9.399  1.00  0.00           C  
ATOM   2896  CG1 ILE A 213      -1.150 -16.955  10.132  1.00  0.00           C  
ATOM   2897  CG2 ILE A 213       0.475 -18.967  10.055  1.00  0.00           C  
ATOM   2898  CD1 ILE A 213      -2.406 -17.825  10.264  1.00  0.00           C  
ATOM   2899  HB  ILE A 213      -0.381 -17.940   8.434  1.00  0.00           H  
ATOM   2900 HG12 ILE A 213      -0.840 -16.641  11.121  1.00  0.00           H  
ATOM   2901 HG13 ILE A 213      -1.449 -16.039   9.626  1.00  0.00           H  
ATOM   2902 HG21 ILE A 213      -0.355 -19.665  10.163  1.00  0.00           H  
ATOM   2903 HG22 ILE A 213       1.230 -19.464   9.445  1.00  0.00           H  
ATOM   2904 HG23 ILE A 213       0.909 -18.812  11.040  1.00  0.00           H  
ATOM   2905 HD11 ILE A 213      -3.279 -17.212  10.488  1.00  0.00           H  
ATOM   2906 HD12 ILE A 213      -2.614 -18.371   9.343  1.00  0.00           H  
ATOM   2907 HD13 ILE A 213      -2.301 -18.550  11.072  1.00  0.00           H  
ATOM   2908  H   ILE A 213       1.627 -16.330  11.132  1.00 75.49           H  
ATOM   2909  HA  ILE A 213       1.905 -17.344   8.415  1.00 75.73           H  
ATOM   2910  N   VAL A 214       0.612 -14.379   8.858  1.00 77.44           N  
ATOM   2911  CA  VAL A 214       0.312 -13.124   8.179  1.00 76.30           C  
ATOM   2912  C   VAL A 214       1.546 -12.605   7.414  1.00 79.74           C  
ATOM   2913  O   VAL A 214       1.434 -12.322   6.222  1.00 79.42           O  
ATOM   2914  CB  VAL A 214      -0.206 -12.061   9.188  1.00  0.00           C  
ATOM   2915  CG1 VAL A 214      -0.144 -10.609   8.695  1.00  0.00           C  
ATOM   2916  CG2 VAL A 214      -1.648 -12.384   9.617  1.00  0.00           C  
ATOM   2917  HB  VAL A 214       0.420 -12.114  10.079  1.00  0.00           H  
ATOM   2918 HG11 VAL A 214      -0.529  -9.918   9.444  1.00  0.00           H  
ATOM   2919 HG12 VAL A 214       0.870 -10.297   8.483  1.00  0.00           H  
ATOM   2920 HG13 VAL A 214      -0.717 -10.493   7.779  1.00  0.00           H  
ATOM   2921 HG21 VAL A 214      -1.937 -11.791  10.484  1.00  0.00           H  
ATOM   2922 HG22 VAL A 214      -2.353 -12.171   8.815  1.00  0.00           H  
ATOM   2923 HG23 VAL A 214      -1.780 -13.432   9.883  1.00  0.00           H  
ATOM   2924  H   VAL A 214       0.741 -14.324   9.860  1.00 77.44           H  
ATOM   2925  HA  VAL A 214      -0.478 -13.318   7.453  1.00 76.30           H  
ATOM   2926  N   ALA A 215       2.706 -12.540   8.096  1.00 76.36           N  
ATOM   2927  CA  ALA A 215       3.998 -12.168   7.518  1.00 76.30           C  
ATOM   2928  C   ALA A 215       4.397 -13.062   6.335  1.00 79.08           C  
ATOM   2929  O   ALA A 215       4.906 -12.547   5.346  1.00 78.53           O  
ATOM   2930  CB  ALA A 215       5.097 -12.176   8.590  1.00  0.00           C  
ATOM   2931  HB1 ALA A 215       4.870 -11.477   9.394  1.00  0.00           H  
ATOM   2932  HB2 ALA A 215       5.223 -13.165   9.030  1.00  0.00           H  
ATOM   2933  HB3 ALA A 215       6.058 -11.877   8.169  1.00  0.00           H  
ATOM   2934  H   ALA A 215       2.717 -12.768   9.083  1.00 76.36           H  
ATOM   2935  HA  ALA A 215       3.905 -11.141   7.171  1.00 76.30           H  
ATOM   2936  N   PHE A 216       4.103 -14.367   6.438  1.00 74.75           N  
ATOM   2937  CA  PHE A 216       4.301 -15.342   5.375  1.00 74.14           C  
ATOM   2938  C   PHE A 216       3.238 -15.220   4.267  1.00 76.96           C  
ATOM   2939  O   PHE A 216       3.593 -14.833   3.160  1.00 76.41           O  
ATOM   2940  CB  PHE A 216       4.399 -16.755   5.991  1.00  0.00           C  
ATOM   2941  CG  PHE A 216       4.596 -17.932   5.047  1.00  0.00           C  
ATOM   2942  CD1 PHE A 216       5.459 -17.840   3.931  1.00  0.00           C  
ATOM   2943  CD2 PHE A 216       4.066 -19.193   5.394  1.00  0.00           C  
ATOM   2944  CE1 PHE A 216       5.710 -18.962   3.152  1.00  0.00           C  
ATOM   2945  CE2 PHE A 216       4.326 -20.302   4.599  1.00  0.00           C  
ATOM   2946  CZ  PHE A 216       5.138 -20.185   3.479  1.00  0.00           C  
ATOM   2947  HB2 PHE A 216       5.230 -16.778   6.697  1.00  0.00           H  
ATOM   2948  HB3 PHE A 216       3.501 -16.943   6.581  1.00  0.00           H  
ATOM   2949  HD1 PHE A 216       5.930 -16.904   3.671  1.00  0.00           H  
ATOM   2950  HD2 PHE A 216       3.448 -19.301   6.273  1.00  0.00           H  
ATOM   2951  HE1 PHE A 216       6.357 -18.884   2.291  1.00  0.00           H  
ATOM   2952  HE2 PHE A 216       3.901 -21.260   4.858  1.00  0.00           H  
ATOM   2953  HZ  PHE A 216       5.339 -21.052   2.868  1.00  0.00           H  
ATOM   2954  H   PHE A 216       3.696 -14.718   7.295  1.00 74.75           H  
ATOM   2955  HA  PHE A 216       5.269 -15.126   4.919  1.00 74.14           H  
ATOM   2956  N   LEU A 217       1.977 -15.574   4.571  1.00 73.16           N  
ATOM   2957  CA  LEU A 217       0.925 -15.851   3.585  1.00 72.87           C  
ATOM   2958  C   LEU A 217       0.282 -14.626   2.908  1.00 76.52           C  
ATOM   2959  O   LEU A 217      -0.260 -14.819   1.820  1.00 76.35           O  
ATOM   2960  CB  LEU A 217      -0.183 -16.744   4.199  1.00 73.29           C  
ATOM   2961  CG  LEU A 217       0.290 -18.094   4.792  1.00 78.25           C  
ATOM   2962  CD1 LEU A 217      -0.859 -18.813   5.524  1.00 78.67           C  
ATOM   2963  CD2 LEU A 217       0.920 -19.014   3.736  1.00 81.64           C  
ATOM   2964  H   LEU A 217       1.743 -15.816   5.526  1.00 73.16           H  
ATOM   2965  HA  LEU A 217       1.394 -16.421   2.787  1.00 72.87           H  
ATOM   2966  HB3 LEU A 217      -0.936 -16.956   3.437  1.00 73.29           H  
ATOM   2967  HB2 LEU A 217      -0.713 -16.172   4.961  1.00 73.29           H  
ATOM   2968  HG  LEU A 217       1.054 -17.891   5.543  1.00 78.25           H  
ATOM   2969 HD11 LEU A 217      -0.520 -19.204   6.483  1.00 78.67           H  
ATOM   2970 HD12 LEU A 217      -1.701 -18.150   5.722  1.00 78.67           H  
ATOM   2971 HD13 LEU A 217      -1.244 -19.657   4.950  1.00 78.67           H  
ATOM   2972 HD21 LEU A 217       0.850 -20.066   4.016  1.00 81.64           H  
ATOM   2973 HD22 LEU A 217       0.434 -18.900   2.768  1.00 81.64           H  
ATOM   2974 HD23 LEU A 217       1.976 -18.785   3.615  1.00 81.64           H  
ATOM   2975  N   VAL A 218       0.322 -13.424   3.519  1.00 73.41           N  
ATOM   2976  CA  VAL A 218      -0.326 -12.230   2.948  1.00 73.47           C  
ATOM   2977  C   VAL A 218       0.605 -11.007   2.819  1.00 79.20           C  
ATOM   2978  O   VAL A 218       0.323 -10.150   1.985  1.00 79.55           O  
ATOM   2979  CB  VAL A 218      -1.651 -11.856   3.677  1.00  0.00           C  
ATOM   2980  CG1 VAL A 218      -1.468 -11.217   5.062  1.00  0.00           C  
ATOM   2981  CG2 VAL A 218      -2.587 -10.981   2.822  1.00  0.00           C  
ATOM   2982  HB  VAL A 218      -2.189 -12.792   3.827  1.00  0.00           H  
ATOM   2983 HG11 VAL A 218      -2.434 -11.015   5.523  1.00  0.00           H  
ATOM   2984 HG12 VAL A 218      -0.945 -11.892   5.730  1.00  0.00           H  
ATOM   2985 HG13 VAL A 218      -0.918 -10.277   5.025  1.00  0.00           H  
ATOM   2986 HG21 VAL A 218      -3.543 -10.826   3.324  1.00  0.00           H  
ATOM   2987 HG22 VAL A 218      -2.160 -10.000   2.626  1.00  0.00           H  
ATOM   2988 HG23 VAL A 218      -2.799 -11.449   1.861  1.00  0.00           H  
ATOM   2989  H   VAL A 218       0.771 -13.321   4.419  1.00 73.41           H  
ATOM   2990  HA  VAL A 218      -0.611 -12.450   1.922  1.00 73.47           H  
ATOM   2991  N   TYR A 219       1.721 -10.953   3.565  1.00 75.49           N  
ATOM   2992  CA  TYR A 219       2.779  -9.973   3.316  1.00 74.61           C  
ATOM   2993  C   TYR A 219       3.756 -10.517   2.260  1.00 79.35           C  
ATOM   2994  O   TYR A 219       3.702 -10.057   1.121  1.00 78.68           O  
ATOM   2995  CB  TYR A 219       3.444  -9.526   4.633  1.00 75.37           C  
ATOM   2996  CG  TYR A 219       4.665  -8.631   4.478  1.00 76.15           C  
ATOM   2997  CD1 TYR A 219       4.605  -7.473   3.673  1.00 77.84           C  
ATOM   2998  CD2 TYR A 219       5.880  -8.980   5.104  1.00 76.91           C  
ATOM   2999  CE1 TYR A 219       5.765  -6.711   3.437  1.00 78.16           C  
ATOM   3000  CE2 TYR A 219       7.035  -8.210   4.880  1.00 77.95           C  
ATOM   3001  CZ  TYR A 219       6.987  -7.101   4.014  1.00 86.11           C  
ATOM   3002  OH  TYR A 219       8.127  -6.422   3.715  1.00 89.59           O  
ATOM   3003  H   TYR A 219       1.907 -11.662   4.262  1.00 75.49           H  
ATOM   3004  HA  TYR A 219       2.334  -9.071   2.893  1.00 74.61           H  
ATOM   3005  HB3 TYR A 219       3.745 -10.411   5.174  1.00 75.37           H  
ATOM   3006  HB2 TYR A 219       2.719  -9.036   5.280  1.00 75.37           H  
ATOM   3007  HD1 TYR A 219       3.680  -7.185   3.196  1.00 77.84           H  
ATOM   3008  HD2 TYR A 219       5.939  -9.855   5.735  1.00 76.91           H  
ATOM   3009  HE1 TYR A 219       5.719  -5.849   2.788  1.00 78.16           H  
ATOM   3010  HE2 TYR A 219       7.966  -8.492   5.349  1.00 77.95           H  
ATOM   3011  HH  TYR A 219       8.905  -6.784   4.146  1.00 89.59           H  
ATOM   3012  N   PHE A 220       4.620 -11.475   2.646  1.00 78.05           N  
ATOM   3013  CA  PHE A 220       5.683 -12.014   1.794  1.00 79.09           C  
ATOM   3014  C   PHE A 220       5.198 -12.740   0.528  1.00 82.45           C  
ATOM   3015  O   PHE A 220       5.577 -12.298  -0.553  1.00 81.93           O  
ATOM   3016  CB  PHE A 220       6.692 -12.869   2.598  1.00 82.24           C  
ATOM   3017  CG  PHE A 220       7.663 -12.105   3.491  1.00 85.55           C  
ATOM   3018  CD1 PHE A 220       8.447 -11.049   2.974  1.00 89.42           C  
ATOM   3019  CD2 PHE A 220       7.892 -12.527   4.820  1.00 89.40           C  
ATOM   3020  CE1 PHE A 220       9.376 -10.407   3.783  1.00 91.22           C  
ATOM   3021  CE2 PHE A 220       8.811 -11.860   5.619  1.00 92.80           C  
ATOM   3022  CZ  PHE A 220       9.549 -10.804   5.103  1.00 90.90           C  
ATOM   3023  H   PHE A 220       4.605 -11.813   3.600  1.00 78.05           H  
ATOM   3024  HA  PHE A 220       6.222 -11.142   1.420  1.00 79.09           H  
ATOM   3025  HB3 PHE A 220       7.295 -13.478   1.923  1.00 82.24           H  
ATOM   3026  HB2 PHE A 220       6.136 -13.580   3.209  1.00 82.24           H  
ATOM   3027  HD1 PHE A 220       8.339 -10.733   1.947  1.00 89.42           H  
ATOM   3028  HD2 PHE A 220       7.349 -13.367   5.227  1.00 89.40           H  
ATOM   3029  HE1 PHE A 220       9.964  -9.593   3.384  1.00 91.22           H  
ATOM   3030  HE2 PHE A 220       8.962 -12.175   6.641  1.00 92.80           H  
ATOM   3031  HZ  PHE A 220      10.268 -10.295   5.728  1.00 90.90           H  
ATOM   3032  N   ILE A 221       4.387 -13.809   0.669  1.00 78.82           N  
ATOM   3033  CA  ILE A 221       3.924 -14.681  -0.427  1.00 78.81           C  
ATOM   3034  C   ILE A 221       3.372 -13.948  -1.669  1.00 83.79           C  
ATOM   3035  O   ILE A 221       3.866 -14.223  -2.763  1.00 83.59           O  
ATOM   3036  CB  ILE A 221       2.930 -15.811   0.043  1.00  0.00           C  
ATOM   3037  CG1 ILE A 221       3.735 -17.042   0.514  1.00  0.00           C  
ATOM   3038  CG2 ILE A 221       1.836 -16.240  -0.978  1.00  0.00           C  
ATOM   3039  CD1 ILE A 221       2.889 -18.244   0.958  1.00  0.00           C  
ATOM   3040  HB  ILE A 221       2.399 -15.450   0.920  1.00  0.00           H  
ATOM   3041 HG12 ILE A 221       4.381 -17.374  -0.299  1.00  0.00           H  
ATOM   3042 HG13 ILE A 221       4.405 -16.751   1.324  1.00  0.00           H  
ATOM   3043 HG21 ILE A 221       1.178 -17.013  -0.585  1.00  0.00           H  
ATOM   3044 HG22 ILE A 221       1.168 -15.423  -1.246  1.00  0.00           H  
ATOM   3045 HG23 ILE A 221       2.282 -16.626  -1.894  1.00  0.00           H  
ATOM   3046 HD11 ILE A 221       3.366 -18.776   1.777  1.00  0.00           H  
ATOM   3047 HD12 ILE A 221       1.898 -17.950   1.290  1.00  0.00           H  
ATOM   3048 HD13 ILE A 221       2.763 -18.954   0.141  1.00  0.00           H  
ATOM   3049  H   ILE A 221       4.107 -14.097   1.600  1.00 78.82           H  
ATOM   3050  HA  ILE A 221       4.835 -15.173  -0.775  1.00 78.81           H  
ATOM   3051  N   PRO A 222       2.410 -13.013  -1.500  1.00 80.36           N  
ATOM   3052  CA  PRO A 222       1.867 -12.264  -2.640  1.00 79.80           C  
ATOM   3053  C   PRO A 222       2.880 -11.329  -3.307  1.00 84.51           C  
ATOM   3054  O   PRO A 222       2.855 -11.229  -4.528  1.00 85.76           O  
ATOM   3055  CB  PRO A 222       0.672 -11.511  -2.053  1.00 81.27           C  
ATOM   3056  CG  PRO A 222       0.288 -12.317  -0.830  1.00 85.82           C  
ATOM   3057  CD  PRO A 222       1.643 -12.725  -0.291  1.00 81.69           C  
ATOM   3058  HA  PRO A 222       1.502 -12.986  -3.373  1.00 79.80           H  
ATOM   3059  HB3 PRO A 222      -0.153 -11.425  -2.753  1.00 81.27           H  
ATOM   3060  HB2 PRO A 222       0.971 -10.507  -1.747  1.00 81.27           H  
ATOM   3061  HG3 PRO A 222      -0.272 -13.205  -1.128  1.00 85.82           H  
ATOM   3062  HG2 PRO A 222      -0.315 -11.766  -0.120  1.00 85.82           H  
ATOM   3063  HD2 PRO A 222       2.110 -11.897   0.237  1.00 81.69           H  
ATOM   3064  HD3 PRO A 222       1.545 -13.550   0.403  1.00 81.69           H  
ATOM   3065  N   LEU A 223       3.775 -10.709  -2.517  1.00 79.96           N  
ATOM   3066  CA  LEU A 223       4.867  -9.869  -3.013  1.00 79.49           C  
ATOM   3067  C   LEU A 223       5.898 -10.640  -3.858  1.00 84.97           C  
ATOM   3068  O   LEU A 223       6.360 -10.078  -4.851  1.00 84.99           O  
ATOM   3069  CB  LEU A 223       5.531  -9.109  -1.844  1.00 79.35           C  
ATOM   3070  CG  LEU A 223       4.683  -7.925  -1.324  1.00 83.55           C  
ATOM   3071  CD1 LEU A 223       5.132  -7.455   0.075  1.00 83.44           C  
ATOM   3072  CD2 LEU A 223       4.632  -6.768  -2.344  1.00 86.30           C  
ATOM   3073  H   LEU A 223       3.744 -10.851  -1.517  1.00 79.96           H  
ATOM   3074  HA  LEU A 223       4.419  -9.136  -3.685  1.00 79.49           H  
ATOM   3075  HB3 LEU A 223       6.508  -8.729  -2.145  1.00 79.35           H  
ATOM   3076  HB2 LEU A 223       5.731  -9.806  -1.031  1.00 79.35           H  
ATOM   3077  HG  LEU A 223       3.662  -8.289  -1.202  1.00 83.55           H  
ATOM   3078 HD11 LEU A 223       5.456  -6.417   0.091  1.00 83.44           H  
ATOM   3079 HD12 LEU A 223       4.303  -7.521   0.779  1.00 83.44           H  
ATOM   3080 HD13 LEU A 223       5.944  -8.059   0.480  1.00 83.44           H  
ATOM   3081 HD21 LEU A 223       4.997  -5.826  -1.942  1.00 86.30           H  
ATOM   3082 HD22 LEU A 223       5.229  -6.976  -3.232  1.00 86.30           H  
ATOM   3083 HD23 LEU A 223       3.609  -6.594  -2.677  1.00 86.30           H  
ATOM   3084  N   THR A 224       6.198 -11.910  -3.512  1.00 82.70           N  
ATOM   3085  CA  THR A 224       7.033 -12.789  -4.343  1.00 83.48           C  
ATOM   3086  C   THR A 224       6.372 -13.119  -5.697  1.00 85.66           C  
ATOM   3087  O   THR A 224       7.061 -13.085  -6.714  1.00 85.53           O  
ATOM   3088  CB  THR A 224       7.465 -14.122  -3.652  1.00  0.00           C  
ATOM   3089  OG1 THR A 224       6.553 -15.200  -3.771  1.00  0.00           O  
ATOM   3090  CG2 THR A 224       7.919 -13.992  -2.193  1.00  0.00           C  
ATOM   3091  HB  THR A 224       8.346 -14.456  -4.203  1.00  0.00           H  
ATOM   3092  HG1 THR A 224       6.853 -15.921  -3.214  1.00  0.00           H  
ATOM   3093 HG21 THR A 224       8.519 -14.852  -1.896  1.00  0.00           H  
ATOM   3094 HG22 THR A 224       8.528 -13.100  -2.044  1.00  0.00           H  
ATOM   3095 HG23 THR A 224       7.072 -13.951  -1.516  1.00  0.00           H  
ATOM   3096  H   THR A 224       5.790 -12.319  -2.681  1.00 82.70           H  
ATOM   3097  HA  THR A 224       7.949 -12.236  -4.562  1.00 83.48           H  
ATOM   3098  N   ILE A 225       5.049 -13.366  -5.683  1.00 81.01           N  
ATOM   3099  CA  ILE A 225       4.230 -13.622  -6.868  1.00 80.55           C  
ATOM   3100  C   ILE A 225       4.127 -12.386  -7.781  1.00 85.26           C  
ATOM   3101  O   ILE A 225       4.242 -12.543  -8.992  1.00 84.91           O  
ATOM   3102  CB  ILE A 225       2.808 -14.140  -6.491  1.00  0.00           C  
ATOM   3103  CG1 ILE A 225       2.907 -15.532  -5.823  1.00  0.00           C  
ATOM   3104  CG2 ILE A 225       1.798 -14.185  -7.663  1.00  0.00           C  
ATOM   3105  CD1 ILE A 225       1.646 -15.950  -5.053  1.00  0.00           C  
ATOM   3106  HB  ILE A 225       2.398 -13.458  -5.748  1.00  0.00           H  
ATOM   3107 HG12 ILE A 225       3.132 -16.282  -6.582  1.00  0.00           H  
ATOM   3108 HG13 ILE A 225       3.744 -15.564  -5.127  1.00  0.00           H  
ATOM   3109 HG21 ILE A 225       0.842 -14.606  -7.351  1.00  0.00           H  
ATOM   3110 HG22 ILE A 225       1.573 -13.193  -8.057  1.00  0.00           H  
ATOM   3111 HG23 ILE A 225       2.175 -14.794  -8.486  1.00  0.00           H  
ATOM   3112 HD11 ILE A 225       1.884 -16.718  -4.317  1.00  0.00           H  
ATOM   3113 HD12 ILE A 225       1.201 -15.111  -4.518  1.00  0.00           H  
ATOM   3114 HD13 ILE A 225       0.891 -16.362  -5.722  1.00  0.00           H  
ATOM   3115  H   ILE A 225       4.563 -13.386  -4.797  1.00 81.01           H  
ATOM   3116  HA  ILE A 225       4.724 -14.407  -7.442  1.00 80.55           H  
ATOM   3117  N   ILE A 226       3.979 -11.186  -7.194  1.00 81.83           N  
ATOM   3118  CA  ILE A 226       3.976  -9.907  -7.909  1.00 81.57           C  
ATOM   3119  C   ILE A 226       5.307  -9.653  -8.649  1.00 87.49           C  
ATOM   3120  O   ILE A 226       5.276  -9.295  -9.825  1.00 87.33           O  
ATOM   3121  CB  ILE A 226       3.685  -8.711  -6.955  1.00 83.92           C  
ATOM   3122  CG1 ILE A 226       2.247  -8.737  -6.401  1.00 83.90           C  
ATOM   3123  CG2 ILE A 226       3.899  -7.335  -7.598  1.00 84.70           C  
ATOM   3124  CD1 ILE A 226       2.076  -7.996  -5.061  1.00 90.96           C  
ATOM   3125  H   ILE A 226       3.878 -11.136  -6.188  1.00 81.83           H  
ATOM   3126  HA  ILE A 226       3.181  -9.950  -8.656  1.00 81.57           H  
ATOM   3127  HB  ILE A 226       4.367  -8.789  -6.107  1.00 83.92           H  
ATOM   3128 HG13 ILE A 226       1.896  -9.759  -6.294  1.00 83.90           H  
ATOM   3129 HG12 ILE A 226       1.589  -8.285  -7.138  1.00 83.90           H  
ATOM   3130 HG21 ILE A 226       3.559  -6.556  -6.921  1.00 84.70           H  
ATOM   3131 HG22 ILE A 226       4.943  -7.131  -7.832  1.00 84.70           H  
ATOM   3132 HG23 ILE A 226       3.319  -7.246  -8.514  1.00 84.70           H  
ATOM   3133 HD11 ILE A 226       1.203  -7.347  -5.083  1.00 90.96           H  
ATOM   3134 HD12 ILE A 226       1.933  -8.694  -4.238  1.00 90.96           H  
ATOM   3135 HD13 ILE A 226       2.938  -7.376  -4.819  1.00 90.96           H  
ATOM   3136  N   SER A 227       6.438  -9.887  -7.961  1.00 85.29           N  
ATOM   3137  CA  SER A 227       7.793  -9.775  -8.508  1.00 85.79           C  
ATOM   3138  C   SER A 227       8.066 -10.776  -9.645  1.00 91.28           C  
ATOM   3139  O   SER A 227       8.735 -10.411 -10.611  1.00 91.67           O  
ATOM   3140  CB  SER A 227       8.819  -9.971  -7.377  1.00  0.00           C  
ATOM   3141  OG  SER A 227       8.767  -8.893  -6.468  1.00  0.00           O  
ATOM   3142  HB2 SER A 227       8.646 -10.902  -6.837  1.00  0.00           H  
ATOM   3143  HB3 SER A 227       9.831 -10.018  -7.781  1.00  0.00           H  
ATOM   3144  HG  SER A 227       9.344  -9.089  -5.725  1.00  0.00           H  
ATOM   3145  H   SER A 227       6.379 -10.159  -6.988  1.00 85.29           H  
ATOM   3146  HA  SER A 227       7.910  -8.770  -8.918  1.00 85.79           H  
ATOM   3147  N   ILE A 228       7.513 -11.997  -9.526  1.00 87.69           N  
ATOM   3148  CA  ILE A 228       7.535 -13.038 -10.556  1.00 87.62           C  
ATOM   3149  C   ILE A 228       6.733 -12.631 -11.807  1.00 92.08           C  
ATOM   3150  O   ILE A 228       7.248 -12.806 -12.909  1.00 93.04           O  
ATOM   3151  CB  ILE A 228       7.034 -14.409  -9.998  1.00 90.93           C  
ATOM   3152  CG1 ILE A 228       8.103 -15.034  -9.073  1.00 91.44           C  
ATOM   3153  CG2 ILE A 228       6.580 -15.452 -11.048  1.00 91.56           C  
ATOM   3154  CD1 ILE A 228       7.553 -16.097  -8.107  1.00 97.26           C  
ATOM   3155  H   ILE A 228       6.997 -12.221  -8.685  1.00 87.69           H  
ATOM   3156  HA  ILE A 228       8.575 -13.162 -10.866  1.00 87.62           H  
ATOM   3157  HB  ILE A 228       6.163 -14.200  -9.379  1.00 90.93           H  
ATOM   3158 HG13 ILE A 228       8.594 -14.260  -8.483  1.00 91.44           H  
ATOM   3159 HG12 ILE A 228       8.893 -15.475  -9.681  1.00 91.44           H  
ATOM   3160 HG21 ILE A 228       6.297 -16.391 -10.573  1.00 91.56           H  
ATOM   3161 HG22 ILE A 228       5.707 -15.122 -11.611  1.00 91.56           H  
ATOM   3162 HG23 ILE A 228       7.378 -15.672 -11.757  1.00 91.56           H  
ATOM   3163 HD11 ILE A 228       8.169 -16.159  -7.210  1.00 97.26           H  
ATOM   3164 HD12 ILE A 228       6.536 -15.870  -7.788  1.00 97.26           H  
ATOM   3165 HD13 ILE A 228       7.544 -17.083  -8.571  1.00 97.26           H  
ATOM   3166  N   MET A 229       5.531 -12.058 -11.606  1.00 87.62           N  
ATOM   3167  CA  MET A 229       4.648 -11.528 -12.651  1.00 86.97           C  
ATOM   3168  C   MET A 229       5.261 -10.359 -13.445  1.00 90.59           C  
ATOM   3169  O   MET A 229       5.023 -10.286 -14.647  1.00 90.37           O  
ATOM   3170  CB  MET A 229       3.292 -11.116 -12.050  1.00  0.00           C  
ATOM   3171  CG  MET A 229       2.407 -12.283 -11.596  1.00  0.00           C  
ATOM   3172  SD  MET A 229       1.597 -13.219 -12.912  1.00  0.00           S  
ATOM   3173  CE  MET A 229       0.772 -14.451 -11.871  1.00  0.00           C  
ATOM   3174  HB2 MET A 229       3.461 -10.463 -11.197  1.00  0.00           H  
ATOM   3175  HB3 MET A 229       2.727 -10.534 -12.779  1.00  0.00           H  
ATOM   3176  HG2 MET A 229       2.985 -13.002 -11.021  1.00  0.00           H  
ATOM   3177  HG3 MET A 229       1.631 -11.903 -10.931  1.00  0.00           H  
ATOM   3178  HE1 MET A 229       0.184 -15.129 -12.489  1.00  0.00           H  
ATOM   3179  HE2 MET A 229       1.506 -15.034 -11.316  1.00  0.00           H  
ATOM   3180  HE3 MET A 229       0.104 -13.964 -11.160  1.00  0.00           H  
ATOM   3181  H   MET A 229       5.189 -11.965 -10.658  1.00 87.62           H  
ATOM   3182  HA  MET A 229       4.447 -12.336 -13.350  1.00 86.97           H  
ATOM   3183  N   TYR A 230       6.055  -9.499 -12.783  1.00 87.11           N  
ATOM   3184  CA  TYR A 230       6.817  -8.422 -13.425  1.00 87.37           C  
ATOM   3185  C   TYR A 230       8.173  -8.873 -13.986  1.00 92.18           C  
ATOM   3186  O   TYR A 230       8.728  -8.173 -14.832  1.00 92.22           O  
ATOM   3187  CB  TYR A 230       6.978  -7.247 -12.454  1.00 88.35           C  
ATOM   3188  CG  TYR A 230       5.715  -6.419 -12.319  1.00 90.30           C  
ATOM   3189  CD1 TYR A 230       5.188  -5.737 -13.438  1.00 92.52           C  
ATOM   3190  CD2 TYR A 230       5.061  -6.325 -11.081  1.00 91.18           C  
ATOM   3191  CE1 TYR A 230       3.995  -4.997 -13.330  1.00 93.72           C  
ATOM   3192  CE2 TYR A 230       3.869  -5.592 -10.983  1.00 92.60           C  
ATOM   3193  CZ  TYR A 230       3.327  -4.934 -12.096  1.00101.90           C  
ATOM   3194  OH  TYR A 230       2.153  -4.248 -11.973  1.00105.44           O  
ATOM   3195  H   TYR A 230       6.179  -9.606 -11.785  1.00 87.11           H  
ATOM   3196  HA  TYR A 230       6.246  -8.064 -14.277  1.00 87.37           H  
ATOM   3197  HB3 TYR A 230       7.750  -6.576 -12.822  1.00 88.35           H  
ATOM   3198  HB2 TYR A 230       7.324  -7.594 -11.477  1.00 88.35           H  
ATOM   3199  HD1 TYR A 230       5.702  -5.784 -14.383  1.00 92.52           H  
ATOM   3200  HD2 TYR A 230       5.460  -6.818 -10.209  1.00 91.18           H  
ATOM   3201  HE1 TYR A 230       3.591  -4.489 -14.192  1.00 93.72           H  
ATOM   3202  HE2 TYR A 230       3.337  -5.569 -10.056  1.00 92.60           H  
ATOM   3203  HH  TYR A 230       1.776  -4.299 -11.092  1.00105.44           H  
ATOM   3204  N   GLY A 231       8.659 -10.044 -13.547  1.00 88.15           N  
ATOM   3205  CA  GLY A 231       9.813 -10.720 -14.120  1.00 87.64           C  
ATOM   3206  C   GLY A 231       9.423 -11.218 -15.513  1.00 91.46           C  
ATOM   3207  O   GLY A 231      10.009 -10.759 -16.488  1.00 91.25           O  
ATOM   3208  HA3 GLY A 231      10.095 -11.559 -13.484  1.00 87.64           H  
ATOM   3209  H   GLY A 231       8.155 -10.540 -12.825  1.00 88.15           H  
ATOM   3210  HA2 GLY A 231      10.667 -10.043 -14.175  1.00 87.64           H  
ATOM   3211  N   ILE A 232       8.397 -12.088 -15.591  1.00 88.05           N  
ATOM   3212  CA  ILE A 232       7.828 -12.658 -16.821  1.00 88.27           C  
ATOM   3213  C   ILE A 232       7.264 -11.618 -17.814  1.00 94.53           C  
ATOM   3214  O   ILE A 232       7.301 -11.887 -19.012  1.00 94.80           O  
ATOM   3215  CB  ILE A 232       6.745 -13.738 -16.537  1.00  0.00           C  
ATOM   3216  CG1 ILE A 232       5.484 -13.177 -15.850  1.00  0.00           C  
ATOM   3217  CG2 ILE A 232       7.364 -14.913 -15.752  1.00  0.00           C  
ATOM   3218  CD1 ILE A 232       4.456 -14.219 -15.394  1.00  0.00           C  
ATOM   3219  HB  ILE A 232       6.420 -14.145 -17.497  1.00  0.00           H  
ATOM   3220 HG12 ILE A 232       5.825 -12.636 -14.979  1.00  0.00           H  
ATOM   3221 HG13 ILE A 232       4.984 -12.448 -16.486  1.00  0.00           H  
ATOM   3222 HG21 ILE A 232       6.670 -15.747 -15.654  1.00  0.00           H  
ATOM   3223 HG22 ILE A 232       8.248 -15.295 -16.262  1.00  0.00           H  
ATOM   3224 HG23 ILE A 232       7.666 -14.619 -14.748  1.00  0.00           H  
ATOM   3225 HD11 ILE A 232       3.470 -13.768 -15.295  1.00  0.00           H  
ATOM   3226 HD12 ILE A 232       4.380 -15.044 -16.101  1.00  0.00           H  
ATOM   3227 HD13 ILE A 232       4.721 -14.635 -14.421  1.00  0.00           H  
ATOM   3228  H   ILE A 232       7.946 -12.380 -14.733  1.00 88.05           H  
ATOM   3229  HA  ILE A 232       8.632 -13.177 -17.335  1.00 88.27           H  
ATOM   3230  N   VAL A 233       6.818 -10.445 -17.319  1.00 92.40           N  
ATOM   3231  CA  VAL A 233       6.381  -9.303 -18.135  1.00 93.20           C  
ATOM   3232  C   VAL A 233       7.537  -8.715 -18.974  1.00100.41           C  
ATOM   3233  O   VAL A 233       7.325  -8.395 -20.141  1.00100.10           O  
ATOM   3234  CB  VAL A 233       5.706  -8.186 -17.260  1.00  0.00           C  
ATOM   3235  CG1 VAL A 233       6.445  -6.846 -17.088  1.00  0.00           C  
ATOM   3236  CG2 VAL A 233       4.253  -7.894 -17.653  1.00  0.00           C  
ATOM   3237  HB  VAL A 233       5.629  -8.591 -16.260  1.00  0.00           H  
ATOM   3238 HG11 VAL A 233       5.846  -6.155 -16.501  1.00  0.00           H  
ATOM   3239 HG12 VAL A 233       7.393  -6.966 -16.571  1.00  0.00           H  
ATOM   3240 HG13 VAL A 233       6.639  -6.361 -18.044  1.00  0.00           H  
ATOM   3241 HG21 VAL A 233       3.746  -7.316 -16.878  1.00  0.00           H  
ATOM   3242 HG22 VAL A 233       4.192  -7.313 -18.570  1.00  0.00           H  
ATOM   3243 HG23 VAL A 233       3.693  -8.819 -17.775  1.00  0.00           H  
ATOM   3244  H   VAL A 233       6.809 -10.303 -16.319  1.00 92.40           H  
ATOM   3245  HA  VAL A 233       5.646  -9.699 -18.835  1.00 93.20           H  
ATOM   3246  N   ILE A 234       8.730  -8.600 -18.362  1.00 99.57           N  
ATOM   3247  CA  ILE A 234       9.954  -8.086 -18.980  1.00100.55           C  
ATOM   3248  C   ILE A 234      10.530  -9.036 -20.048  1.00103.38           C  
ATOM   3249  O   ILE A 234      10.961  -8.554 -21.096  1.00102.99           O  
ATOM   3250  CB  ILE A 234      11.026  -7.733 -17.895  1.00  0.00           C  
ATOM   3251  CG1 ILE A 234      10.692  -6.368 -17.252  1.00  0.00           C  
ATOM   3252  CG2 ILE A 234      12.507  -7.763 -18.346  1.00  0.00           C  
ATOM   3253  CD1 ILE A 234      11.446  -6.084 -15.944  1.00  0.00           C  
ATOM   3254  HB  ILE A 234      10.942  -8.476 -17.103  1.00  0.00           H  
ATOM   3255 HG12 ILE A 234      10.901  -5.570 -17.966  1.00  0.00           H  
ATOM   3256 HG13 ILE A 234       9.624  -6.305 -17.047  1.00  0.00           H  
ATOM   3257 HG21 ILE A 234      13.175  -7.473 -17.536  1.00  0.00           H  
ATOM   3258 HG22 ILE A 234      12.826  -8.759 -18.655  1.00  0.00           H  
ATOM   3259 HG23 ILE A 234      12.684  -7.076 -19.175  1.00  0.00           H  
ATOM   3260 HD11 ILE A 234      10.895  -5.373 -15.328  1.00  0.00           H  
ATOM   3261 HD12 ILE A 234      11.580  -6.991 -15.353  1.00  0.00           H  
ATOM   3262 HD13 ILE A 234      12.431  -5.658 -16.137  1.00  0.00           H  
ATOM   3263  H   ILE A 234       8.817  -8.894 -17.399  1.00 99.57           H  
ATOM   3264  HA  ILE A 234       9.685  -7.162 -19.498  1.00100.55           H  
ATOM   3265  N   ARG A 235      10.512 -10.354 -19.775  1.00 99.53           N  
ATOM   3266  CA  ARG A 235      11.044 -11.388 -20.675  1.00 99.46           C  
ATOM   3267  C   ARG A 235      10.242 -11.488 -21.984  1.00104.97           C  
ATOM   3268  O   ARG A 235      10.848 -11.586 -23.046  1.00104.88           O  
ATOM   3269  CB  ARG A 235      11.191 -12.783 -19.997  1.00  0.00           C  
ATOM   3270  CG  ARG A 235      11.324 -12.743 -18.468  1.00  0.00           C  
ATOM   3271  CD  ARG A 235      11.420 -14.102 -17.759  1.00  0.00           C  
ATOM   3272  NE  ARG A 235      11.507 -13.942 -16.296  1.00  0.00           N  
ATOM   3273  CZ  ARG A 235      12.603 -13.637 -15.580  1.00  0.00           C  
ATOM   3274  NH1 ARG A 235      13.799 -13.492 -16.167  1.00  0.00           N  
ATOM   3275  NH2 ARG A 235      12.498 -13.477 -14.253  1.00  0.00           N1+
ATOM   3276  HB2 ARG A 235      10.323 -13.403 -20.228  1.00  0.00           H  
ATOM   3277  HB3 ARG A 235      12.047 -13.298 -20.434  1.00  0.00           H  
ATOM   3278  HG2 ARG A 235      12.094 -12.054 -18.120  1.00  0.00           H  
ATOM   3279  HG3 ARG A 235      10.373 -12.329 -18.174  1.00  0.00           H  
ATOM   3280  HD2 ARG A 235      10.459 -14.599 -17.895  1.00  0.00           H  
ATOM   3281  HD3 ARG A 235      12.165 -14.770 -18.189  1.00  0.00           H  
ATOM   3282  HE  ARG A 235      10.627 -14.010 -15.806  1.00  0.00           H  
ATOM   3283 HH12 ARG A 235      14.617 -13.260 -15.623  1.00  0.00           H  
ATOM   3284 HH11 ARG A 235      13.885 -13.610 -17.165  1.00  0.00           H  
ATOM   3285 HH22 ARG A 235      13.311 -13.246 -13.701  1.00  0.00           H  
ATOM   3286 HH21 ARG A 235      11.608 -13.598 -13.791  1.00  0.00           H  
ATOM   3287  H   ARG A 235      10.133 -10.671 -18.894  1.00 99.53           H  
ATOM   3288  HA  ARG A 235      12.050 -11.067 -20.954  1.00 99.46           H  
ATOM   3289  N   THR A 236       8.906 -11.415 -21.884  1.00102.36           N  
ATOM   3290  CA  THR A 236       7.977 -11.430 -23.017  1.00102.94           C  
ATOM   3291  C   THR A 236       7.867 -10.065 -23.740  1.00107.71           C  
ATOM   3292  O   THR A 236       7.480 -10.052 -24.908  1.00107.60           O  
ATOM   3293  CB  THR A 236       6.559 -11.801 -22.532  1.00  0.00           C  
ATOM   3294  OG1 THR A 236       6.150 -10.849 -21.578  1.00  0.00           O  
ATOM   3295  CG2 THR A 236       6.446 -13.211 -21.933  1.00  0.00           C  
ATOM   3296  HB  THR A 236       5.857 -11.742 -23.366  1.00  0.00           H  
ATOM   3297  HG1 THR A 236       5.348 -11.162 -21.155  1.00  0.00           H  
ATOM   3298 HG21 THR A 236       5.440 -13.399 -21.558  1.00  0.00           H  
ATOM   3299 HG22 THR A 236       6.659 -13.966 -22.691  1.00  0.00           H  
ATOM   3300 HG23 THR A 236       7.145 -13.373 -21.113  1.00  0.00           H  
ATOM   3301  H   THR A 236       8.473 -11.321 -20.974  1.00102.36           H  
ATOM   3302  HA  THR A 236       8.314 -12.182 -23.732  1.00102.94           H  
ATOM   3303  N   ILE A 237       8.224  -8.949 -23.076  1.00104.74           N  
ATOM   3304  CA  ILE A 237       8.389  -7.643 -23.726  1.00105.12           C  
ATOM   3305  C   ILE A 237       9.623  -7.622 -24.651  1.00108.75           C  
ATOM   3306  O   ILE A 237       9.558  -7.013 -25.719  1.00108.85           O  
ATOM   3307  CB  ILE A 237       8.422  -6.466 -22.694  1.00  0.00           C  
ATOM   3308  CG1 ILE A 237       6.976  -6.034 -22.353  1.00  0.00           C  
ATOM   3309  CG2 ILE A 237       9.264  -5.225 -23.084  1.00  0.00           C  
ATOM   3310  CD1 ILE A 237       6.868  -5.065 -21.165  1.00  0.00           C  
ATOM   3311  HB  ILE A 237       8.866  -6.854 -21.777  1.00  0.00           H  
ATOM   3312 HG12 ILE A 237       6.524  -5.567 -23.228  1.00  0.00           H  
ATOM   3313 HG13 ILE A 237       6.367  -6.914 -22.142  1.00  0.00           H  
ATOM   3314 HG21 ILE A 237       9.240  -4.462 -22.307  1.00  0.00           H  
ATOM   3315 HG22 ILE A 237      10.319  -5.467 -23.218  1.00  0.00           H  
ATOM   3316 HG23 ILE A 237       8.900  -4.766 -24.004  1.00  0.00           H  
ATOM   3317 HD11 ILE A 237       5.841  -4.991 -20.815  1.00  0.00           H  
ATOM   3318 HD12 ILE A 237       7.481  -5.393 -20.326  1.00  0.00           H  
ATOM   3319 HD13 ILE A 237       7.178  -4.057 -21.439  1.00  0.00           H  
ATOM   3320  H   ILE A 237       8.481  -9.007 -22.100  1.00104.74           H  
ATOM   3321  HA  ILE A 237       7.522  -7.492 -24.373  1.00105.12           H  
ATOM   3322  N   TRP A 238      10.699  -8.314 -24.236  1.00104.85           N  
ATOM   3323  CA  TRP A 238      11.945  -8.455 -24.989  1.00104.84           C  
ATOM   3324  C   TRP A 238      11.782  -9.253 -26.298  1.00110.06           C  
ATOM   3325  O   TRP A 238      12.412  -8.881 -27.288  1.00110.00           O  
ATOM   3326  CB  TRP A 238      13.027  -9.053 -24.065  1.00  0.00           C  
ATOM   3327  CG  TRP A 238      14.408  -9.175 -24.638  1.00  0.00           C  
ATOM   3328  CD1 TRP A 238      14.933 -10.287 -25.202  1.00  0.00           C  
ATOM   3329  CD2 TRP A 238      15.427  -8.138 -24.776  1.00  0.00           C  
ATOM   3330  NE1 TRP A 238      16.210 -10.019 -25.650  1.00  0.00           N  
ATOM   3331  CE2 TRP A 238      16.570  -8.709 -25.414  1.00  0.00           C  
ATOM   3332  CE3 TRP A 238      15.504  -6.770 -24.423  1.00  0.00           C  
ATOM   3333  CZ2 TRP A 238      17.733  -7.963 -25.680  1.00  0.00           C  
ATOM   3334  CZ3 TRP A 238      16.664  -6.011 -24.687  1.00  0.00           C  
ATOM   3335  CH2 TRP A 238      17.777  -6.606 -25.312  1.00  0.00           C  
ATOM   3336  HB2 TRP A 238      13.110  -8.436 -23.170  1.00  0.00           H  
ATOM   3337  HB3 TRP A 238      12.723 -10.038 -23.716  1.00  0.00           H  
ATOM   3338  HD1 TRP A 238      14.416 -11.232 -25.281  1.00  0.00           H  
ATOM   3339  HE1 TRP A 238      16.785 -10.715 -26.104  1.00  0.00           H  
ATOM   3340  HE3 TRP A 238      14.660  -6.298 -23.941  1.00  0.00           H  
ATOM   3341  HZ2 TRP A 238      18.581  -8.426 -26.163  1.00  0.00           H  
ATOM   3342  HZ3 TRP A 238      16.698  -4.968 -24.407  1.00  0.00           H  
ATOM   3343  HH2 TRP A 238      18.663  -6.020 -25.511  1.00  0.00           H  
ATOM   3344  H   TRP A 238      10.671  -8.776 -23.337  1.00104.85           H  
ATOM   3345  HA  TRP A 238      12.268  -7.449 -25.263  1.00104.84           H  
ATOM   3346  N   ILE A 239      10.930 -10.301 -26.299  1.00107.33           N  
ATOM   3347  CA  ILE A 239      10.654 -11.112 -27.495  1.00107.68           C  
ATOM   3348  C   ILE A 239       9.708 -10.410 -28.495  1.00112.10           C  
ATOM   3349  O   ILE A 239       9.738 -10.758 -29.674  1.00112.32           O  
ATOM   3350  CB  ILE A 239      10.080 -12.533 -27.176  1.00  0.00           C  
ATOM   3351  CG1 ILE A 239       8.561 -12.624 -26.871  1.00  0.00           C  
ATOM   3352  CG2 ILE A 239      10.913 -13.243 -26.093  1.00  0.00           C  
ATOM   3353  CD1 ILE A 239       8.038 -14.045 -26.620  1.00  0.00           C  
ATOM   3354  HB  ILE A 239      10.235 -13.115 -28.086  1.00  0.00           H  
ATOM   3355 HG12 ILE A 239       8.357 -12.033 -25.989  1.00  0.00           H  
ATOM   3356 HG13 ILE A 239       7.960 -12.196 -27.672  1.00  0.00           H  
ATOM   3357 HG21 ILE A 239      10.726 -14.316 -26.084  1.00  0.00           H  
ATOM   3358 HG22 ILE A 239      11.982 -13.105 -26.256  1.00  0.00           H  
ATOM   3359 HG23 ILE A 239      10.671 -12.867 -25.105  1.00  0.00           H  
ATOM   3360 HD11 ILE A 239       6.964 -14.100 -26.798  1.00  0.00           H  
ATOM   3361 HD12 ILE A 239       8.519 -14.771 -27.277  1.00  0.00           H  
ATOM   3362 HD13 ILE A 239       8.216 -14.354 -25.588  1.00  0.00           H  
ATOM   3363  H   ILE A 239      10.449 -10.560 -25.450  1.00107.33           H  
ATOM   3364  HA  ILE A 239      11.603 -11.262 -28.015  1.00107.68           H  
ATOM   3365  N   LYS A 240       8.888  -9.454 -28.016  1.00108.26           N  
ATOM   3366  CA  LYS A 240       7.905  -8.715 -28.818  1.00108.50           C  
ATOM   3367  C   LYS A 240       8.570  -7.420 -29.228  1.00111.68           C  
ATOM   3368  O   LYS A 240       8.090  -6.692 -30.098  1.00111.99           O  
ATOM   3369  CB  LYS A 240       6.619  -8.457 -27.996  1.00  0.00           C  
ATOM   3370  CG  LYS A 240       5.735  -9.710 -27.875  1.00  0.00           C  
ATOM   3371  CD  LYS A 240       4.337  -9.403 -27.327  1.00  0.00           C  
ATOM   3372  CE  LYS A 240       3.431 -10.639 -27.363  1.00  0.00           C  
ATOM   3373  NZ  LYS A 240       2.036 -10.272 -27.091  1.00  0.00           N1+
ATOM   3374  HB2 LYS A 240       6.854  -8.068 -27.004  1.00  0.00           H  
ATOM   3375  HB3 LYS A 240       6.027  -7.683 -28.489  1.00  0.00           H  
ATOM   3376  HG2 LYS A 240       5.634 -10.171 -28.858  1.00  0.00           H  
ATOM   3377  HG3 LYS A 240       6.223 -10.451 -27.244  1.00  0.00           H  
ATOM   3378  HD2 LYS A 240       4.420  -9.036 -26.302  1.00  0.00           H  
ATOM   3379  HD3 LYS A 240       3.887  -8.596 -27.907  1.00  0.00           H  
ATOM   3380  HE2 LYS A 240       3.469 -11.112 -28.345  1.00  0.00           H  
ATOM   3381  HE3 LYS A 240       3.764 -11.376 -26.632  1.00  0.00           H  
ATOM   3382  HZ1 LYS A 240       1.453 -11.099 -27.106  1.00  0.00           H  
ATOM   3383  HZ2 LYS A 240       1.992  -9.855 -26.168  1.00  0.00           H  
ATOM   3384  HZ3 LYS A 240       1.713  -9.612 -27.781  1.00  0.00           H  
ATOM   3385  H   LYS A 240       8.925  -9.221 -27.034  1.00108.26           H  
ATOM   3386  HA  LYS A 240       7.640  -9.264 -29.724  1.00108.50           H  
ATOM   3387  HXT LYS A 240       9.492  -7.156 -28.708  1.00111.68           H  
ATOM   3388  N   SER A 241      11.851   4.423 -34.456  1.00145.18           N  
ATOM   3389  CA  SER A 241      11.034   5.429 -33.739  1.00146.74           C  
ATOM   3390  C   SER A 241       9.515   5.164 -33.918  1.00152.54           C  
ATOM   3391  O   SER A 241       8.731   5.692 -33.130  1.00152.58           O  
ATOM   3392  CB  SER A 241      11.407   6.882 -34.127  1.00  0.00           C  
ATOM   3393  OG  SER A 241      12.493   7.345 -33.348  1.00  0.00           O  
ATOM   3394  HB2 SER A 241      11.661   6.959 -35.185  1.00  0.00           H  
ATOM   3395  HB3 SER A 241      10.582   7.575 -33.956  1.00  0.00           H  
ATOM   3396  HG  SER A 241      12.708   8.239 -33.624  1.00  0.00           H  
ATOM   3397  H1  SER A 241      12.825   4.693 -34.423  1.00145.18           H  
ATOM   3398  H2  SER A 241      11.805   3.532 -33.982  1.00145.18           H  
ATOM   3399  HA  SER A 241      11.213   5.314 -32.667  1.00146.74           H  
ATOM   3400  N   ARG A 242       9.116   4.359 -34.922  1.00149.85           N  
ATOM   3401  CA  ARG A 242       7.739   3.924 -35.181  1.00150.21           C  
ATOM   3402  C   ARG A 242       7.155   3.022 -34.070  1.00153.79           C  
ATOM   3403  O   ARG A 242       5.934   2.984 -33.918  1.00153.90           O  
ATOM   3404  CB  ARG A 242       7.677   3.249 -36.573  1.00  0.00           C  
ATOM   3405  CG  ARG A 242       8.676   2.093 -36.799  1.00  0.00           C  
ATOM   3406  CD  ARG A 242       8.524   1.432 -38.177  1.00  0.00           C  
ATOM   3407  NE  ARG A 242       9.636   0.516 -38.473  1.00  0.00           N  
ATOM   3408  CZ  ARG A 242      10.790   0.850 -39.077  1.00  0.00           C  
ATOM   3409  NH1 ARG A 242      11.013   2.096 -39.518  1.00  0.00           N  
ATOM   3410  NH2 ARG A 242      11.738  -0.082 -39.242  1.00  0.00           N1+
ATOM   3411  HB2 ARG A 242       6.661   2.900 -36.765  1.00  0.00           H  
ATOM   3412  HB3 ARG A 242       7.871   4.013 -37.327  1.00  0.00           H  
ATOM   3413  HG2 ARG A 242       9.713   2.381 -36.623  1.00  0.00           H  
ATOM   3414  HG3 ARG A 242       8.441   1.337 -36.049  1.00  0.00           H  
ATOM   3415  HD2 ARG A 242       7.674   0.754 -38.097  1.00  0.00           H  
ATOM   3416  HD3 ARG A 242       8.273   2.122 -38.984  1.00  0.00           H  
ATOM   3417  HE  ARG A 242       9.528  -0.428 -38.130  1.00  0.00           H  
ATOM   3418 HH12 ARG A 242      11.883   2.335 -39.971  1.00  0.00           H  
ATOM   3419 HH11 ARG A 242      10.305   2.807 -39.402  1.00  0.00           H  
ATOM   3420 HH22 ARG A 242      12.610   0.150 -39.695  1.00  0.00           H  
ATOM   3421 HH21 ARG A 242      11.586  -1.028 -38.922  1.00  0.00           H  
ATOM   3422  H1  ARG A 242       9.825   3.981 -35.533  1.00149.85           H  
ATOM   3423  HA  ARG A 242       7.119   4.822 -35.220  1.00150.21           H  
ATOM   3424  N   GLY A 243       8.027   2.350 -33.297  1.00149.43           N  
ATOM   3425  CA  GLY A 243       7.679   1.477 -32.176  1.00148.45           C  
ATOM   3426  C   GLY A 243       7.595   2.277 -30.868  1.00152.29           C  
ATOM   3427  O   GLY A 243       8.272   1.935 -29.899  1.00150.87           O  
ATOM   3428  HA3 GLY A 243       8.444   0.705 -32.083  1.00148.45           H  
ATOM   3429  H   GLY A 243       9.013   2.464 -33.483  1.00149.43           H  
ATOM   3430  HA2 GLY A 243       6.732   0.965 -32.353  1.00148.45           H  
ATOM   3431  N   LEU A 244       6.771   3.338 -30.843  1.00149.91           N  
ATOM   3432  CA  LEU A 244       6.533   4.188 -29.672  1.00149.81           C  
ATOM   3433  C   LEU A 244       5.504   3.582 -28.691  1.00151.33           C  
ATOM   3434  O   LEU A 244       5.502   3.968 -27.522  1.00150.38           O  
ATOM   3435  CB  LEU A 244       6.122   5.598 -30.167  1.00  0.00           C  
ATOM   3436  CG  LEU A 244       6.876   6.756 -29.477  1.00  0.00           C  
ATOM   3437  CD1 LEU A 244       8.393   6.720 -29.780  1.00  0.00           C  
ATOM   3438  CD2 LEU A 244       6.251   8.116 -29.847  1.00  0.00           C  
ATOM   3439  HB2 LEU A 244       6.291   5.688 -31.242  1.00  0.00           H  
ATOM   3440  HB3 LEU A 244       5.046   5.737 -30.040  1.00  0.00           H  
ATOM   3441  HG  LEU A 244       6.756   6.630 -28.400  1.00  0.00           H  
ATOM   3442 HD11 LEU A 244       8.967   6.650 -28.856  1.00  0.00           H  
ATOM   3443 HD12 LEU A 244       8.672   5.866 -30.396  1.00  0.00           H  
ATOM   3444 HD13 LEU A 244       8.739   7.608 -30.309  1.00  0.00           H  
ATOM   3445 HD21 LEU A 244       6.991   8.914 -29.910  1.00  0.00           H  
ATOM   3446 HD22 LEU A 244       5.732   8.076 -30.805  1.00  0.00           H  
ATOM   3447 HD23 LEU A 244       5.523   8.417 -29.094  1.00  0.00           H  
ATOM   3448  H   LEU A 244       6.260   3.581 -31.681  1.00149.91           H  
ATOM   3449  HA  LEU A 244       7.472   4.265 -29.121  1.00149.81           H  
ATOM   3450  N   ILE A 245       4.683   2.626 -29.167  1.00146.57           N  
ATOM   3451  CA  ILE A 245       3.729   1.844 -28.370  1.00145.26           C  
ATOM   3452  C   ILE A 245       4.424   0.894 -27.369  1.00146.44           C  
ATOM   3453  O   ILE A 245       3.920   0.713 -26.260  1.00145.50           O  
ATOM   3454  CB  ILE A 245       2.775   1.019 -29.289  1.00  0.00           C  
ATOM   3455  CG1 ILE A 245       1.590   0.394 -28.512  1.00  0.00           C  
ATOM   3456  CG2 ILE A 245       3.489  -0.053 -30.147  1.00  0.00           C  
ATOM   3457  CD1 ILE A 245       0.457  -0.116 -29.415  1.00  0.00           C  
ATOM   3458  HB  ILE A 245       2.345   1.739 -29.987  1.00  0.00           H  
ATOM   3459 HG12 ILE A 245       1.942  -0.433 -27.895  1.00  0.00           H  
ATOM   3460 HG13 ILE A 245       1.177   1.129 -27.820  1.00  0.00           H  
ATOM   3461 HG21 ILE A 245       2.813  -0.467 -30.895  1.00  0.00           H  
ATOM   3462 HG22 ILE A 245       4.338   0.365 -30.687  1.00  0.00           H  
ATOM   3463 HG23 ILE A 245       3.851  -0.887 -29.547  1.00  0.00           H  
ATOM   3464 HD11 ILE A 245      -0.487  -0.146 -28.870  1.00  0.00           H  
ATOM   3465 HD12 ILE A 245       0.313   0.527 -30.284  1.00  0.00           H  
ATOM   3466 HD13 ILE A 245       0.662  -1.124 -29.774  1.00  0.00           H  
ATOM   3467  H   ILE A 245       4.748   2.373 -30.142  1.00146.57           H  
ATOM   3468  HA  ILE A 245       3.130   2.553 -27.794  1.00145.26           H  
ATOM   3469  N   SER A 246       5.585   0.346 -27.771  1.00141.27           N  
ATOM   3470  CA  SER A 246       6.446  -0.494 -26.942  1.00139.21           C  
ATOM   3471  C   SER A 246       7.089   0.311 -25.802  1.00140.66           C  
ATOM   3472  O   SER A 246       7.157  -0.183 -24.679  1.00139.25           O  
ATOM   3473  CB  SER A 246       7.534  -1.133 -27.828  1.00142.66           C  
ATOM   3474  OG  SER A 246       6.959  -2.068 -28.719  1.00152.24           O  
ATOM   3475  H   SER A 246       5.923   0.534 -28.704  1.00141.27           H  
ATOM   3476  HA  SER A 246       5.841  -1.285 -26.495  1.00139.21           H  
ATOM   3477  HB3 SER A 246       8.267  -1.660 -27.214  1.00142.66           H  
ATOM   3478  HB2 SER A 246       8.079  -0.378 -28.397  1.00142.66           H  
ATOM   3479  HG  SER A 246       7.663  -2.492 -29.216  1.00152.24           H  
ATOM   3480  N   LYS A 247       7.513   1.547 -26.117  1.00136.30           N  
ATOM   3481  CA  LYS A 247       8.191   2.474 -25.213  1.00135.20           C  
ATOM   3482  C   LYS A 247       7.272   3.023 -24.099  1.00136.87           C  
ATOM   3483  O   LYS A 247       7.762   3.307 -23.005  1.00135.80           O  
ATOM   3484  CB  LYS A 247       8.804   3.595 -26.079  1.00  0.00           C  
ATOM   3485  CG  LYS A 247       9.938   4.382 -25.403  1.00  0.00           C  
ATOM   3486  CD  LYS A 247      10.594   5.387 -26.365  1.00  0.00           C  
ATOM   3487  CE  LYS A 247      11.867   6.020 -25.787  1.00  0.00           C  
ATOM   3488  NZ  LYS A 247      12.459   6.987 -26.728  1.00  0.00           N1+
ATOM   3489  HB2 LYS A 247       9.231   3.138 -26.974  1.00  0.00           H  
ATOM   3490  HB3 LYS A 247       8.028   4.272 -26.439  1.00  0.00           H  
ATOM   3491  HG2 LYS A 247       9.557   4.910 -24.528  1.00  0.00           H  
ATOM   3492  HG3 LYS A 247      10.691   3.683 -25.039  1.00  0.00           H  
ATOM   3493  HD2 LYS A 247      10.828   4.895 -27.310  1.00  0.00           H  
ATOM   3494  HD3 LYS A 247       9.874   6.172 -26.600  1.00  0.00           H  
ATOM   3495  HE2 LYS A 247      11.644   6.531 -24.851  1.00  0.00           H  
ATOM   3496  HE3 LYS A 247      12.607   5.249 -25.566  1.00  0.00           H  
ATOM   3497  HZ1 LYS A 247      13.297   7.382 -26.324  1.00  0.00           H  
ATOM   3498  HZ2 LYS A 247      12.694   6.519 -27.591  1.00  0.00           H  
ATOM   3499  HZ3 LYS A 247      11.797   7.726 -26.917  1.00  0.00           H  
ATOM   3500  H   LYS A 247       7.387   1.876 -27.063  1.00136.30           H  
ATOM   3501  HA  LYS A 247       9.001   1.927 -24.728  1.00135.20           H  
ATOM   3502  N   ALA A 248       5.963   3.137 -24.389  1.00132.41           N  
ATOM   3503  CA  ALA A 248       4.936   3.622 -23.467  1.00131.78           C  
ATOM   3504  C   ALA A 248       4.577   2.612 -22.364  1.00133.30           C  
ATOM   3505  O   ALA A 248       4.522   2.999 -21.197  1.00132.84           O  
ATOM   3506  CB  ALA A 248       3.690   4.020 -24.272  1.00  0.00           C  
ATOM   3507  HB1 ALA A 248       3.925   4.806 -24.991  1.00  0.00           H  
ATOM   3508  HB2 ALA A 248       3.285   3.175 -24.831  1.00  0.00           H  
ATOM   3509  HB3 ALA A 248       2.900   4.399 -23.622  1.00  0.00           H  
ATOM   3510  H   ALA A 248       5.644   2.889 -25.316  1.00132.41           H  
ATOM   3511  HA  ALA A 248       5.318   4.522 -22.981  1.00131.78           H  
ATOM   3512  N   LYS A 249       4.355   1.339 -22.743  1.00127.69           N  
ATOM   3513  CA  LYS A 249       4.037   0.257 -21.804  1.00125.67           C  
ATOM   3514  C   LYS A 249       5.241  -0.190 -20.955  1.00125.96           C  
ATOM   3515  O   LYS A 249       5.020  -0.675 -19.846  1.00125.30           O  
ATOM   3516  CB  LYS A 249       3.388  -0.929 -22.547  1.00  0.00           C  
ATOM   3517  CG  LYS A 249       1.969  -0.614 -23.056  1.00  0.00           C  
ATOM   3518  CD  LYS A 249       1.266  -1.838 -23.665  1.00  0.00           C  
ATOM   3519  CE  LYS A 249      -0.158  -1.522 -24.146  1.00  0.00           C  
ATOM   3520  NZ  LYS A 249      -0.813  -2.713 -24.716  1.00  0.00           N1+
ATOM   3521  HB2 LYS A 249       4.025  -1.252 -23.372  1.00  0.00           H  
ATOM   3522  HB3 LYS A 249       3.317  -1.780 -21.867  1.00  0.00           H  
ATOM   3523  HG2 LYS A 249       1.365  -0.225 -22.235  1.00  0.00           H  
ATOM   3524  HG3 LYS A 249       2.018   0.181 -23.802  1.00  0.00           H  
ATOM   3525  HD2 LYS A 249       1.859  -2.212 -24.501  1.00  0.00           H  
ATOM   3526  HD3 LYS A 249       1.234  -2.642 -22.929  1.00  0.00           H  
ATOM   3527  HE2 LYS A 249      -0.765  -1.153 -23.319  1.00  0.00           H  
ATOM   3528  HE3 LYS A 249      -0.136  -0.739 -24.905  1.00  0.00           H  
ATOM   3529  HZ1 LYS A 249      -1.747  -2.473 -25.020  1.00  0.00           H  
ATOM   3530  HZ2 LYS A 249      -0.280  -3.046 -25.506  1.00  0.00           H  
ATOM   3531  HZ3 LYS A 249      -0.867  -3.440 -24.017  1.00  0.00           H  
ATOM   3532  H   LYS A 249       4.419   1.086 -23.719  1.00127.69           H  
ATOM   3533  HA  LYS A 249       3.296   0.644 -21.102  1.00125.67           H  
ATOM   3534  N   ILE A 250       6.472   0.030 -21.455  1.00119.87           N  
ATOM   3535  CA  ILE A 250       7.727  -0.122 -20.708  1.00117.88           C  
ATOM   3536  C   ILE A 250       7.826   0.860 -19.522  1.00118.44           C  
ATOM   3537  O   ILE A 250       8.201   0.433 -18.430  1.00116.98           O  
ATOM   3538  CB  ILE A 250       8.969   0.016 -21.648  1.00  0.00           C  
ATOM   3539  CG1 ILE A 250       9.153  -1.277 -22.474  1.00  0.00           C  
ATOM   3540  CG2 ILE A 250      10.309   0.383 -20.963  1.00  0.00           C  
ATOM   3541  CD1 ILE A 250      10.061  -1.119 -23.706  1.00  0.00           C  
ATOM   3542  HB  ILE A 250       8.750   0.820 -22.353  1.00  0.00           H  
ATOM   3543 HG12 ILE A 250       9.558  -2.058 -21.830  1.00  0.00           H  
ATOM   3544 HG13 ILE A 250       8.185  -1.656 -22.803  1.00  0.00           H  
ATOM   3545 HG21 ILE A 250      11.130   0.399 -21.678  1.00  0.00           H  
ATOM   3546 HG22 ILE A 250      10.285   1.374 -20.510  1.00  0.00           H  
ATOM   3547 HG23 ILE A 250      10.565  -0.338 -20.186  1.00  0.00           H  
ATOM   3548 HD11 ILE A 250       9.714  -1.751 -24.524  1.00  0.00           H  
ATOM   3549 HD12 ILE A 250      10.081  -0.093 -24.071  1.00  0.00           H  
ATOM   3550 HD13 ILE A 250      11.086  -1.411 -23.477  1.00  0.00           H  
ATOM   3551  H   ILE A 250       6.561   0.409 -22.388  1.00119.87           H  
ATOM   3552  HA  ILE A 250       7.730  -1.129 -20.286  1.00117.88           H  
ATOM   3553  N   LYS A 251       7.442   2.131 -19.747  1.00113.68           N  
ATOM   3554  CA  LYS A 251       7.329   3.155 -18.706  1.00112.77           C  
ATOM   3555  C   LYS A 251       6.269   2.816 -17.645  1.00113.04           C  
ATOM   3556  O   LYS A 251       6.592   2.866 -16.461  1.00112.60           O  
ATOM   3557  CB  LYS A 251       7.089   4.546 -19.335  1.00  0.00           C  
ATOM   3558  CG  LYS A 251       8.388   5.298 -19.664  1.00  0.00           C  
ATOM   3559  CD  LYS A 251       8.132   6.715 -20.206  1.00  0.00           C  
ATOM   3560  CE  LYS A 251       9.399   7.582 -20.207  1.00  0.00           C  
ATOM   3561  NZ  LYS A 251       9.118   8.951 -20.671  1.00  0.00           N1+
ATOM   3562  HB2 LYS A 251       6.449   4.474 -20.214  1.00  0.00           H  
ATOM   3563  HB3 LYS A 251       6.541   5.169 -18.628  1.00  0.00           H  
ATOM   3564  HG2 LYS A 251       8.996   5.363 -18.761  1.00  0.00           H  
ATOM   3565  HG3 LYS A 251       8.972   4.728 -20.388  1.00  0.00           H  
ATOM   3566  HD2 LYS A 251       7.747   6.638 -21.224  1.00  0.00           H  
ATOM   3567  HD3 LYS A 251       7.348   7.202 -19.626  1.00  0.00           H  
ATOM   3568  HE2 LYS A 251       9.819   7.638 -19.202  1.00  0.00           H  
ATOM   3569  HE3 LYS A 251      10.160   7.138 -20.850  1.00  0.00           H  
ATOM   3570  HZ1 LYS A 251       9.971   9.492 -20.663  1.00  0.00           H  
ATOM   3571  HZ2 LYS A 251       8.746   8.921 -21.610  1.00  0.00           H  
ATOM   3572  HZ3 LYS A 251       8.443   9.384 -20.056  1.00  0.00           H  
ATOM   3573  H   LYS A 251       7.149   2.405 -20.674  1.00113.68           H  
ATOM   3574  HA  LYS A 251       8.290   3.180 -18.187  1.00112.77           H  
ATOM   3575  N   ALA A 252       5.051   2.451 -18.082  1.00106.36           N  
ATOM   3576  CA  ALA A 252       3.914   2.123 -17.215  1.00104.30           C  
ATOM   3577  C   ALA A 252       4.161   0.939 -16.262  1.00104.38           C  
ATOM   3578  O   ALA A 252       3.818   1.041 -15.085  1.00103.62           O  
ATOM   3579  CB  ALA A 252       2.673   1.872 -18.083  1.00  0.00           C  
ATOM   3580  HB1 ALA A 252       2.830   1.037 -18.766  1.00  0.00           H  
ATOM   3581  HB2 ALA A 252       1.799   1.642 -17.472  1.00  0.00           H  
ATOM   3582  HB3 ALA A 252       2.431   2.750 -18.683  1.00  0.00           H  
ATOM   3583  H   ALA A 252       4.870   2.435 -19.077  1.00106.36           H  
ATOM   3584  HA  ALA A 252       3.719   3.001 -16.596  1.00104.30           H  
ATOM   3585  N   ILE A 253       4.777  -0.139 -16.780  1.00 98.42           N  
ATOM   3586  CA  ILE A 253       5.183  -1.318 -16.009  1.00 96.22           C  
ATOM   3587  C   ILE A 253       6.323  -1.040 -15.011  1.00 98.37           C  
ATOM   3588  O   ILE A 253       6.302  -1.611 -13.922  1.00 97.69           O  
ATOM   3589  CB  ILE A 253       5.510  -2.521 -16.953  1.00  0.00           C  
ATOM   3590  CG1 ILE A 253       4.231  -3.366 -17.169  1.00  0.00           C  
ATOM   3591  CG2 ILE A 253       6.710  -3.419 -16.574  1.00  0.00           C  
ATOM   3592  CD1 ILE A 253       4.195  -4.167 -18.475  1.00  0.00           C  
ATOM   3593  HB  ILE A 253       5.784  -2.100 -17.919  1.00  0.00           H  
ATOM   3594 HG12 ILE A 253       4.086  -4.043 -16.329  1.00  0.00           H  
ATOM   3595 HG13 ILE A 253       3.361  -2.709 -17.174  1.00  0.00           H  
ATOM   3596 HG21 ILE A 253       6.897  -4.160 -17.347  1.00  0.00           H  
ATOM   3597 HG22 ILE A 253       7.640  -2.857 -16.487  1.00  0.00           H  
ATOM   3598 HG23 ILE A 253       6.537  -3.944 -15.636  1.00  0.00           H  
ATOM   3599 HD11 ILE A 253       3.307  -4.797 -18.520  1.00  0.00           H  
ATOM   3600 HD12 ILE A 253       4.172  -3.504 -19.340  1.00  0.00           H  
ATOM   3601 HD13 ILE A 253       5.061  -4.816 -18.578  1.00  0.00           H  
ATOM   3602  H   ILE A 253       5.024  -0.145 -17.761  1.00 98.42           H  
ATOM   3603  HA  ILE A 253       4.322  -1.597 -15.400  1.00 96.22           H  
ATOM   3604  N   LYS A 254       7.274  -0.162 -15.375  1.00 93.86           N  
ATOM   3605  CA  LYS A 254       8.374   0.239 -14.497  1.00 92.99           C  
ATOM   3606  C   LYS A 254       7.895   1.112 -13.321  1.00 96.36           C  
ATOM   3607  O   LYS A 254       8.424   0.964 -12.221  1.00 95.66           O  
ATOM   3608  CB  LYS A 254       9.482   0.911 -15.334  1.00  0.00           C  
ATOM   3609  CG  LYS A 254      10.789   1.162 -14.558  1.00  0.00           C  
ATOM   3610  CD  LYS A 254      11.928   1.661 -15.458  1.00  0.00           C  
ATOM   3611  CE  LYS A 254      13.253   1.811 -14.696  1.00  0.00           C  
ATOM   3612  NZ  LYS A 254      14.326   2.307 -15.574  1.00  0.00           N1+
ATOM   3613  HB2 LYS A 254       9.717   0.257 -16.175  1.00  0.00           H  
ATOM   3614  HB3 LYS A 254       9.118   1.845 -15.767  1.00  0.00           H  
ATOM   3615  HG2 LYS A 254      10.616   1.893 -13.766  1.00  0.00           H  
ATOM   3616  HG3 LYS A 254      11.095   0.240 -14.062  1.00  0.00           H  
ATOM   3617  HD2 LYS A 254      12.062   0.972 -16.293  1.00  0.00           H  
ATOM   3618  HD3 LYS A 254      11.646   2.621 -15.895  1.00  0.00           H  
ATOM   3619  HE2 LYS A 254      13.134   2.505 -13.863  1.00  0.00           H  
ATOM   3620  HE3 LYS A 254      13.559   0.852 -14.275  1.00  0.00           H  
ATOM   3621  HZ1 LYS A 254      15.182   2.393 -15.045  1.00  0.00           H  
ATOM   3622  HZ2 LYS A 254      14.468   1.659 -16.336  1.00  0.00           H  
ATOM   3623  HZ3 LYS A 254      14.069   3.211 -15.944  1.00  0.00           H  
ATOM   3624  H   LYS A 254       7.239   0.273 -16.287  1.00 93.86           H  
ATOM   3625  HA  LYS A 254       8.797  -0.672 -14.069  1.00 92.99           H  
ATOM   3626  N   TYR A 255       6.872   1.953 -13.556  1.00 92.88           N  
ATOM   3627  CA  TYR A 255       6.219   2.767 -12.528  1.00 92.83           C  
ATOM   3628  C   TYR A 255       5.392   1.915 -11.555  1.00 93.87           C  
ATOM   3629  O   TYR A 255       5.473   2.154 -10.353  1.00 93.60           O  
ATOM   3630  CB  TYR A 255       5.328   3.857 -13.164  1.00  0.00           C  
ATOM   3631  CG  TYR A 255       5.979   4.797 -14.167  1.00  0.00           C  
ATOM   3632  CD1 TYR A 255       5.168   5.432 -15.132  1.00  0.00           C  
ATOM   3633  CD2 TYR A 255       7.372   5.041 -14.164  1.00  0.00           C  
ATOM   3634  CE1 TYR A 255       5.740   6.293 -16.086  1.00  0.00           C  
ATOM   3635  CE2 TYR A 255       7.947   5.887 -15.130  1.00  0.00           C  
ATOM   3636  CZ  TYR A 255       7.130   6.525 -16.081  1.00  0.00           C  
ATOM   3637  OH  TYR A 255       7.681   7.393 -16.976  1.00  0.00           O  
ATOM   3638  HB2 TYR A 255       4.487   3.378 -13.667  1.00  0.00           H  
ATOM   3639  HB3 TYR A 255       4.894   4.476 -12.377  1.00  0.00           H  
ATOM   3640  HD1 TYR A 255       4.102   5.260 -15.143  1.00  0.00           H  
ATOM   3641  HD2 TYR A 255       8.018   4.580 -13.433  1.00  0.00           H  
ATOM   3642  HE1 TYR A 255       5.108   6.782 -16.812  1.00  0.00           H  
ATOM   3643  HE2 TYR A 255       9.011   6.069 -15.120  1.00  0.00           H  
ATOM   3644  HH  TYR A 255       7.014   7.903 -17.440  1.00  0.00           H  
ATOM   3645  H   TYR A 255       6.501   2.036 -14.494  1.00 92.88           H  
ATOM   3646  HA  TYR A 255       6.995   3.259 -11.938  1.00 92.83           H  
ATOM   3647  N   SER A 256       4.642   0.926 -12.076  1.00 87.93           N  
ATOM   3648  CA  SER A 256       3.838   0.006 -11.268  1.00 85.90           C  
ATOM   3649  C   SER A 256       4.689  -0.937 -10.395  1.00 87.93           C  
ATOM   3650  O   SER A 256       4.310  -1.167  -9.249  1.00 87.46           O  
ATOM   3651  CB  SER A 256       2.807  -0.713 -12.159  1.00  0.00           C  
ATOM   3652  OG  SER A 256       3.372  -1.712 -12.980  1.00  0.00           O  
ATOM   3653  HB2 SER A 256       2.043  -1.183 -11.538  1.00  0.00           H  
ATOM   3654  HB3 SER A 256       2.292   0.013 -12.786  1.00  0.00           H  
ATOM   3655  HG  SER A 256       3.455  -2.521 -12.467  1.00  0.00           H  
ATOM   3656  H   SER A 256       4.614   0.783 -13.077  1.00 87.93           H  
ATOM   3657  HA  SER A 256       3.262   0.629 -10.582  1.00 85.90           H  
ATOM   3658  N   ILE A 257       5.852  -1.386 -10.908  1.00 83.47           N  
ATOM   3659  CA  ILE A 257       6.893  -2.084 -10.140  1.00 82.95           C  
ATOM   3660  C   ILE A 257       7.456  -1.227  -8.990  1.00 88.83           C  
ATOM   3661  O   ILE A 257       7.639  -1.752  -7.894  1.00 88.59           O  
ATOM   3662  CB  ILE A 257       8.074  -2.555 -11.051  1.00  0.00           C  
ATOM   3663  CG1 ILE A 257       7.642  -3.754 -11.913  1.00  0.00           C  
ATOM   3664  CG2 ILE A 257       9.399  -2.905 -10.326  1.00  0.00           C  
ATOM   3665  CD1 ILE A 257       8.566  -4.029 -13.111  1.00  0.00           C  
ATOM   3666  HB  ILE A 257       8.296  -1.734 -11.733  1.00  0.00           H  
ATOM   3667 HG12 ILE A 257       7.598  -4.639 -11.279  1.00  0.00           H  
ATOM   3668 HG13 ILE A 257       6.628  -3.604 -12.280  1.00  0.00           H  
ATOM   3669 HG21 ILE A 257      10.146  -3.289 -11.021  1.00  0.00           H  
ATOM   3670 HG22 ILE A 257       9.855  -2.035  -9.853  1.00  0.00           H  
ATOM   3671 HG23 ILE A 257       9.243  -3.667  -9.561  1.00  0.00           H  
ATOM   3672 HD11 ILE A 257       8.019  -4.508 -13.920  1.00  0.00           H  
ATOM   3673 HD12 ILE A 257       8.996  -3.112 -13.511  1.00  0.00           H  
ATOM   3674 HD13 ILE A 257       9.386  -4.692 -12.834  1.00  0.00           H  
ATOM   3675  H   ILE A 257       6.080  -1.172 -11.871  1.00 83.47           H  
ATOM   3676  HA  ILE A 257       6.428  -2.966  -9.694  1.00 82.95           H  
ATOM   3677  N   ILE A 258       7.706   0.066  -9.258  1.00 86.39           N  
ATOM   3678  CA  ILE A 258       8.210   1.030  -8.276  1.00 86.49           C  
ATOM   3679  C   ILE A 258       7.202   1.350  -7.151  1.00 89.92           C  
ATOM   3680  O   ILE A 258       7.645   1.543  -6.020  1.00 90.18           O  
ATOM   3681  CB  ILE A 258       8.744   2.326  -8.965  1.00  0.00           C  
ATOM   3682  CG1 ILE A 258      10.122   2.043  -9.608  1.00  0.00           C  
ATOM   3683  CG2 ILE A 258       8.841   3.585  -8.073  1.00  0.00           C  
ATOM   3684  CD1 ILE A 258      10.599   3.131 -10.582  1.00  0.00           C  
ATOM   3685  HB  ILE A 258       8.054   2.571  -9.773  1.00  0.00           H  
ATOM   3686 HG12 ILE A 258      10.868   1.921  -8.821  1.00  0.00           H  
ATOM   3687 HG13 ILE A 258      10.102   1.091 -10.138  1.00  0.00           H  
ATOM   3688 HG21 ILE A 258       9.215   4.442  -8.632  1.00  0.00           H  
ATOM   3689 HG22 ILE A 258       7.874   3.886  -7.676  1.00  0.00           H  
ATOM   3690 HG23 ILE A 258       9.514   3.423  -7.230  1.00  0.00           H  
ATOM   3691 HD11 ILE A 258      11.278   2.713 -11.325  1.00  0.00           H  
ATOM   3692 HD12 ILE A 258       9.763   3.580 -11.121  1.00  0.00           H  
ATOM   3693 HD13 ILE A 258      11.129   3.927 -10.059  1.00  0.00           H  
ATOM   3694  H   ILE A 258       7.543   0.423 -10.189  1.00 86.39           H  
ATOM   3695  HA  ILE A 258       9.061   0.552  -7.786  1.00 86.49           H  
ATOM   3696  N   ILE A 259       5.887   1.342  -7.445  1.00 85.31           N  
ATOM   3697  CA  ILE A 259       4.819   1.472  -6.440  1.00 84.39           C  
ATOM   3698  C   ILE A 259       4.810   0.282  -5.457  1.00 86.66           C  
ATOM   3699  O   ILE A 259       4.607   0.493  -4.262  1.00 86.40           O  
ATOM   3700  CB  ILE A 259       3.401   1.624  -7.086  1.00 87.35           C  
ATOM   3701  CG1 ILE A 259       3.294   2.955  -7.858  1.00 88.16           C  
ATOM   3702  CG2 ILE A 259       2.209   1.529  -6.100  1.00 87.88           C  
ATOM   3703  CD1 ILE A 259       2.137   3.026  -8.867  1.00 92.49           C  
ATOM   3704  H   ILE A 259       5.590   1.195  -8.401  1.00 85.31           H  
ATOM   3705  HA  ILE A 259       5.024   2.374  -5.860  1.00 84.39           H  
ATOM   3706  HB  ILE A 259       3.286   0.816  -7.810  1.00 87.35           H  
ATOM   3707 HG13 ILE A 259       4.214   3.132  -8.402  1.00 88.16           H  
ATOM   3708 HG12 ILE A 259       3.209   3.779  -7.150  1.00 88.16           H  
ATOM   3709 HG21 ILE A 259       1.256   1.671  -6.611  1.00 87.88           H  
ATOM   3710 HG22 ILE A 259       2.147   0.562  -5.604  1.00 87.88           H  
ATOM   3711 HG23 ILE A 259       2.280   2.294  -5.326  1.00 87.88           H  
ATOM   3712 HD11 ILE A 259       2.487   3.410  -9.826  1.00 92.49           H  
ATOM   3713 HD12 ILE A 259       1.687   2.050  -9.053  1.00 92.49           H  
ATOM   3714 HD13 ILE A 259       1.350   3.692  -8.511  1.00 92.49           H  
ATOM   3715  N   ILE A 260       5.075  -0.927  -5.976  1.00 82.18           N  
ATOM   3716  CA  ILE A 260       5.159  -2.172  -5.213  1.00 81.05           C  
ATOM   3717  C   ILE A 260       6.437  -2.264  -4.371  1.00 84.38           C  
ATOM   3718  O   ILE A 260       6.351  -2.684  -3.219  1.00 84.08           O  
ATOM   3719  CB  ILE A 260       5.061  -3.402  -6.152  1.00  0.00           C  
ATOM   3720  CG1 ILE A 260       3.644  -3.433  -6.755  1.00  0.00           C  
ATOM   3721  CG2 ILE A 260       5.412  -4.766  -5.510  1.00  0.00           C  
ATOM   3722  CD1 ILE A 260       3.535  -4.138  -8.096  1.00  0.00           C  
ATOM   3723  HB  ILE A 260       5.764  -3.247  -6.971  1.00  0.00           H  
ATOM   3724 HG12 ILE A 260       2.963  -3.884  -6.037  1.00  0.00           H  
ATOM   3725 HG13 ILE A 260       3.276  -2.422  -6.919  1.00  0.00           H  
ATOM   3726 HG21 ILE A 260       5.396  -5.557  -6.252  1.00  0.00           H  
ATOM   3727 HG22 ILE A 260       6.417  -4.799  -5.092  1.00  0.00           H  
ATOM   3728 HG23 ILE A 260       4.709  -5.027  -4.720  1.00  0.00           H  
ATOM   3729 HD11 ILE A 260       2.690  -4.827  -8.084  1.00  0.00           H  
ATOM   3730 HD12 ILE A 260       3.346  -3.438  -8.906  1.00  0.00           H  
ATOM   3731 HD13 ILE A 260       4.444  -4.688  -8.337  1.00  0.00           H  
ATOM   3732  H   ILE A 260       5.235  -1.008  -6.971  1.00 82.18           H  
ATOM   3733  HA  ILE A 260       4.313  -2.207  -4.529  1.00 81.05           H  
ATOM   3734  N   LEU A 261       7.578  -1.852  -4.951  1.00 80.95           N  
ATOM   3735  CA  LEU A 261       8.870  -1.785  -4.271  1.00 80.62           C  
ATOM   3736  C   LEU A 261       8.883  -0.731  -3.147  1.00 84.51           C  
ATOM   3737  O   LEU A 261       9.513  -0.958  -2.115  1.00 84.27           O  
ATOM   3738  CB  LEU A 261      10.003  -1.574  -5.297  1.00  0.00           C  
ATOM   3739  CG  LEU A 261      11.438  -1.593  -4.709  1.00  0.00           C  
ATOM   3740  CD1 LEU A 261      11.757  -2.890  -3.931  1.00  0.00           C  
ATOM   3741  CD2 LEU A 261      12.481  -1.302  -5.807  1.00  0.00           C  
ATOM   3742  HB2 LEU A 261       9.929  -2.344  -6.067  1.00  0.00           H  
ATOM   3743  HB3 LEU A 261       9.843  -0.623  -5.808  1.00  0.00           H  
ATOM   3744  HG  LEU A 261      11.521  -0.769  -3.998  1.00  0.00           H  
ATOM   3745 HD11 LEU A 261      12.784  -3.223  -4.080  1.00  0.00           H  
ATOM   3746 HD12 LEU A 261      11.630  -2.737  -2.858  1.00  0.00           H  
ATOM   3747 HD13 LEU A 261      11.108  -3.716  -4.223  1.00  0.00           H  
ATOM   3748 HD21 LEU A 261      13.121  -0.466  -5.522  1.00  0.00           H  
ATOM   3749 HD22 LEU A 261      13.130  -2.154  -6.009  1.00  0.00           H  
ATOM   3750 HD23 LEU A 261      12.013  -1.033  -6.754  1.00  0.00           H  
ATOM   3751  H   LEU A 261       7.565  -1.554  -5.918  1.00 80.95           H  
ATOM   3752  HA  LEU A 261       9.028  -2.767  -3.836  1.00 80.62           H  
ATOM   3753  N   ALA A 262       8.150   0.376  -3.340  1.00 81.16           N  
ATOM   3754  CA  ALA A 262       7.939   1.388  -2.314  1.00 81.60           C  
ATOM   3755  C   ALA A 262       6.964   0.931  -1.217  1.00 84.50           C  
ATOM   3756  O   ALA A 262       7.196   1.262  -0.058  1.00 84.51           O  
ATOM   3757  CB  ALA A 262       7.458   2.680  -2.965  1.00 83.07           C  
ATOM   3758  H   ALA A 262       7.677   0.521  -4.222  1.00 81.16           H  
ATOM   3759  HA  ALA A 262       8.899   1.600  -1.838  1.00 81.60           H  
ATOM   3760  HB1 ALA A 262       7.338   3.424  -2.184  1.00 83.07           H  
ATOM   3761  HB2 ALA A 262       8.183   3.063  -3.683  1.00 83.07           H  
ATOM   3762  HB3 ALA A 262       6.503   2.555  -3.477  1.00 83.07           H  
ATOM   3763  N   PHE A 263       5.929   0.155  -1.586  1.00 79.29           N  
ATOM   3764  CA  PHE A 263       4.996  -0.501  -0.666  1.00 78.54           C  
ATOM   3765  C   PHE A 263       5.667  -1.502   0.281  1.00 82.49           C  
ATOM   3766  O   PHE A 263       5.535  -1.354   1.496  1.00 82.41           O  
ATOM   3767  CB  PHE A 263       3.784  -1.069  -1.446  1.00 79.83           C  
ATOM   3768  CG  PHE A 263       2.940  -2.145  -0.777  1.00 81.03           C  
ATOM   3769  CD1 PHE A 263       2.025  -1.819   0.246  1.00 84.56           C  
ATOM   3770  CD2 PHE A 263       3.145  -3.503  -1.101  1.00 82.70           C  
ATOM   3771  CE1 PHE A 263       1.290  -2.820   0.867  1.00 85.05           C  
ATOM   3772  CE2 PHE A 263       2.387  -4.488  -0.481  1.00 85.44           C  
ATOM   3773  CZ  PHE A 263       1.454  -4.146   0.487  1.00 83.71           C  
ATOM   3774  H   PHE A 263       5.791  -0.046  -2.568  1.00 79.29           H  
ATOM   3775  HA  PHE A 263       4.615   0.273  -0.003  1.00 78.54           H  
ATOM   3776  HB3 PHE A 263       4.124  -1.472  -2.398  1.00 79.83           H  
ATOM   3777  HB2 PHE A 263       3.116  -0.250  -1.713  1.00 79.83           H  
ATOM   3778  HD1 PHE A 263       1.888  -0.793   0.544  1.00 84.56           H  
ATOM   3779  HD2 PHE A 263       3.871  -3.776  -1.852  1.00 82.70           H  
ATOM   3780  HE1 PHE A 263       0.583  -2.565   1.643  1.00 85.05           H  
ATOM   3781  HE2 PHE A 263       2.519  -5.525  -0.752  1.00 85.44           H  
ATOM   3782  HZ  PHE A 263       0.859  -4.922   0.944  1.00 83.71           H  
ATOM   3783  N   ILE A 264       6.408  -2.467  -0.288  1.00 78.36           N  
ATOM   3784  CA  ILE A 264       7.141  -3.476   0.474  1.00 77.65           C  
ATOM   3785  C   ILE A 264       8.233  -2.852   1.364  1.00 82.22           C  
ATOM   3786  O   ILE A 264       8.309  -3.241   2.521  1.00 82.08           O  
ATOM   3787  CB  ILE A 264       7.754  -4.588  -0.430  1.00  0.00           C  
ATOM   3788  CG1 ILE A 264       8.261  -5.810   0.364  1.00  0.00           C  
ATOM   3789  CG2 ILE A 264       8.862  -4.097  -1.366  1.00  0.00           C  
ATOM   3790  CD1 ILE A 264       8.570  -7.028  -0.521  1.00  0.00           C  
ATOM   3791  HB  ILE A 264       6.940  -4.930  -1.070  1.00  0.00           H  
ATOM   3792 HG12 ILE A 264       9.158  -5.546   0.926  1.00  0.00           H  
ATOM   3793 HG13 ILE A 264       7.520  -6.098   1.109  1.00  0.00           H  
ATOM   3794 HG21 ILE A 264       9.085  -4.821  -2.148  1.00  0.00           H  
ATOM   3795 HG22 ILE A 264       8.520  -3.194  -1.845  1.00  0.00           H  
ATOM   3796 HG23 ILE A 264       9.793  -3.877  -0.845  1.00  0.00           H  
ATOM   3797 HD11 ILE A 264       8.372  -7.957   0.015  1.00  0.00           H  
ATOM   3798 HD12 ILE A 264       7.964  -7.033  -1.427  1.00  0.00           H  
ATOM   3799 HD13 ILE A 264       9.618  -7.039  -0.823  1.00  0.00           H  
ATOM   3800  H   ILE A 264       6.477  -2.523  -1.296  1.00 78.36           H  
ATOM   3801  HA  ILE A 264       6.414  -3.954   1.136  1.00 77.65           H  
ATOM   3802  N   CYS A 265       8.997  -1.867   0.851  1.00 79.32           N  
ATOM   3803  CA  CYS A 265      10.084  -1.204   1.580  1.00 80.21           C  
ATOM   3804  C   CYS A 265       9.582  -0.326   2.743  1.00 86.88           C  
ATOM   3805  O   CYS A 265      10.252  -0.266   3.773  1.00 87.23           O  
ATOM   3806  CB  CYS A 265      11.018  -0.432   0.623  1.00  0.00           C  
ATOM   3807  SG  CYS A 265      12.525   0.165   1.447  1.00  0.00           S  
ATOM   3808  HB2 CYS A 265      11.337  -1.084  -0.190  1.00  0.00           H  
ATOM   3809  HB3 CYS A 265      10.495   0.411   0.169  1.00  0.00           H  
ATOM   3810  HG  CYS A 265      13.051   0.754   0.370  1.00  0.00           H  
ATOM   3811  H   CYS A 265       8.859  -1.578  -0.108  1.00 79.32           H  
ATOM   3812  HA  CYS A 265      10.682  -2.001   2.027  1.00 80.21           H  
ATOM   3813  N   CYS A 266       8.399   0.293   2.580  1.00 84.38           N  
ATOM   3814  CA  CYS A 266       7.707   1.046   3.624  1.00 84.59           C  
ATOM   3815  C   CYS A 266       7.250   0.136   4.776  1.00 87.81           C  
ATOM   3816  O   CYS A 266       7.633   0.402   5.913  1.00 88.08           O  
ATOM   3817  CB  CYS A 266       6.525   1.853   3.056  1.00 84.98           C  
ATOM   3818  SG  CYS A 266       7.104   3.437   2.384  1.00 89.99           S  
ATOM   3819  H   CYS A 266       7.915   0.215   1.696  1.00 84.38           H  
ATOM   3820  HA  CYS A 266       8.422   1.751   4.055  1.00 84.59           H  
ATOM   3821  HB3 CYS A 266       5.784   2.079   3.817  1.00 84.98           H  
ATOM   3822  HB2 CYS A 266       6.009   1.284   2.283  1.00 84.98           H  
ATOM   3823  HG  CYS A 266       7.416   3.984   3.564  1.00 89.99           H  
ATOM   3824  N   TRP A 267       6.463  -0.912   4.480  1.00 83.22           N  
ATOM   3825  CA  TRP A 267       5.886  -1.800   5.496  1.00 82.60           C  
ATOM   3826  C   TRP A 267       6.811  -2.930   5.994  1.00 86.68           C  
ATOM   3827  O   TRP A 267       6.448  -3.578   6.975  1.00 87.17           O  
ATOM   3828  CB  TRP A 267       4.532  -2.338   5.009  1.00 80.62           C  
ATOM   3829  CG  TRP A 267       3.464  -1.298   4.822  1.00 81.80           C  
ATOM   3830  CD1 TRP A 267       3.058  -0.794   3.636  1.00 84.72           C  
ATOM   3831  CD2 TRP A 267       2.699  -0.574   5.840  1.00 81.90           C  
ATOM   3832  NE1 TRP A 267       2.125   0.195   3.845  1.00 84.37           N  
ATOM   3833  CE2 TRP A 267       1.869   0.385   5.185  1.00 85.89           C  
ATOM   3834  CE3 TRP A 267       2.620  -0.619   7.251  1.00 83.23           C  
ATOM   3835  CZ2 TRP A 267       1.021   1.260   5.888  1.00 85.44           C  
ATOM   3836  CZ3 TRP A 267       1.748   0.227   7.967  1.00 84.93           C  
ATOM   3837  CH2 TRP A 267       0.955   1.173   7.289  1.00 85.72           C  
ATOM   3838  H   TRP A 267       6.194  -1.089   3.521  1.00 83.22           H  
ATOM   3839  HA  TRP A 267       5.673  -1.207   6.388  1.00 82.60           H  
ATOM   3840  HB3 TRP A 267       4.152  -3.060   5.729  1.00 80.62           H  
ATOM   3841  HB2 TRP A 267       4.665  -2.882   4.073  1.00 80.62           H  
ATOM   3842  HD1 TRP A 267       3.415  -1.121   2.674  1.00 84.72           H  
ATOM   3843  HE1 TRP A 267       1.694   0.705   3.082  1.00 84.37           H  
ATOM   3844  HE3 TRP A 267       3.239  -1.317   7.793  1.00 83.23           H  
ATOM   3845  HZ2 TRP A 267       0.415   1.978   5.356  1.00 85.44           H  
ATOM   3846  HZ3 TRP A 267       1.692   0.159   9.042  1.00 84.93           H  
ATOM   3847  HH2 TRP A 267       0.298   1.827   7.844  1.00 85.72           H  
ATOM   3848  N   SER A 268       7.985  -3.128   5.366  1.00 82.23           N  
ATOM   3849  CA  SER A 268       9.040  -4.057   5.799  1.00 81.79           C  
ATOM   3850  C   SER A 268       9.530  -3.832   7.244  1.00 85.77           C  
ATOM   3851  O   SER A 268       9.466  -4.792   8.011  1.00 85.68           O  
ATOM   3852  CB  SER A 268      10.207  -4.081   4.779  1.00  0.00           C  
ATOM   3853  OG  SER A 268      11.283  -4.896   5.200  1.00  0.00           O  
ATOM   3854  HB2 SER A 268       9.883  -4.497   3.830  1.00  0.00           H  
ATOM   3855  HB3 SER A 268      10.579  -3.079   4.569  1.00  0.00           H  
ATOM   3856  HG  SER A 268      11.976  -4.856   4.536  1.00  0.00           H  
ATOM   3857  H   SER A 268       8.195  -2.582   4.541  1.00 82.23           H  
ATOM   3858  HA  SER A 268       8.586  -5.048   5.798  1.00 81.79           H  
ATOM   3859  N   PRO A 269       9.950  -2.599   7.627  1.00 81.80           N  
ATOM   3860  CA  PRO A 269      10.292  -2.300   9.025  1.00 82.24           C  
ATOM   3861  C   PRO A 269       9.115  -2.414  10.008  1.00 85.11           C  
ATOM   3862  O   PRO A 269       9.381  -2.737  11.163  1.00 85.00           O  
ATOM   3863  CB  PRO A 269      10.892  -0.886   8.985  1.00 84.90           C  
ATOM   3864  CG  PRO A 269      10.290  -0.257   7.744  1.00 88.81           C  
ATOM   3865  CD  PRO A 269      10.231  -1.438   6.783  1.00 83.60           C  
ATOM   3866  HA  PRO A 269      11.069  -2.989   9.356  1.00 82.24           H  
ATOM   3867  HB3 PRO A 269      11.974  -0.959   8.867  1.00 84.90           H  
ATOM   3868  HB2 PRO A 269      10.708  -0.300   9.885  1.00 84.90           H  
ATOM   3869  HG3 PRO A 269      10.862   0.587   7.359  1.00 88.81           H  
ATOM   3870  HG2 PRO A 269       9.281   0.092   7.969  1.00 88.81           H  
ATOM   3871  HD2 PRO A 269       9.503  -1.263   6.003  1.00 83.60           H  
ATOM   3872  HD3 PRO A 269      11.202  -1.581   6.308  1.00 83.60           H  
ATOM   3873  N   TYR A 270       7.859  -2.199   9.557  1.00 79.96           N  
ATOM   3874  CA  TYR A 270       6.665  -2.420  10.386  1.00 78.44           C  
ATOM   3875  C   TYR A 270       6.519  -3.911  10.719  1.00 80.88           C  
ATOM   3876  O   TYR A 270       6.433  -4.238  11.897  1.00 80.73           O  
ATOM   3877  CB  TYR A 270       5.379  -1.831   9.748  1.00  0.00           C  
ATOM   3878  CG  TYR A 270       4.297  -1.413  10.748  1.00  0.00           C  
ATOM   3879  CD1 TYR A 270       3.768  -2.324  11.686  1.00  0.00           C  
ATOM   3880  CD2 TYR A 270       3.826  -0.084  10.772  1.00  0.00           C  
ATOM   3881  CE1 TYR A 270       2.860  -1.894  12.669  1.00  0.00           C  
ATOM   3882  CE2 TYR A 270       2.941   0.361  11.770  1.00  0.00           C  
ATOM   3883  CZ  TYR A 270       2.484  -0.540  12.747  1.00  0.00           C  
ATOM   3884  OH  TYR A 270       1.711  -0.094  13.780  1.00  0.00           O  
ATOM   3885  HB2 TYR A 270       5.656  -0.937   9.191  1.00  0.00           H  
ATOM   3886  HB3 TYR A 270       4.956  -2.511   9.009  1.00  0.00           H  
ATOM   3887  HD1 TYR A 270       4.063  -3.359  11.688  1.00  0.00           H  
ATOM   3888  HD2 TYR A 270       4.147   0.617  10.029  1.00  0.00           H  
ATOM   3889  HE1 TYR A 270       2.493  -2.612  13.378  1.00  0.00           H  
ATOM   3890  HE2 TYR A 270       2.636   1.397  11.794  1.00  0.00           H  
ATOM   3891  HH  TYR A 270       1.427   0.816  13.653  1.00  0.00           H  
ATOM   3892  H   TYR A 270       7.703  -1.945   8.592  1.00 79.96           H  
ATOM   3893  HA  TYR A 270       6.824  -1.897  11.329  1.00 78.44           H  
ATOM   3894  N   PHE A 271       6.564  -4.785   9.698  1.00 75.89           N  
ATOM   3895  CA  PHE A 271       6.569  -6.239   9.868  1.00 74.72           C  
ATOM   3896  C   PHE A 271       7.741  -6.783  10.697  1.00 78.08           C  
ATOM   3897  O   PHE A 271       7.507  -7.630  11.553  1.00 77.33           O  
ATOM   3898  CB  PHE A 271       6.444  -6.963   8.508  1.00  0.00           C  
ATOM   3899  CG  PHE A 271       5.019  -7.371   8.204  1.00  0.00           C  
ATOM   3900  CD1 PHE A 271       4.178  -6.559   7.417  1.00  0.00           C  
ATOM   3901  CD2 PHE A 271       4.467  -8.467   8.896  1.00  0.00           C  
ATOM   3902  CE1 PHE A 271       2.828  -6.868   7.314  1.00  0.00           C  
ATOM   3903  CE2 PHE A 271       3.117  -8.754   8.781  1.00  0.00           C  
ATOM   3904  CZ  PHE A 271       2.299  -7.956   7.991  1.00  0.00           C  
ATOM   3905  HB2 PHE A 271       6.845  -6.356   7.694  1.00  0.00           H  
ATOM   3906  HB3 PHE A 271       7.035  -7.881   8.507  1.00  0.00           H  
ATOM   3907  HD1 PHE A 271       4.570  -5.682   6.921  1.00  0.00           H  
ATOM   3908  HD2 PHE A 271       5.086  -9.066   9.547  1.00  0.00           H  
ATOM   3909  HE1 PHE A 271       2.168  -6.237   6.743  1.00  0.00           H  
ATOM   3910  HE2 PHE A 271       2.711  -9.587   9.334  1.00  0.00           H  
ATOM   3911  HZ  PHE A 271       1.242  -8.161   7.915  1.00  0.00           H  
ATOM   3912  H   PHE A 271       6.641  -4.443   8.748  1.00 75.89           H  
ATOM   3913  HA  PHE A 271       5.680  -6.473  10.458  1.00 74.72           H  
ATOM   3914  N   LEU A 272       8.957  -6.271  10.454  1.00 74.56           N  
ATOM   3915  CA  LEU A 272      10.180  -6.659  11.155  1.00 74.44           C  
ATOM   3916  C   LEU A 272      10.172  -6.259  12.641  1.00 77.71           C  
ATOM   3917  O   LEU A 272      10.532  -7.086  13.478  1.00 77.60           O  
ATOM   3918  CB  LEU A 272      11.393  -6.077  10.395  1.00  0.00           C  
ATOM   3919  CG  LEU A 272      12.788  -6.408  10.975  1.00  0.00           C  
ATOM   3920  CD1 LEU A 272      13.047  -7.927  11.056  1.00  0.00           C  
ATOM   3921  CD2 LEU A 272      13.893  -5.664  10.196  1.00  0.00           C  
ATOM   3922  HB2 LEU A 272      11.356  -6.413   9.358  1.00  0.00           H  
ATOM   3923  HB3 LEU A 272      11.283  -4.994  10.361  1.00  0.00           H  
ATOM   3924  HG  LEU A 272      12.832  -6.018  11.993  1.00  0.00           H  
ATOM   3925 HD11 LEU A 272      14.059  -8.198  10.755  1.00  0.00           H  
ATOM   3926 HD12 LEU A 272      12.915  -8.284  12.078  1.00  0.00           H  
ATOM   3927 HD13 LEU A 272      12.363  -8.493  10.424  1.00  0.00           H  
ATOM   3928 HD21 LEU A 272      14.523  -5.087  10.873  1.00  0.00           H  
ATOM   3929 HD22 LEU A 272      14.545  -6.340   9.642  1.00  0.00           H  
ATOM   3930 HD23 LEU A 272      13.480  -4.963   9.469  1.00  0.00           H  
ATOM   3931  H   LEU A 272       9.066  -5.581   9.721  1.00 74.56           H  
ATOM   3932  HA  LEU A 272      10.237  -7.748  11.112  1.00 74.44           H  
ATOM   3933  N   PHE A 273       9.756  -5.016  12.942  1.00 73.81           N  
ATOM   3934  CA  PHE A 273       9.696  -4.492  14.307  1.00 73.95           C  
ATOM   3935  C   PHE A 273       8.463  -4.992  15.085  1.00 77.30           C  
ATOM   3936  O   PHE A 273       8.518  -5.042  16.313  1.00 77.63           O  
ATOM   3937  CB  PHE A 273       9.825  -2.954  14.289  1.00 75.89           C  
ATOM   3938  CG  PHE A 273      10.072  -2.333  15.651  1.00 78.05           C  
ATOM   3939  CD1 PHE A 273       9.025  -1.741  16.390  1.00 80.47           C  
ATOM   3940  CD2 PHE A 273      11.333  -2.498  16.261  1.00 81.52           C  
ATOM   3941  CE1 PHE A 273       9.252  -1.313  17.689  1.00 82.00           C  
ATOM   3942  CE2 PHE A 273      11.536  -2.075  17.565  1.00 84.89           C  
ATOM   3943  CZ  PHE A 273      10.496  -1.497  18.278  1.00 82.26           C  
ATOM   3944  H   PHE A 273       9.483  -4.379  12.203  1.00 73.81           H  
ATOM   3945  HA  PHE A 273      10.575  -4.870  14.830  1.00 73.95           H  
ATOM   3946  HB3 PHE A 273       8.961  -2.489  13.817  1.00 75.89           H  
ATOM   3947  HB2 PHE A 273      10.682  -2.692  13.668  1.00 75.89           H  
ATOM   3948  HD1 PHE A 273       8.044  -1.628  15.960  1.00 80.47           H  
ATOM   3949  HD2 PHE A 273      12.138  -2.975  15.721  1.00 81.52           H  
ATOM   3950  HE1 PHE A 273       8.455  -0.861  18.260  1.00 82.00           H  
ATOM   3951  HE2 PHE A 273      12.500  -2.209  18.033  1.00 84.89           H  
ATOM   3952  HZ  PHE A 273      10.659  -1.192  19.299  1.00 82.26           H  
ATOM   3953  N   ASP A 274       7.405  -5.414  14.368  1.00 72.69           N  
ATOM   3954  CA  ASP A 274       6.271  -6.151  14.924  1.00 71.90           C  
ATOM   3955  C   ASP A 274       6.718  -7.566  15.298  1.00 76.48           C  
ATOM   3956  O   ASP A 274       6.503  -7.936  16.440  1.00 76.55           O  
ATOM   3957  CB  ASP A 274       5.030  -6.117  14.002  1.00  0.00           C  
ATOM   3958  CG  ASP A 274       3.713  -6.581  14.637  1.00  0.00           C  
ATOM   3959  OD1 ASP A 274       3.733  -7.419  15.563  1.00  0.00           O  
ATOM   3960  OD2 ASP A 274       2.670  -6.124  14.128  1.00  0.00           O1-
ATOM   3961  HB2 ASP A 274       4.872  -5.083  13.698  1.00  0.00           H  
ATOM   3962  HB3 ASP A 274       5.208  -6.701  13.098  1.00  0.00           H  
ATOM   3963  H   ASP A 274       7.411  -5.310  13.362  1.00 72.69           H  
ATOM   3964  HA  ASP A 274       5.990  -5.680  15.867  1.00 71.90           H  
ATOM   3965  N   ILE A 275       7.410  -8.286  14.400  1.00 73.84           N  
ATOM   3966  CA  ILE A 275       8.024  -9.593  14.674  1.00 74.06           C  
ATOM   3967  C   ILE A 275       9.049  -9.580  15.842  1.00 79.56           C  
ATOM   3968  O   ILE A 275       9.200 -10.607  16.503  1.00 79.49           O  
ATOM   3969  CB  ILE A 275       8.632 -10.197  13.366  1.00  0.00           C  
ATOM   3970  CG1 ILE A 275       7.498 -10.664  12.419  1.00  0.00           C  
ATOM   3971  CG2 ILE A 275       9.659 -11.338  13.543  1.00  0.00           C  
ATOM   3972  CD1 ILE A 275       7.919 -10.808  10.947  1.00  0.00           C  
ATOM   3973  HB  ILE A 275       9.161  -9.386  12.863  1.00  0.00           H  
ATOM   3974 HG12 ILE A 275       7.099 -11.614  12.774  1.00  0.00           H  
ATOM   3975 HG13 ILE A 275       6.659  -9.969  12.460  1.00  0.00           H  
ATOM   3976 HG21 ILE A 275       9.993 -11.723  12.580  1.00  0.00           H  
ATOM   3977 HG22 ILE A 275      10.555 -11.005  14.067  1.00  0.00           H  
ATOM   3978 HG23 ILE A 275       9.231 -12.172  14.100  1.00  0.00           H  
ATOM   3979 HD11 ILE A 275       7.110 -10.506  10.283  1.00  0.00           H  
ATOM   3980 HD12 ILE A 275       8.784 -10.189  10.707  1.00  0.00           H  
ATOM   3981 HD13 ILE A 275       8.172 -11.841  10.710  1.00  0.00           H  
ATOM   3982  H   ILE A 275       7.552  -7.916  13.469  1.00 73.84           H  
ATOM   3983  HA  ILE A 275       7.214 -10.251  14.995  1.00 74.06           H  
ATOM   3984  N   LEU A 276       9.665  -8.414  16.124  1.00 78.14           N  
ATOM   3985  CA  LEU A 276      10.480  -8.163  17.316  1.00 79.97           C  
ATOM   3986  C   LEU A 276       9.614  -7.985  18.579  1.00 86.27           C  
ATOM   3987  O   LEU A 276       9.643  -8.867  19.437  1.00 86.29           O  
ATOM   3988  CB  LEU A 276      11.445  -6.980  17.059  1.00  0.00           C  
ATOM   3989  CG  LEU A 276      12.315  -6.538  18.262  1.00  0.00           C  
ATOM   3990  CD1 LEU A 276      13.138  -7.695  18.866  1.00  0.00           C  
ATOM   3991  CD2 LEU A 276      13.200  -5.332  17.886  1.00  0.00           C  
ATOM   3992  HB2 LEU A 276      12.095  -7.236  16.221  1.00  0.00           H  
ATOM   3993  HB3 LEU A 276      10.866  -6.118  16.731  1.00  0.00           H  
ATOM   3994  HG  LEU A 276      11.647  -6.178  19.045  1.00  0.00           H  
ATOM   3995 HD11 LEU A 276      14.138  -7.384  19.168  1.00  0.00           H  
ATOM   3996 HD12 LEU A 276      12.648  -8.089  19.757  1.00  0.00           H  
ATOM   3997 HD13 LEU A 276      13.258  -8.521  18.165  1.00  0.00           H  
ATOM   3998 HD21 LEU A 276      13.059  -4.517  18.596  1.00  0.00           H  
ATOM   3999 HD22 LEU A 276      14.262  -5.576  17.878  1.00  0.00           H  
ATOM   4000 HD23 LEU A 276      12.960  -4.944  16.896  1.00  0.00           H  
ATOM   4001  H   LEU A 276       9.495  -7.617  15.528  1.00 78.14           H  
ATOM   4002  HA  LEU A 276      11.095  -9.051  17.475  1.00 79.97           H  
ATOM   4003  N   ASP A 277       8.867  -6.865  18.677  1.00 84.78           N  
ATOM   4004  CA  ASP A 277       8.008  -6.526  19.828  1.00 85.91           C  
ATOM   4005  C   ASP A 277       6.806  -7.456  20.073  1.00 91.24           C  
ATOM   4006  O   ASP A 277       6.203  -7.353  21.135  1.00 90.84           O  
ATOM   4007  CB  ASP A 277       7.589  -5.034  19.908  1.00  0.00           C  
ATOM   4008  CG  ASP A 277       8.719  -4.047  20.227  1.00  0.00           C  
ATOM   4009  OD1 ASP A 277       9.857  -4.488  20.506  1.00  0.00           O  
ATOM   4010  OD2 ASP A 277       8.399  -2.841  20.272  1.00  0.00           O1-
ATOM   4011  HB2 ASP A 277       7.148  -4.747  18.952  1.00  0.00           H  
ATOM   4012  HB3 ASP A 277       6.826  -4.897  20.677  1.00  0.00           H  
ATOM   4013  H   ASP A 277       8.883  -6.187  17.926  1.00 84.78           H  
ATOM   4014  HA  ASP A 277       8.638  -6.713  20.699  1.00 85.91           H  
ATOM   4015  N   ASN A 278       6.540  -8.404  19.161  1.00 89.09           N  
ATOM   4016  CA  ASN A 278       5.676  -9.580  19.317  1.00 89.29           C  
ATOM   4017  C   ASN A 278       6.085 -10.423  20.540  1.00 97.15           C  
ATOM   4018  O   ASN A 278       5.203 -10.935  21.224  1.00 97.05           O  
ATOM   4019  CB  ASN A 278       5.695 -10.326  17.944  1.00  0.00           C  
ATOM   4020  CG  ASN A 278       5.373 -11.824  17.828  1.00  0.00           C  
ATOM   4021  OD1 ASN A 278       5.788 -12.453  16.858  1.00  0.00           O  
ATOM   4022  ND2 ASN A 278       4.625 -12.409  18.761  1.00  0.00           N  
ATOM   4023  HB2 ASN A 278       5.058  -9.801  17.232  1.00  0.00           H  
ATOM   4024  HB3 ASN A 278       6.709 -10.262  17.550  1.00  0.00           H  
ATOM   4025 HD22 ASN A 278       4.447 -13.405  18.710  1.00  0.00           H  
ATOM   4026 HD21 ASN A 278       4.310 -11.899  19.576  1.00  0.00           H  
ATOM   4027  H   ASN A 278       7.037  -8.360  18.280  1.00 89.09           H  
ATOM   4028  HA  ASN A 278       4.691  -9.140  19.474  1.00 89.29           H  
ATOM   4029  N   PHE A 279       7.396 -10.514  20.810  1.00 96.90           N  
ATOM   4030  CA  PHE A 279       7.967 -11.174  21.981  1.00 99.13           C  
ATOM   4031  C   PHE A 279       7.894 -10.314  23.265  1.00106.72           C  
ATOM   4032  O   PHE A 279       8.110 -10.848  24.352  1.00106.99           O  
ATOM   4033  CB  PHE A 279       9.414 -11.570  21.606  1.00  0.00           C  
ATOM   4034  CG  PHE A 279      10.180 -12.387  22.630  1.00  0.00           C  
ATOM   4035  CD1 PHE A 279       9.864 -13.749  22.818  1.00  0.00           C  
ATOM   4036  CD2 PHE A 279      11.113 -11.771  23.490  1.00  0.00           C  
ATOM   4037  CE1 PHE A 279      10.507 -14.478  23.809  1.00  0.00           C  
ATOM   4038  CE2 PHE A 279      11.744 -12.518  24.476  1.00  0.00           C  
ATOM   4039  CZ  PHE A 279      11.445 -13.866  24.631  1.00  0.00           C  
ATOM   4040  HB2 PHE A 279       9.387 -12.161  20.689  1.00  0.00           H  
ATOM   4041  HB3 PHE A 279       9.996 -10.679  21.365  1.00  0.00           H  
ATOM   4042  HD1 PHE A 279       9.122 -14.226  22.195  1.00  0.00           H  
ATOM   4043  HD2 PHE A 279      11.339 -10.721  23.385  1.00  0.00           H  
ATOM   4044  HE1 PHE A 279      10.270 -15.523  23.947  1.00  0.00           H  
ATOM   4045  HE2 PHE A 279      12.465 -12.047  25.128  1.00  0.00           H  
ATOM   4046  HZ  PHE A 279      11.938 -14.439  25.402  1.00  0.00           H  
ATOM   4047  H   PHE A 279       8.056 -10.048  20.201  1.00 96.90           H  
ATOM   4048  HA  PHE A 279       7.402 -12.089  22.172  1.00 99.13           H  
ATOM   4049  N   ASN A 280       7.620  -9.004  23.120  1.00105.41           N  
ATOM   4050  CA  ASN A 280       7.741  -7.983  24.166  1.00107.12           C  
ATOM   4051  C   ASN A 280       6.458  -7.134  24.295  1.00112.98           C  
ATOM   4052  O   ASN A 280       6.554  -5.928  24.533  1.00112.26           O  
ATOM   4053  CB  ASN A 280       8.979  -7.090  23.885  1.00108.40           C  
ATOM   4054  CG  ASN A 280      10.303  -7.852  23.791  1.00132.61           C  
ATOM   4055  OD1 ASN A 280      10.782  -8.141  22.697  1.00126.85           O  
ATOM   4056  ND2 ASN A 280      10.905  -8.171  24.939  1.00125.09           N  
ATOM   4057  H   ASN A 280       7.393  -8.652  22.200  1.00105.41           H  
ATOM   4058  HA  ASN A 280       7.875  -8.458  25.138  1.00107.12           H  
ATOM   4059  HB3 ASN A 280       9.091  -6.339  24.665  1.00108.40           H  
ATOM   4060  HB2 ASN A 280       8.834  -6.532  22.960  1.00108.40           H  
ATOM   4061 HD22 ASN A 280      11.774  -8.683  24.927  1.00125.09           H  
ATOM   4062 HD21 ASN A 280      10.478  -7.936  25.824  1.00125.09           H  
ATOM   4063  N   LEU A 281       5.277  -7.764  24.163  1.00111.47           N  
ATOM   4064  CA  LEU A 281       3.973  -7.102  24.318  1.00111.93           C  
ATOM   4065  C   LEU A 281       3.645  -6.803  25.794  1.00118.39           C  
ATOM   4066  O   LEU A 281       3.054  -5.762  26.078  1.00118.28           O  
ATOM   4067  CB  LEU A 281       2.854  -7.960  23.684  1.00  0.00           C  
ATOM   4068  CG  LEU A 281       3.038  -8.245  22.180  1.00  0.00           C  
ATOM   4069  CD1 LEU A 281       2.062  -9.337  21.693  1.00  0.00           C  
ATOM   4070  CD2 LEU A 281       2.928  -6.956  21.350  1.00  0.00           C  
ATOM   4071  HB2 LEU A 281       2.793  -8.905  24.216  1.00  0.00           H  
ATOM   4072  HB3 LEU A 281       1.887  -7.479  23.839  1.00  0.00           H  
ATOM   4073  HG  LEU A 281       4.037  -8.648  22.025  1.00  0.00           H  
ATOM   4074 HD11 LEU A 281       1.452  -9.018  20.850  1.00  0.00           H  
ATOM   4075 HD12 LEU A 281       2.609 -10.222  21.370  1.00  0.00           H  
ATOM   4076 HD13 LEU A 281       1.374  -9.654  22.478  1.00  0.00           H  
ATOM   4077 HD21 LEU A 281       3.899  -6.495  21.188  1.00  0.00           H  
ATOM   4078 HD22 LEU A 281       2.503  -7.143  20.367  1.00  0.00           H  
ATOM   4079 HD23 LEU A 281       2.313  -6.208  21.847  1.00  0.00           H  
ATOM   4080  H   LEU A 281       5.258  -8.761  23.997  1.00111.47           H  
ATOM   4081  HA  LEU A 281       4.011  -6.146  23.793  1.00111.93           H  
ATOM   4082  N   LEU A 282       4.053  -7.715  26.693  1.00116.55           N  
ATOM   4083  CA  LEU A 282       3.941  -7.612  28.148  1.00117.57           C  
ATOM   4084  C   LEU A 282       4.816  -6.492  28.771  1.00122.13           C  
ATOM   4085  O   LEU A 282       4.236  -5.639  29.444  1.00122.20           O  
ATOM   4086  CB  LEU A 282       4.174  -9.023  28.751  1.00  0.00           C  
ATOM   4087  CG  LEU A 282       4.271  -9.120  30.292  1.00  0.00           C  
ATOM   4088  CD1 LEU A 282       3.009  -8.578  30.998  1.00  0.00           C  
ATOM   4089  CD2 LEU A 282       4.613 -10.562  30.726  1.00  0.00           C  
ATOM   4090  HB2 LEU A 282       3.371  -9.678  28.409  1.00  0.00           H  
ATOM   4091  HB3 LEU A 282       5.082  -9.449  28.324  1.00  0.00           H  
ATOM   4092  HG  LEU A 282       5.112  -8.507  30.616  1.00  0.00           H  
ATOM   4093 HD11 LEU A 282       2.667  -9.224  31.806  1.00  0.00           H  
ATOM   4094 HD12 LEU A 282       3.205  -7.600  31.437  1.00  0.00           H  
ATOM   4095 HD13 LEU A 282       2.173  -8.462  30.308  1.00  0.00           H  
ATOM   4096 HD21 LEU A 282       5.503 -10.575  31.356  1.00  0.00           H  
ATOM   4097 HD22 LEU A 282       3.810 -11.035  31.290  1.00  0.00           H  
ATOM   4098 HD23 LEU A 282       4.817 -11.209  29.872  1.00  0.00           H  
ATOM   4099  H   LEU A 282       4.485  -8.567  26.353  1.00116.55           H  
ATOM   4100  HA  LEU A 282       2.903  -7.344  28.353  1.00117.57           H  
ATOM   4101  N   PRO A 283       6.162  -6.488  28.574  1.00119.10           N  
ATOM   4102  CA  PRO A 283       7.048  -5.454  29.155  1.00119.69           C  
ATOM   4103  C   PRO A 283       6.820  -4.021  28.633  1.00123.58           C  
ATOM   4104  O   PRO A 283       6.226  -3.825  27.572  1.00121.60           O  
ATOM   4105  CD  PRO A 283       6.965  -7.524  27.921  1.00  0.00           C  
ATOM   4106  CB  PRO A 283       8.471  -5.953  28.844  1.00  0.00           C  
ATOM   4107  CG  PRO A 283       8.302  -6.856  27.641  1.00  0.00           C  
ATOM   4108  HD3 PRO A 283       7.103  -8.350  28.621  1.00  0.00           H  
ATOM   4109  HD2 PRO A 283       6.536  -7.928  27.010  1.00  0.00           H  
ATOM   4110  HB2 PRO A 283       9.193  -5.155  28.660  1.00  0.00           H  
ATOM   4111  HB3 PRO A 283       8.842  -6.535  29.689  1.00  0.00           H  
ATOM   4112  HG3 PRO A 283       9.121  -7.562  27.502  1.00  0.00           H  
ATOM   4113  HG2 PRO A 283       8.221  -6.240  26.746  1.00  0.00           H  
ATOM   4114  HA  PRO A 283       6.906  -5.439  30.238  1.00119.69           H  
ATOM   4115  N   ASP A 284       7.307  -3.056  29.433  1.00 31.02           N  
ATOM   4116  CA  ASP A 284       7.145  -1.609  29.266  1.00 32.28           C  
ATOM   4117  C   ASP A 284       7.836  -1.059  27.989  1.00 31.44           C  
ATOM   4118  O   ASP A 284       8.606  -1.754  27.322  1.00 32.07           O  
ATOM   4119  CB  ASP A 284       7.581  -0.891  30.574  1.00  0.00           C  
ATOM   4120  CG  ASP A 284       7.064   0.543  30.790  1.00  0.00           C  
ATOM   4121  OD1 ASP A 284       7.547   1.163  31.762  1.00  0.00           O  
ATOM   4122  OD2 ASP A 284       6.182   0.992  30.022  1.00  0.00           O1-
ATOM   4123  HB2 ASP A 284       7.233  -1.476  31.426  1.00  0.00           H  
ATOM   4124  HB3 ASP A 284       8.670  -0.878  30.618  1.00  0.00           H  
ATOM   4125  H   ASP A 284       7.794  -3.332  30.272  1.00  0.00           H  
ATOM   4126  HA  ASP A 284       6.073  -1.450  29.132  1.00  0.00           H  
ATOM   4127  N   THR A 285       7.459   0.180  27.655  1.00 31.02           N  
ATOM   4128  CA  THR A 285       7.493   0.782  26.327  1.00 30.54           C  
ATOM   4129  C   THR A 285       8.734   1.654  26.019  1.00 30.29           C  
ATOM   4130  O   THR A 285       8.739   2.303  24.970  1.00 30.82           O  
ATOM   4131  CB  THR A 285       6.215   1.649  26.145  1.00  0.00           C  
ATOM   4132  OG1 THR A 285       6.232   2.811  26.959  1.00  0.00           O  
ATOM   4133  CG2 THR A 285       4.913   0.878  26.416  1.00  0.00           C  
ATOM   4134  HB  THR A 285       6.174   1.982  25.108  1.00  0.00           H  
ATOM   4135  HG1 THR A 285       6.092   2.550  27.874  1.00  0.00           H  
ATOM   4136 HG21 THR A 285       4.041   1.492  26.196  1.00  0.00           H  
ATOM   4137 HG22 THR A 285       4.858  -0.015  25.793  1.00  0.00           H  
ATOM   4138 HG23 THR A 285       4.829   0.562  27.456  1.00  0.00           H  
ATOM   4139  H   THR A 285       6.887   0.677  28.329  1.00  0.00           H  
ATOM   4140  HA  THR A 285       7.471  -0.018  25.587  1.00  0.00           H  
ATOM   4141  N   GLN A 286       9.767   1.645  26.884  1.00 27.98           N  
ATOM   4142  CA  GLN A 286      11.041   2.353  26.677  1.00 27.56           C  
ATOM   4143  C   GLN A 286      11.747   1.877  25.398  1.00 27.51           C  
ATOM   4144  O   GLN A 286      11.962   0.675  25.242  1.00 28.08           O  
ATOM   4145  CB  GLN A 286      11.996   2.191  27.884  1.00  0.00           C  
ATOM   4146  CG  GLN A 286      11.552   2.888  29.190  1.00  0.00           C  
ATOM   4147  CD  GLN A 286      10.513   2.110  30.000  1.00  0.00           C  
ATOM   4148  OE1 GLN A 286      10.212   0.956  29.704  1.00  0.00           O  
ATOM   4149  NE2 GLN A 286       9.961   2.738  31.037  1.00  0.00           N  
ATOM   4150  HB2 GLN A 286      12.207   1.135  28.065  1.00  0.00           H  
ATOM   4151  HB3 GLN A 286      12.960   2.624  27.610  1.00  0.00           H  
ATOM   4152  HG2 GLN A 286      12.423   3.016  29.834  1.00  0.00           H  
ATOM   4153  HG3 GLN A 286      11.179   3.890  28.977  1.00  0.00           H  
ATOM   4154 HE22 GLN A 286       9.230   2.272  31.565  1.00  0.00           H  
ATOM   4155 HE21 GLN A 286      10.221   3.684  31.273  1.00  0.00           H  
ATOM   4156  H   GLN A 286       9.701   1.094  27.730  1.00  0.00           H  
ATOM   4157  HA  GLN A 286      10.806   3.414  26.571  1.00  0.00           H  
ATOM   4158  N   GLU A 287      12.046   2.834  24.502  1.00128.06           N  
ATOM   4159  CA  GLU A 287      12.567   2.664  23.137  1.00125.88           C  
ATOM   4160  C   GLU A 287      11.556   2.069  22.137  1.00122.91           C  
ATOM   4161  O   GLU A 287      11.647   2.404  20.958  1.00122.18           O  
ATOM   4162  CB  GLU A 287      13.899   1.880  23.091  1.00  0.00           C  
ATOM   4163  CG  GLU A 287      15.022   2.499  23.948  1.00  0.00           C  
ATOM   4164  CD  GLU A 287      16.346   1.730  23.883  1.00  0.00           C  
ATOM   4165  OE1 GLU A 287      17.222   2.066  24.709  1.00  0.00           O  
ATOM   4166  OE2 GLU A 287      16.474   0.833  23.021  1.00  0.00           O1-
ATOM   4167  HB2 GLU A 287      13.739   0.842  23.389  1.00  0.00           H  
ATOM   4168  HB3 GLU A 287      14.237   1.833  22.054  1.00  0.00           H  
ATOM   4169  HG2 GLU A 287      15.209   3.524  23.626  1.00  0.00           H  
ATOM   4170  HG3 GLU A 287      14.716   2.550  24.993  1.00  0.00           H  
ATOM   4171  HA  GLU A 287      12.776   3.676  22.787  1.00125.88           H  
ATOM   4172  H   GLU A 287      11.831   3.789  24.749  1.00  0.00           H  
ATOM   4173  N   ARG A 288      10.609   1.236  22.605  1.00113.98           N  
ATOM   4174  CA  ARG A 288       9.544   0.619  21.814  1.00109.71           C  
ATOM   4175  C   ARG A 288       8.613   1.664  21.184  1.00109.13           C  
ATOM   4176  O   ARG A 288       8.400   1.612  19.976  1.00107.92           O  
ATOM   4177  CB  ARG A 288       8.743  -0.392  22.661  1.00  0.00           C  
ATOM   4178  CG  ARG A 288       9.600  -1.454  23.360  1.00  0.00           C  
ATOM   4179  CD  ARG A 288       8.762  -2.590  23.967  1.00  0.00           C  
ATOM   4180  NE  ARG A 288       9.564  -3.394  24.896  1.00  0.00           N  
ATOM   4181  CZ  ARG A 288      10.595  -4.198  24.581  1.00  0.00           C  
ATOM   4182  NH1 ARG A 288      10.944  -4.447  23.309  1.00  0.00           N  
ATOM   4183  NH2 ARG A 288      11.294  -4.764  25.572  1.00  0.00           N1+
ATOM   4184  HB2 ARG A 288       8.151   0.134  23.408  1.00  0.00           H  
ATOM   4185  HB3 ARG A 288       8.024  -0.905  22.027  1.00  0.00           H  
ATOM   4186  HG2 ARG A 288      10.220  -1.892  22.577  1.00  0.00           H  
ATOM   4187  HG3 ARG A 288      10.287  -1.032  24.093  1.00  0.00           H  
ATOM   4188  HD2 ARG A 288       7.844  -2.219  24.422  1.00  0.00           H  
ATOM   4189  HD3 ARG A 288       8.458  -3.282  23.180  1.00  0.00           H  
ATOM   4190  HE  ARG A 288       9.362  -3.225  25.874  1.00  0.00           H  
ATOM   4191 HH12 ARG A 288      11.719  -5.058  23.096  1.00  0.00           H  
ATOM   4192 HH11 ARG A 288      10.402  -4.076  22.536  1.00  0.00           H  
ATOM   4193 HH22 ARG A 288      12.076  -5.368  25.364  1.00  0.00           H  
ATOM   4194 HH21 ARG A 288      11.053  -4.576  26.535  1.00  0.00           H  
ATOM   4195  H   ARG A 288      10.614   1.007  23.590  1.00113.98           H  
ATOM   4196  HA  ARG A 288      10.022   0.071  21.003  1.00109.71           H  
ATOM   4197  N   PHE A 289       8.129   2.617  22.001  1.00103.46           N  
ATOM   4198  CA  PHE A 289       7.321   3.756  21.564  1.00101.69           C  
ATOM   4199  C   PHE A 289       8.076   4.853  20.784  1.00103.42           C  
ATOM   4200  O   PHE A 289       7.409   5.639  20.115  1.00102.44           O  
ATOM   4201  CB  PHE A 289       6.473   4.315  22.733  1.00  0.00           C  
ATOM   4202  CG  PHE A 289       5.136   3.649  23.072  1.00  0.00           C  
ATOM   4203  CD1 PHE A 289       4.463   4.065  24.243  1.00  0.00           C  
ATOM   4204  CD2 PHE A 289       4.446   2.793  22.180  1.00  0.00           C  
ATOM   4205  CE1 PHE A 289       3.168   3.636  24.506  1.00  0.00           C  
ATOM   4206  CE2 PHE A 289       3.147   2.385  22.454  1.00  0.00           C  
ATOM   4207  CZ  PHE A 289       2.508   2.807  23.610  1.00  0.00           C  
ATOM   4208  HB2 PHE A 289       7.077   4.351  23.641  1.00  0.00           H  
ATOM   4209  HB3 PHE A 289       6.225   5.354  22.519  1.00  0.00           H  
ATOM   4210  HD1 PHE A 289       4.945   4.744  24.931  1.00  0.00           H  
ATOM   4211  HD2 PHE A 289       4.886   2.452  21.259  1.00  0.00           H  
ATOM   4212  HE1 PHE A 289       2.663   3.969  25.401  1.00  0.00           H  
ATOM   4213  HE2 PHE A 289       2.620   1.751  21.756  1.00  0.00           H  
ATOM   4214  HZ  PHE A 289       1.494   2.495  23.810  1.00  0.00           H  
ATOM   4215  H   PHE A 289       8.361   2.587  22.986  1.00103.46           H  
ATOM   4216  HA  PHE A 289       6.638   3.398  20.807  1.00101.69           H  
ATOM   4217  N   TYR A 290       9.422   4.870  20.812  1.00 98.75           N  
ATOM   4218  CA  TYR A 290      10.225   5.709  19.912  1.00 98.11           C  
ATOM   4219  C   TYR A 290      10.397   5.035  18.542  1.00 97.94           C  
ATOM   4220  O   TYR A 290      10.148   5.673  17.521  1.00 96.90           O  
ATOM   4221  CB  TYR A 290      11.582   6.062  20.559  1.00  0.00           C  
ATOM   4222  CG  TYR A 290      12.578   6.853  19.710  1.00  0.00           C  
ATOM   4223  CD1 TYR A 290      12.148   7.828  18.779  1.00  0.00           C  
ATOM   4224  CD2 TYR A 290      13.962   6.639  19.886  1.00  0.00           C  
ATOM   4225  CE1 TYR A 290      13.084   8.570  18.034  1.00  0.00           C  
ATOM   4226  CE2 TYR A 290      14.900   7.384  19.144  1.00  0.00           C  
ATOM   4227  CZ  TYR A 290      14.462   8.348  18.216  1.00  0.00           C  
ATOM   4228  OH  TYR A 290      15.367   9.066  17.491  1.00  0.00           O  
ATOM   4229  HB2 TYR A 290      11.406   6.628  21.475  1.00  0.00           H  
ATOM   4230  HB3 TYR A 290      12.074   5.140  20.871  1.00  0.00           H  
ATOM   4231  HD1 TYR A 290      11.097   8.025  18.632  1.00  0.00           H  
ATOM   4232  HD2 TYR A 290      14.312   5.906  20.598  1.00  0.00           H  
ATOM   4233  HE1 TYR A 290      12.743   9.311  17.326  1.00  0.00           H  
ATOM   4234  HE2 TYR A 290      15.956   7.209  19.290  1.00  0.00           H  
ATOM   4235  HH  TYR A 290      16.278   8.841  17.696  1.00  0.00           H  
ATOM   4236  H   TYR A 290       9.922   4.192  21.369  1.00 98.75           H  
ATOM   4237  HA  TYR A 290       9.692   6.649  19.756  1.00 98.11           H  
ATOM   4238  N   ALA A 291      10.803   3.756  18.548  1.00 92.18           N  
ATOM   4239  CA  ALA A 291      11.016   2.944  17.354  1.00 89.86           C  
ATOM   4240  C   ALA A 291       9.742   2.733  16.527  1.00 91.81           C  
ATOM   4241  O   ALA A 291       9.831   2.771  15.306  1.00 90.49           O  
ATOM   4242  CB  ALA A 291      11.637   1.606  17.766  1.00  0.00           C  
ATOM   4243  HB1 ALA A 291      11.031   1.118  18.527  1.00  0.00           H  
ATOM   4244  HB2 ALA A 291      11.732   0.928  16.916  1.00  0.00           H  
ATOM   4245  HB3 ALA A 291      12.634   1.751  18.184  1.00  0.00           H  
ATOM   4246  H   ALA A 291      10.996   3.298  19.430  1.00 92.18           H  
ATOM   4247  HA  ALA A 291      11.735   3.468  16.722  1.00 89.86           H  
ATOM   4248  N   SER A 292       8.585   2.582  17.190  1.00 87.59           N  
ATOM   4249  CA  SER A 292       7.272   2.509  16.550  1.00 86.01           C  
ATOM   4250  C   SER A 292       6.684   3.870  16.125  1.00 90.87           C  
ATOM   4251  O   SER A 292       5.665   3.848  15.441  1.00 89.41           O  
ATOM   4252  CB  SER A 292       6.313   1.693  17.434  1.00  0.00           C  
ATOM   4253  OG  SER A 292       6.023   2.315  18.663  1.00  0.00           O  
ATOM   4254  HB2 SER A 292       5.364   1.571  16.923  1.00  0.00           H  
ATOM   4255  HB3 SER A 292       6.710   0.694  17.614  1.00  0.00           H  
ATOM   4256  HG  SER A 292       6.775   2.170  19.248  1.00  0.00           H  
ATOM   4257  H   SER A 292       8.595   2.541  18.200  1.00 87.59           H  
ATOM   4258  HA  SER A 292       7.388   1.937  15.627  1.00 86.01           H  
ATOM   4259  N   VAL A 293       7.311   5.003  16.501  1.00 89.08           N  
ATOM   4260  CA  VAL A 293       7.013   6.348  15.980  1.00 89.30           C  
ATOM   4261  C   VAL A 293       7.824   6.640  14.703  1.00 93.70           C  
ATOM   4262  O   VAL A 293       7.261   7.175  13.746  1.00 93.65           O  
ATOM   4263  CB  VAL A 293       7.261   7.455  17.051  1.00  0.00           C  
ATOM   4264  CG1 VAL A 293       7.653   8.858  16.543  1.00  0.00           C  
ATOM   4265  CG2 VAL A 293       6.033   7.579  17.959  1.00  0.00           C  
ATOM   4266  HB  VAL A 293       8.078   7.125  17.691  1.00  0.00           H  
ATOM   4267 HG11 VAL A 293       7.785   9.525  17.391  1.00  0.00           H  
ATOM   4268 HG12 VAL A 293       8.605   8.861  16.011  1.00  0.00           H  
ATOM   4269 HG13 VAL A 293       6.889   9.283  15.891  1.00  0.00           H  
ATOM   4270 HG21 VAL A 293       6.224   8.228  18.814  1.00  0.00           H  
ATOM   4271 HG22 VAL A 293       5.174   7.976  17.419  1.00  0.00           H  
ATOM   4272 HG23 VAL A 293       5.755   6.600  18.339  1.00  0.00           H  
ATOM   4273  H   VAL A 293       8.131   4.938  17.088  1.00 89.08           H  
ATOM   4274  HA  VAL A 293       5.958   6.393  15.713  1.00 89.30           H  
ATOM   4275  N   ILE A 294       9.111   6.245  14.702  1.00 90.22           N  
ATOM   4276  CA  ILE A 294       9.995   6.231  13.530  1.00 90.17           C  
ATOM   4277  C   ILE A 294       9.424   5.292  12.451  1.00 94.54           C  
ATOM   4278  O   ILE A 294       9.264   5.698  11.301  1.00 93.75           O  
ATOM   4279  CB  ILE A 294      11.431   5.741  13.902  1.00  0.00           C  
ATOM   4280  CG1 ILE A 294      12.124   6.682  14.912  1.00  0.00           C  
ATOM   4281  CG2 ILE A 294      12.360   5.506  12.687  1.00  0.00           C  
ATOM   4282  CD1 ILE A 294      13.251   5.999  15.707  1.00  0.00           C  
ATOM   4283  HB  ILE A 294      11.323   4.779  14.404  1.00  0.00           H  
ATOM   4284 HG12 ILE A 294      12.511   7.561  14.395  1.00  0.00           H  
ATOM   4285 HG13 ILE A 294      11.403   7.071  15.631  1.00  0.00           H  
ATOM   4286 HG21 ILE A 294      13.372   5.250  12.996  1.00  0.00           H  
ATOM   4287 HG22 ILE A 294      12.018   4.684  12.058  1.00  0.00           H  
ATOM   4288 HG23 ILE A 294      12.426   6.401  12.068  1.00  0.00           H  
ATOM   4289 HD11 ILE A 294      14.152   6.613  15.709  1.00  0.00           H  
ATOM   4290 HD12 ILE A 294      12.957   5.843  16.744  1.00  0.00           H  
ATOM   4291 HD13 ILE A 294      13.520   5.024  15.302  1.00  0.00           H  
ATOM   4292  H   ILE A 294       9.500   5.847  15.547  1.00 90.22           H  
ATOM   4293  HA  ILE A 294      10.051   7.242  13.124  1.00 90.17           H  
ATOM   4294  N   ILE A 295       9.052   4.081  12.896  1.00 91.59           N  
ATOM   4295  CA  ILE A 295       8.343   3.059  12.139  1.00 90.43           C  
ATOM   4296  C   ILE A 295       6.814   3.239  12.361  1.00 91.56           C  
ATOM   4297  O   ILE A 295       6.060   2.286  12.540  1.00 90.66           O  
ATOM   4298  CB  ILE A 295       8.845   1.627  12.503  1.00  0.00           C  
ATOM   4299  CG1 ILE A 295      10.397   1.529  12.466  1.00  0.00           C  
ATOM   4300  CG2 ILE A 295       8.287   0.526  11.583  1.00  0.00           C  
ATOM   4301  CD1 ILE A 295      10.955   0.262  13.127  1.00  0.00           C  
ATOM   4302  HB  ILE A 295       8.511   1.404  13.517  1.00  0.00           H  
ATOM   4303 HG12 ILE A 295      10.740   1.581  11.432  1.00  0.00           H  
ATOM   4304 HG13 ILE A 295      10.872   2.374  12.960  1.00  0.00           H  
ATOM   4305 HG21 ILE A 295       8.597  -0.446  11.956  1.00  0.00           H  
ATOM   4306 HG22 ILE A 295       7.207   0.481  11.521  1.00  0.00           H  
ATOM   4307 HG23 ILE A 295       8.653   0.638  10.563  1.00  0.00           H  
ATOM   4308 HD11 ILE A 295      11.986   0.412  13.447  1.00  0.00           H  
ATOM   4309 HD12 ILE A 295      10.376  -0.011  14.009  1.00  0.00           H  
ATOM   4310 HD13 ILE A 295      10.944  -0.582  12.437  1.00  0.00           H  
ATOM   4311  H   ILE A 295       9.236   3.840  13.862  1.00 91.59           H  
ATOM   4312  HA  ILE A 295       8.549   3.208  11.081  1.00 90.43           H  
ATOM   4313  N   GLN A 296       6.378   4.505  12.294  1.00 86.30           N  
ATOM   4314  CA  GLN A 296       5.023   4.905  11.941  1.00 84.57           C  
ATOM   4315  C   GLN A 296       5.174   5.792  10.705  1.00 88.71           C  
ATOM   4316  O   GLN A 296       4.583   5.462   9.686  1.00 87.39           O  
ATOM   4317  CB  GLN A 296       4.303   5.649  13.092  1.00  0.00           C  
ATOM   4318  CG  GLN A 296       2.892   5.107  13.398  1.00  0.00           C  
ATOM   4319  CD  GLN A 296       1.911   5.261  12.232  1.00  0.00           C  
ATOM   4320  OE1 GLN A 296       1.986   6.230  11.485  1.00  0.00           O  
ATOM   4321  NE2 GLN A 296       0.972   4.325  12.081  1.00  0.00           N  
ATOM   4322  HB2 GLN A 296       4.892   5.592  13.996  1.00  0.00           H  
ATOM   4323  HB3 GLN A 296       4.239   6.721  12.896  1.00  0.00           H  
ATOM   4324  HG2 GLN A 296       2.957   4.057  13.690  1.00  0.00           H  
ATOM   4325  HG3 GLN A 296       2.491   5.644  14.256  1.00  0.00           H  
ATOM   4326 HE22 GLN A 296       0.309   4.394  11.324  1.00  0.00           H  
ATOM   4327 HE21 GLN A 296       0.876   3.568  12.747  1.00  0.00           H  
ATOM   4328  H   GLN A 296       7.069   5.239  12.226  1.00 86.30           H  
ATOM   4329  HA  GLN A 296       4.442   4.026  11.656  1.00 84.57           H  
ATOM   4330  N   ASN A 297       6.005   6.849  10.791  1.00 86.67           N  
ATOM   4331  CA  ASN A 297       6.275   7.798   9.703  1.00 87.16           C  
ATOM   4332  C   ASN A 297       6.877   7.143   8.444  1.00 90.66           C  
ATOM   4333  O   ASN A 297       6.432   7.479   7.349  1.00 90.10           O  
ATOM   4334  CB  ASN A 297       7.180   8.943  10.219  1.00  0.00           C  
ATOM   4335  CG  ASN A 297       6.520   9.853  11.264  1.00  0.00           C  
ATOM   4336  OD1 ASN A 297       5.307  10.054  11.257  1.00  0.00           O  
ATOM   4337  ND2 ASN A 297       7.322  10.435  12.157  1.00  0.00           N  
ATOM   4338  HB2 ASN A 297       8.111   8.535  10.617  1.00  0.00           H  
ATOM   4339  HB3 ASN A 297       7.460   9.589   9.385  1.00  0.00           H  
ATOM   4340 HD22 ASN A 297       6.931  11.047  12.857  1.00  0.00           H  
ATOM   4341 HD21 ASN A 297       8.316  10.256  12.150  1.00  0.00           H  
ATOM   4342  H   ASN A 297       6.457   7.051  11.672  1.00 86.67           H  
ATOM   4343  HA  ASN A 297       5.302   8.213   9.430  1.00 87.16           H  
ATOM   4344  N   LEU A 298       7.837   6.213   8.608  1.00 87.08           N  
ATOM   4345  CA  LEU A 298       8.453   5.457   7.508  1.00 86.53           C  
ATOM   4346  C   LEU A 298       7.475   4.516   6.758  1.00 90.38           C  
ATOM   4347  O   LEU A 298       7.403   4.627   5.536  1.00 90.67           O  
ATOM   4348  CB  LEU A 298       9.713   4.711   8.015  1.00  0.00           C  
ATOM   4349  CG  LEU A 298      10.930   5.619   8.297  1.00  0.00           C  
ATOM   4350  CD1 LEU A 298      12.054   4.832   9.001  1.00  0.00           C  
ATOM   4351  CD2 LEU A 298      11.444   6.341   7.034  1.00  0.00           C  
ATOM   4352  HB2 LEU A 298       9.470   4.169   8.927  1.00  0.00           H  
ATOM   4353  HB3 LEU A 298      10.013   3.952   7.289  1.00  0.00           H  
ATOM   4354  HG  LEU A 298      10.604   6.386   9.001  1.00  0.00           H  
ATOM   4355 HD11 LEU A 298      12.843   4.532   8.311  1.00  0.00           H  
ATOM   4356 HD12 LEU A 298      12.516   5.439   9.778  1.00  0.00           H  
ATOM   4357 HD13 LEU A 298      11.685   3.923   9.477  1.00  0.00           H  
ATOM   4358 HD21 LEU A 298      12.530   6.305   6.946  1.00  0.00           H  
ATOM   4359 HD22 LEU A 298      11.035   5.909   6.120  1.00  0.00           H  
ATOM   4360 HD23 LEU A 298      11.162   7.394   7.052  1.00  0.00           H  
ATOM   4361  H   LEU A 298       8.163   5.992   9.539  1.00 87.08           H  
ATOM   4362  HA  LEU A 298       8.772   6.194   6.770  1.00 86.53           H  
ATOM   4363  N   PRO A 299       6.710   3.642   7.456  1.00 85.71           N  
ATOM   4364  CA  PRO A 299       5.663   2.825   6.817  1.00 83.82           C  
ATOM   4365  C   PRO A 299       4.423   3.581   6.315  1.00 87.84           C  
ATOM   4366  O   PRO A 299       3.894   3.210   5.268  1.00 87.20           O  
ATOM   4367  CD  PRO A 299       6.975   3.176   8.809  1.00  0.00           C  
ATOM   4368  CB  PRO A 299       5.318   1.750   7.853  1.00  0.00           C  
ATOM   4369  CG  PRO A 299       5.788   2.314   9.177  1.00  0.00           C  
ATOM   4370  HD3 PRO A 299       7.877   2.563   8.796  1.00  0.00           H  
ATOM   4371  HD2 PRO A 299       7.103   3.977   9.530  1.00  0.00           H  
ATOM   4372  HB2 PRO A 299       4.261   1.492   7.875  1.00  0.00           H  
ATOM   4373  HB3 PRO A 299       5.867   0.835   7.640  1.00  0.00           H  
ATOM   4374  HG3 PRO A 299       6.060   1.549   9.898  1.00  0.00           H  
ATOM   4375  HG2 PRO A 299       4.995   2.922   9.607  1.00  0.00           H  
ATOM   4376  HA  PRO A 299       6.092   2.345   5.947  1.00 83.82           H  
ATOM   4377  N   ALA A 300       3.998   4.635   7.031  1.00 85.43           N  
ATOM   4378  CA  ALA A 300       2.884   5.499   6.635  1.00 85.98           C  
ATOM   4379  C   ALA A 300       3.164   6.330   5.372  1.00 92.57           C  
ATOM   4380  O   ALA A 300       2.208   6.750   4.728  1.00 92.70           O  
ATOM   4381  CB  ALA A 300       2.483   6.405   7.806  1.00  0.00           C  
ATOM   4382  HB1 ALA A 300       2.196   5.806   8.670  1.00  0.00           H  
ATOM   4383  HB2 ALA A 300       3.298   7.059   8.113  1.00  0.00           H  
ATOM   4384  HB3 ALA A 300       1.628   7.033   7.553  1.00  0.00           H  
ATOM   4385  H   ALA A 300       4.459   4.877   7.899  1.00 85.43           H  
ATOM   4386  HA  ALA A 300       2.032   4.854   6.411  1.00 85.98           H  
ATOM   4387  N   LEU A 301       4.448   6.514   5.011  1.00 90.30           N  
ATOM   4388  CA  LEU A 301       4.907   7.172   3.783  1.00 90.77           C  
ATOM   4389  C   LEU A 301       4.460   6.463   2.487  1.00 95.25           C  
ATOM   4390  O   LEU A 301       4.398   7.127   1.454  1.00 95.51           O  
ATOM   4391  CB  LEU A 301       6.444   7.324   3.857  1.00  0.00           C  
ATOM   4392  CG  LEU A 301       7.139   8.135   2.740  1.00  0.00           C  
ATOM   4393  CD1 LEU A 301       6.657   9.601   2.673  1.00  0.00           C  
ATOM   4394  CD2 LEU A 301       8.674   8.023   2.872  1.00  0.00           C  
ATOM   4395  HB2 LEU A 301       6.720   7.765   4.814  1.00  0.00           H  
ATOM   4396  HB3 LEU A 301       6.872   6.325   3.849  1.00  0.00           H  
ATOM   4397  HG  LEU A 301       6.895   7.670   1.785  1.00  0.00           H  
ATOM   4398 HD11 LEU A 301       7.476  10.318   2.714  1.00  0.00           H  
ATOM   4399 HD12 LEU A 301       6.123   9.787   1.741  1.00  0.00           H  
ATOM   4400 HD13 LEU A 301       5.981   9.854   3.489  1.00  0.00           H  
ATOM   4401 HD21 LEU A 301       9.119   7.704   1.929  1.00  0.00           H  
ATOM   4402 HD22 LEU A 301       9.143   8.965   3.153  1.00  0.00           H  
ATOM   4403 HD23 LEU A 301       8.969   7.291   3.626  1.00  0.00           H  
ATOM   4404  H   LEU A 301       5.177   6.148   5.607  1.00 90.30           H  
ATOM   4405  HA  LEU A 301       4.452   8.163   3.771  1.00 90.77           H  
ATOM   4406  N   ASN A 302       4.093   5.165   2.563  1.00 91.88           N  
ATOM   4407  CA  ASN A 302       3.441   4.403   1.485  1.00 91.69           C  
ATOM   4408  C   ASN A 302       2.138   5.064   1.003  1.00 97.08           C  
ATOM   4409  O   ASN A 302       1.808   4.990  -0.179  1.00 96.18           O  
ATOM   4410  CB  ASN A 302       3.163   2.960   1.977  1.00  0.00           C  
ATOM   4411  CG  ASN A 302       2.354   2.093   1.002  1.00  0.00           C  
ATOM   4412  OD1 ASN A 302       1.333   1.523   1.377  1.00  0.00           O  
ATOM   4413  ND2 ASN A 302       2.784   2.019  -0.258  1.00  0.00           N  
ATOM   4414  HB2 ASN A 302       4.092   2.445   2.190  1.00  0.00           H  
ATOM   4415  HB3 ASN A 302       2.611   2.998   2.917  1.00  0.00           H  
ATOM   4416 HD22 ASN A 302       2.250   1.497  -0.938  1.00  0.00           H  
ATOM   4417 HD21 ASN A 302       3.610   2.517  -0.553  1.00  0.00           H  
ATOM   4418  H   ASN A 302       4.177   4.686   3.449  1.00 91.88           H  
ATOM   4419  HA  ASN A 302       4.165   4.368   0.669  1.00 91.69           H  
ATOM   4420  N   SER A 303       1.432   5.705   1.939  1.00 95.53           N  
ATOM   4421  CA  SER A 303       0.198   6.422   1.691  1.00 96.71           C  
ATOM   4422  C   SER A 303       0.414   7.595   0.700  1.00104.42           C  
ATOM   4423  O   SER A 303      -0.438   7.815  -0.158  1.00105.08           O  
ATOM   4424  CB  SER A 303      -0.352   6.800   3.085  1.00  0.00           C  
ATOM   4425  OG  SER A 303      -1.737   7.013   3.096  1.00  0.00           O  
ATOM   4426  HB2 SER A 303      -0.168   5.998   3.802  1.00  0.00           H  
ATOM   4427  HB3 SER A 303       0.141   7.692   3.470  1.00  0.00           H  
ATOM   4428  HG  SER A 303      -2.073   6.859   3.983  1.00  0.00           H  
ATOM   4429  H   SER A 303       1.780   5.734   2.887  1.00 95.53           H  
ATOM   4430  HA  SER A 303      -0.478   5.707   1.222  1.00 96.71           H  
ATOM   4431  N   ALA A 304       1.584   8.257   0.778  1.00102.88           N  
ATOM   4432  CA  ALA A 304       2.001   9.338  -0.117  1.00104.22           C  
ATOM   4433  C   ALA A 304       2.745   8.872  -1.385  1.00109.32           C  
ATOM   4434  O   ALA A 304       2.802   9.654  -2.333  1.00109.62           O  
ATOM   4435  CB  ALA A 304       2.871  10.325   0.676  1.00  0.00           C  
ATOM   4436  HB1 ALA A 304       2.321  10.739   1.522  1.00  0.00           H  
ATOM   4437  HB2 ALA A 304       3.769   9.848   1.068  1.00  0.00           H  
ATOM   4438  HB3 ALA A 304       3.183  11.166   0.054  1.00  0.00           H  
ATOM   4439  H   ALA A 304       2.259   7.979   1.477  1.00102.88           H  
ATOM   4440  HA  ALA A 304       1.112   9.880  -0.446  1.00104.22           H  
ATOM   4441  N   ILE A 305       3.297   7.642  -1.420  1.00106.72           N  
ATOM   4442  CA  ILE A 305       4.053   7.157  -2.584  1.00107.15           C  
ATOM   4443  C   ILE A 305       3.152   6.698  -3.747  1.00112.68           C  
ATOM   4444  O   ILE A 305       3.618   6.707  -4.884  1.00112.23           O  
ATOM   4445  CB  ILE A 305       5.078   6.034  -2.220  1.00  0.00           C  
ATOM   4446  CG1 ILE A 305       6.364   6.072  -3.086  1.00  0.00           C  
ATOM   4447  CG2 ILE A 305       4.518   4.590  -2.241  1.00  0.00           C  
ATOM   4448  CD1 ILE A 305       7.037   7.440  -3.263  1.00  0.00           C  
ATOM   4449  HB  ILE A 305       5.388   6.225  -1.191  1.00  0.00           H  
ATOM   4450 HG12 ILE A 305       7.112   5.437  -2.626  1.00  0.00           H  
ATOM   4451 HG13 ILE A 305       6.161   5.635  -4.062  1.00  0.00           H  
ATOM   4452 HG21 ILE A 305       5.165   3.912  -1.687  1.00  0.00           H  
ATOM   4453 HG22 ILE A 305       3.535   4.527  -1.792  1.00  0.00           H  
ATOM   4454 HG23 ILE A 305       4.430   4.200  -3.256  1.00  0.00           H  
ATOM   4455 HD11 ILE A 305       8.099   7.320  -3.477  1.00  0.00           H  
ATOM   4456 HD12 ILE A 305       6.601   8.000  -4.090  1.00  0.00           H  
ATOM   4457 HD13 ILE A 305       6.950   8.045  -2.359  1.00  0.00           H  
ATOM   4458  H   ILE A 305       3.234   7.027  -0.620  1.00106.72           H  
ATOM   4459  HA  ILE A 305       4.600   8.017  -2.965  1.00107.15           H  
ATOM   4460  N   ASN A 306       1.882   6.352  -3.468  1.00110.39           N  
ATOM   4461  CA  ASN A 306       0.899   6.037  -4.503  1.00110.35           C  
ATOM   4462  C   ASN A 306       0.609   7.252  -5.422  1.00115.22           C  
ATOM   4463  O   ASN A 306       0.843   7.106  -6.619  1.00114.52           O  
ATOM   4464  CB  ASN A 306      -0.361   5.382  -3.881  1.00111.39           C  
ATOM   4465  CG  ASN A 306      -1.243   4.633  -4.892  1.00132.14           C  
ATOM   4466  OD1 ASN A 306      -0.778   4.157  -5.926  1.00125.83           O  
ATOM   4467  ND2 ASN A 306      -2.533   4.507  -4.582  1.00123.12           N  
ATOM   4468  H   ASN A 306       1.554   6.354  -2.512  1.00110.39           H  
ATOM   4469  HA  ASN A 306       1.364   5.289  -5.149  1.00110.35           H  
ATOM   4470  HB3 ASN A 306      -0.954   6.092  -3.309  1.00111.39           H  
ATOM   4471  HB2 ASN A 306      -0.042   4.627  -3.160  1.00111.39           H  
ATOM   4472 HD22 ASN A 306      -3.163   4.030  -5.211  1.00123.12           H  
ATOM   4473 HD21 ASN A 306      -2.886   4.877  -3.711  1.00123.12           H  
ATOM   4474  N   PRO A 307       0.218   8.441  -4.898  1.00113.21           N  
ATOM   4475  CA  PRO A 307       0.038   9.629  -5.750  1.00114.82           C  
ATOM   4476  C   PRO A 307       1.330  10.241  -6.315  1.00120.60           C  
ATOM   4477  O   PRO A 307       1.263  10.749  -7.428  1.00120.49           O  
ATOM   4478  CB  PRO A 307      -0.732  10.621  -4.870  1.00117.53           C  
ATOM   4479  CG  PRO A 307      -0.357  10.236  -3.450  1.00121.06           C  
ATOM   4480  CD  PRO A 307      -0.248   8.719  -3.540  1.00114.86           C  
ATOM   4481  HA  PRO A 307      -0.594   9.366  -6.602  1.00114.82           H  
ATOM   4482  HB3 PRO A 307      -1.799  10.459  -5.024  1.00117.53           H  
ATOM   4483  HB2 PRO A 307      -0.524  11.670  -5.088  1.00117.53           H  
ATOM   4484  HG3 PRO A 307      -1.077  10.564  -2.699  1.00121.06           H  
ATOM   4485  HG2 PRO A 307       0.609  10.674  -3.201  1.00121.06           H  
ATOM   4486  HD2 PRO A 307       0.375   8.309  -2.750  1.00114.86           H  
ATOM   4487  HD3 PRO A 307      -1.240   8.287  -3.446  1.00114.86           H  
ATOM   4488  N   LEU A 308       2.467  10.184  -5.592  1.00118.48           N  
ATOM   4489  CA  LEU A 308       3.738  10.748  -6.070  1.00119.56           C  
ATOM   4490  C   LEU A 308       4.327   9.973  -7.256  1.00125.03           C  
ATOM   4491  O   LEU A 308       4.718  10.613  -8.230  1.00125.28           O  
ATOM   4492  CB  LEU A 308       4.770  10.878  -4.928  1.00  0.00           C  
ATOM   4493  CG  LEU A 308       4.495  12.041  -3.948  1.00  0.00           C  
ATOM   4494  CD1 LEU A 308       5.433  11.964  -2.724  1.00  0.00           C  
ATOM   4495  CD2 LEU A 308       4.550  13.424  -4.636  1.00  0.00           C  
ATOM   4496  HB2 LEU A 308       4.813   9.933  -4.386  1.00  0.00           H  
ATOM   4497  HB3 LEU A 308       5.768  11.022  -5.346  1.00  0.00           H  
ATOM   4498  HG  LEU A 308       3.479  11.915  -3.571  1.00  0.00           H  
ATOM   4499 HD11 LEU A 308       4.854  11.940  -1.800  1.00  0.00           H  
ATOM   4500 HD12 LEU A 308       6.050  11.065  -2.735  1.00  0.00           H  
ATOM   4501 HD13 LEU A 308       6.115  12.812  -2.655  1.00  0.00           H  
ATOM   4502 HD21 LEU A 308       5.084  14.169  -4.047  1.00  0.00           H  
ATOM   4503 HD22 LEU A 308       5.041  13.376  -5.608  1.00  0.00           H  
ATOM   4504 HD23 LEU A 308       3.544  13.812  -4.798  1.00  0.00           H  
ATOM   4505  H   LEU A 308       2.472   9.757  -4.676  1.00118.48           H  
ATOM   4506  HA  LEU A 308       3.520  11.749  -6.446  1.00119.56           H  
ATOM   4507  N   ILE A 309       4.340   8.628  -7.197  1.00122.34           N  
ATOM   4508  CA  ILE A 309       4.789   7.803  -8.324  1.00122.26           C  
ATOM   4509  C   ILE A 309       3.789   7.828  -9.497  1.00128.92           C  
ATOM   4510  O   ILE A 309       4.215   7.782 -10.649  1.00128.36           O  
ATOM   4511  CB  ILE A 309       5.104   6.330  -7.935  1.00  0.00           C  
ATOM   4512  CG1 ILE A 309       6.179   6.247  -6.828  1.00  0.00           C  
ATOM   4513  CG2 ILE A 309       5.506   5.435  -9.132  1.00  0.00           C  
ATOM   4514  CD1 ILE A 309       7.562   6.807  -7.189  1.00  0.00           C  
ATOM   4515  HB  ILE A 309       4.197   5.903  -7.507  1.00  0.00           H  
ATOM   4516 HG12 ILE A 309       5.837   6.804  -5.962  1.00  0.00           H  
ATOM   4517 HG13 ILE A 309       6.278   5.215  -6.490  1.00  0.00           H  
ATOM   4518 HG21 ILE A 309       5.914   4.483  -8.796  1.00  0.00           H  
ATOM   4519 HG22 ILE A 309       4.657   5.206  -9.775  1.00  0.00           H  
ATOM   4520 HG23 ILE A 309       6.269   5.909  -9.751  1.00  0.00           H  
ATOM   4521 HD11 ILE A 309       8.327   6.390  -6.533  1.00  0.00           H  
ATOM   4522 HD12 ILE A 309       7.851   6.577  -8.214  1.00  0.00           H  
ATOM   4523 HD13 ILE A 309       7.584   7.890  -7.067  1.00  0.00           H  
ATOM   4524  H   ILE A 309       4.002   8.141  -6.377  1.00122.34           H  
ATOM   4525  HA  ILE A 309       5.718   8.235  -8.678  1.00122.26           H  
ATOM   4526  N   TYR A 310       2.490   7.964  -9.189  1.00127.99           N  
ATOM   4527  CA  TYR A 310       1.424   8.044 -10.185  1.00129.26           C  
ATOM   4528  C   TYR A 310       1.135   9.493 -10.637  1.00136.33           C  
ATOM   4529  O   TYR A 310       0.106   9.703 -11.272  1.00136.35           O  
ATOM   4530  CB  TYR A 310       0.174   7.314  -9.643  1.00130.41           C  
ATOM   4531  CG  TYR A 310      -0.587   6.498 -10.668  1.00132.33           C  
ATOM   4532  CD1 TYR A 310      -0.021   5.292 -11.128  1.00133.01           C  
ATOM   4533  CD2 TYR A 310      -1.850   6.902 -11.140  1.00134.38           C  
ATOM   4534  CE1 TYR A 310      -0.704   4.499 -12.064  1.00133.67           C  
ATOM   4535  CE2 TYR A 310      -2.531   6.116 -12.092  1.00135.27           C  
ATOM   4536  CZ  TYR A 310      -1.955   4.914 -12.553  1.00142.14           C  
ATOM   4537  OH  TYR A 310      -2.598   4.134 -13.466  1.00144.28           O  
ATOM   4538  H   TYR A 310       2.204   8.011  -8.221  1.00127.99           H  
ATOM   4539  HA  TYR A 310       1.751   7.512 -11.078  1.00129.26           H  
ATOM   4540  HB3 TYR A 310      -0.485   7.983  -9.086  1.00130.41           H  
ATOM   4541  HB2 TYR A 310       0.490   6.553  -8.933  1.00130.41           H  
ATOM   4542  HD1 TYR A 310       0.944   4.973 -10.763  1.00133.01           H  
ATOM   4543  HD2 TYR A 310      -2.298   7.813 -10.768  1.00134.38           H  
ATOM   4544  HE1 TYR A 310      -0.264   3.574 -12.408  1.00133.67           H  
ATOM   4545  HE2 TYR A 310      -3.496   6.435 -12.457  1.00135.27           H  
ATOM   4546  HH  TYR A 310      -3.437   4.499 -13.754  1.00144.28           H  
ATOM   4547  N   CYS A 311       2.037  10.452 -10.347  1.00135.38           N  
ATOM   4548  CA  CYS A 311       1.921  11.855 -10.752  1.00137.68           C  
ATOM   4549  C   CYS A 311       3.227  12.355 -11.379  1.00143.85           C  
ATOM   4550  O   CYS A 311       3.185  12.813 -12.516  1.00144.28           O  
ATOM   4551  CB  CYS A 311       1.430  12.777  -9.612  1.00  0.00           C  
ATOM   4552  SG  CYS A 311       1.251  14.518 -10.109  1.00  0.00           S  
ATOM   4553  HB2 CYS A 311       0.458  12.434  -9.253  1.00  0.00           H  
ATOM   4554  HB3 CYS A 311       2.121  12.742  -8.769  1.00  0.00           H  
ATOM   4555  HG  CYS A 311       0.832  14.956  -8.919  1.00  0.00           H  
ATOM   4556  H   CYS A 311       2.857  10.210  -9.809  1.00135.38           H  
ATOM   4557  HA  CYS A 311       1.181  11.924 -11.551  1.00137.68           H  
ATOM   4558  N   VAL A 312       4.353  12.285 -10.645  1.00141.47           N  
ATOM   4559  CA  VAL A 312       5.624  12.872 -11.091  1.00142.74           C  
ATOM   4560  C   VAL A 312       6.365  12.007 -12.138  1.00147.50           C  
ATOM   4561  O   VAL A 312       7.240  12.538 -12.820  1.00147.54           O  
ATOM   4562  CB  VAL A 312       6.584  13.231  -9.911  1.00  0.00           C  
ATOM   4563  CG1 VAL A 312       5.843  13.908  -8.743  1.00  0.00           C  
ATOM   4564  CG2 VAL A 312       7.520  12.119  -9.398  1.00  0.00           C  
ATOM   4565  HB  VAL A 312       7.252  14.002 -10.301  1.00  0.00           H  
ATOM   4566 HG11 VAL A 312       6.545  14.287  -8.000  1.00  0.00           H  
ATOM   4567 HG12 VAL A 312       5.249  14.753  -9.093  1.00  0.00           H  
ATOM   4568 HG13 VAL A 312       5.171  13.220  -8.232  1.00  0.00           H  
ATOM   4569 HG21 VAL A 312       8.099  12.456  -8.538  1.00  0.00           H  
ATOM   4570 HG22 VAL A 312       6.963  11.239  -9.090  1.00  0.00           H  
ATOM   4571 HG23 VAL A 312       8.241  11.813 -10.156  1.00  0.00           H  
ATOM   4572  H   VAL A 312       4.345  11.884  -9.715  1.00141.47           H  
ATOM   4573  HA  VAL A 312       5.389  13.815 -11.589  1.00142.74           H  
ATOM   4574  N   PHE A 313       5.986  10.722 -12.271  1.00144.61           N  
ATOM   4575  CA  PHE A 313       6.487   9.818 -13.311  1.00144.45           C  
ATOM   4576  C   PHE A 313       5.443   9.595 -14.419  1.00149.99           C  
ATOM   4577  O   PHE A 313       5.837   9.413 -15.570  1.00149.24           O  
ATOM   4578  CB  PHE A 313       6.917   8.472 -12.698  1.00  0.00           C  
ATOM   4579  CG  PHE A 313       8.102   8.518 -11.750  1.00  0.00           C  
ATOM   4580  CD1 PHE A 313       7.918   8.898 -10.408  1.00  0.00           C  
ATOM   4581  CD2 PHE A 313       9.414   8.327 -12.229  1.00  0.00           C  
ATOM   4582  CE1 PHE A 313       9.004   9.004  -9.552  1.00  0.00           C  
ATOM   4583  CE2 PHE A 313      10.492   8.437 -11.359  1.00  0.00           C  
ATOM   4584  CZ  PHE A 313      10.287   8.764 -10.024  1.00  0.00           C  
ATOM   4585  HB2 PHE A 313       6.082   8.011 -12.180  1.00  0.00           H  
ATOM   4586  HB3 PHE A 313       7.167   7.783 -13.499  1.00  0.00           H  
ATOM   4587  HD1 PHE A 313       6.928   9.134 -10.062  1.00  0.00           H  
ATOM   4588  HD2 PHE A 313       9.584   8.085 -13.268  1.00  0.00           H  
ATOM   4589  HE1 PHE A 313       8.855   9.293  -8.522  1.00  0.00           H  
ATOM   4590  HE2 PHE A 313      11.494   8.271 -11.725  1.00  0.00           H  
ATOM   4591  HZ  PHE A 313      11.132   8.853  -9.357  1.00  0.00           H  
ATOM   4592  H   PHE A 313       5.269  10.352 -11.665  1.00144.61           H  
ATOM   4593  HA  PHE A 313       7.367  10.248 -13.794  1.00144.45           H  
ATOM   4594  N   SER A 314       4.143   9.626 -14.074  1.00148.20           N  
ATOM   4595  CA  SER A 314       3.035   9.472 -15.017  1.00148.81           C  
ATOM   4596  C   SER A 314       2.806  10.782 -15.787  1.00157.43           C  
ATOM   4597  O   SER A 314       2.322  11.752 -15.202  1.00158.35           O  
ATOM   4598  CB  SER A 314       1.762   9.078 -14.247  1.00  0.00           C  
ATOM   4599  OG  SER A 314       1.875   7.767 -13.734  1.00  0.00           O  
ATOM   4600  HB2 SER A 314       1.575   9.777 -13.435  1.00  0.00           H  
ATOM   4601  HB3 SER A 314       0.891   9.109 -14.903  1.00  0.00           H  
ATOM   4602  HG  SER A 314       1.075   7.560 -13.243  1.00  0.00           H  
ATOM   4603  H   SER A 314       3.884   9.776 -13.110  1.00148.20           H  
ATOM   4604  HA  SER A 314       3.269   8.675 -15.728  1.00148.81           H  
ATOM   4605  N   SER A 315       3.149  10.777 -17.087  1.00156.18           N  
ATOM   4606  CA  SER A 315       3.034  11.928 -17.992  1.00158.46           C  
ATOM   4607  C   SER A 315       1.594  12.449 -18.140  1.00165.40           C  
ATOM   4608  O   SER A 315       1.386  13.661 -18.197  1.00166.69           O  
ATOM   4609  CB  SER A 315       3.576  11.538 -19.381  1.00  0.00           C  
ATOM   4610  OG  SER A 315       4.973  11.344 -19.341  1.00  0.00           O  
ATOM   4611  HB2 SER A 315       3.096  10.632 -19.755  1.00  0.00           H  
ATOM   4612  HB3 SER A 315       3.373  12.328 -20.105  1.00  0.00           H  
ATOM   4613  HG  SER A 315       5.288  11.228 -20.240  1.00  0.00           H  
ATOM   4614  H   SER A 315       3.563   9.947 -17.485  1.00156.18           H  
ATOM   4615  HA  SER A 315       3.640  12.739 -17.585  1.00158.46           H  
ATOM   4616  N   SER A 316       0.639  11.506 -18.178  1.00162.63           N  
ATOM   4617  CA  SER A 316      -0.791  11.749 -18.322  1.00164.17           C  
ATOM   4618  C   SER A 316      -1.476  12.341 -17.080  1.00169.52           C  
ATOM   4619  O   SER A 316      -2.624  12.743 -17.233  1.00170.62           O  
ATOM   4620  CB  SER A 316      -1.464  10.434 -18.773  1.00  0.00           C  
ATOM   4621  OG  SER A 316      -1.435   9.447 -17.757  1.00  0.00           O  
ATOM   4622  HB2 SER A 316      -2.506  10.614 -19.045  1.00  0.00           H  
ATOM   4623  HB3 SER A 316      -0.977  10.037 -19.665  1.00  0.00           H  
ATOM   4624  HG  SER A 316      -1.863   8.654 -18.089  1.00  0.00           H  
ATOM   4625  H   SER A 316       0.904  10.535 -18.097  1.00162.63           H  
ATOM   4626  HA  SER A 316      -0.917  12.474 -19.128  1.00164.17           H  
ATOM   4627  N   ILE A 317      -0.811  12.373 -15.906  1.00165.60           N  
ATOM   4628  CA  ILE A 317      -1.385  12.863 -14.643  1.00166.10           C  
ATOM   4629  C   ILE A 317      -0.703  14.143 -14.126  1.00170.94           C  
ATOM   4630  O   ILE A 317      -1.370  14.928 -13.450  1.00171.59           O  
ATOM   4631  CB  ILE A 317      -1.414  11.759 -13.543  1.00  0.00           C  
ATOM   4632  CG1 ILE A 317      -2.454  10.698 -13.971  1.00  0.00           C  
ATOM   4633  CG2 ILE A 317      -1.730  12.268 -12.110  1.00  0.00           C  
ATOM   4634  CD1 ILE A 317      -2.453   9.405 -13.161  1.00  0.00           C  
ATOM   4635  HB  ILE A 317      -0.434  11.280 -13.517  1.00  0.00           H  
ATOM   4636 HG12 ILE A 317      -3.446  11.140 -13.932  1.00  0.00           H  
ATOM   4637 HG13 ILE A 317      -2.300  10.414 -15.011  1.00  0.00           H  
ATOM   4638 HG21 ILE A 317      -1.821  11.456 -11.392  1.00  0.00           H  
ATOM   4639 HG22 ILE A 317      -0.951  12.923 -11.720  1.00  0.00           H  
ATOM   4640 HG23 ILE A 317      -2.669  12.821 -12.091  1.00  0.00           H  
ATOM   4641 HD11 ILE A 317      -3.156   8.690 -13.588  1.00  0.00           H  
ATOM   4642 HD12 ILE A 317      -1.470   8.935 -13.176  1.00  0.00           H  
ATOM   4643 HD13 ILE A 317      -2.748   9.571 -12.126  1.00  0.00           H  
ATOM   4644  H   ILE A 317       0.134  12.018 -15.861  1.00165.60           H  
ATOM   4645  HA  ILE A 317      -2.425  13.136 -14.807  1.00166.10           H  
ATOM   4646  N   SER A 318       0.566  14.380 -14.498  1.00167.31           N  
ATOM   4647  CA  SER A 318       1.305  15.583 -14.106  1.00168.60           C  
ATOM   4648  C   SER A 318       0.711  16.874 -14.714  1.00175.35           C  
ATOM   4649  O   SER A 318       0.623  17.884 -14.014  1.00176.35           O  
ATOM   4650  CB  SER A 318       2.794  15.408 -14.469  1.00  0.00           C  
ATOM   4651  OG  SER A 318       3.609  16.165 -13.597  1.00  0.00           O  
ATOM   4652  HB2 SER A 318       3.103  14.367 -14.404  1.00  0.00           H  
ATOM   4653  HB3 SER A 318       2.991  15.707 -15.500  1.00  0.00           H  
ATOM   4654  HG  SER A 318       3.630  15.725 -12.744  1.00  0.00           H  
ATOM   4655  H   SER A 318       1.067  13.705 -15.058  1.00167.31           H  
ATOM   4656  HA  SER A 318       1.223  15.654 -13.020  1.00168.60           H  
ATOM   4657  N   PHE A 319       0.282  16.800 -15.988  1.00172.85           N  
ATOM   4658  CA  PHE A 319      -0.345  17.905 -16.716  1.00175.13           C  
ATOM   4659  C   PHE A 319      -1.812  18.213 -16.331  1.00180.17           C  
ATOM   4660  O   PHE A 319      -2.089  19.397 -16.140  1.00181.79           O  
ATOM   4661  CB  PHE A 319      -0.171  17.728 -18.241  1.00  0.00           C  
ATOM   4662  CG  PHE A 319       1.255  17.699 -18.784  1.00  0.00           C  
ATOM   4663  CD1 PHE A 319       2.321  18.378 -18.146  1.00  0.00           C  
ATOM   4664  CD2 PHE A 319       1.490  17.121 -20.050  1.00  0.00           C  
ATOM   4665  CE1 PHE A 319       3.584  18.394 -18.721  1.00  0.00           C  
ATOM   4666  CE2 PHE A 319       2.759  17.158 -20.614  1.00  0.00           C  
ATOM   4667  CZ  PHE A 319       3.804  17.782 -19.947  1.00  0.00           C  
ATOM   4668  HB2 PHE A 319      -0.655  16.800 -18.547  1.00  0.00           H  
ATOM   4669  HB3 PHE A 319      -0.703  18.527 -18.761  1.00  0.00           H  
ATOM   4670  HD1 PHE A 319       2.182  18.885 -17.204  1.00  0.00           H  
ATOM   4671  HD2 PHE A 319       0.683  16.644 -20.586  1.00  0.00           H  
ATOM   4672  HE1 PHE A 319       4.397  18.897 -18.219  1.00  0.00           H  
ATOM   4673  HE2 PHE A 319       2.931  16.700 -21.577  1.00  0.00           H  
ATOM   4674  HZ  PHE A 319       4.788  17.803 -20.391  1.00  0.00           H  
ATOM   4675  H   PHE A 319       0.395  15.937 -16.501  1.00172.85           H  
ATOM   4676  HA  PHE A 319       0.194  18.813 -16.438  1.00175.13           H  
ATOM   4677  N   PRO A 320      -2.723  17.219 -16.156  1.00175.52           N  
ATOM   4678  CA  PRO A 320      -4.085  17.519 -15.677  1.00175.98           C  
ATOM   4679  C   PRO A 320      -4.199  17.883 -14.190  1.00180.93           C  
ATOM   4680  O   PRO A 320      -5.198  18.503 -13.838  1.00181.86           O  
ATOM   4681  CD  PRO A 320      -2.653  15.821 -16.582  1.00  0.00           C  
ATOM   4682  CB  PRO A 320      -4.906  16.271 -15.992  1.00  0.00           C  
ATOM   4683  CG  PRO A 320      -3.882  15.171 -15.939  1.00  0.00           C  
ATOM   4684  HD3 PRO A 320      -2.738  15.785 -17.669  1.00  0.00           H  
ATOM   4685  HD2 PRO A 320      -1.737  15.309 -16.314  1.00  0.00           H  
ATOM   4686  HB2 PRO A 320      -5.741  16.097 -15.310  1.00  0.00           H  
ATOM   4687  HB3 PRO A 320      -5.317  16.346 -17.000  1.00  0.00           H  
ATOM   4688  HG3 PRO A 320      -4.252  14.277 -16.434  1.00  0.00           H  
ATOM   4689  HG2 PRO A 320      -3.686  14.929 -14.895  1.00  0.00           H  
ATOM   4690  HA  PRO A 320      -4.495  18.336 -16.264  1.00175.98           H  
ATOM   4691  N   CYS A 321      -3.204  17.530 -13.356  1.00177.02           N  
ATOM   4692  CA  CYS A 321      -3.149  17.970 -11.959  1.00177.58           C  
ATOM   4693  C   CYS A 321      -2.804  19.472 -11.859  1.00184.80           C  
ATOM   4694  O   CYS A 321      -3.358  20.157 -11.002  1.00185.45           O  
ATOM   4695  CB  CYS A 321      -2.237  17.076 -11.094  1.00  0.00           C  
ATOM   4696  SG  CYS A 321      -2.372  17.476  -9.323  1.00  0.00           S  
ATOM   4697  HB2 CYS A 321      -2.518  16.029 -11.211  1.00  0.00           H  
ATOM   4698  HB3 CYS A 321      -1.195  17.163 -11.408  1.00  0.00           H  
ATOM   4699  HG  CYS A 321      -1.494  16.559  -8.907  1.00  0.00           H  
ATOM   4700  H   CYS A 321      -2.421  16.986 -13.694  1.00177.02           H  
ATOM   4701  HA  CYS A 321      -4.154  17.854 -11.556  1.00177.58           H  
ATOM   4702  N   ARG A 322      -1.971  19.976 -12.786  1.00182.87           N  
ATOM   4703  CA  ARG A 322      -1.739  21.410 -12.973  1.00185.26           C  
ATOM   4704  C   ARG A 322      -2.952  22.118 -13.609  1.00192.35           C  
ATOM   4705  O   ARG A 322      -3.258  23.234 -13.195  1.00193.94           O  
ATOM   4706  CB  ARG A 322      -0.456  21.638 -13.798  1.00  0.00           C  
ATOM   4707  CG  ARG A 322       0.832  21.303 -13.026  1.00  0.00           C  
ATOM   4708  CD  ARG A 322       2.097  21.456 -13.883  1.00  0.00           C  
ATOM   4709  NE  ARG A 322       3.319  21.420 -13.066  1.00  0.00           N  
ATOM   4710  CZ  ARG A 322       3.894  22.480 -12.469  1.00  0.00           C  
ATOM   4711  NH1 ARG A 322       3.392  23.715 -12.606  1.00  0.00           N  
ATOM   4712  NH2 ARG A 322       4.991  22.300 -11.723  1.00  0.00           N1+
ATOM   4713  HB2 ARG A 322      -0.499  21.070 -14.728  1.00  0.00           H  
ATOM   4714  HB3 ARG A 322      -0.404  22.689 -14.088  1.00  0.00           H  
ATOM   4715  HG2 ARG A 322       0.913  21.863 -12.094  1.00  0.00           H  
ATOM   4716  HG3 ARG A 322       0.756  20.254 -12.740  1.00  0.00           H  
ATOM   4717  HD2 ARG A 322       2.178  20.542 -14.473  1.00  0.00           H  
ATOM   4718  HD3 ARG A 322       2.057  22.271 -14.607  1.00  0.00           H  
ATOM   4719  HE  ARG A 322       3.710  20.502 -12.904  1.00  0.00           H  
ATOM   4720 HH12 ARG A 322       3.830  24.505 -12.156  1.00  0.00           H  
ATOM   4721 HH11 ARG A 322       2.566  23.863 -13.169  1.00  0.00           H  
ATOM   4722 HH22 ARG A 322       5.436  23.084 -11.268  1.00  0.00           H  
ATOM   4723 HH21 ARG A 322       5.388  21.378 -11.611  1.00  0.00           H  
ATOM   4724  H   ARG A 322      -1.556  19.361 -13.472  1.00182.87           H  
ATOM   4725  HA  ARG A 322      -1.587  21.855 -11.987  1.00185.26           H  
ATOM   4726  N   GLU A 323      -3.640  21.457 -14.558  1.00189.45           N  
ATOM   4727  CA  GLU A 323      -4.834  21.971 -15.242  1.00191.54           C  
ATOM   4728  C   GLU A 323      -6.125  21.868 -14.393  1.00196.64           C  
ATOM   4729  O   GLU A 323      -7.160  22.338 -14.857  1.00197.50           O  
ATOM   4730  CB  GLU A 323      -4.961  21.269 -16.616  1.00  0.00           C  
ATOM   4731  CG  GLU A 323      -5.915  21.935 -17.637  1.00  0.00           C  
ATOM   4732  CD  GLU A 323      -5.987  21.218 -18.991  1.00  0.00           C  
ATOM   4733  OE1 GLU A 323      -5.191  20.279 -19.214  1.00  0.00           O  
ATOM   4734  OE2 GLU A 323      -6.859  21.627 -19.789  1.00  0.00           O1-
ATOM   4735  HB2 GLU A 323      -3.970  21.171 -17.062  1.00  0.00           H  
ATOM   4736  HB3 GLU A 323      -5.324  20.259 -16.446  1.00  0.00           H  
ATOM   4737  HG2 GLU A 323      -6.933  21.973 -17.257  1.00  0.00           H  
ATOM   4738  HG3 GLU A 323      -5.607  22.966 -17.812  1.00  0.00           H  
ATOM   4739  H   GLU A 323      -3.319  20.546 -14.859  1.00189.45           H  
ATOM   4740  HA  GLU A 323      -4.665  23.033 -15.434  1.00191.54           H  
ATOM   4741  N   GLN A 324      -6.068  21.294 -13.174  1.00192.73           N  
ATOM   4742  CA  GLN A 324      -7.185  21.299 -12.218  1.00192.80           C  
ATOM   4743  C   GLN A 324      -6.897  22.288 -11.074  1.00198.76           C  
ATOM   4744  O   GLN A 324      -7.828  22.949 -10.617  1.00199.77           O  
ATOM   4745  CB  GLN A 324      -7.498  19.858 -11.721  1.00  0.00           C  
ATOM   4746  CG  GLN A 324      -6.786  19.376 -10.435  1.00  0.00           C  
ATOM   4747  CD  GLN A 324      -7.072  17.910 -10.108  1.00  0.00           C  
ATOM   4748  OE1 GLN A 324      -6.216  17.050 -10.297  1.00  0.00           O  
ATOM   4749  NE2 GLN A 324      -8.271  17.618  -9.601  1.00  0.00           N  
ATOM   4750  HB2 GLN A 324      -8.572  19.805 -11.535  1.00  0.00           H  
ATOM   4751  HB3 GLN A 324      -7.326  19.149 -12.531  1.00  0.00           H  
ATOM   4752  HG2 GLN A 324      -5.712  19.490 -10.546  1.00  0.00           H  
ATOM   4753  HG3 GLN A 324      -7.077  19.978  -9.574  1.00  0.00           H  
ATOM   4754 HE22 GLN A 324      -8.502  16.661  -9.377  1.00  0.00           H  
ATOM   4755 HE21 GLN A 324      -8.957  18.344  -9.451  1.00  0.00           H  
ATOM   4756  H   GLN A 324      -5.204  20.877 -12.860  1.00192.73           H  
ATOM   4757  HA  GLN A 324      -8.092  21.651 -12.712  1.00192.80           H  
ATOM   4758  N   ARG A 325      -5.629  22.369 -10.629  1.00195.41           N  
ATOM   4759  CA  ARG A 325      -5.214  23.167  -9.475  1.00196.53           C  
ATOM   4760  C   ARG A 325      -5.112  24.668  -9.800  1.00204.24           C  
ATOM   4761  O   ARG A 325      -5.480  25.482  -8.955  1.00205.12           O  
ATOM   4762  CB  ARG A 325      -3.904  22.576  -8.913  1.00  0.00           C  
ATOM   4763  CG  ARG A 325      -3.525  23.054  -7.501  1.00  0.00           C  
ATOM   4764  CD  ARG A 325      -2.261  22.349  -6.976  1.00  0.00           C  
ATOM   4765  NE  ARG A 325      -2.091  22.518  -5.525  1.00  0.00           N  
ATOM   4766  CZ  ARG A 325      -1.731  23.636  -4.871  1.00  0.00           C  
ATOM   4767  NH1 ARG A 325      -1.429  24.768  -5.524  1.00  0.00           N  
ATOM   4768  NH2 ARG A 325      -1.669  23.616  -3.534  1.00  0.00           N1+
ATOM   4769  HB2 ARG A 325      -4.028  21.494  -8.855  1.00  0.00           H  
ATOM   4770  HB3 ARG A 325      -3.080  22.749  -9.608  1.00  0.00           H  
ATOM   4771  HG2 ARG A 325      -3.324  24.123  -7.567  1.00  0.00           H  
ATOM   4772  HG3 ARG A 325      -4.350  22.941  -6.797  1.00  0.00           H  
ATOM   4773  HD2 ARG A 325      -2.244  21.297  -7.266  1.00  0.00           H  
ATOM   4774  HD3 ARG A 325      -1.379  22.803  -7.429  1.00  0.00           H  
ATOM   4775  HE  ARG A 325      -2.331  21.707  -4.973  1.00  0.00           H  
ATOM   4776 HH12 ARG A 325      -1.167  25.602  -5.019  1.00  0.00           H  
ATOM   4777 HH11 ARG A 325      -1.476  24.794  -6.532  1.00  0.00           H  
ATOM   4778 HH22 ARG A 325      -1.406  24.445  -3.021  1.00  0.00           H  
ATOM   4779 HH21 ARG A 325      -1.894  22.773  -3.025  1.00  0.00           H  
ATOM   4780  H   ARG A 325      -4.915  21.790 -11.048  1.00195.41           H  
ATOM   4781  HA  ARG A 325      -5.979  23.057  -8.704  1.00196.53           H  
ATOM   4782  N   SER A 326      -4.672  25.005 -11.026  1.00202.47           N  
ATOM   4783  CA  SER A 326      -4.658  26.379 -11.541  1.00205.59           C  
ATOM   4784  C   SER A 326      -6.032  26.824 -12.078  1.00211.67           C  
ATOM   4785  O   SER A 326      -6.306  28.023 -12.079  1.00213.41           O  
ATOM   4786  CB  SER A 326      -3.586  26.514 -12.638  1.00  0.00           C  
ATOM   4787  OG  SER A 326      -2.290  26.438 -12.078  1.00  0.00           O  
ATOM   4788  HB2 SER A 326      -3.707  25.759 -13.415  1.00  0.00           H  
ATOM   4789  HB3 SER A 326      -3.668  27.483 -13.133  1.00  0.00           H  
ATOM   4790  HG  SER A 326      -1.648  26.528 -12.785  1.00  0.00           H  
ATOM   4791  H   SER A 326      -4.363  24.286 -11.667  1.00202.47           H  
ATOM   4792  HA  SER A 326      -4.399  27.062 -10.729  1.00205.59           H  
ATOM   4793  N   GLN A 327      -6.871  25.861 -12.504  1.00206.83           N  
ATOM   4794  CA  GLN A 327      -8.238  26.082 -12.990  1.00208.03           C  
ATOM   4795  C   GLN A 327      -9.226  26.444 -11.864  1.00212.75           C  
ATOM   4796  O   GLN A 327     -10.200  27.148 -12.129  1.00213.47           O  
ATOM   4797  CB  GLN A 327      -8.672  24.823 -13.768  1.00  0.00           C  
ATOM   4798  CG  GLN A 327     -10.067  24.838 -14.427  1.00  0.00           C  
ATOM   4799  CD  GLN A 327     -10.182  25.858 -15.562  1.00  0.00           C  
ATOM   4800  OE1 GLN A 327      -9.330  25.910 -16.446  1.00  0.00           O  
ATOM   4801  NE2 GLN A 327     -11.252  26.654 -15.560  1.00  0.00           N  
ATOM   4802  HB2 GLN A 327      -7.931  24.655 -14.550  1.00  0.00           H  
ATOM   4803  HB3 GLN A 327      -8.615  23.958 -13.107  1.00  0.00           H  
ATOM   4804  HG2 GLN A 327     -10.261  23.855 -14.857  1.00  0.00           H  
ATOM   4805  HG3 GLN A 327     -10.849  24.997 -13.684  1.00  0.00           H  
ATOM   4806 HE22 GLN A 327     -11.375  27.335 -16.294  1.00  0.00           H  
ATOM   4807 HE21 GLN A 327     -11.932  26.594 -14.816  1.00  0.00           H  
ATOM   4808  H   GLN A 327      -6.570  24.898 -12.468  1.00206.83           H  
ATOM   4809  HA  GLN A 327      -8.210  26.925 -13.683  1.00208.03           H  
ATOM   4810  N   ASP A 328      -8.935  25.986 -10.632  1.00207.03           N  
ATOM   4811  CA  ASP A 328      -9.636  26.317  -9.387  1.00206.82           C  
ATOM   4812  C   ASP A 328      -9.600  27.830  -9.062  1.00212.21           C  
ATOM   4813  O   ASP A 328     -10.571  28.350  -8.513  1.00211.57           O  
ATOM   4814  CB  ASP A 328      -9.065  25.456  -8.233  1.00  0.00           C  
ATOM   4815  CG  ASP A 328      -9.631  25.740  -6.838  1.00  0.00           C  
ATOM   4816  OD1 ASP A 328     -10.820  25.419  -6.623  1.00  0.00           O  
ATOM   4817  OD2 ASP A 328      -8.844  26.228  -5.998  1.00  0.00           O1-
ATOM   4818  HB2 ASP A 328      -9.192  24.393  -8.440  1.00  0.00           H  
ATOM   4819  HB3 ASP A 328      -7.985  25.595  -8.185  1.00  0.00           H  
ATOM   4820  H   ASP A 328      -8.126  25.391 -10.520  1.00207.03           H  
ATOM   4821  HA  ASP A 328     -10.683  26.041  -9.526  1.00206.82           H  
ATOM   4822  N   SER A 329      -8.498  28.508  -9.435  1.00209.56           N  
ATOM   4823  CA  SER A 329      -8.271  29.948  -9.240  1.00221.92           C  
ATOM   4824  C   SER A 329      -8.823  30.722 -10.426  1.00232.48           C  
ATOM   4825  O   SER A 329      -9.052  30.238 -11.536  1.00201.40           O  
ATOM   4826  CB  SER A 329      -6.757  30.233  -9.088  1.00  0.00           C  
ATOM   4827  OG  SER A 329      -6.314  29.932  -7.780  1.00  0.00           O  
ATOM   4828  HB2 SER A 329      -6.164  29.665  -9.808  1.00  0.00           H  
ATOM   4829  HB3 SER A 329      -6.528  31.287  -9.258  1.00  0.00           H  
ATOM   4830  HG  SER A 329      -5.363  30.060  -7.740  1.00  0.00           H  
ATOM   4831  H   SER A 329      -7.754  28.005  -9.898  1.00209.56           H  
ATOM   4832  HA  SER A 329      -8.789  30.298  -8.343  1.00221.92           H  
ATOM   4833  HXT SER A 329      -8.992  31.780 -10.229  1.00232.48           H  
TER    4834      SER A 329
HETATM 4835  C1  L19     0       1.866  -3.324  15.799  1.00  0.00           C  
HETATM 4836  N1  L19     0       0.575  -4.042  15.766  1.00  0.00           N  
HETATM 4837  C2  L19     0      -0.054  -4.493  17.016  1.00  0.00           C  
HETATM 4838  C3  L19     0       1.012  -5.210  17.891  1.00  0.00           C  
HETATM 4839  N2  L19     0       2.262  -4.422  17.923  1.00  0.00           N  
HETATM 4840  C4  L19     0       2.372  -3.139  17.256  1.00  0.00           C  
HETATM 4841  C5  L19     0       3.856  -2.757  17.468  1.00  0.00           C  
HETATM 4842  O1  L19     0       4.400  -4.072  17.624  1.00  0.00           O  
HETATM 4843  C6  L19     0       3.516  -5.012  18.034  1.00  0.00           C  
HETATM 4844  O2  L19     0       3.854  -6.138  18.391  1.00  0.00           O  
HETATM 4845  C7  L19     0       4.469  -2.015  16.257  1.00  0.00           C  
HETATM 4846  C8  L19     0       4.166  -1.960  18.761  1.00  0.00           C  
HETATM 4847  C9  L19     0       5.417  -2.627  15.430  1.00  0.00           C  
HETATM 4848  C10 L19     0       5.991  -1.936  14.371  1.00  0.00           C  
HETATM 4849  C11 L19     0       5.639  -0.612  14.147  1.00  0.00           C  
HETATM 4850  C12 L19     0       4.693   0.014  14.950  1.00  0.00           C  
HETATM 4851  C13 L19     0       4.099  -0.693  15.992  1.00  0.00           C  
HETATM 4852  C14 L19     0       5.495  -1.594  19.009  1.00  0.00           C  
HETATM 4853  C15 L19     0       5.829  -0.852  20.133  1.00  0.00           C  
HETATM 4854  C16 L19     0       4.844  -0.497  21.047  1.00  0.00           C  
HETATM 4855  C17 L19     0       3.520  -0.865  20.828  1.00  0.00           C  
HETATM 4856  C18 L19     0       3.182  -1.591  19.691  1.00  0.00           C  
HETATM 4857  C19 L19     0      -0.194  -3.963  14.661  1.00  0.00           C  
HETATM 4858  O3  L19     0      -1.333  -3.491  14.660  1.00  0.00           O  
HETATM 4859  N3  L19     0       0.378  -4.527  13.584  1.00  0.00           N  
HETATM 4860  C20 L19     0      -0.296  -4.811  12.321  1.00  0.00           C  
HETATM 4861  C21 L19     0       0.553  -4.528  11.092  1.00  0.00           C  
HETATM 4862  C22 L19     0       1.835  -5.073  10.980  1.00  0.00           C  
HETATM 4863  C23 L19     0       2.617  -4.787   9.869  1.00  0.00           C  
HETATM 4864  C24 L19     0       2.114  -3.968   8.862  1.00  0.00           C  
HETATM 4865  C25 L19     0       0.828  -3.442   8.950  1.00  0.00           C  
HETATM 4866  C26 L19     0       0.047  -3.726  10.067  1.00  0.00           C  
HETATM 4867  F1  L19     0       2.883  -3.693   7.788  1.00  0.00           F  
HETATM 4868  C27 L19     0       0.458  -5.507  19.283  1.00  0.00           C  
HETATM 4869  C28 L19     0       0.452  -4.524  20.279  1.00  0.00           C  
HETATM 4870  C29 L19     0      -0.097  -4.798  21.527  1.00  0.00           C  
HETATM 4871  C30 L19     0      -0.614  -6.063  21.792  1.00  0.00           C  
HETATM 4872  C31 L19     0      -0.612  -7.049  20.807  1.00  0.00           C  
HETATM 4873  C32 L19     0      -0.082  -6.767  19.552  1.00  0.00           C  
HETATM 4874  H11 L19     0       1.775  -2.340  15.338  1.00  0.00           H  
HETATM 4875  H12 L19     0       2.609  -3.895  15.242  1.00  0.00           H  
HETATM 4876  H21 L19     0      -0.866  -5.199  16.826  1.00  0.00           H  
HETATM 4877  H22 L19     0      -0.416  -3.626  17.569  1.00  0.00           H  
HETATM 4878  H3  L19     0       1.255  -6.168  17.428  1.00  0.00           H  
HETATM 4879  H4  L19     0       1.710  -2.401  17.702  1.00  0.00           H  
HETATM 4880  H9  L19     0       5.733  -3.633  15.615  1.00  0.00           H  
HETATM 4881  H10 L19     0       6.717  -2.421  13.738  1.00  0.00           H  
HETATM 4882  H11 L19     0       6.091  -0.077  13.331  1.00  0.00           H  
HETATM 4883  H12 L19     0       4.413   1.039  14.754  1.00  0.00           H  
HETATM 4884  H13 L19     0       3.362  -0.212  16.610  1.00  0.00           H  
HETATM 4885  H14 L19     0       6.278  -1.880  18.321  1.00  0.00           H  
HETATM 4886  H15 L19     0       6.855  -0.563  20.284  1.00  0.00           H  
HETATM 4887  H16 L19     0       5.111   0.059  21.933  1.00  0.00           H  
HETATM 4888  H17 L19     0       2.755  -0.592  21.540  1.00  0.00           H  
HETATM 4889  H18 L19     0       2.149  -1.859  19.565  1.00  0.00           H  
HETATM 4890  HN3 L19     0       1.273  -4.985  13.718  1.00  0.00           H  
HETATM 4891 H201 L19     0      -1.240  -4.266  12.250  1.00  0.00           H  
HETATM 4892 H202 L19     0      -0.552  -5.871  12.323  1.00  0.00           H  
HETATM 4893  H22 L19     0       2.235  -5.711  11.752  1.00  0.00           H  
HETATM 4894  H23 L19     0       3.613  -5.193   9.793  1.00  0.00           H  
HETATM 4895  H25 L19     0       0.440  -2.817   8.159  1.00  0.00           H  
HETATM 4896  H26 L19     0      -0.951  -3.324  10.137  1.00  0.00           H  
HETATM 4897  H28 L19     0       0.847  -3.541  20.081  1.00  0.00           H  
HETATM 4898  H29 L19     0      -0.125  -4.028  22.280  1.00  0.00           H  
HETATM 4899  H30 L19     0      -1.022  -6.278  22.768  1.00  0.00           H  
HETATM 4900  H31 L19     0      -1.018  -8.028  21.015  1.00  0.00           H  
HETATM 4901  H32 L19     0      -0.092  -7.531  18.792  1.00  0.00           H  
END   
