# Supplementary material for: Structure–Activity Relationship Studies on Oxazolo[3,4-a]pyrazine Derivatives Leading to the Discovery of a Novel Neuropeptide S Receptor Antagonist with Potent In Vivo Activity
Source: J Med Chem. 2021 Mar 18;64(7):4089–108. doi: 10.1021/acs.jmedchem.0c02223 (PMC8041306; doi:10.1021/acs.jmedchem.0c02223)
Supplement: Supplementary file 8 — jm0c02223_si_008.pdb [file jm0c02223_si_008.pdb]

ATOM      1  N   GLU A  40      10.867   5.167  36.064  1.00147.75           N  
ATOM      2  CA  GLU A  40      10.935   4.963  34.603  1.00146.31           C  
ATOM      3  C   GLU A  40      12.334   5.390  34.092  1.00151.49           C  
ATOM      4  O   GLU A  40      12.881   4.699  33.232  1.00150.45           O  
ATOM      5  CB  GLU A  40       9.797   5.714  33.864  1.00  0.00           C  
ATOM      6  CG  GLU A  40       9.676   5.401  32.354  1.00  0.00           C  
ATOM      7  CD  GLU A  40       8.619   6.263  31.662  1.00  0.00           C  
ATOM      8  OE1 GLU A  40       8.796   7.501  31.680  1.00  0.00           O  
ATOM      9  OE2 GLU A  40       7.664   5.675  31.109  1.00  0.00           O1-
ATOM     10  HB2 GLU A  40       8.844   5.467  34.335  1.00  0.00           H  
ATOM     11  HB3 GLU A  40       9.919   6.790  34.008  1.00  0.00           H  
ATOM     12  HG2 GLU A  40      10.623   5.574  31.842  1.00  0.00           H  
ATOM     13  HG3 GLU A  40       9.434   4.347  32.212  1.00  0.00           H  
ATOM     14  H1  GLU A  40       9.932   4.975  36.395  1.00147.75           H  
ATOM     15  H2  GLU A  40      11.463   4.503  36.538  1.00147.75           H  
ATOM     16  HA  GLU A  40      10.811   3.898  34.400  1.00146.31           H  
ATOM     17  N   TRP A  41      12.850   6.550  34.557  1.00149.52           N  
ATOM     18  CA  TRP A  41      14.022   7.263  34.021  1.00150.58           C  
ATOM     19  C   TRP A  41      13.854   7.699  32.543  1.00152.69           C  
ATOM     20  O   TRP A  41      14.852   7.863  31.840  1.00152.92           O  
ATOM     21  CB  TRP A  41      15.342   6.485  34.279  1.00  0.00           C  
ATOM     22  CG  TRP A  41      15.787   6.355  35.708  1.00  0.00           C  
ATOM     23  CD1 TRP A  41      15.416   5.383  36.573  1.00  0.00           C  
ATOM     24  CD2 TRP A  41      16.663   7.248  36.464  1.00  0.00           C  
ATOM     25  NE1 TRP A  41      16.025   5.593  37.794  1.00  0.00           N  
ATOM     26  CE2 TRP A  41      16.808   6.730  37.788  1.00  0.00           C  
ATOM     27  CE3 TRP A  41      17.364   8.440  36.163  1.00  0.00           C  
ATOM     28  CZ2 TRP A  41      17.609   7.358  38.758  1.00  0.00           C  
ATOM     29  CZ3 TRP A  41      18.169   9.080  37.128  1.00  0.00           C  
ATOM     30  CH2 TRP A  41      18.294   8.541  38.423  1.00  0.00           C  
ATOM     31  HB2 TRP A  41      15.293   5.488  33.842  1.00  0.00           H  
ATOM     32  HB3 TRP A  41      16.169   6.979  33.769  1.00  0.00           H  
ATOM     33  HD1 TRP A  41      14.752   4.567  36.326  1.00  0.00           H  
ATOM     34  HE1 TRP A  41      15.893   4.975  38.582  1.00  0.00           H  
ATOM     35  HE3 TRP A  41      17.283   8.866  35.174  1.00  0.00           H  
ATOM     36  HZ2 TRP A  41      17.696   6.939  39.750  1.00  0.00           H  
ATOM     37  HZ3 TRP A  41      18.695   9.988  36.872  1.00  0.00           H  
ATOM     38  HH2 TRP A  41      18.912   9.035  39.158  1.00  0.00           H  
ATOM     39  H   TRP A  41      12.336   7.036  35.277  1.00149.52           H  
ATOM     40  HA  TRP A  41      14.088   8.200  34.574  1.00150.58           H  
ATOM     41  N   GLY A  42      12.598   7.884  32.095  1.00147.09           N  
ATOM     42  CA  GLY A  42      12.254   8.232  30.718  1.00145.23           C  
ATOM     43  C   GLY A  42      12.242   9.755  30.545  1.00150.74           C  
ATOM     44  O   GLY A  42      11.783  10.483  31.426  1.00151.77           O  
ATOM     45  HA3 GLY A  42      11.259   7.846  30.497  1.00145.23           H  
ATOM     46  H   GLY A  42      11.824   7.753  32.731  1.00147.09           H  
ATOM     47  HA2 GLY A  42      12.940   7.760  30.013  1.00145.23           H  
ATOM     48  N   SER A  43      12.712  10.214  29.374  1.00146.76           N  
ATOM     49  CA  SER A  43      12.801  11.619  28.980  1.00147.66           C  
ATOM     50  C   SER A  43      12.919  11.680  27.450  1.00149.73           C  
ATOM     51  O   SER A  43      13.981  11.349  26.921  1.00149.72           O  
ATOM     52  CB  SER A  43      14.015  12.300  29.660  1.00  0.00           C  
ATOM     53  OG  SER A  43      13.681  12.800  30.938  1.00  0.00           O  
ATOM     54  HB2 SER A  43      14.862  11.617  29.742  1.00  0.00           H  
ATOM     55  HB3 SER A  43      14.357  13.153  29.072  1.00  0.00           H  
ATOM     56  HG  SER A  43      14.479  13.129  31.357  1.00  0.00           H  
ATOM     57  H   SER A  43      13.059   9.555  28.692  1.00146.76           H  
ATOM     58  HA  SER A  43      11.884  12.139  29.266  1.00147.66           H  
ATOM     59  N   PHE A  44      11.833  12.089  26.773  1.00144.30           N  
ATOM     60  CA  PHE A  44      11.774  12.221  25.316  1.00142.84           C  
ATOM     61  C   PHE A  44      11.681  13.718  24.983  1.00147.76           C  
ATOM     62  O   PHE A  44      10.793  14.401  25.497  1.00148.68           O  
ATOM     63  CB  PHE A  44      10.562  11.415  24.801  1.00  0.00           C  
ATOM     64  CG  PHE A  44      10.615  11.070  23.325  1.00  0.00           C  
ATOM     65  CD1 PHE A  44      11.547  10.116  22.867  1.00  0.00           C  
ATOM     66  CD2 PHE A  44       9.833  11.769  22.384  1.00  0.00           C  
ATOM     67  CE1 PHE A  44      11.649   9.845  21.511  1.00  0.00           C  
ATOM     68  CE2 PHE A  44       9.933  11.460  21.035  1.00  0.00           C  
ATOM     69  CZ  PHE A  44      10.833  10.498  20.598  1.00  0.00           C  
ATOM     70  HB2 PHE A  44      10.514  10.466  25.337  1.00  0.00           H  
ATOM     71  HB3 PHE A  44       9.624  11.925  25.027  1.00  0.00           H  
ATOM     72  HD1 PHE A  44      12.191   9.603  23.567  1.00  0.00           H  
ATOM     73  HD2 PHE A  44       9.156  12.544  22.701  1.00  0.00           H  
ATOM     74  HE1 PHE A  44      12.380   9.138  21.164  1.00  0.00           H  
ATOM     75  HE2 PHE A  44       9.320  11.996  20.330  1.00  0.00           H  
ATOM     76  HZ  PHE A  44      10.917  10.281  19.543  1.00  0.00           H  
ATOM     77  H   PHE A  44      10.998  12.353  27.276  1.00144.30           H  
ATOM     78  HA  PHE A  44      12.679  11.811  24.863  1.00142.84           H  
ATOM     79  N   TYR A  45      12.632  14.204  24.169  1.00143.58           N  
ATOM     80  CA  TYR A  45      12.831  15.628  23.888  1.00144.75           C  
ATOM     81  C   TYR A  45      11.752  16.227  22.974  1.00145.99           C  
ATOM     82  O   TYR A  45      11.245  15.549  22.078  1.00144.35           O  
ATOM     83  CB  TYR A  45      14.217  15.838  23.251  1.00  0.00           C  
ATOM     84  CG  TYR A  45      15.397  15.444  24.118  1.00  0.00           C  
ATOM     85  CD1 TYR A  45      16.005  14.180  23.967  1.00  0.00           C  
ATOM     86  CD2 TYR A  45      15.897  16.353  25.073  1.00  0.00           C  
ATOM     87  CE1 TYR A  45      17.108  13.828  24.770  1.00  0.00           C  
ATOM     88  CE2 TYR A  45      17.002  16.003  25.872  1.00  0.00           C  
ATOM     89  CZ  TYR A  45      17.609  14.740  25.720  1.00  0.00           C  
ATOM     90  OH  TYR A  45      18.681  14.400  26.491  1.00  0.00           O  
ATOM     91  HB2 TYR A  45      14.270  15.292  22.314  1.00  0.00           H  
ATOM     92  HB3 TYR A  45      14.345  16.889  22.989  1.00  0.00           H  
ATOM     93  HD1 TYR A  45      15.631  13.478  23.236  1.00  0.00           H  
ATOM     94  HD2 TYR A  45      15.437  17.323  25.193  1.00  0.00           H  
ATOM     95  HE1 TYR A  45      17.572  12.860  24.651  1.00  0.00           H  
ATOM     96  HE2 TYR A  45      17.381  16.705  26.599  1.00  0.00           H  
ATOM     97  HH  TYR A  45      18.950  15.097  27.093  1.00  0.00           H  
ATOM     98  H   TYR A  45      13.321  13.577  23.780  1.00143.58           H  
ATOM     99  HA  TYR A  45      12.809  16.161  24.842  1.00144.75           H  
ATOM    100  N   TYR A  46      11.480  17.523  23.196  1.00141.94           N  
ATOM    101  CA  TYR A  46      10.552  18.341  22.408  1.00140.59           C  
ATOM    102  C   TYR A  46      11.076  18.626  20.990  1.00143.36           C  
ATOM    103  O   TYR A  46      10.274  18.806  20.080  1.00142.49           O  
ATOM    104  CB  TYR A  46      10.259  19.676  23.123  1.00  0.00           C  
ATOM    105  CG  TYR A  46      10.191  19.603  24.637  1.00  0.00           C  
ATOM    106  CD1 TYR A  46       9.077  19.030  25.286  1.00  0.00           C  
ATOM    107  CD2 TYR A  46      11.275  20.088  25.399  1.00  0.00           C  
ATOM    108  CE1 TYR A  46       9.052  18.945  26.692  1.00  0.00           C  
ATOM    109  CE2 TYR A  46      11.248  20.003  26.802  1.00  0.00           C  
ATOM    110  CZ  TYR A  46      10.137  19.432  27.449  1.00  0.00           C  
ATOM    111  OH  TYR A  46      10.111  19.349  28.811  1.00  0.00           O  
ATOM    112  HB2 TYR A  46      11.041  20.398  22.879  1.00  0.00           H  
ATOM    113  HB3 TYR A  46       9.336  20.112  22.738  1.00  0.00           H  
ATOM    114  HD1 TYR A  46       8.249  18.649  24.707  1.00  0.00           H  
ATOM    115  HD2 TYR A  46      12.136  20.521  24.912  1.00  0.00           H  
ATOM    116  HE1 TYR A  46       8.199  18.504  27.187  1.00  0.00           H  
ATOM    117  HE2 TYR A  46      12.083  20.375  27.377  1.00  0.00           H  
ATOM    118  HH  TYR A  46      10.893  19.718  29.228  1.00  0.00           H  
ATOM    119  H   TYR A  46      11.941  18.002  23.957  1.00141.94           H  
ATOM    120  HA  TYR A  46       9.616  17.792  22.332  1.00140.59           H  
ATOM    121  N   SER A  47      12.411  18.640  20.833  1.00139.49           N  
ATOM    122  CA  SER A  47      13.122  18.777  19.563  1.00138.84           C  
ATOM    123  C   SER A  47      12.909  17.592  18.599  1.00138.15           C  
ATOM    124  O   SER A  47      12.934  17.817  17.391  1.00137.65           O  
ATOM    125  CB  SER A  47      14.606  19.068  19.865  1.00  0.00           C  
ATOM    126  OG  SER A  47      15.197  18.048  20.648  1.00  0.00           O  
ATOM    127  HB2 SER A  47      15.171  19.171  18.937  1.00  0.00           H  
ATOM    128  HB3 SER A  47      14.702  20.014  20.399  1.00  0.00           H  
ATOM    129  HG  SER A  47      16.133  18.240  20.744  1.00  0.00           H  
ATOM    130  H   SER A  47      13.001  18.469  21.634  1.00139.49           H  
ATOM    131  HA  SER A  47      12.715  19.657  19.060  1.00138.84           H  
ATOM    132  N   PHE A  48      12.633  16.389  19.136  1.00131.05           N  
ATOM    133  CA  PHE A  48      12.123  15.253  18.366  1.00127.69           C  
ATOM    134  C   PHE A  48      10.599  15.313  18.170  1.00126.72           C  
ATOM    135  O   PHE A  48      10.139  14.959  17.088  1.00124.34           O  
ATOM    136  CB  PHE A  48      12.538  13.914  19.012  1.00  0.00           C  
ATOM    137  CG  PHE A  48      13.971  13.493  18.736  1.00  0.00           C  
ATOM    138  CD1 PHE A  48      15.019  13.903  19.585  1.00  0.00           C  
ATOM    139  CD2 PHE A  48      14.291  12.820  17.537  1.00  0.00           C  
ATOM    140  CE1 PHE A  48      16.333  13.570  19.287  1.00  0.00           C  
ATOM    141  CE2 PHE A  48      15.613  12.502  17.251  1.00  0.00           C  
ATOM    142  CZ  PHE A  48      16.627  12.865  18.128  1.00  0.00           C  
ATOM    143  HB2 PHE A  48      12.382  13.951  20.091  1.00  0.00           H  
ATOM    144  HB3 PHE A  48      11.892  13.110  18.653  1.00  0.00           H  
ATOM    145  HD1 PHE A  48      14.804  14.472  20.471  1.00  0.00           H  
ATOM    146  HD2 PHE A  48      13.511  12.544  16.843  1.00  0.00           H  
ATOM    147  HE1 PHE A  48      17.129  13.871  19.952  1.00  0.00           H  
ATOM    148  HE2 PHE A  48      15.853  11.971  16.341  1.00  0.00           H  
ATOM    149  HZ  PHE A  48      17.651  12.609  17.897  1.00  0.00           H  
ATOM    150  H   PHE A  48      12.645  16.278  20.139  1.00131.05           H  
ATOM    151  HA  PHE A  48      12.560  15.277  17.364  1.00127.69           H  
ATOM    152  N   LYS A  49       9.846  15.747  19.199  1.00122.11           N  
ATOM    153  CA  LYS A  49       8.379  15.756  19.198  1.00120.30           C  
ATOM    154  C   LYS A  49       7.750  16.780  18.232  1.00123.76           C  
ATOM    155  O   LYS A  49       6.739  16.457  17.617  1.00121.81           O  
ATOM    156  CB  LYS A  49       7.843  15.890  20.640  1.00  0.00           C  
ATOM    157  CG  LYS A  49       6.309  15.818  20.816  1.00  0.00           C  
ATOM    158  CD  LYS A  49       5.669  14.503  20.337  1.00  0.00           C  
ATOM    159  CE  LYS A  49       4.162  14.435  20.636  1.00  0.00           C  
ATOM    160  NZ  LYS A  49       3.566  13.190  20.126  1.00  0.00           N1+
ATOM    161  HB2 LYS A  49       8.296  15.115  21.261  1.00  0.00           H  
ATOM    162  HB3 LYS A  49       8.179  16.840  21.048  1.00  0.00           H  
ATOM    163  HG2 LYS A  49       6.083  15.949  21.875  1.00  0.00           H  
ATOM    164  HG3 LYS A  49       5.835  16.662  20.313  1.00  0.00           H  
ATOM    165  HD2 LYS A  49       5.826  14.385  19.266  1.00  0.00           H  
ATOM    166  HD3 LYS A  49       6.175  13.660  20.811  1.00  0.00           H  
ATOM    167  HE2 LYS A  49       3.992  14.492  21.709  1.00  0.00           H  
ATOM    168  HE3 LYS A  49       3.633  15.283  20.203  1.00  0.00           H  
ATOM    169  HZ1 LYS A  49       2.586  13.163  20.369  1.00  0.00           H  
ATOM    170  HZ2 LYS A  49       3.666  13.149  19.122  1.00  0.00           H  
ATOM    171  HZ3 LYS A  49       4.032  12.398  20.545  1.00  0.00           H  
ATOM    172  H   LYS A  49      10.293  16.022  20.062  1.00122.11           H  
ATOM    173  HA  LYS A  49       8.081  14.769  18.851  1.00120.30           H  
ATOM    174  N   THR A  50       8.337  17.977  18.077  1.00122.01           N  
ATOM    175  CA  THR A  50       7.868  18.962  17.093  1.00122.34           C  
ATOM    176  C   THR A  50       8.302  18.589  15.661  1.00122.44           C  
ATOM    177  O   THR A  50       7.530  18.824  14.732  1.00121.32           O  
ATOM    178  CB  THR A  50       8.353  20.403  17.398  1.00  0.00           C  
ATOM    179  OG1 THR A  50       9.740  20.589  17.187  1.00  0.00           O  
ATOM    180  CG2 THR A  50       7.946  20.912  18.790  1.00  0.00           C  
ATOM    181  HB  THR A  50       7.874  21.069  16.677  1.00  0.00           H  
ATOM    182  HG1 THR A  50       9.972  21.486  17.440  1.00  0.00           H  
ATOM    183 HG21 THR A  50       8.405  21.876  19.012  1.00  0.00           H  
ATOM    184 HG22 THR A  50       6.866  21.050  18.840  1.00  0.00           H  
ATOM    185 HG23 THR A  50       8.218  20.222  19.586  1.00  0.00           H  
ATOM    186  H   THR A  50       9.159  18.224  18.614  1.00122.01           H  
ATOM    187  HA  THR A  50       6.777  18.984  17.118  1.00122.34           H  
ATOM    188  N   GLU A  51       9.489  17.971  15.519  1.00116.65           N  
ATOM    189  CA  GLU A  51      10.016  17.467  14.253  1.00114.26           C  
ATOM    190  C   GLU A  51       9.180  16.300  13.698  1.00113.53           C  
ATOM    191  O   GLU A  51       8.897  16.305  12.501  1.00112.50           O  
ATOM    192  CB  GLU A  51      11.512  17.124  14.418  1.00  0.00           C  
ATOM    193  CG  GLU A  51      12.201  16.593  13.141  1.00  0.00           C  
ATOM    194  CD  GLU A  51      13.705  16.339  13.296  1.00  0.00           C  
ATOM    195  OE1 GLU A  51      14.207  16.404  14.440  1.00  0.00           O  
ATOM    196  OE2 GLU A  51      14.331  16.071  12.247  1.00  0.00           O1-
ATOM    197  HB2 GLU A  51      12.036  18.020  14.754  1.00  0.00           H  
ATOM    198  HB3 GLU A  51      11.629  16.394  15.219  1.00  0.00           H  
ATOM    199  HG2 GLU A  51      11.746  15.655  12.823  1.00  0.00           H  
ATOM    200  HG3 GLU A  51      12.058  17.303  12.326  1.00  0.00           H  
ATOM    201  H   GLU A  51      10.069  17.822  16.333  1.00116.65           H  
ATOM    202  HA  GLU A  51       9.949  18.282  13.530  1.00114.26           H  
ATOM    203  N   GLN A  52       8.759  15.369  14.580  1.00107.20           N  
ATOM    204  CA  GLN A  52       7.891  14.236  14.246  1.00103.98           C  
ATOM    205  C   GLN A  52       6.445  14.688  13.935  1.00106.04           C  
ATOM    206  O   GLN A  52       5.801  14.059  13.098  1.00104.16           O  
ATOM    207  CB  GLN A  52       7.986  13.123  15.313  1.00  0.00           C  
ATOM    208  CG  GLN A  52       7.004  13.229  16.490  1.00  0.00           C  
ATOM    209  CD  GLN A  52       7.347  12.306  17.653  1.00  0.00           C  
ATOM    210  OE1 GLN A  52       8.502  12.209  18.058  1.00  0.00           O  
ATOM    211  NE2 GLN A  52       6.334  11.646  18.216  1.00  0.00           N  
ATOM    212  HB2 GLN A  52       7.804  12.167  14.820  1.00  0.00           H  
ATOM    213  HB3 GLN A  52       9.016  13.061  15.665  1.00  0.00           H  
ATOM    214  HG2 GLN A  52       7.014  14.238  16.872  1.00  0.00           H  
ATOM    215  HG3 GLN A  52       5.987  13.031  16.149  1.00  0.00           H  
ATOM    216 HE22 GLN A  52       6.512  11.014  18.984  1.00  0.00           H  
ATOM    217 HE21 GLN A  52       5.400  11.716  17.841  1.00  0.00           H  
ATOM    218  H   GLN A  52       9.057  15.431  15.546  1.00107.20           H  
ATOM    219  HA  GLN A  52       8.325  13.767  13.374  1.00103.98           H  
ATOM    220  N   LEU A  53       5.976  15.776  14.580  1.00102.99           N  
ATOM    221  CA  LEU A  53       4.673  16.407  14.329  1.00102.78           C  
ATOM    222  C   LEU A  53       4.626  17.109  12.964  1.00108.09           C  
ATOM    223  O   LEU A  53       3.574  17.094  12.332  1.00107.02           O  
ATOM    224  CB  LEU A  53       4.317  17.404  15.459  1.00  0.00           C  
ATOM    225  CG  LEU A  53       3.361  16.867  16.547  1.00  0.00           C  
ATOM    226  CD1 LEU A  53       3.841  15.566  17.214  1.00  0.00           C  
ATOM    227  CD2 LEU A  53       3.028  17.959  17.586  1.00  0.00           C  
ATOM    228  HB2 LEU A  53       5.228  17.785  15.917  1.00  0.00           H  
ATOM    229  HB3 LEU A  53       3.835  18.286  15.032  1.00  0.00           H  
ATOM    230  HG  LEU A  53       2.430  16.624  16.032  1.00  0.00           H  
ATOM    231 HD11 LEU A  53       3.012  14.884  17.377  1.00  0.00           H  
ATOM    232 HD12 LEU A  53       4.580  15.025  16.630  1.00  0.00           H  
ATOM    233 HD13 LEU A  53       4.299  15.766  18.176  1.00  0.00           H  
ATOM    234 HD21 LEU A  53       1.949  18.091  17.676  1.00  0.00           H  
ATOM    235 HD22 LEU A  53       3.406  17.726  18.582  1.00  0.00           H  
ATOM    236 HD23 LEU A  53       3.449  18.927  17.311  1.00  0.00           H  
ATOM    237  H   LEU A  53       6.563  16.236  15.262  1.00102.99           H  
ATOM    238  HA  LEU A  53       3.917  15.624  14.314  1.00102.78           H  
ATOM    239  N   ILE A  54       5.756  17.692  12.532  1.00106.44           N  
ATOM    240  CA  ILE A  54       5.910  18.302  11.214  1.00107.15           C  
ATOM    241  C   ILE A  54       5.908  17.252  10.089  1.00109.56           C  
ATOM    242  O   ILE A  54       5.146  17.427   9.144  1.00109.09           O  
ATOM    243  CB  ILE A  54       7.167  19.224  11.137  1.00  0.00           C  
ATOM    244  CG1 ILE A  54       6.872  20.558  11.861  1.00  0.00           C  
ATOM    245  CG2 ILE A  54       7.713  19.507   9.716  1.00  0.00           C  
ATOM    246  CD1 ILE A  54       8.119  21.410  12.140  1.00  0.00           C  
ATOM    247  HB  ILE A  54       7.967  18.730  11.689  1.00  0.00           H  
ATOM    248 HG12 ILE A  54       6.165  21.143  11.271  1.00  0.00           H  
ATOM    249 HG13 ILE A  54       6.370  20.365  12.811  1.00  0.00           H  
ATOM    250 HG21 ILE A  54       8.563  20.188   9.744  1.00  0.00           H  
ATOM    251 HG22 ILE A  54       8.071  18.604   9.222  1.00  0.00           H  
ATOM    252 HG23 ILE A  54       6.950  19.961   9.083  1.00  0.00           H  
ATOM    253 HD11 ILE A  54       7.964  22.054  13.006  1.00  0.00           H  
ATOM    254 HD12 ILE A  54       8.990  20.788  12.351  1.00  0.00           H  
ATOM    255 HD13 ILE A  54       8.359  22.050  11.291  1.00  0.00           H  
ATOM    256  H   ILE A  54       6.575  17.693  13.124  1.00106.44           H  
ATOM    257  HA  ILE A  54       5.033  18.932  11.051  1.00107.15           H  
ATOM    258  N   THR A  55       6.714  16.179  10.213  1.00104.93           N  
ATOM    259  CA  THR A  55       6.777  15.101   9.215  1.00102.80           C  
ATOM    260  C   THR A  55       5.487  14.262   9.132  1.00105.48           C  
ATOM    261  O   THR A  55       5.119  13.899   8.016  1.00104.53           O  
ATOM    262  CB  THR A  55       8.020  14.177   9.364  1.00  0.00           C  
ATOM    263  OG1 THR A  55       8.031  13.116   8.427  1.00  0.00           O  
ATOM    264  CG2 THR A  55       8.138  13.505  10.723  1.00  0.00           C  
ATOM    265  HB  THR A  55       8.914  14.777   9.189  1.00  0.00           H  
ATOM    266  HG1 THR A  55       8.708  12.486   8.682  1.00  0.00           H  
ATOM    267 HG21 THR A  55       9.110  13.030  10.862  1.00  0.00           H  
ATOM    268 HG22 THR A  55       8.026  14.279  11.463  1.00  0.00           H  
ATOM    269 HG23 THR A  55       7.360  12.758  10.889  1.00  0.00           H  
ATOM    270  H   THR A  55       7.323  16.093  11.016  1.00104.93           H  
ATOM    271  HA  THR A  55       6.891  15.594   8.248  1.00102.80           H  
ATOM    272  N   LEU A  56       4.782  14.031  10.261  1.00102.07           N  
ATOM    273  CA  LEU A  56       3.449  13.419  10.233  1.00100.46           C  
ATOM    274  C   LEU A  56       2.440  14.342   9.532  1.00104.76           C  
ATOM    275  O   LEU A  56       1.751  13.867   8.640  1.00103.10           O  
ATOM    276  CB  LEU A  56       3.002  12.875  11.622  1.00  0.00           C  
ATOM    277  CG  LEU A  56       2.244  13.819  12.591  1.00  0.00           C  
ATOM    278  CD1 LEU A  56       0.764  14.050  12.227  1.00  0.00           C  
ATOM    279  CD2 LEU A  56       2.344  13.328  14.043  1.00  0.00           C  
ATOM    280  HB2 LEU A  56       2.366  12.007  11.452  1.00  0.00           H  
ATOM    281  HB3 LEU A  56       3.887  12.472  12.117  1.00  0.00           H  
ATOM    282  HG  LEU A  56       2.749  14.778  12.557  1.00  0.00           H  
ATOM    283 HD11 LEU A  56       0.107  13.827  13.065  1.00  0.00           H  
ATOM    284 HD12 LEU A  56       0.580  15.086  11.944  1.00  0.00           H  
ATOM    285 HD13 LEU A  56       0.446  13.417  11.402  1.00  0.00           H  
ATOM    286 HD21 LEU A  56       1.995  14.093  14.738  1.00  0.00           H  
ATOM    287 HD22 LEU A  56       1.742  12.435  14.205  1.00  0.00           H  
ATOM    288 HD23 LEU A  56       3.375  13.101  14.313  1.00  0.00           H  
ATOM    289  H   LEU A  56       5.129  14.335  11.161  1.00102.07           H  
ATOM    290  HA  LEU A  56       3.549  12.532   9.602  1.00100.46           H  
ATOM    291  N   TRP A  57       2.415  15.640   9.884  1.00103.25           N  
ATOM    292  CA  TRP A  57       1.513  16.636   9.300  1.00103.84           C  
ATOM    293  C   TRP A  57       1.734  16.868   7.792  1.00106.19           C  
ATOM    294  O   TRP A  57       0.755  16.990   7.059  1.00105.83           O  
ATOM    295  CB  TRP A  57       1.597  17.944  10.104  1.00  0.00           C  
ATOM    296  CG  TRP A  57       0.682  19.047   9.665  1.00  0.00           C  
ATOM    297  CD1 TRP A  57       1.027  20.089   8.874  1.00  0.00           C  
ATOM    298  CD2 TRP A  57      -0.748  19.186   9.914  1.00  0.00           C  
ATOM    299  NE1 TRP A  57      -0.079  20.880   8.647  1.00  0.00           N  
ATOM    300  CE2 TRP A  57      -1.204  20.374   9.266  1.00  0.00           C  
ATOM    301  CE3 TRP A  57      -1.711  18.429  10.624  1.00  0.00           C  
ATOM    302  CZ2 TRP A  57      -2.542  20.801   9.335  1.00  0.00           C  
ATOM    303  CZ3 TRP A  57      -3.056  18.846  10.697  1.00  0.00           C  
ATOM    304  CH2 TRP A  57      -3.471  20.031  10.059  1.00  0.00           C  
ATOM    305  HB2 TRP A  57       1.349  17.736  11.145  1.00  0.00           H  
ATOM    306  HB3 TRP A  57       2.620  18.322  10.101  1.00  0.00           H  
ATOM    307  HD1 TRP A  57       2.022  20.260   8.488  1.00  0.00           H  
ATOM    308  HE1 TRP A  57      -0.044  21.719   8.086  1.00  0.00           H  
ATOM    309  HE3 TRP A  57      -1.407  17.520  11.121  1.00  0.00           H  
ATOM    310  HZ2 TRP A  57      -2.854  21.706   8.836  1.00  0.00           H  
ATOM    311  HZ3 TRP A  57      -3.771  18.253  11.248  1.00  0.00           H  
ATOM    312  HH2 TRP A  57      -4.503  20.345  10.120  1.00  0.00           H  
ATOM    313  H   TRP A  57       3.029  15.972  10.615  1.00103.25           H  
ATOM    314  HA  TRP A  57       0.500  16.252   9.424  1.00103.84           H  
ATOM    315  N   VAL A  58       3.005  16.864   7.354  1.00101.54           N  
ATOM    316  CA  VAL A  58       3.409  16.860   5.947  1.00101.19           C  
ATOM    317  C   VAL A  58       2.893  15.611   5.220  1.00102.69           C  
ATOM    318  O   VAL A  58       2.334  15.739   4.137  1.00102.18           O  
ATOM    319  CB  VAL A  58       4.958  16.963   5.793  1.00  0.00           C  
ATOM    320  CG1 VAL A  58       5.556  16.459   4.458  1.00  0.00           C  
ATOM    321  CG2 VAL A  58       5.418  18.411   6.033  1.00  0.00           C  
ATOM    322  HB  VAL A  58       5.407  16.355   6.577  1.00  0.00           H  
ATOM    323 HG11 VAL A  58       6.623  16.676   4.402  1.00  0.00           H  
ATOM    324 HG12 VAL A  58       5.454  15.380   4.338  1.00  0.00           H  
ATOM    325 HG13 VAL A  58       5.081  16.942   3.603  1.00  0.00           H  
ATOM    326 HG21 VAL A  58       6.506  18.478   6.068  1.00  0.00           H  
ATOM    327 HG22 VAL A  58       5.070  19.070   5.236  1.00  0.00           H  
ATOM    328 HG23 VAL A  58       5.036  18.809   6.972  1.00  0.00           H  
ATOM    329  H   VAL A  58       3.757  16.797   8.027  1.00101.54           H  
ATOM    330  HA  VAL A  58       2.959  17.734   5.474  1.00101.19           H  
ATOM    331  N   LEU A  59       3.040  14.442   5.857  1.00 97.29           N  
ATOM    332  CA  LEU A  59       2.546  13.166   5.360  1.00 94.94           C  
ATOM    333  C   LEU A  59       1.009  13.134   5.265  1.00 99.05           C  
ATOM    334  O   LEU A  59       0.528  12.579   4.288  1.00 97.64           O  
ATOM    335  CB  LEU A  59       3.179  12.047   6.210  1.00  0.00           C  
ATOM    336  CG  LEU A  59       3.127  10.615   5.651  1.00  0.00           C  
ATOM    337  CD1 LEU A  59       4.218   9.771   6.347  1.00  0.00           C  
ATOM    338  CD2 LEU A  59       1.720   9.985   5.757  1.00  0.00           C  
ATOM    339  HB2 LEU A  59       4.236  12.302   6.286  1.00  0.00           H  
ATOM    340  HB3 LEU A  59       2.799  12.058   7.231  1.00  0.00           H  
ATOM    341  HG  LEU A  59       3.388  10.660   4.593  1.00  0.00           H  
ATOM    342 HD11 LEU A  59       4.970   9.438   5.636  1.00  0.00           H  
ATOM    343 HD12 LEU A  59       4.749  10.323   7.123  1.00  0.00           H  
ATOM    344 HD13 LEU A  59       3.820   8.891   6.837  1.00  0.00           H  
ATOM    345 HD21 LEU A  59       1.300   9.802   4.768  1.00  0.00           H  
ATOM    346 HD22 LEU A  59       1.716   9.039   6.287  1.00  0.00           H  
ATOM    347 HD23 LEU A  59       1.020  10.618   6.301  1.00  0.00           H  
ATOM    348  H   LEU A  59       3.511  14.415   6.752  1.00 97.29           H  
ATOM    349  HA  LEU A  59       2.935  13.058   4.345  1.00 94.94           H  
ATOM    350  N   PHE A  60       0.283  13.780   6.200  1.00 97.20           N  
ATOM    351  CA  PHE A  60      -1.168  14.018   6.159  1.00 97.14           C  
ATOM    352  C   PHE A  60      -1.627  14.823   4.933  1.00103.36           C  
ATOM    353  O   PHE A  60      -2.491  14.345   4.202  1.00102.81           O  
ATOM    354  CB  PHE A  60      -1.672  14.681   7.467  1.00  0.00           C  
ATOM    355  CG  PHE A  60      -2.225  13.726   8.506  1.00  0.00           C  
ATOM    356  CD1 PHE A  60      -3.614  13.517   8.619  1.00  0.00           C  
ATOM    357  CD2 PHE A  60      -1.355  12.935   9.277  1.00  0.00           C  
ATOM    358  CE1 PHE A  60      -4.101  12.542   9.479  1.00  0.00           C  
ATOM    359  CE2 PHE A  60      -1.858  11.993  10.152  1.00  0.00           C  
ATOM    360  CZ  PHE A  60      -3.221  11.778  10.229  1.00  0.00           C  
ATOM    361  HB2 PHE A  60      -0.865  15.237   7.935  1.00  0.00           H  
ATOM    362  HB3 PHE A  60      -2.448  15.421   7.262  1.00  0.00           H  
ATOM    363  HD1 PHE A  60      -4.301  14.111   8.039  1.00  0.00           H  
ATOM    364  HD2 PHE A  60      -0.296  13.039   9.193  1.00  0.00           H  
ATOM    365  HE1 PHE A  60      -5.164  12.365   9.549  1.00  0.00           H  
ATOM    366  HE2 PHE A  60      -1.186  11.419  10.762  1.00  0.00           H  
ATOM    367  HZ  PHE A  60      -3.594  10.985  10.851  1.00  0.00           H  
ATOM    368  H   PHE A  60       0.771  14.189   6.987  1.00 97.20           H  
ATOM    369  HA  PHE A  60      -1.649  13.041   6.092  1.00 97.14           H  
ATOM    370  N   VAL A  61      -1.052  16.023   4.734  1.00102.43           N  
ATOM    371  CA  VAL A  61      -1.460  16.937   3.660  1.00104.08           C  
ATOM    372  C   VAL A  61      -0.948  16.504   2.269  1.00106.94           C  
ATOM    373  O   VAL A  61      -1.569  16.883   1.280  1.00106.85           O  
ATOM    374  CB  VAL A  61      -1.049  18.417   3.925  1.00  0.00           C  
ATOM    375  CG1 VAL A  61      -1.549  18.927   5.289  1.00  0.00           C  
ATOM    376  CG2 VAL A  61       0.435  18.758   3.710  1.00  0.00           C  
ATOM    377  HB  VAL A  61      -1.584  19.022   3.190  1.00  0.00           H  
ATOM    378 HG11 VAL A  61      -1.227  19.953   5.474  1.00  0.00           H  
ATOM    379 HG12 VAL A  61      -2.639  18.922   5.322  1.00  0.00           H  
ATOM    380 HG13 VAL A  61      -1.198  18.319   6.120  1.00  0.00           H  
ATOM    381 HG21 VAL A  61       0.660  19.774   4.035  1.00  0.00           H  
ATOM    382 HG22 VAL A  61       1.071  18.083   4.278  1.00  0.00           H  
ATOM    383 HG23 VAL A  61       0.713  18.698   2.659  1.00  0.00           H  
ATOM    384  H   VAL A  61      -0.344  16.359   5.373  1.00102.43           H  
ATOM    385  HA  VAL A  61      -2.551  16.917   3.610  1.00104.08           H  
ATOM    386  N   PHE A  62       0.128  15.698   2.208  1.00102.79           N  
ATOM    387  CA  PHE A  62       0.590  15.043   0.982  1.00102.17           C  
ATOM    388  C   PHE A  62      -0.214  13.776   0.661  1.00105.48           C  
ATOM    389  O   PHE A  62      -0.487  13.544  -0.516  1.00105.09           O  
ATOM    390  CB  PHE A  62       2.107  14.738   1.027  1.00  0.00           C  
ATOM    391  CG  PHE A  62       3.023  15.894   0.644  1.00  0.00           C  
ATOM    392  CD1 PHE A  62       3.002  17.113   1.356  1.00  0.00           C  
ATOM    393  CD2 PHE A  62       3.933  15.751  -0.427  1.00  0.00           C  
ATOM    394  CE1 PHE A  62       3.854  18.149   1.001  1.00  0.00           C  
ATOM    395  CE2 PHE A  62       4.779  16.799  -0.767  1.00  0.00           C  
ATOM    396  CZ  PHE A  62       4.739  17.993  -0.057  1.00  0.00           C  
ATOM    397  HB2 PHE A  62       2.393  14.370   2.011  1.00  0.00           H  
ATOM    398  HB3 PHE A  62       2.329  13.911   0.350  1.00  0.00           H  
ATOM    399  HD1 PHE A  62       2.326  17.251   2.181  1.00  0.00           H  
ATOM    400  HD2 PHE A  62       3.978  14.830  -0.989  1.00  0.00           H  
ATOM    401  HE1 PHE A  62       3.829  19.078   1.551  1.00  0.00           H  
ATOM    402  HE2 PHE A  62       5.472  16.684  -1.587  1.00  0.00           H  
ATOM    403  HZ  PHE A  62       5.402  18.801  -0.327  1.00  0.00           H  
ATOM    404  H   PHE A  62       0.623  15.459   3.057  1.00102.79           H  
ATOM    405  HA  PHE A  62       0.429  15.723   0.142  1.00102.17           H  
ATOM    406  N   THR A  63      -0.573  12.981   1.689  1.00101.39           N  
ATOM    407  CA  THR A  63      -1.266  11.712   1.487  1.00 99.89           C  
ATOM    408  C   THR A  63      -2.770  11.879   1.234  1.00104.84           C  
ATOM    409  O   THR A  63      -3.224  11.414   0.197  1.00104.64           O  
ATOM    410  CB  THR A  63      -1.044  10.641   2.594  1.00  0.00           C  
ATOM    411  OG1 THR A  63      -1.573   9.460   2.069  1.00  0.00           O  
ATOM    412  CG2 THR A  63      -1.778  10.778   3.944  1.00  0.00           C  
ATOM    413  HB  THR A  63       0.024  10.499   2.753  1.00  0.00           H  
ATOM    414  HG1 THR A  63      -1.562   8.766   2.738  1.00  0.00           H  
ATOM    415 HG21 THR A  63      -1.280  10.195   4.720  1.00  0.00           H  
ATOM    416 HG22 THR A  63      -1.816  11.810   4.274  1.00  0.00           H  
ATOM    417 HG23 THR A  63      -2.807  10.423   3.890  1.00  0.00           H  
ATOM    418  H   THR A  63      -0.307  13.209   2.638  1.00101.39           H  
ATOM    419  HA  THR A  63      -0.845  11.275   0.576  1.00 99.89           H  
ATOM    420  N   ILE A  64      -3.511  12.508   2.163  1.00102.12           N  
ATOM    421  CA  ILE A  64      -4.973  12.595   2.111  1.00102.75           C  
ATOM    422  C   ILE A  64      -5.456  13.386   0.890  1.00109.75           C  
ATOM    423  O   ILE A  64      -6.376  12.925   0.219  1.00109.75           O  
ATOM    424  CB  ILE A  64      -5.588  13.197   3.412  1.00  0.00           C  
ATOM    425  CG1 ILE A  64      -5.379  12.225   4.594  1.00  0.00           C  
ATOM    426  CG2 ILE A  64      -7.084  13.589   3.311  1.00  0.00           C  
ATOM    427  CD1 ILE A  64      -5.673  12.846   5.960  1.00  0.00           C  
ATOM    428  HB  ILE A  64      -5.040  14.112   3.639  1.00  0.00           H  
ATOM    429 HG12 ILE A  64      -5.999  11.337   4.460  1.00  0.00           H  
ATOM    430 HG13 ILE A  64      -4.350  11.874   4.616  1.00  0.00           H  
ATOM    431 HG21 ILE A  64      -7.463  13.988   4.250  1.00  0.00           H  
ATOM    432 HG22 ILE A  64      -7.263  14.370   2.572  1.00  0.00           H  
ATOM    433 HG23 ILE A  64      -7.699  12.729   3.045  1.00  0.00           H  
ATOM    434 HD11 ILE A  64      -5.297  12.207   6.759  1.00  0.00           H  
ATOM    435 HD12 ILE A  64      -5.204  13.825   6.046  1.00  0.00           H  
ATOM    436 HD13 ILE A  64      -6.741  12.974   6.120  1.00  0.00           H  
ATOM    437  H   ILE A  64      -3.068  12.905   2.982  1.00102.12           H  
ATOM    438  HA  ILE A  64      -5.350  11.575   2.005  1.00102.75           H  
ATOM    439  N   VAL A  65      -4.786  14.513   0.598  1.00107.96           N  
ATOM    440  CA  VAL A  65      -5.047  15.318  -0.592  1.00108.86           C  
ATOM    441  C   VAL A  65      -4.587  14.596  -1.871  1.00111.67           C  
ATOM    442  O   VAL A  65      -5.337  14.614  -2.840  1.00111.68           O  
ATOM    443  CB  VAL A  65      -4.359  16.710  -0.530  1.00  0.00           C  
ATOM    444  CG1 VAL A  65      -4.601  17.589  -1.777  1.00  0.00           C  
ATOM    445  CG2 VAL A  65      -4.776  17.489   0.732  1.00  0.00           C  
ATOM    446  HB  VAL A  65      -3.284  16.548  -0.477  1.00  0.00           H  
ATOM    447 HG11 VAL A  65      -4.179  18.585  -1.641  1.00  0.00           H  
ATOM    448 HG12 VAL A  65      -4.136  17.174  -2.672  1.00  0.00           H  
ATOM    449 HG13 VAL A  65      -5.667  17.705  -1.975  1.00  0.00           H  
ATOM    450 HG21 VAL A  65      -4.292  18.466   0.769  1.00  0.00           H  
ATOM    451 HG22 VAL A  65      -5.854  17.649   0.758  1.00  0.00           H  
ATOM    452 HG23 VAL A  65      -4.493  16.962   1.644  1.00  0.00           H  
ATOM    453  H   VAL A  65      -4.028  14.817   1.192  1.00107.96           H  
ATOM    454  HA  VAL A  65      -6.125  15.474  -0.661  1.00108.86           H  
ATOM    455  N   GLY A  66      -3.409  13.945  -1.844  1.00107.04           N  
ATOM    456  CA  GLY A  66      -2.837  13.228  -2.987  1.00105.90           C  
ATOM    457  C   GLY A  66      -3.682  12.007  -3.382  1.00108.36           C  
ATOM    458  O   GLY A  66      -3.990  11.857  -4.562  1.00107.75           O  
ATOM    459  H   GLY A  66      -2.856  13.956  -0.999  1.00107.04           H  
ATOM    460  HA3 GLY A  66      -1.831  12.895  -2.734  1.00105.90           H  
ATOM    461  HA2 GLY A  66      -2.740  13.906  -3.837  1.00105.90           H  
ATOM    462  N   ASN A  67      -4.074  11.171  -2.400  1.00104.16           N  
ATOM    463  CA  ASN A  67      -4.944   9.996  -2.547  1.00102.69           C  
ATOM    464  C   ASN A  67      -6.381  10.356  -2.940  1.00107.44           C  
ATOM    465  O   ASN A  67      -7.005   9.562  -3.640  1.00107.35           O  
ATOM    466  CB  ASN A  67      -4.982   9.165  -1.246  1.00100.62           C  
ATOM    467  CG  ASN A  67      -3.756   8.280  -1.021  1.00118.00           C  
ATOM    468  OD1 ASN A  67      -3.170   7.745  -1.958  1.00109.87           O  
ATOM    469  ND2 ASN A  67      -3.400   8.079   0.243  1.00109.87           N  
ATOM    470  H   ASN A  67      -3.763  11.357  -1.453  1.00104.16           H  
ATOM    471  HA  ASN A  67      -4.468   9.399  -3.322  1.00102.69           H  
ATOM    472  HB3 ASN A  67      -5.818   8.468  -1.289  1.00100.62           H  
ATOM    473  HB2 ASN A  67      -5.178   9.800  -0.381  1.00100.62           H  
ATOM    474 HD22 ASN A  67      -2.577   7.530   0.447  1.00109.87           H  
ATOM    475 HD21 ASN A  67      -3.898   8.523   1.001  1.00109.87           H  
ATOM    476  N   SER A  68      -6.879  11.524  -2.505  1.00104.20           N  
ATOM    477  CA  SER A  68      -8.187  12.027  -2.918  1.00104.94           C  
ATOM    478  C   SER A  68      -8.145  12.593  -4.347  1.00111.87           C  
ATOM    479  O   SER A  68      -9.063  12.313  -5.112  1.00112.44           O  
ATOM    480  CB  SER A  68      -8.706  13.062  -1.907  1.00  0.00           C  
ATOM    481  OG  SER A  68      -9.091  12.418  -0.709  1.00  0.00           O  
ATOM    482  HB2 SER A  68      -7.961  13.832  -1.701  1.00  0.00           H  
ATOM    483  HB3 SER A  68      -9.585  13.571  -2.297  1.00  0.00           H  
ATOM    484  HG  SER A  68      -8.292  12.212  -0.213  1.00  0.00           H  
ATOM    485  H   SER A  68      -6.328  12.119  -1.902  1.00104.20           H  
ATOM    486  HA  SER A  68      -8.897  11.197  -2.929  1.00104.94           H  
ATOM    487  N   VAL A  69      -7.067  13.319  -4.701  1.00109.61           N  
ATOM    488  CA  VAL A  69      -6.820  13.875  -6.036  1.00110.90           C  
ATOM    489  C   VAL A  69      -6.712  12.798  -7.127  1.00114.36           C  
ATOM    490  O   VAL A  69      -7.358  12.964  -8.160  1.00115.11           O  
ATOM    491  CB  VAL A  69      -5.571  14.814  -6.071  1.00  0.00           C  
ATOM    492  CG1 VAL A  69      -4.864  14.989  -7.436  1.00  0.00           C  
ATOM    493  CG2 VAL A  69      -5.938  16.206  -5.523  1.00  0.00           C  
ATOM    494  HB  VAL A  69      -4.824  14.393  -5.398  1.00  0.00           H  
ATOM    495 HG11 VAL A  69      -4.076  15.739  -7.370  1.00  0.00           H  
ATOM    496 HG12 VAL A  69      -4.386  14.069  -7.774  1.00  0.00           H  
ATOM    497 HG13 VAL A  69      -5.562  15.315  -8.209  1.00  0.00           H  
ATOM    498 HG21 VAL A  69      -5.050  16.827  -5.398  1.00  0.00           H  
ATOM    499 HG22 VAL A  69      -6.615  16.726  -6.202  1.00  0.00           H  
ATOM    500 HG23 VAL A  69      -6.435  16.145  -4.556  1.00  0.00           H  
ATOM    501  H   VAL A  69      -6.354  13.515  -4.009  1.00109.61           H  
ATOM    502  HA  VAL A  69      -7.699  14.476  -6.280  1.00110.90           H  
ATOM    503  N   VAL A  70      -5.956  11.710  -6.874  1.00109.21           N  
ATOM    504  CA  VAL A  70      -5.880  10.564  -7.786  1.00107.63           C  
ATOM    505  C   VAL A  70      -7.258   9.917  -8.006  1.00110.95           C  
ATOM    506  O   VAL A  70      -7.636   9.790  -9.166  1.00109.96           O  
ATOM    507  CB  VAL A  70      -4.800   9.504  -7.402  1.00  0.00           C  
ATOM    508  CG1 VAL A  70      -4.956   8.928  -5.996  1.00  0.00           C  
ATOM    509  CG2 VAL A  70      -4.692   8.333  -8.397  1.00  0.00           C  
ATOM    510  HB  VAL A  70      -3.843  10.028  -7.424  1.00  0.00           H  
ATOM    511 HG11 VAL A  70      -4.065   8.379  -5.689  1.00  0.00           H  
ATOM    512 HG12 VAL A  70      -5.097   9.744  -5.307  1.00  0.00           H  
ATOM    513 HG13 VAL A  70      -5.811   8.258  -5.914  1.00  0.00           H  
ATOM    514 HG21 VAL A  70      -3.840   7.698  -8.151  1.00  0.00           H  
ATOM    515 HG22 VAL A  70      -5.580   7.700  -8.393  1.00  0.00           H  
ATOM    516 HG23 VAL A  70      -4.544   8.695  -9.415  1.00  0.00           H  
ATOM    517  H   VAL A  70      -5.441  11.639  -6.005  1.00109.21           H  
ATOM    518  HA  VAL A  70      -5.568  10.976  -8.749  1.00107.63           H  
ATOM    519  N   LEU A  71      -8.020   9.641  -6.928  1.00107.98           N  
ATOM    520  CA  LEU A  71      -9.392   9.115  -6.979  1.00108.06           C  
ATOM    521  C   LEU A  71     -10.336   9.975  -7.843  1.00114.33           C  
ATOM    522  O   LEU A  71     -10.949   9.427  -8.758  1.00113.69           O  
ATOM    523  CB  LEU A  71      -9.902   8.786  -5.540  1.00  0.00           C  
ATOM    524  CG  LEU A  71     -11.165   9.500  -4.979  1.00  0.00           C  
ATOM    525  CD1 LEU A  71     -12.468   9.064  -5.687  1.00  0.00           C  
ATOM    526  CD2 LEU A  71     -11.260   9.335  -3.446  1.00  0.00           C  
ATOM    527  HB2 LEU A  71     -10.062   7.709  -5.468  1.00  0.00           H  
ATOM    528  HB3 LEU A  71      -9.086   8.977  -4.849  1.00  0.00           H  
ATOM    529  HG  LEU A  71     -11.042  10.570  -5.137  1.00  0.00           H  
ATOM    530 HD11 LEU A  71     -13.241   8.731  -4.995  1.00  0.00           H  
ATOM    531 HD12 LEU A  71     -12.896   9.882  -6.265  1.00  0.00           H  
ATOM    532 HD13 LEU A  71     -12.292   8.242  -6.382  1.00  0.00           H  
ATOM    533 HD21 LEU A  71     -11.353  10.306  -2.958  1.00  0.00           H  
ATOM    534 HD22 LEU A  71     -12.116   8.735  -3.136  1.00  0.00           H  
ATOM    535 HD23 LEU A  71     -10.378   8.852  -3.024  1.00  0.00           H  
ATOM    536  H   LEU A  71      -7.652   9.824  -6.004  1.00107.98           H  
ATOM    537  HA  LEU A  71      -9.306   8.157  -7.496  1.00108.06           H  
ATOM    538  N   PHE A  72     -10.402  11.290  -7.565  1.00113.10           N  
ATOM    539  CA  PHE A  72     -11.285  12.241  -8.247  1.00115.24           C  
ATOM    540  C   PHE A  72     -10.927  12.456  -9.727  1.00120.57           C  
ATOM    541  O   PHE A  72     -11.826  12.727 -10.522  1.00121.30           O  
ATOM    542  CB  PHE A  72     -11.299  13.595  -7.497  1.00  0.00           C  
ATOM    543  CG  PHE A  72     -11.774  13.579  -6.049  1.00  0.00           C  
ATOM    544  CD1 PHE A  72     -11.214  14.484  -5.119  1.00  0.00           C  
ATOM    545  CD2 PHE A  72     -12.867  12.783  -5.639  1.00  0.00           C  
ATOM    546  CE1 PHE A  72     -11.661  14.502  -3.805  1.00  0.00           C  
ATOM    547  CE2 PHE A  72     -13.289  12.804  -4.316  1.00  0.00           C  
ATOM    548  CZ  PHE A  72     -12.679  13.649  -3.400  1.00  0.00           C  
ATOM    549  HB2 PHE A  72     -10.287  14.006  -7.510  1.00  0.00           H  
ATOM    550  HB3 PHE A  72     -11.919  14.312  -8.037  1.00  0.00           H  
ATOM    551  HD1 PHE A  72     -10.416  15.147  -5.419  1.00  0.00           H  
ATOM    552  HD2 PHE A  72     -13.374  12.136  -6.339  1.00  0.00           H  
ATOM    553  HE1 PHE A  72     -11.211  15.178  -3.093  1.00  0.00           H  
ATOM    554  HE2 PHE A  72     -14.101  12.164  -4.001  1.00  0.00           H  
ATOM    555  HZ  PHE A  72     -13.014  13.661  -2.373  1.00  0.00           H  
ATOM    556  H   PHE A  72      -9.854  11.664  -6.800  1.00113.10           H  
ATOM    557  HA  PHE A  72     -12.292  11.822  -8.236  1.00115.24           H  
ATOM    558  N   SER A  73      -9.636  12.322 -10.074  1.00117.16           N  
ATOM    559  CA  SER A  73      -9.139  12.529 -11.429  1.00117.65           C  
ATOM    560  C   SER A  73      -9.389  11.325 -12.362  1.00122.10           C  
ATOM    561  O   SER A  73      -9.790  11.565 -13.500  1.00122.66           O  
ATOM    562  CB  SER A  73      -7.660  12.953 -11.378  1.00  0.00           C  
ATOM    563  OG  SER A  73      -7.550  14.270 -10.880  1.00  0.00           O  
ATOM    564  HB2 SER A  73      -7.058  12.264 -10.785  1.00  0.00           H  
ATOM    565  HB3 SER A  73      -7.243  12.982 -12.381  1.00  0.00           H  
ATOM    566  HG  SER A  73      -6.623  14.483 -10.743  1.00  0.00           H  
ATOM    567  H   SER A  73      -8.942  12.123  -9.365  1.00117.16           H  
ATOM    568  HA  SER A  73      -9.690  13.366 -11.866  1.00117.65           H  
ATOM    569  N   THR A  74      -9.185  10.070 -11.898  1.00118.01           N  
ATOM    570  CA  THR A  74      -9.555   8.862 -12.667  1.00117.43           C  
ATOM    571  C   THR A  74     -11.072   8.619 -12.765  1.00124.64           C  
ATOM    572  O   THR A  74     -11.528   8.200 -13.830  1.00124.88           O  
ATOM    573  CB  THR A  74      -8.785   7.540 -12.307  1.00  0.00           C  
ATOM    574  OG1 THR A  74      -9.529   6.339 -12.433  1.00  0.00           O  
ATOM    575  CG2 THR A  74      -8.067   7.507 -10.963  1.00  0.00           C  
ATOM    576  HB  THR A  74      -8.002   7.418 -13.055  1.00  0.00           H  
ATOM    577  HG1 THR A  74      -9.032   5.623 -12.030  1.00  0.00           H  
ATOM    578 HG21 THR A  74      -7.616   6.532 -10.781  1.00  0.00           H  
ATOM    579 HG22 THR A  74      -7.246   8.221 -10.961  1.00  0.00           H  
ATOM    580 HG23 THR A  74      -8.753   7.730 -10.146  1.00  0.00           H  
ATOM    581  H   THR A  74      -8.857   9.926 -10.952  1.00118.01           H  
ATOM    582  HA  THR A  74      -9.260   9.073 -13.695  1.00117.43           H  
ATOM    583  N   TRP A  75     -11.816   8.921 -11.687  1.00123.06           N  
ATOM    584  CA  TRP A  75     -13.278   8.882 -11.644  1.00124.40           C  
ATOM    585  C   TRP A  75     -13.915   9.783 -12.724  1.00132.17           C  
ATOM    586  O   TRP A  75     -13.797  11.006 -12.651  1.00132.49           O  
ATOM    587  CB  TRP A  75     -13.745   9.202 -10.206  1.00  0.00           C  
ATOM    588  CG  TRP A  75     -15.192   9.536  -9.993  1.00  0.00           C  
ATOM    589  CD1 TRP A  75     -16.229   8.667  -9.981  1.00  0.00           C  
ATOM    590  CD2 TRP A  75     -15.776  10.861  -9.820  1.00  0.00           C  
ATOM    591  NE1 TRP A  75     -17.409   9.363  -9.805  1.00  0.00           N  
ATOM    592  CE2 TRP A  75     -17.191  10.723  -9.701  1.00  0.00           C  
ATOM    593  CE3 TRP A  75     -15.250  12.171  -9.760  1.00  0.00           C  
ATOM    594  CZ2 TRP A  75     -18.038  11.832  -9.530  1.00  0.00           C  
ATOM    595  CZ3 TRP A  75     -16.086  13.291  -9.592  1.00  0.00           C  
ATOM    596  CH2 TRP A  75     -17.479  13.123  -9.475  1.00  0.00           C  
ATOM    597  HB2 TRP A  75     -13.476   8.382  -9.539  1.00  0.00           H  
ATOM    598  HB3 TRP A  75     -13.193  10.070  -9.849  1.00  0.00           H  
ATOM    599  HD1 TRP A  75     -16.131   7.597 -10.097  1.00  0.00           H  
ATOM    600  HE1 TRP A  75     -18.308   8.907  -9.755  1.00  0.00           H  
ATOM    601  HE3 TRP A  75     -14.186  12.317  -9.848  1.00  0.00           H  
ATOM    602  HZ2 TRP A  75     -19.106  11.696  -9.443  1.00  0.00           H  
ATOM    603  HZ3 TRP A  75     -15.656  14.281  -9.549  1.00  0.00           H  
ATOM    604  HH2 TRP A  75     -18.120  13.982  -9.343  1.00  0.00           H  
ATOM    605  H   TRP A  75     -11.361   9.255 -10.848  1.00123.06           H  
ATOM    606  HA  TRP A  75     -13.589   7.856 -11.854  1.00124.40           H  
ATOM    607  N   ARG A  76     -14.573   9.119 -13.689  1.00 31.02           N  
ATOM    608  CA  ARG A  76     -15.301   9.630 -14.856  1.00 32.28           C  
ATOM    609  C   ARG A  76     -14.454   9.782 -16.138  1.00 31.44           C  
ATOM    610  O   ARG A  76     -13.268  10.110 -16.087  1.00 32.07           O  
ATOM    611  CB  ARG A  76     -16.201  10.857 -14.561  1.00  0.00           C  
ATOM    612  CG  ARG A  76     -17.210  10.596 -13.424  1.00  0.00           C  
ATOM    613  CD  ARG A  76     -18.363  11.606 -13.343  1.00  0.00           C  
ATOM    614  NE  ARG A  76     -17.936  12.924 -12.856  1.00  0.00           N  
ATOM    615  CZ  ARG A  76     -18.732  14.004 -12.763  1.00  0.00           C  
ATOM    616  NH1 ARG A  76     -20.017  13.960 -13.146  1.00  0.00           N  
ATOM    617  NH2 ARG A  76     -18.236  15.147 -12.273  1.00  0.00           N1+
ATOM    618  HB2 ARG A  76     -15.611  11.751 -14.357  1.00  0.00           H  
ATOM    619  HB3 ARG A  76     -16.765  11.078 -15.469  1.00  0.00           H  
ATOM    620  HG2 ARG A  76     -17.637   9.595 -13.489  1.00  0.00           H  
ATOM    621  HG3 ARG A  76     -16.655  10.620 -12.489  1.00  0.00           H  
ATOM    622  HD2 ARG A  76     -18.730  11.787 -14.354  1.00  0.00           H  
ATOM    623  HD3 ARG A  76     -19.203  11.206 -12.775  1.00  0.00           H  
ATOM    624  HE  ARG A  76     -16.983  12.988 -12.526  1.00  0.00           H  
ATOM    625 HH12 ARG A  76     -20.606  14.776 -13.069  1.00  0.00           H  
ATOM    626 HH11 ARG A  76     -20.405  13.103 -13.513  1.00  0.00           H  
ATOM    627 HH22 ARG A  76     -18.818  15.967 -12.194  1.00  0.00           H  
ATOM    628 HH21 ARG A  76     -17.272  15.197 -11.978  1.00  0.00           H  
ATOM    629  H   ARG A  76     -14.549   8.112 -13.631  1.00  0.00           H  
ATOM    630  HA  ARG A  76     -15.989   8.811 -15.070  1.00  0.00           H  
ATOM    631  N   ARG A  77     -15.148   9.503 -17.258  1.00 31.02           N  
ATOM    632  CA  ARG A  77     -14.758   9.427 -18.671  1.00 30.54           C  
ATOM    633  C   ARG A  77     -13.400   8.772 -19.003  1.00 30.29           C  
ATOM    634  O   ARG A  77     -13.374   7.608 -19.400  1.00 30.82           O  
ATOM    635  CB  ARG A  77     -14.973  10.780 -19.403  1.00  0.00           C  
ATOM    636  CG  ARG A  77     -14.846  10.652 -20.940  1.00  0.00           C  
ATOM    637  CD  ARG A  77     -15.026  11.960 -21.721  1.00  0.00           C  
ATOM    638  NE  ARG A  77     -14.715  11.744 -23.143  1.00  0.00           N  
ATOM    639  CZ  ARG A  77     -14.521  12.693 -24.076  1.00  0.00           C  
ATOM    640  NH1 ARG A  77     -14.577  13.996 -23.768  1.00  0.00           N  
ATOM    641  NH2 ARG A  77     -14.261  12.327 -25.338  1.00  0.00           N1+
ATOM    642  HB2 ARG A  77     -15.962  11.174 -19.163  1.00  0.00           H  
ATOM    643  HB3 ARG A  77     -14.261  11.519 -19.033  1.00  0.00           H  
ATOM    644  HG2 ARG A  77     -13.909  10.189 -21.249  1.00  0.00           H  
ATOM    645  HG3 ARG A  77     -15.631   9.964 -21.258  1.00  0.00           H  
ATOM    646  HD2 ARG A  77     -16.070  12.272 -21.687  1.00  0.00           H  
ATOM    647  HD3 ARG A  77     -14.432  12.760 -21.278  1.00  0.00           H  
ATOM    648  HE  ARG A  77     -14.700  10.779 -23.442  1.00  0.00           H  
ATOM    649 HH12 ARG A  77     -14.432  14.699 -24.478  1.00  0.00           H  
ATOM    650 HH11 ARG A  77     -14.782  14.282 -22.822  1.00  0.00           H  
ATOM    651 HH22 ARG A  77     -14.114  13.025 -26.053  1.00  0.00           H  
ATOM    652 HH21 ARG A  77     -14.213  11.350 -25.590  1.00  0.00           H  
ATOM    653  H   ARG A  77     -16.122   9.281 -17.120  1.00  0.00           H  
ATOM    654  HA  ARG A  77     -15.500   8.746 -19.091  1.00  0.00           H  
ATOM    655  N   LYS A  78     -12.342   9.596 -18.971  1.00 27.98           N  
ATOM    656  CA  LYS A  78     -11.185   9.567 -19.874  1.00 27.56           C  
ATOM    657  C   LYS A  78     -10.254   8.344 -19.785  1.00 27.51           C  
ATOM    658  O   LYS A  78      -9.433   8.156 -20.682  1.00 28.08           O  
ATOM    659  CB  LYS A  78     -10.331  10.827 -19.581  1.00  0.00           C  
ATOM    660  CG  LYS A  78     -11.082  12.171 -19.544  1.00  0.00           C  
ATOM    661  CD  LYS A  78     -10.124  13.339 -19.254  1.00  0.00           C  
ATOM    662  CE  LYS A  78     -10.850  14.667 -18.998  1.00  0.00           C  
ATOM    663  NZ  LYS A  78      -9.893  15.768 -18.789  1.00  0.00           N1+
ATOM    664  HB2 LYS A  78      -9.856  10.710 -18.607  1.00  0.00           H  
ATOM    665  HB3 LYS A  78      -9.518  10.892 -20.306  1.00  0.00           H  
ATOM    666  HG2 LYS A  78     -11.597  12.334 -20.492  1.00  0.00           H  
ATOM    667  HG3 LYS A  78     -11.851  12.153 -18.771  1.00  0.00           H  
ATOM    668  HD2 LYS A  78      -9.501  13.095 -18.392  1.00  0.00           H  
ATOM    669  HD3 LYS A  78      -9.442  13.456 -20.098  1.00  0.00           H  
ATOM    670  HE2 LYS A  78     -11.491  14.919 -19.843  1.00  0.00           H  
ATOM    671  HE3 LYS A  78     -11.490  14.584 -18.119  1.00  0.00           H  
ATOM    672  HZ1 LYS A  78     -10.396  16.627 -18.615  1.00  0.00           H  
ATOM    673  HZ2 LYS A  78      -9.303  15.561 -17.995  1.00  0.00           H  
ATOM    674  HZ3 LYS A  78      -9.318  15.880 -19.612  1.00  0.00           H  
ATOM    675  H   LYS A  78     -12.477  10.489 -18.520  1.00  0.00           H  
ATOM    676  HA  LYS A  78     -11.557   9.622 -20.898  1.00  0.00           H  
ATOM    677  N   LYS A  79     -10.296   7.644 -18.644  1.00134.08           N  
ATOM    678  CA  LYS A  79      -9.065   7.246 -17.961  1.00131.86           C  
ATOM    679  C   LYS A  79      -9.246   6.044 -17.022  1.00132.39           C  
ATOM    680  O   LYS A  79      -8.243   5.478 -16.596  1.00130.35           O  
ATOM    681  CB  LYS A  79      -8.568   8.534 -17.256  1.00  0.00           C  
ATOM    682  CG  LYS A  79      -7.545   8.435 -16.122  1.00  0.00           C  
ATOM    683  CD  LYS A  79      -7.245   9.844 -15.594  1.00  0.00           C  
ATOM    684  CE  LYS A  79      -6.338   9.856 -14.365  1.00  0.00           C  
ATOM    685  NZ  LYS A  79      -6.140  11.233 -13.899  1.00  0.00           N1+
ATOM    686  HB2 LYS A  79      -8.177   9.215 -18.013  1.00  0.00           H  
ATOM    687  HB3 LYS A  79      -9.438   9.034 -16.824  1.00  0.00           H  
ATOM    688  HG2 LYS A  79      -7.936   7.820 -15.312  1.00  0.00           H  
ATOM    689  HG3 LYS A  79      -6.632   7.957 -16.477  1.00  0.00           H  
ATOM    690  HD2 LYS A  79      -6.772  10.424 -16.388  1.00  0.00           H  
ATOM    691  HD3 LYS A  79      -8.178  10.360 -15.363  1.00  0.00           H  
ATOM    692  HE2 LYS A  79      -6.771   9.278 -13.551  1.00  0.00           H  
ATOM    693  HE3 LYS A  79      -5.370   9.411 -14.598  1.00  0.00           H  
ATOM    694  HZ1 LYS A  79      -5.566  11.231 -13.067  1.00  0.00           H  
ATOM    695  HZ2 LYS A  79      -5.682  11.769 -14.622  1.00  0.00           H  
ATOM    696  HZ3 LYS A  79      -7.038  11.647 -13.693  1.00  0.00           H  
ATOM    697  HA  LYS A  79      -8.319   6.941 -18.698  1.00131.86           H  
ATOM    698  H   LYS A  79     -11.075   7.825 -18.027  1.00  0.00           H  
ATOM    699  N   LYS A  80     -10.502   5.678 -16.726  1.00128.20           N  
ATOM    700  CA  LYS A  80     -10.908   4.600 -15.826  1.00126.38           C  
ATOM    701  C   LYS A  80     -10.882   3.215 -16.511  1.00127.38           C  
ATOM    702  O   LYS A  80     -11.932   2.630 -16.766  1.00127.92           O  
ATOM    703  CB  LYS A  80     -12.275   4.971 -15.204  1.00  0.00           C  
ATOM    704  CG  LYS A  80     -13.363   5.392 -16.213  1.00  0.00           C  
ATOM    705  CD  LYS A  80     -14.708   5.691 -15.545  1.00  0.00           C  
ATOM    706  CE  LYS A  80     -15.799   5.983 -16.582  1.00  0.00           C  
ATOM    707  NZ  LYS A  80     -17.090   6.270 -15.936  1.00  0.00           N1+
ATOM    708  HB2 LYS A  80     -12.634   4.137 -14.598  1.00  0.00           H  
ATOM    709  HB3 LYS A  80     -12.126   5.791 -14.502  1.00  0.00           H  
ATOM    710  HG2 LYS A  80     -13.048   6.283 -16.757  1.00  0.00           H  
ATOM    711  HG3 LYS A  80     -13.504   4.614 -16.963  1.00  0.00           H  
ATOM    712  HD2 LYS A  80     -15.004   4.844 -14.925  1.00  0.00           H  
ATOM    713  HD3 LYS A  80     -14.596   6.542 -14.873  1.00  0.00           H  
ATOM    714  HE2 LYS A  80     -15.516   6.827 -17.208  1.00  0.00           H  
ATOM    715  HE3 LYS A  80     -15.927   5.127 -17.245  1.00  0.00           H  
ATOM    716  HZ1 LYS A  80     -17.789   6.453 -16.643  1.00  0.00           H  
ATOM    717  HZ2 LYS A  80     -17.373   5.468 -15.391  1.00  0.00           H  
ATOM    718  HZ3 LYS A  80     -17.002   7.071 -15.328  1.00  0.00           H  
ATOM    719  H   LYS A  80     -11.264   6.183 -17.150  1.00128.20           H  
ATOM    720  HA  LYS A  80     -10.202   4.563 -14.997  1.00126.38           H  
ATOM    721  N   SER A  81      -9.667   2.709 -16.777  1.00120.24           N  
ATOM    722  CA  SER A  81      -9.390   1.324 -17.163  1.00118.01           C  
ATOM    723  C   SER A  81      -9.308   0.408 -15.925  1.00118.60           C  
ATOM    724  O   SER A  81      -9.391   0.891 -14.795  1.00117.91           O  
ATOM    725  CB  SER A  81      -8.095   1.304 -18.010  1.00  0.00           C  
ATOM    726  OG  SER A  81      -6.916   1.460 -17.238  1.00  0.00           O  
ATOM    727  HB2 SER A  81      -8.015   0.354 -18.539  1.00  0.00           H  
ATOM    728  HB3 SER A  81      -8.125   2.080 -18.776  1.00  0.00           H  
ATOM    729  HG  SER A  81      -6.164   1.500 -17.834  1.00  0.00           H  
ATOM    730  H   SER A  81      -8.851   3.254 -16.541  1.00120.24           H  
ATOM    731  HA  SER A  81     -10.208   0.966 -17.790  1.00118.01           H  
ATOM    732  N   ARG A  82      -9.120  -0.903 -16.159  1.00112.53           N  
ATOM    733  CA  ARG A  82      -8.949  -1.916 -15.114  1.00109.87           C  
ATOM    734  C   ARG A  82      -7.787  -1.607 -14.146  1.00108.81           C  
ATOM    735  O   ARG A  82      -7.988  -1.709 -12.938  1.00107.94           O  
ATOM    736  CB  ARG A  82      -8.848  -3.314 -15.770  1.00  0.00           C  
ATOM    737  CG  ARG A  82      -8.618  -4.463 -14.774  1.00  0.00           C  
ATOM    738  CD  ARG A  82      -8.826  -5.857 -15.372  1.00  0.00           C  
ATOM    739  NE  ARG A  82      -8.512  -6.913 -14.397  1.00  0.00           N  
ATOM    740  CZ  ARG A  82      -8.207  -8.190 -14.682  1.00  0.00           C  
ATOM    741  NH1 ARG A  82      -8.030  -8.598 -15.945  1.00  0.00           N  
ATOM    742  NH2 ARG A  82      -8.073  -9.071 -13.683  1.00  0.00           N1+
ATOM    743  HB2 ARG A  82      -9.770  -3.503 -16.321  1.00  0.00           H  
ATOM    744  HB3 ARG A  82      -8.044  -3.325 -16.507  1.00  0.00           H  
ATOM    745  HG2 ARG A  82      -7.632  -4.387 -14.319  1.00  0.00           H  
ATOM    746  HG3 ARG A  82      -9.345  -4.341 -13.972  1.00  0.00           H  
ATOM    747  HD2 ARG A  82      -9.877  -5.991 -15.627  1.00  0.00           H  
ATOM    748  HD3 ARG A  82      -8.255  -5.957 -16.294  1.00  0.00           H  
ATOM    749  HE  ARG A  82      -8.637  -6.658 -13.429  1.00  0.00           H  
ATOM    750 HH12 ARG A  82      -7.844  -9.567 -16.155  1.00  0.00           H  
ATOM    751 HH11 ARG A  82      -8.084  -7.927 -16.697  1.00  0.00           H  
ATOM    752 HH22 ARG A  82      -7.855 -10.036 -13.884  1.00  0.00           H  
ATOM    753 HH21 ARG A  82      -8.183  -8.778 -12.723  1.00  0.00           H  
ATOM    754  H   ARG A  82      -9.063  -1.236 -17.111  1.00112.53           H  
ATOM    755  HA  ARG A  82      -9.867  -1.902 -14.523  1.00109.87           H  
ATOM    756  N   MET A  83      -6.631  -1.179 -14.688  1.00102.00           N  
ATOM    757  CA  MET A  83      -5.442  -0.802 -13.923  1.00 99.44           C  
ATOM    758  C   MET A  83      -5.665   0.424 -13.015  1.00100.64           C  
ATOM    759  O   MET A  83      -5.332   0.362 -11.835  1.00 99.64           O  
ATOM    760  CB  MET A  83      -4.249  -0.586 -14.881  1.00  0.00           C  
ATOM    761  CG  MET A  83      -2.885  -0.477 -14.176  1.00  0.00           C  
ATOM    762  SD  MET A  83      -1.555   0.208 -15.196  1.00  0.00           S  
ATOM    763  CE  MET A  83      -0.159  -0.057 -14.071  1.00  0.00           C  
ATOM    764  HB2 MET A  83      -4.200  -1.425 -15.578  1.00  0.00           H  
ATOM    765  HB3 MET A  83      -4.418   0.299 -15.496  1.00  0.00           H  
ATOM    766  HG2 MET A  83      -2.949   0.144 -13.283  1.00  0.00           H  
ATOM    767  HG3 MET A  83      -2.580  -1.470 -13.848  1.00  0.00           H  
ATOM    768  HE1 MET A  83       0.763   0.279 -14.547  1.00  0.00           H  
ATOM    769  HE2 MET A  83      -0.300   0.510 -13.150  1.00  0.00           H  
ATOM    770  HE3 MET A  83      -0.053  -1.111 -13.815  1.00  0.00           H  
ATOM    771  H   MET A  83      -6.555  -1.106 -15.692  1.00102.00           H  
ATOM    772  HA  MET A  83      -5.211  -1.656 -13.287  1.00 99.44           H  
ATOM    773  N   THR A  84      -6.233   1.510 -13.565  1.00 95.94           N  
ATOM    774  CA  THR A  84      -6.500   2.741 -12.814  1.00 95.34           C  
ATOM    775  C   THR A  84      -7.664   2.605 -11.811  1.00 96.59           C  
ATOM    776  O   THR A  84      -7.609   3.288 -10.792  1.00 96.06           O  
ATOM    777  CB  THR A  84      -6.828   3.933 -13.740  1.00  0.00           C  
ATOM    778  OG1 THR A  84      -7.821   3.565 -14.659  1.00  0.00           O  
ATOM    779  CG2 THR A  84      -5.630   4.466 -14.530  1.00  0.00           C  
ATOM    780  HB  THR A  84      -7.227   4.766 -13.158  1.00  0.00           H  
ATOM    781  HG1 THR A  84      -7.935   4.290 -15.284  1.00  0.00           H  
ATOM    782 HG21 THR A  84      -5.937   5.192 -15.283  1.00  0.00           H  
ATOM    783 HG22 THR A  84      -4.948   4.984 -13.861  1.00  0.00           H  
ATOM    784 HG23 THR A  84      -5.088   3.667 -15.037  1.00  0.00           H  
ATOM    785  H   THR A  84      -6.526   1.504 -14.533  1.00 95.94           H  
ATOM    786  HA  THR A  84      -5.597   2.992 -12.255  1.00 95.34           H  
ATOM    787  N   PHE A  85      -8.647   1.717 -12.065  1.00 91.62           N  
ATOM    788  CA  PHE A  85      -9.726   1.372 -11.128  1.00 91.11           C  
ATOM    789  C   PHE A  85      -9.200   0.679  -9.857  1.00 93.16           C  
ATOM    790  O   PHE A  85      -9.713   0.930  -8.767  1.00 92.10           O  
ATOM    791  CB  PHE A  85     -10.799   0.533 -11.858  1.00  0.00           C  
ATOM    792  CG  PHE A  85     -12.017   0.131 -11.039  1.00  0.00           C  
ATOM    793  CD1 PHE A  85     -13.025   1.080 -10.764  1.00  0.00           C  
ATOM    794  CD2 PHE A  85     -12.103  -1.147 -10.447  1.00  0.00           C  
ATOM    795  CE1 PHE A  85     -14.117   0.729  -9.981  1.00  0.00           C  
ATOM    796  CE2 PHE A  85     -13.214  -1.483  -9.684  1.00  0.00           C  
ATOM    797  CZ  PHE A  85     -14.217  -0.552  -9.454  1.00  0.00           C  
ATOM    798  HB2 PHE A  85     -11.166   1.112 -12.706  1.00  0.00           H  
ATOM    799  HB3 PHE A  85     -10.348  -0.363 -12.287  1.00  0.00           H  
ATOM    800  HD1 PHE A  85     -12.956   2.076 -11.175  1.00  0.00           H  
ATOM    801  HD2 PHE A  85     -11.316  -1.871 -10.598  1.00  0.00           H  
ATOM    802  HE1 PHE A  85     -14.894   1.454  -9.787  1.00  0.00           H  
ATOM    803  HE2 PHE A  85     -13.299  -2.473  -9.268  1.00  0.00           H  
ATOM    804  HZ  PHE A  85     -15.074  -0.823  -8.854  1.00  0.00           H  
ATOM    805  H   PHE A  85      -8.647   1.218 -12.946  1.00 91.62           H  
ATOM    806  HA  PHE A  85     -10.198   2.305 -10.817  1.00 91.11           H  
ATOM    807  N   PHE A  86      -8.146  -0.136 -10.023  1.00 89.24           N  
ATOM    808  CA  PHE A  86      -7.387  -0.742  -8.935  1.00 88.38           C  
ATOM    809  C   PHE A  86      -6.507   0.274  -8.190  1.00 91.90           C  
ATOM    810  O   PHE A  86      -6.372   0.154  -6.979  1.00 90.43           O  
ATOM    811  CB  PHE A  86      -6.564  -1.919  -9.487  1.00  0.00           C  
ATOM    812  CG  PHE A  86      -7.363  -3.054 -10.103  1.00  0.00           C  
ATOM    813  CD1 PHE A  86      -6.788  -3.812 -11.145  1.00  0.00           C  
ATOM    814  CD2 PHE A  86      -8.601  -3.470  -9.562  1.00  0.00           C  
ATOM    815  CE1 PHE A  86      -7.480  -4.883 -11.688  1.00  0.00           C  
ATOM    816  CE2 PHE A  86      -9.276  -4.543 -10.121  1.00  0.00           C  
ATOM    817  CZ  PHE A  86      -8.731  -5.229 -11.197  1.00  0.00           C  
ATOM    818  HB2 PHE A  86      -5.898  -1.543 -10.260  1.00  0.00           H  
ATOM    819  HB3 PHE A  86      -5.909  -2.336  -8.726  1.00  0.00           H  
ATOM    820  HD1 PHE A  86      -5.812  -3.562 -11.532  1.00  0.00           H  
ATOM    821  HD2 PHE A  86      -9.043  -2.962  -8.720  1.00  0.00           H  
ATOM    822  HE1 PHE A  86      -7.024  -5.463 -12.476  1.00  0.00           H  
ATOM    823  HE2 PHE A  86     -10.224  -4.848  -9.707  1.00  0.00           H  
ATOM    824  HZ  PHE A  86      -9.257  -6.066 -11.625  1.00  0.00           H  
ATOM    825  H   PHE A  86      -7.794  -0.303 -10.956  1.00 89.24           H  
ATOM    826  HA  PHE A  86      -8.090  -1.122  -8.195  1.00 88.38           H  
ATOM    827  N   VAL A  87      -5.975   1.297  -8.879  1.00 89.29           N  
ATOM    828  CA  VAL A  87      -5.246   2.392  -8.230  1.00 88.98           C  
ATOM    829  C   VAL A  87      -6.154   3.293  -7.356  1.00 93.87           C  
ATOM    830  O   VAL A  87      -5.669   3.772  -6.330  1.00 93.58           O  
ATOM    831  CB  VAL A  87      -4.426   3.230  -9.254  1.00  0.00           C  
ATOM    832  CG1 VAL A  87      -3.899   4.588  -8.744  1.00  0.00           C  
ATOM    833  CG2 VAL A  87      -3.245   2.403  -9.795  1.00  0.00           C  
ATOM    834  HB  VAL A  87      -5.073   3.455 -10.100  1.00  0.00           H  
ATOM    835 HG11 VAL A  87      -3.249   5.056  -9.480  1.00  0.00           H  
ATOM    836 HG12 VAL A  87      -4.705   5.294  -8.546  1.00  0.00           H  
ATOM    837 HG13 VAL A  87      -3.317   4.470  -7.829  1.00  0.00           H  
ATOM    838 HG21 VAL A  87      -2.703   2.948 -10.567  1.00  0.00           H  
ATOM    839 HG22 VAL A  87      -2.536   2.160  -9.002  1.00  0.00           H  
ATOM    840 HG23 VAL A  87      -3.578   1.467 -10.237  1.00  0.00           H  
ATOM    841  H   VAL A  87      -6.107   1.362  -9.878  1.00 89.29           H  
ATOM    842  HA  VAL A  87      -4.526   1.936  -7.547  1.00 88.98           H  
ATOM    843  N   THR A  88      -7.448   3.453  -7.714  1.00 91.06           N  
ATOM    844  CA  THR A  88      -8.439   4.128  -6.861  1.00 91.45           C  
ATOM    845  C   THR A  88      -8.762   3.330  -5.584  1.00 95.63           C  
ATOM    846  O   THR A  88      -8.856   3.945  -4.526  1.00 95.63           O  
ATOM    847  CB  THR A  88      -9.780   4.502  -7.568  1.00  0.00           C  
ATOM    848  OG1 THR A  88     -10.787   3.506  -7.558  1.00  0.00           O  
ATOM    849  CG2 THR A  88      -9.632   5.071  -8.976  1.00  0.00           C  
ATOM    850  HB  THR A  88     -10.198   5.313  -6.968  1.00  0.00           H  
ATOM    851  HG1 THR A  88     -11.480   3.761  -8.171  1.00  0.00           H  
ATOM    852 HG21 THR A  88     -10.493   5.681  -9.249  1.00  0.00           H  
ATOM    853 HG22 THR A  88      -8.747   5.700  -9.027  1.00  0.00           H  
ATOM    854 HG23 THR A  88      -9.548   4.283  -9.718  1.00  0.00           H  
ATOM    855  H   THR A  88      -7.791   3.042  -8.572  1.00 91.06           H  
ATOM    856  HA  THR A  88      -7.985   5.068  -6.543  1.00 91.45           H  
ATOM    857  N   GLN A  89      -8.868   1.992  -5.699  1.00 91.92           N  
ATOM    858  CA  GLN A  89      -8.998   1.056  -4.579  1.00 90.97           C  
ATOM    859  C   GLN A  89      -7.823   1.145  -3.591  1.00 94.68           C  
ATOM    860  O   GLN A  89      -8.049   1.203  -2.383  1.00 94.31           O  
ATOM    861  CB  GLN A  89      -9.203  -0.380  -5.125  1.00  0.00           C  
ATOM    862  CG  GLN A  89      -8.974  -1.519  -4.103  1.00  0.00           C  
ATOM    863  CD  GLN A  89      -8.998  -2.912  -4.720  1.00  0.00           C  
ATOM    864  OE1 GLN A  89      -8.580  -3.115  -5.856  1.00  0.00           O  
ATOM    865  NE2 GLN A  89      -9.441  -3.896  -3.943  1.00  0.00           N  
ATOM    866  HB2 GLN A  89     -10.210  -0.462  -5.537  1.00  0.00           H  
ATOM    867  HB3 GLN A  89      -8.535  -0.531  -5.969  1.00  0.00           H  
ATOM    868  HG2 GLN A  89      -7.995  -1.451  -3.632  1.00  0.00           H  
ATOM    869  HG3 GLN A  89      -9.712  -1.447  -3.304  1.00  0.00           H  
ATOM    870 HE22 GLN A  89      -9.443  -4.845  -4.285  1.00  0.00           H  
ATOM    871 HE21 GLN A  89      -9.761  -3.706  -3.004  1.00  0.00           H  
ATOM    872  H   GLN A  89      -8.808   1.576  -6.619  1.00 91.92           H  
ATOM    873  HA  GLN A  89      -9.900   1.333  -4.029  1.00 90.97           H  
ATOM    874  N   LEU A  90      -6.599   1.143  -4.146  1.00 91.18           N  
ATOM    875  CA  LEU A  90      -5.329   1.225  -3.428  1.00 90.76           C  
ATOM    876  C   LEU A  90      -5.221   2.544  -2.642  1.00 96.29           C  
ATOM    877  O   LEU A  90      -4.910   2.504  -1.454  1.00 95.89           O  
ATOM    878  CB  LEU A  90      -4.183   1.036  -4.455  1.00 90.66           C  
ATOM    879  CG  LEU A  90      -2.860   0.445  -3.920  1.00 94.83           C  
ATOM    880  CD1 LEU A  90      -1.973   0.025  -5.101  1.00 94.71           C  
ATOM    881  CD2 LEU A  90      -2.087   1.365  -2.961  1.00 98.36           C  
ATOM    882  H   LEU A  90      -6.525   1.065  -5.152  1.00 91.18           H  
ATOM    883  HA  LEU A  90      -5.305   0.396  -2.718  1.00 90.76           H  
ATOM    884  HB3 LEU A  90      -3.992   1.962  -4.998  1.00 90.66           H  
ATOM    885  HB2 LEU A  90      -4.532   0.331  -5.209  1.00 90.66           H  
ATOM    886  HG  LEU A  90      -3.090  -0.456  -3.356  1.00 94.83           H  
ATOM    887 HD11 LEU A  90      -1.000  -0.320  -4.752  1.00 94.71           H  
ATOM    888 HD12 LEU A  90      -2.424  -0.781  -5.678  1.00 94.71           H  
ATOM    889 HD13 LEU A  90      -1.803   0.858  -5.785  1.00 94.71           H  
ATOM    890 HD21 LEU A  90      -2.153   1.000  -1.935  1.00 98.36           H  
ATOM    891 HD22 LEU A  90      -1.028   1.435  -3.211  1.00 98.36           H  
ATOM    892 HD23 LEU A  90      -2.473   2.382  -2.965  1.00 98.36           H  
ATOM    893  N   ALA A  91      -5.545   3.668  -3.305  1.00 94.07           N  
ATOM    894  CA  ALA A  91      -5.565   5.011  -2.725  1.00 94.77           C  
ATOM    895  C   ALA A  91      -6.673   5.224  -1.676  1.00100.13           C  
ATOM    896  O   ALA A  91      -6.443   5.977  -0.735  1.00100.51           O  
ATOM    897  CB  ALA A  91      -5.686   6.050  -3.850  1.00  0.00           C  
ATOM    898  HB1 ALA A  91      -4.873   5.961  -4.568  1.00  0.00           H  
ATOM    899  HB2 ALA A  91      -6.623   5.939  -4.398  1.00  0.00           H  
ATOM    900  HB3 ALA A  91      -5.654   7.065  -3.455  1.00  0.00           H  
ATOM    901  H   ALA A  91      -5.804   3.607  -4.282  1.00 94.07           H  
ATOM    902  HA  ALA A  91      -4.605   5.167  -2.230  1.00 94.77           H  
ATOM    903  N   ILE A  92      -7.832   4.555  -1.829  1.00 97.37           N  
ATOM    904  CA  ILE A  92      -8.941   4.574  -0.864  1.00 98.40           C  
ATOM    905  C   ILE A  92      -8.582   3.877   0.459  1.00100.53           C  
ATOM    906  O   ILE A  92      -8.902   4.410   1.519  1.00 99.95           O  
ATOM    907  CB  ILE A  92     -10.256   3.977  -1.464  1.00  0.00           C  
ATOM    908  CG1 ILE A  92     -10.940   5.028  -2.368  1.00  0.00           C  
ATOM    909  CG2 ILE A  92     -11.287   3.417  -0.452  1.00  0.00           C  
ATOM    910  CD1 ILE A  92     -11.995   4.448  -3.322  1.00  0.00           C  
ATOM    911  HB  ILE A  92      -9.965   3.140  -2.101  1.00  0.00           H  
ATOM    912 HG12 ILE A  92     -11.403   5.794  -1.745  1.00  0.00           H  
ATOM    913 HG13 ILE A  92     -10.194   5.556  -2.962  1.00  0.00           H  
ATOM    914 HG21 ILE A  92     -12.183   3.055  -0.955  1.00  0.00           H  
ATOM    915 HG22 ILE A  92     -10.900   2.572   0.115  1.00  0.00           H  
ATOM    916 HG23 ILE A  92     -11.600   4.183   0.259  1.00  0.00           H  
ATOM    917 HD11 ILE A  92     -12.099   5.076  -4.207  1.00  0.00           H  
ATOM    918 HD12 ILE A  92     -11.724   3.448  -3.664  1.00  0.00           H  
ATOM    919 HD13 ILE A  92     -12.973   4.387  -2.843  1.00  0.00           H  
ATOM    920  H   ILE A  92      -7.965   3.973  -2.646  1.00 97.37           H  
ATOM    921  HA  ILE A  92      -9.131   5.622  -0.620  1.00 98.40           H  
ATOM    922  N   THR A  93      -7.896   2.728   0.377  1.00 96.35           N  
ATOM    923  CA  THR A  93      -7.359   2.001   1.527  1.00 95.28           C  
ATOM    924  C   THR A  93      -6.278   2.812   2.276  1.00 97.62           C  
ATOM    925  O   THR A  93      -6.251   2.806   3.508  1.00 97.10           O  
ATOM    926  CB  THR A  93      -6.737   0.664   1.057  1.00  0.00           C  
ATOM    927  OG1 THR A  93      -7.738  -0.143   0.477  1.00  0.00           O  
ATOM    928  CG2 THR A  93      -6.081  -0.175   2.148  1.00  0.00           C  
ATOM    929  HB  THR A  93      -5.992   0.860   0.285  1.00  0.00           H  
ATOM    930  HG1 THR A  93      -7.343  -0.978   0.215  1.00  0.00           H  
ATOM    931 HG21 THR A  93      -5.645  -1.081   1.726  1.00  0.00           H  
ATOM    932 HG22 THR A  93      -5.276   0.362   2.641  1.00  0.00           H  
ATOM    933 HG23 THR A  93      -6.810  -0.463   2.907  1.00  0.00           H  
ATOM    934  H   THR A  93      -7.687   2.333  -0.531  1.00 96.35           H  
ATOM    935  HA  THR A  93      -8.177   1.795   2.220  1.00 95.28           H  
ATOM    936  N   ASP A  94      -5.448   3.535   1.509  1.00 93.59           N  
ATOM    937  CA  ASP A  94      -4.460   4.493   1.999  1.00 93.36           C  
ATOM    938  C   ASP A  94      -5.087   5.756   2.634  1.00 97.09           C  
ATOM    939  O   ASP A  94      -4.466   6.339   3.520  1.00 96.91           O  
ATOM    940  CB  ASP A  94      -3.411   4.841   0.920  1.00 95.41           C  
ATOM    941  CG  ASP A  94      -2.589   3.654   0.394  1.00104.55           C  
ATOM    942  OD1 ASP A  94      -2.505   2.625   1.101  1.00104.15           O  
ATOM    943  OD2 ASP A  94      -1.993   3.831  -0.691  1.00110.57           O1-
ATOM    944  H   ASP A  94      -5.517   3.459   0.503  1.00 93.59           H  
ATOM    945  HA  ASP A  94      -3.924   3.990   2.804  1.00 93.36           H  
ATOM    946  HB3 ASP A  94      -2.723   5.592   1.290  1.00 95.41           H  
ATOM    947  HB2 ASP A  94      -3.938   5.273   0.070  1.00 95.41           H  
ATOM    948  N   SER A  95      -6.319   6.130   2.244  1.00 93.70           N  
ATOM    949  CA  SER A  95      -7.088   7.191   2.904  1.00 94.62           C  
ATOM    950  C   SER A  95      -7.618   6.747   4.282  1.00 97.69           C  
ATOM    951  O   SER A  95      -7.627   7.566   5.202  1.00 98.71           O  
ATOM    952  CB  SER A  95      -8.246   7.668   2.006  1.00  0.00           C  
ATOM    953  OG  SER A  95      -7.756   8.306   0.845  1.00  0.00           O  
ATOM    954  HB2 SER A  95      -8.908   6.856   1.715  1.00  0.00           H  
ATOM    955  HB3 SER A  95      -8.862   8.392   2.543  1.00  0.00           H  
ATOM    956  HG  SER A  95      -8.501   8.555   0.293  1.00  0.00           H  
ATOM    957  H   SER A  95      -6.779   5.643   1.487  1.00 93.70           H  
ATOM    958  HA  SER A  95      -6.423   8.042   3.070  1.00 94.62           H  
ATOM    959  N   PHE A  96      -8.010   5.461   4.408  1.00 91.85           N  
ATOM    960  CA  PHE A  96      -8.443   4.842   5.665  1.00 90.20           C  
ATOM    961  C   PHE A  96      -7.368   4.815   6.754  1.00 91.45           C  
ATOM    962  O   PHE A  96      -7.690   5.182   7.883  1.00 91.28           O  
ATOM    963  CB  PHE A  96      -9.027   3.426   5.457  1.00  0.00           C  
ATOM    964  CG  PHE A  96     -10.520   3.381   5.209  1.00  0.00           C  
ATOM    965  CD1 PHE A  96     -11.029   3.298   3.897  1.00  0.00           C  
ATOM    966  CD2 PHE A  96     -11.417   3.546   6.286  1.00  0.00           C  
ATOM    967  CE1 PHE A  96     -12.399   3.326   3.682  1.00  0.00           C  
ATOM    968  CE2 PHE A  96     -12.785   3.563   6.051  1.00  0.00           C  
ATOM    969  CZ  PHE A  96     -13.273   3.451   4.755  1.00  0.00           C  
ATOM    970  HB2 PHE A  96      -8.518   2.910   4.644  1.00  0.00           H  
ATOM    971  HB3 PHE A  96      -8.852   2.809   6.341  1.00  0.00           H  
ATOM    972  HD1 PHE A  96     -10.360   3.186   3.060  1.00  0.00           H  
ATOM    973  HD2 PHE A  96     -11.043   3.655   7.293  1.00  0.00           H  
ATOM    974  HE1 PHE A  96     -12.786   3.246   2.677  1.00  0.00           H  
ATOM    975  HE2 PHE A  96     -13.471   3.675   6.878  1.00  0.00           H  
ATOM    976  HZ  PHE A  96     -14.339   3.469   4.580  1.00  0.00           H  
ATOM    977  H   PHE A  96      -7.976   4.854   3.601  1.00 91.85           H  
ATOM    978  HA  PHE A  96      -9.244   5.473   6.058  1.00 90.20           H  
ATOM    979  N   THR A  97      -6.125   4.413   6.414  1.00 86.09           N  
ATOM    980  CA  THR A  97      -5.024   4.421   7.383  1.00 85.46           C  
ATOM    981  C   THR A  97      -4.683   5.848   7.837  1.00 91.05           C  
ATOM    982  O   THR A  97      -4.545   6.057   9.038  1.00 91.02           O  
ATOM    983  CB  THR A  97      -3.731   3.696   6.905  1.00  0.00           C  
ATOM    984  OG1 THR A  97      -2.828   3.499   7.977  1.00  0.00           O  
ATOM    985  CG2 THR A  97      -2.903   4.410   5.816  1.00  0.00           C  
ATOM    986  HB  THR A  97      -4.023   2.707   6.556  1.00  0.00           H  
ATOM    987  HG1 THR A  97      -1.977   3.243   7.614  1.00  0.00           H  
ATOM    988 HG21 THR A  97      -1.995   3.863   5.568  1.00  0.00           H  
ATOM    989 HG22 THR A  97      -3.485   4.504   4.906  1.00  0.00           H  
ATOM    990 HG23 THR A  97      -2.567   5.403   6.111  1.00  0.00           H  
ATOM    991  H   THR A  97      -5.919   4.111   5.471  1.00 86.09           H  
ATOM    992  HA  THR A  97      -5.395   3.893   8.260  1.00 85.46           H  
ATOM    993  N   GLY A  98      -4.643   6.794   6.876  1.00 88.22           N  
ATOM    994  CA  GLY A  98      -4.379   8.220   7.063  1.00 89.33           C  
ATOM    995  C   GLY A  98      -5.279   8.832   8.141  1.00 94.73           C  
ATOM    996  O   GLY A  98      -4.780   9.511   9.031  1.00 95.25           O  
ATOM    997  HA3 GLY A  98      -4.569   8.733   6.120  1.00 89.33           H  
ATOM    998  H   GLY A  98      -4.807   6.503   5.922  1.00 88.22           H  
ATOM    999  HA2 GLY A  98      -3.329   8.387   7.301  1.00 89.33           H  
ATOM   1000  N   LEU A  99      -6.588   8.543   8.081  1.00 91.95           N  
ATOM   1001  CA  LEU A  99      -7.589   9.063   9.007  1.00 93.28           C  
ATOM   1002  C   LEU A  99      -7.666   8.262  10.318  1.00 98.85           C  
ATOM   1003  O   LEU A  99      -7.525   8.861  11.384  1.00 99.43           O  
ATOM   1004  CB  LEU A  99      -8.952   9.124   8.284  1.00  0.00           C  
ATOM   1005  CG  LEU A  99      -9.006  10.181   7.157  1.00  0.00           C  
ATOM   1006  CD1 LEU A  99     -10.286  10.032   6.309  1.00  0.00           C  
ATOM   1007  CD2 LEU A  99      -8.850  11.611   7.710  1.00  0.00           C  
ATOM   1008  HB2 LEU A  99      -9.177   8.138   7.871  1.00  0.00           H  
ATOM   1009  HB3 LEU A  99      -9.747   9.333   9.002  1.00  0.00           H  
ATOM   1010  HG  LEU A  99      -8.170  10.006   6.480  1.00  0.00           H  
ATOM   1011 HD11 LEU A  99     -10.036   9.811   5.270  1.00  0.00           H  
ATOM   1012 HD12 LEU A  99     -10.921   9.220   6.664  1.00  0.00           H  
ATOM   1013 HD13 LEU A  99     -10.898  10.934   6.310  1.00  0.00           H  
ATOM   1014 HD21 LEU A  99      -9.331  12.358   7.078  1.00  0.00           H  
ATOM   1015 HD22 LEU A  99      -9.276  11.703   8.710  1.00  0.00           H  
ATOM   1016 HD23 LEU A  99      -7.798  11.882   7.787  1.00  0.00           H  
ATOM   1017  H   LEU A  99      -6.933   7.962   7.329  1.00 91.95           H  
ATOM   1018  HA  LEU A  99      -7.307  10.080   9.286  1.00 93.28           H  
ATOM   1019  N   VAL A 100      -7.916   6.945  10.226  1.00 95.66           N  
ATOM   1020  CA  VAL A 100      -8.220   6.090  11.380  1.00 95.45           C  
ATOM   1021  C   VAL A 100      -6.980   5.717  12.222  1.00 99.08           C  
ATOM   1022  O   VAL A 100      -7.112   5.641  13.443  1.00 98.94           O  
ATOM   1023  CB  VAL A 100      -8.972   4.789  10.952  1.00  0.00           C  
ATOM   1024  CG1 VAL A 100      -9.196   3.760  12.079  1.00  0.00           C  
ATOM   1025  CG2 VAL A 100     -10.331   5.128  10.308  1.00  0.00           C  
ATOM   1026  HB  VAL A 100      -8.372   4.281  10.197  1.00  0.00           H  
ATOM   1027 HG11 VAL A 100      -9.827   2.936  11.749  1.00  0.00           H  
ATOM   1028 HG12 VAL A 100      -8.268   3.313  12.432  1.00  0.00           H  
ATOM   1029 HG13 VAL A 100      -9.687   4.225  12.934  1.00  0.00           H  
ATOM   1030 HG21 VAL A 100     -10.871   4.227  10.019  1.00  0.00           H  
ATOM   1031 HG22 VAL A 100     -10.966   5.689  10.994  1.00  0.00           H  
ATOM   1032 HG23 VAL A 100     -10.206   5.725   9.404  1.00  0.00           H  
ATOM   1033  H   VAL A 100      -7.984   6.505   9.318  1.00 95.66           H  
ATOM   1034  HA  VAL A 100      -8.891   6.651  12.036  1.00 95.45           H  
ATOM   1035  N   ASN A 101      -5.823   5.490  11.573  1.00 95.30           N  
ATOM   1036  CA  ASN A 101      -4.630   4.920  12.214  1.00 94.52           C  
ATOM   1037  C   ASN A 101      -3.558   5.964  12.550  1.00 97.05           C  
ATOM   1038  O   ASN A 101      -3.112   5.968  13.694  1.00 97.18           O  
ATOM   1039  CB  ASN A 101      -3.992   3.789  11.369  1.00  0.00           C  
ATOM   1040  CG  ASN A 101      -4.948   2.666  10.958  1.00  0.00           C  
ATOM   1041  OD1 ASN A 101      -5.939   2.394  11.627  1.00  0.00           O  
ATOM   1042  ND2 ASN A 101      -4.643   1.995   9.850  1.00  0.00           N  
ATOM   1043  HB2 ASN A 101      -3.529   4.200  10.474  1.00  0.00           H  
ATOM   1044  HB3 ASN A 101      -3.182   3.327  11.937  1.00  0.00           H  
ATOM   1045 HD22 ASN A 101      -5.230   1.233   9.541  1.00  0.00           H  
ATOM   1046 HD21 ASN A 101      -3.839   2.264   9.297  1.00  0.00           H  
ATOM   1047  H   ASN A 101      -5.775   5.616  10.571  1.00 95.30           H  
ATOM   1048  HA  ASN A 101      -4.890   4.476  13.172  1.00 94.52           H  
ATOM   1049  N   ILE A 102      -3.108   6.770  11.566  1.00 91.79           N  
ATOM   1050  CA  ILE A 102      -1.848   7.528  11.658  1.00 91.38           C  
ATOM   1051  C   ILE A 102      -1.804   8.561  12.808  1.00 95.24           C  
ATOM   1052  O   ILE A 102      -0.814   8.573  13.542  1.00 94.87           O  
ATOM   1053  CB  ILE A 102      -1.445   8.241  10.324  1.00  0.00           C  
ATOM   1054  CG1 ILE A 102      -1.382   7.298   9.104  1.00  0.00           C  
ATOM   1055  CG2 ILE A 102      -0.098   8.991  10.390  1.00  0.00           C  
ATOM   1056  CD1 ILE A 102      -0.584   6.003   9.297  1.00  0.00           C  
ATOM   1057  HB  ILE A 102      -2.215   8.981  10.103  1.00  0.00           H  
ATOM   1058 HG12 ILE A 102      -2.388   7.022   8.834  1.00  0.00           H  
ATOM   1059 HG13 ILE A 102      -1.002   7.832   8.234  1.00  0.00           H  
ATOM   1060 HG21 ILE A 102       0.102   9.527   9.462  1.00  0.00           H  
ATOM   1061 HG22 ILE A 102      -0.050   9.721  11.192  1.00  0.00           H  
ATOM   1062 HG23 ILE A 102       0.726   8.296  10.546  1.00  0.00           H  
ATOM   1063 HD11 ILE A 102      -0.250   5.605   8.339  1.00  0.00           H  
ATOM   1064 HD12 ILE A 102       0.295   6.158   9.919  1.00  0.00           H  
ATOM   1065 HD13 ILE A 102      -1.197   5.238   9.773  1.00  0.00           H  
ATOM   1066  H   ILE A 102      -3.534   6.719  10.650  1.00 91.79           H  
ATOM   1067  HA  ILE A 102      -1.071   6.795  11.885  1.00 91.38           H  
ATOM   1068  N   LEU A 103      -2.866   9.375  12.969  1.00 91.96           N  
ATOM   1069  CA  LEU A 103      -2.952  10.394  14.027  1.00 92.79           C  
ATOM   1070  C   LEU A 103      -3.092   9.769  15.425  1.00 96.49           C  
ATOM   1071  O   LEU A 103      -2.512  10.292  16.376  1.00 97.64           O  
ATOM   1072  CB  LEU A 103      -4.118  11.377  13.746  1.00  0.00           C  
ATOM   1073  CG  LEU A 103      -3.866  12.841  14.179  1.00  0.00           C  
ATOM   1074  CD1 LEU A 103      -2.653  13.482  13.466  1.00  0.00           C  
ATOM   1075  CD2 LEU A 103      -5.143  13.691  14.010  1.00  0.00           C  
ATOM   1076  HB2 LEU A 103      -4.377  11.388  12.694  1.00  0.00           H  
ATOM   1077  HB3 LEU A 103      -5.024  11.010  14.232  1.00  0.00           H  
ATOM   1078  HG  LEU A 103      -3.634  12.822  15.245  1.00  0.00           H  
ATOM   1079 HD11 LEU A 103      -1.916  13.805  14.202  1.00  0.00           H  
ATOM   1080 HD12 LEU A 103      -2.154  12.792  12.789  1.00  0.00           H  
ATOM   1081 HD13 LEU A 103      -2.915  14.357  12.871  1.00  0.00           H  
ATOM   1082 HD21 LEU A 103      -4.969  14.636  13.496  1.00  0.00           H  
ATOM   1083 HD22 LEU A 103      -5.914  13.161  13.449  1.00  0.00           H  
ATOM   1084 HD23 LEU A 103      -5.568  13.936  14.984  1.00  0.00           H  
ATOM   1085  H   LEU A 103      -3.657   9.297  12.347  1.00 91.96           H  
ATOM   1086  HA  LEU A 103      -2.006  10.936  14.016  1.00 92.79           H  
ATOM   1087  N   THR A 104      -3.823   8.644  15.504  1.00 90.52           N  
ATOM   1088  CA  THR A 104      -3.990   7.846  16.714  1.00 88.77           C  
ATOM   1089  C   THR A 104      -2.665   7.203  17.166  1.00 91.28           C  
ATOM   1090  O   THR A 104      -2.328   7.325  18.339  1.00 91.33           O  
ATOM   1091  CB  THR A 104      -5.051   6.727  16.540  1.00  0.00           C  
ATOM   1092  OG1 THR A 104      -6.243   7.281  16.015  1.00  0.00           O  
ATOM   1093  CG2 THR A 104      -5.403   5.996  17.848  1.00  0.00           C  
ATOM   1094  HB  THR A 104      -4.708   5.988  15.814  1.00  0.00           H  
ATOM   1095  HG1 THR A 104      -6.842   6.564  15.790  1.00  0.00           H  
ATOM   1096 HG21 THR A 104      -6.262   5.340  17.723  1.00  0.00           H  
ATOM   1097 HG22 THR A 104      -4.574   5.378  18.196  1.00  0.00           H  
ATOM   1098 HG23 THR A 104      -5.649   6.701  18.643  1.00  0.00           H  
ATOM   1099  H   THR A 104      -4.270   8.279  14.674  1.00 90.52           H  
ATOM   1100  HA  THR A 104      -4.328   8.519  17.505  1.00 88.77           H  
ATOM   1101  N   ASP A 105      -1.926   6.595  16.220  1.00 86.80           N  
ATOM   1102  CA  ASP A 105      -0.598   6.007  16.404  1.00 86.29           C  
ATOM   1103  C   ASP A 105       0.475   6.989  16.882  1.00 92.11           C  
ATOM   1104  O   ASP A 105       0.904   6.856  18.021  1.00 92.82           O  
ATOM   1105  CB  ASP A 105      -0.089   5.200  15.184  1.00  0.00           C  
ATOM   1106  CG  ASP A 105      -0.674   3.792  15.065  1.00  0.00           C  
ATOM   1107  OD1 ASP A 105       0.034   2.948  14.474  1.00  0.00           O  
ATOM   1108  OD2 ASP A 105      -1.788   3.547  15.576  1.00  0.00           O1-
ATOM   1109  HB2 ASP A 105      -0.321   5.739  14.263  1.00  0.00           H  
ATOM   1110  HB3 ASP A 105       0.995   5.114  15.221  1.00  0.00           H  
ATOM   1111  H   ASP A 105      -2.297   6.532  15.280  1.00 86.80           H  
ATOM   1112  HA  ASP A 105      -0.718   5.297  17.226  1.00 86.29           H  
ATOM   1113  N   ILE A 106       0.933   7.905  16.014  1.00 89.03           N  
ATOM   1114  CA  ILE A 106       2.159   8.693  16.232  1.00 89.77           C  
ATOM   1115  C   ILE A 106       2.104   9.624  17.468  1.00 95.07           C  
ATOM   1116  O   ILE A 106       3.143   9.859  18.088  1.00 95.80           O  
ATOM   1117  CB  ILE A 106       2.564   9.504  14.963  1.00  0.00           C  
ATOM   1118  CG1 ILE A 106       2.769   8.566  13.751  1.00  0.00           C  
ATOM   1119  CG2 ILE A 106       3.826  10.384  15.148  1.00  0.00           C  
ATOM   1120  CD1 ILE A 106       2.746   9.284  12.399  1.00  0.00           C  
ATOM   1121  HB  ILE A 106       1.728  10.162  14.722  1.00  0.00           H  
ATOM   1122 HG12 ILE A 106       3.703   8.011  13.858  1.00  0.00           H  
ATOM   1123 HG13 ILE A 106       1.981   7.818  13.720  1.00  0.00           H  
ATOM   1124 HG21 ILE A 106       4.132  10.862  14.219  1.00  0.00           H  
ATOM   1125 HG22 ILE A 106       3.669  11.191  15.864  1.00  0.00           H  
ATOM   1126 HG23 ILE A 106       4.672   9.789  15.495  1.00  0.00           H  
ATOM   1127 HD11 ILE A 106       2.762   8.565  11.580  1.00  0.00           H  
ATOM   1128 HD12 ILE A 106       1.852   9.895  12.306  1.00  0.00           H  
ATOM   1129 HD13 ILE A 106       3.603   9.939  12.266  1.00  0.00           H  
ATOM   1130  H   ILE A 106       0.508   7.983  15.098  1.00 89.03           H  
ATOM   1131  HA  ILE A 106       2.959   7.976  16.424  1.00 89.77           H  
ATOM   1132  N   ILE A 107       0.894  10.077  17.840  1.00 91.07           N  
ATOM   1133  CA  ILE A 107       0.651  10.869  19.047  1.00 91.29           C  
ATOM   1134  C   ILE A 107       0.560  10.000  20.322  1.00 93.84           C  
ATOM   1135  O   ILE A 107       1.018  10.455  21.369  1.00 95.38           O  
ATOM   1136  CB  ILE A 107      -0.633  11.740  18.907  1.00  0.00           C  
ATOM   1137  CG1 ILE A 107      -0.560  12.678  17.676  1.00  0.00           C  
ATOM   1138  CG2 ILE A 107      -1.007  12.546  20.172  1.00  0.00           C  
ATOM   1139  CD1 ILE A 107       0.654  13.616  17.640  1.00  0.00           C  
ATOM   1140  H   ILE A 107       0.081   9.836  17.291  1.00 91.07           H  
ATOM   1141  HA  ILE A 107       1.498  11.540  19.190  1.00 91.29           H  
ATOM   1142  HB  ILE A 107      -1.468  11.061  18.723  1.00  0.00           H  
ATOM   1143 HG12 ILE A 107      -0.543  12.078  16.766  1.00  0.00           H  
ATOM   1144 HG13 ILE A 107      -1.477  13.265  17.605  1.00  0.00           H  
ATOM   1145 HG21 ILE A 107      -1.859  13.200  19.980  1.00  0.00           H  
ATOM   1146 HG22 ILE A 107      -1.299  11.900  21.000  1.00  0.00           H  
ATOM   1147 HG23 ILE A 107      -0.181  13.170  20.513  1.00  0.00           H  
ATOM   1148 HD11 ILE A 107       0.478  14.446  16.956  1.00  0.00           H  
ATOM   1149 HD12 ILE A 107       0.880  14.040  18.618  1.00  0.00           H  
ATOM   1150 HD13 ILE A 107       1.538  13.084  17.287  1.00  0.00           H  
ATOM   1151  N   TRP A 108       0.024   8.770  20.214  1.00 87.16           N  
ATOM   1152  CA  TRP A 108      -0.003   7.787  21.304  1.00 85.47           C  
ATOM   1153  C   TRP A 108       1.366   7.126  21.557  1.00 88.53           C  
ATOM   1154  O   TRP A 108       1.627   6.745  22.693  1.00 88.72           O  
ATOM   1155  CB  TRP A 108      -1.096   6.737  21.027  1.00  0.00           C  
ATOM   1156  CG  TRP A 108      -1.242   5.596  21.989  1.00  0.00           C  
ATOM   1157  CD1 TRP A 108      -1.232   5.680  23.340  1.00  0.00           C  
ATOM   1158  CD2 TRP A 108      -1.478   4.192  21.676  1.00  0.00           C  
ATOM   1159  NE1 TRP A 108      -1.366   4.421  23.882  1.00  0.00           N  
ATOM   1160  CE2 TRP A 108      -1.513   3.464  22.902  1.00  0.00           C  
ATOM   1161  CE3 TRP A 108      -1.659   3.455  20.481  1.00  0.00           C  
ATOM   1162  CZ2 TRP A 108      -1.678   2.074  22.938  1.00  0.00           C  
ATOM   1163  CZ3 TRP A 108      -1.861   2.061  20.509  1.00  0.00           C  
ATOM   1164  CH2 TRP A 108      -1.854   1.369  21.732  1.00  0.00           C  
ATOM   1165  HB2 TRP A 108      -2.066   7.229  20.956  1.00  0.00           H  
ATOM   1166  HB3 TRP A 108      -0.895   6.283  20.058  1.00  0.00           H  
ATOM   1167  HD1 TRP A 108      -1.098   6.596  23.896  1.00  0.00           H  
ATOM   1168  HE1 TRP A 108      -1.361   4.252  24.881  1.00  0.00           H  
ATOM   1169  HE3 TRP A 108      -1.653   3.971  19.532  1.00  0.00           H  
ATOM   1170  HZ2 TRP A 108      -1.666   1.565  23.889  1.00  0.00           H  
ATOM   1171  HZ3 TRP A 108      -2.017   1.517  19.591  1.00  0.00           H  
ATOM   1172  HH2 TRP A 108      -1.988   0.297  21.741  1.00  0.00           H  
ATOM   1173  H   TRP A 108      -0.333   8.454  19.323  1.00 87.16           H  
ATOM   1174  HA  TRP A 108      -0.276   8.308  22.224  1.00 85.47           H  
ATOM   1175  N   ARG A 109       2.229   7.032  20.529  1.00 84.11           N  
ATOM   1176  CA  ARG A 109       3.621   6.570  20.603  1.00 84.29           C  
ATOM   1177  C   ARG A 109       4.500   7.654  21.254  1.00 89.72           C  
ATOM   1178  O   ARG A 109       5.323   8.285  20.590  1.00 90.43           O  
ATOM   1179  CB  ARG A 109       4.094   6.192  19.184  1.00  0.00           C  
ATOM   1180  CG  ARG A 109       3.377   4.962  18.607  1.00  0.00           C  
ATOM   1181  CD  ARG A 109       3.685   4.762  17.115  1.00  0.00           C  
ATOM   1182  NE  ARG A 109       2.833   3.734  16.505  1.00  0.00           N  
ATOM   1183  CZ  ARG A 109       2.823   2.430  16.813  1.00  0.00           C  
ATOM   1184  NH1 ARG A 109       3.683   1.917  17.695  1.00  0.00           N  
ATOM   1185  NH2 ARG A 109       1.933   1.625  16.228  1.00  0.00           N1+
ATOM   1186  HB2 ARG A 109       3.944   7.048  18.524  1.00  0.00           H  
ATOM   1187  HB3 ARG A 109       5.165   5.986  19.184  1.00  0.00           H  
ATOM   1188  HG2 ARG A 109       3.751   4.113  19.179  1.00  0.00           H  
ATOM   1189  HG3 ARG A 109       2.301   4.963  18.773  1.00  0.00           H  
ATOM   1190  HD2 ARG A 109       3.665   5.699  16.559  1.00  0.00           H  
ATOM   1191  HD3 ARG A 109       4.694   4.374  17.024  1.00  0.00           H  
ATOM   1192  HE  ARG A 109       2.169   4.064  15.818  1.00  0.00           H  
ATOM   1193 HH12 ARG A 109       3.637   0.942  17.952  1.00  0.00           H  
ATOM   1194 HH11 ARG A 109       4.392   2.505  18.117  1.00  0.00           H  
ATOM   1195 HH22 ARG A 109       1.881   0.650  16.489  1.00  0.00           H  
ATOM   1196 HH21 ARG A 109       1.245   2.016  15.586  1.00  0.00           H  
ATOM   1197  H   ARG A 109       1.919   7.338  19.615  1.00 84.11           H  
ATOM   1198  HA  ARG A 109       3.661   5.677  21.229  1.00 84.29           H  
ATOM   1199  N   PHE A 110       4.244   7.867  22.552  1.00 86.06           N  
ATOM   1200  CA  PHE A 110       4.678   8.988  23.382  1.00 86.69           C  
ATOM   1201  C   PHE A 110       4.152   8.802  24.827  1.00 91.60           C  
ATOM   1202  O   PHE A 110       4.704   9.424  25.734  1.00 93.38           O  
ATOM   1203  CB  PHE A 110       4.158  10.314  22.763  1.00  0.00           C  
ATOM   1204  CG  PHE A 110       4.668  11.614  23.358  1.00  0.00           C  
ATOM   1205  CD1 PHE A 110       6.049  11.906  23.366  1.00  0.00           C  
ATOM   1206  CD2 PHE A 110       3.757  12.578  23.838  1.00  0.00           C  
ATOM   1207  CE1 PHE A 110       6.493  13.128  23.856  1.00  0.00           C  
ATOM   1208  CE2 PHE A 110       4.224  13.793  24.321  1.00  0.00           C  
ATOM   1209  CZ  PHE A 110       5.585  14.067  24.326  1.00  0.00           C  
ATOM   1210  HB2 PHE A 110       4.383  10.374  21.699  1.00  0.00           H  
ATOM   1211  HB3 PHE A 110       3.071  10.309  22.829  1.00  0.00           H  
ATOM   1212  HD1 PHE A 110       6.763  11.188  22.989  1.00  0.00           H  
ATOM   1213  HD2 PHE A 110       2.695  12.379  23.830  1.00  0.00           H  
ATOM   1214  HE1 PHE A 110       7.546  13.359  23.878  1.00  0.00           H  
ATOM   1215  HE2 PHE A 110       3.526  14.529  24.692  1.00  0.00           H  
ATOM   1216  HZ  PHE A 110       5.941  15.015  24.704  1.00  0.00           H  
ATOM   1217  H   PHE A 110       3.566   7.258  22.986  1.00 86.06           H  
ATOM   1218  HA  PHE A 110       5.769   8.982  23.406  1.00 86.69           H  
ATOM   1219  N   THR A 111       3.122   7.952  25.028  1.00 87.06           N  
ATOM   1220  CA  THR A 111       2.493   7.653  26.320  1.00 87.31           C  
ATOM   1221  C   THR A 111       1.807   6.258  26.292  1.00 90.80           C  
ATOM   1222  O   THR A 111       1.763   5.619  25.242  1.00 88.85           O  
ATOM   1223  CB  THR A 111       1.473   8.767  26.706  1.00  0.00           C  
ATOM   1224  OG1 THR A 111       1.011   8.594  28.034  1.00  0.00           O  
ATOM   1225  CG2 THR A 111       0.242   8.861  25.784  1.00  0.00           C  
ATOM   1226  HB  THR A 111       1.986   9.729  26.684  1.00  0.00           H  
ATOM   1227  HG1 THR A 111       0.082   8.854  28.086  1.00  0.00           H  
ATOM   1228 HG21 THR A 111      -0.403   9.690  26.076  1.00  0.00           H  
ATOM   1229 HG22 THR A 111       0.536   9.027  24.747  1.00  0.00           H  
ATOM   1230 HG23 THR A 111      -0.362   7.955  25.816  1.00  0.00           H  
ATOM   1231  H   THR A 111       2.698   7.474  24.245  1.00 87.06           H  
ATOM   1232  HA  THR A 111       3.276   7.604  27.079  1.00 87.31           H  
ATOM   1233  N   GLY A 112       1.310   5.787  27.448  1.00 88.88           N  
ATOM   1234  CA  GLY A 112       0.623   4.500  27.576  1.00 88.08           C  
ATOM   1235  C   GLY A 112      -0.906   4.659  27.529  1.00 90.80           C  
ATOM   1236  O   GLY A 112      -1.579   3.782  26.985  1.00 89.65           O  
ATOM   1237  HA3 GLY A 112       0.893   4.061  28.536  1.00 88.08           H  
ATOM   1238  H   GLY A 112       1.372   6.366  28.275  1.00 88.88           H  
ATOM   1239  HA2 GLY A 112       0.946   3.791  26.811  1.00 88.08           H  
ATOM   1240  N   ASP A 113      -1.455   5.755  28.091  1.00 87.32           N  
ATOM   1241  CA  ASP A 113      -2.900   6.016  28.181  1.00 86.37           C  
ATOM   1242  C   ASP A 113      -3.509   6.410  26.822  1.00 90.89           C  
ATOM   1243  O   ASP A 113      -2.825   6.989  25.978  1.00 91.58           O  
ATOM   1244  CB  ASP A 113      -3.309   7.018  29.299  1.00  0.00           C  
ATOM   1245  CG  ASP A 113      -2.460   8.286  29.460  1.00  0.00           C  
ATOM   1246  OD1 ASP A 113      -1.755   8.665  28.499  1.00  0.00           O  
ATOM   1247  OD2 ASP A 113      -2.590   8.904  30.538  1.00  0.00           O1-
ATOM   1248  HB2 ASP A 113      -4.347   7.325  29.166  1.00  0.00           H  
ATOM   1249  HB3 ASP A 113      -3.261   6.478  30.246  1.00  0.00           H  
ATOM   1250  H   ASP A 113      -0.859   6.473  28.479  1.00 87.32           H  
ATOM   1251  HA  ASP A 113      -3.360   5.064  28.458  1.00 86.37           H  
ATOM   1252  N   PHE A 114      -4.789   6.057  26.645  1.00 86.35           N  
ATOM   1253  CA  PHE A 114      -5.502   6.104  25.375  1.00 85.37           C  
ATOM   1254  C   PHE A 114      -6.844   6.818  25.607  1.00 90.20           C  
ATOM   1255  O   PHE A 114      -7.673   6.331  26.378  1.00 90.28           O  
ATOM   1256  CB  PHE A 114      -5.665   4.646  24.906  1.00  0.00           C  
ATOM   1257  CG  PHE A 114      -6.056   4.470  23.456  1.00  0.00           C  
ATOM   1258  CD1 PHE A 114      -5.059   4.459  22.461  1.00  0.00           C  
ATOM   1259  CD2 PHE A 114      -7.410   4.430  23.075  1.00  0.00           C  
ATOM   1260  CE1 PHE A 114      -5.410   4.292  21.130  1.00  0.00           C  
ATOM   1261  CE2 PHE A 114      -7.741   4.259  21.741  1.00  0.00           C  
ATOM   1262  CZ  PHE A 114      -6.747   4.174  20.774  1.00  0.00           C  
ATOM   1263  HB2 PHE A 114      -4.725   4.110  25.051  1.00  0.00           H  
ATOM   1264  HB3 PHE A 114      -6.393   4.119  25.524  1.00  0.00           H  
ATOM   1265  HD1 PHE A 114      -4.021   4.551  22.736  1.00  0.00           H  
ATOM   1266  HD2 PHE A 114      -8.184   4.503  23.820  1.00  0.00           H  
ATOM   1267  HE1 PHE A 114      -4.642   4.245  20.373  1.00  0.00           H  
ATOM   1268  HE2 PHE A 114      -8.778   4.177  21.460  1.00  0.00           H  
ATOM   1269  HZ  PHE A 114      -7.010   4.022  19.739  1.00  0.00           H  
ATOM   1270  H   PHE A 114      -5.282   5.588  27.395  1.00 86.35           H  
ATOM   1271  HA  PHE A 114      -4.922   6.654  24.630  1.00 85.37           H  
ATOM   1272  N   THR A 115      -7.006   7.979  24.955  1.00 87.23           N  
ATOM   1273  CA  THR A 115      -8.044   8.975  25.242  1.00 87.78           C  
ATOM   1274  C   THR A 115      -9.077   9.124  24.098  1.00 92.05           C  
ATOM   1275  O   THR A 115      -9.711  10.175  23.994  1.00 93.28           O  
ATOM   1276  CB  THR A 115      -7.370  10.354  25.507  1.00  0.00           C  
ATOM   1277  OG1 THR A 115      -6.657  10.813  24.370  1.00  0.00           O  
ATOM   1278  CG2 THR A 115      -6.417  10.346  26.713  1.00  0.00           C  
ATOM   1279  HB  THR A 115      -8.140  11.095  25.727  1.00  0.00           H  
ATOM   1280  HG1 THR A 115      -6.175  11.608  24.611  1.00  0.00           H  
ATOM   1281 HG21 THR A 115      -6.039  11.347  26.924  1.00  0.00           H  
ATOM   1282 HG22 THR A 115      -6.927   9.991  27.609  1.00  0.00           H  
ATOM   1283 HG23 THR A 115      -5.556   9.699  26.543  1.00  0.00           H  
ATOM   1284  H   THR A 115      -6.281   8.295  24.326  1.00 87.23           H  
ATOM   1285  HA  THR A 115      -8.604   8.692  26.136  1.00 87.78           H  
ATOM   1286  N   ALA A 116      -9.266   8.075  23.279  1.00 86.76           N  
ATOM   1287  CA  ALA A 116     -10.116   8.122  22.084  1.00 85.86           C  
ATOM   1288  C   ALA A 116     -11.144   6.963  21.994  1.00 88.66           C  
ATOM   1289  O   ALA A 116     -11.516   6.569  20.890  1.00 88.34           O  
ATOM   1290  CB  ALA A 116      -9.192   8.270  20.869  1.00  0.00           C  
ATOM   1291  HB1 ALA A 116      -8.536   7.407  20.759  1.00  0.00           H  
ATOM   1292  HB2 ALA A 116      -9.771   8.418  19.958  1.00  0.00           H  
ATOM   1293  HB3 ALA A 116      -8.554   9.149  20.972  1.00  0.00           H  
ATOM   1294  H   ALA A 116      -8.737   7.227  23.425  1.00 86.76           H  
ATOM   1295  HA  ALA A 116     -10.730   9.024  22.091  1.00 85.86           H  
ATOM   1296  N   PRO A 117     -11.650   6.497  23.161  1.00 84.10           N  
ATOM   1297  CA  PRO A 117     -12.460   5.279  23.375  1.00 83.03           C  
ATOM   1298  C   PRO A 117     -12.196   3.943  22.646  1.00 85.84           C  
ATOM   1299  O   PRO A 117     -11.301   3.821  21.812  1.00 84.42           O  
ATOM   1300  CD  PRO A 117     -12.281   7.471  24.057  1.00  0.00           C  
ATOM   1301  CB  PRO A 117     -13.883   5.824  23.244  1.00  0.00           C  
ATOM   1302  CG  PRO A 117     -13.787   7.193  23.923  1.00  0.00           C  
ATOM   1303  HD3 PRO A 117     -11.937   7.278  25.074  1.00  0.00           H  
ATOM   1304  HD2 PRO A 117     -12.069   8.519  23.845  1.00  0.00           H  
ATOM   1305  HB2 PRO A 117     -14.146   5.939  22.191  1.00  0.00           H  
ATOM   1306  HB3 PRO A 117     -14.633   5.184  23.712  1.00  0.00           H  
ATOM   1307  HG3 PRO A 117     -14.264   7.195  24.904  1.00  0.00           H  
ATOM   1308  HG2 PRO A 117     -14.283   7.949  23.312  1.00  0.00           H  
ATOM   1309  HA  PRO A 117     -12.318   5.033  24.425  1.00 83.03           H  
ATOM   1310  N   ASP A 118     -12.972   2.930  23.083  1.00 83.21           N  
ATOM   1311  CA  ASP A 118     -12.933   1.526  22.650  1.00 82.83           C  
ATOM   1312  C   ASP A 118     -13.180   1.306  21.157  1.00 88.05           C  
ATOM   1313  O   ASP A 118     -12.618   0.358  20.609  1.00 87.53           O  
ATOM   1314  CB  ASP A 118     -13.864   0.603  23.472  1.00  0.00           C  
ATOM   1315  CG  ASP A 118     -13.585   0.595  24.974  1.00  0.00           C  
ATOM   1316  OD1 ASP A 118     -13.863   1.629  25.620  1.00  0.00           O  
ATOM   1317  OD2 ASP A 118     -13.115  -0.462  25.449  1.00  0.00           O1-
ATOM   1318  HB2 ASP A 118     -14.911   0.874  23.326  1.00  0.00           H  
ATOM   1319  HB3 ASP A 118     -13.798  -0.421  23.109  1.00  0.00           H  
ATOM   1320  H   ASP A 118     -13.664   3.125  23.794  1.00 83.21           H  
ATOM   1321  HA  ASP A 118     -11.919   1.169  22.815  1.00 82.83           H  
ATOM   1322  N   LEU A 119     -13.980   2.185  20.527  1.00 85.59           N  
ATOM   1323  CA  LEU A 119     -14.260   2.144  19.092  1.00 85.34           C  
ATOM   1324  C   LEU A 119     -12.987   2.348  18.255  1.00 88.83           C  
ATOM   1325  O   LEU A 119     -12.752   1.549  17.349  1.00 87.30           O  
ATOM   1326  CB  LEU A 119     -15.443   3.088  18.735  1.00  0.00           C  
ATOM   1327  CG  LEU A 119     -15.139   4.574  18.391  1.00  0.00           C  
ATOM   1328  CD1 LEU A 119     -14.590   4.781  16.959  1.00  0.00           C  
ATOM   1329  CD2 LEU A 119     -16.378   5.460  18.618  1.00  0.00           C  
ATOM   1330  HB2 LEU A 119     -15.987   2.658  17.893  1.00  0.00           H  
ATOM   1331  HB3 LEU A 119     -16.151   3.042  19.563  1.00  0.00           H  
ATOM   1332  HG  LEU A 119     -14.390   4.925  19.103  1.00  0.00           H  
ATOM   1333 HD11 LEU A 119     -15.198   5.474  16.377  1.00  0.00           H  
ATOM   1334 HD12 LEU A 119     -13.584   5.197  16.984  1.00  0.00           H  
ATOM   1335 HD13 LEU A 119     -14.545   3.851  16.393  1.00  0.00           H  
ATOM   1336 HD21 LEU A 119     -16.081   6.487  18.835  1.00  0.00           H  
ATOM   1337 HD22 LEU A 119     -17.029   5.483  17.744  1.00  0.00           H  
ATOM   1338 HD23 LEU A 119     -16.981   5.118  19.460  1.00  0.00           H  
ATOM   1339  H   LEU A 119     -14.398   2.942  21.047  1.00 85.59           H  
ATOM   1340  HA  LEU A 119     -14.610   1.129  18.890  1.00 85.34           H  
ATOM   1341  N   VAL A 120     -12.183   3.378  18.592  1.00 86.68           N  
ATOM   1342  CA  VAL A 120     -10.978   3.711  17.836  1.00 86.93           C  
ATOM   1343  C   VAL A 120      -9.774   2.835  18.224  1.00 90.81           C  
ATOM   1344  O   VAL A 120      -8.857   2.732  17.415  1.00 90.72           O  
ATOM   1345  CB  VAL A 120     -10.597   5.221  17.878  1.00  0.00           C  
ATOM   1346  CG1 VAL A 120      -9.455   5.611  18.825  1.00  0.00           C  
ATOM   1347  CG2 VAL A 120     -10.223   5.731  16.474  1.00  0.00           C  
ATOM   1348  HB  VAL A 120     -11.476   5.781  18.198  1.00  0.00           H  
ATOM   1349 HG11 VAL A 120      -9.305   6.682  18.780  1.00  0.00           H  
ATOM   1350 HG12 VAL A 120      -9.659   5.316  19.850  1.00  0.00           H  
ATOM   1351 HG13 VAL A 120      -8.503   5.180  18.525  1.00  0.00           H  
ATOM   1352 HG21 VAL A 120      -9.982   6.795  16.488  1.00  0.00           H  
ATOM   1353 HG22 VAL A 120      -9.359   5.201  16.071  1.00  0.00           H  
ATOM   1354 HG23 VAL A 120     -11.049   5.598  15.775  1.00  0.00           H  
ATOM   1355  H   VAL A 120     -12.415   3.979  19.371  1.00 86.68           H  
ATOM   1356  HA  VAL A 120     -11.210   3.502  16.797  1.00 86.93           H  
ATOM   1357  N   CYS A 121      -9.784   2.207  19.415  1.00 87.21           N  
ATOM   1358  CA  CYS A 121      -8.769   1.223  19.793  1.00 86.58           C  
ATOM   1359  C   CYS A 121      -8.821   0.014  18.850  1.00 88.56           C  
ATOM   1360  O   CYS A 121      -7.910  -0.161  18.051  1.00 87.92           O  
ATOM   1361  CB  CYS A 121      -8.903   0.809  21.273  1.00 87.16           C  
ATOM   1362  SG  CYS A 121      -7.749  -0.499  21.790  1.00 90.79           S  
ATOM   1363  H   CYS A 121     -10.554   2.348  20.054  1.00 87.21           H  
ATOM   1364  HA  CYS A 121      -7.790   1.690  19.671  1.00 86.58           H  
ATOM   1365  HB3 CYS A 121      -9.914   0.452  21.473  1.00 87.16           H  
ATOM   1366  HB2 CYS A 121      -8.756   1.670  21.923  1.00 87.16           H  
ATOM   1367  N   ARG A 122      -9.909  -0.759  18.946  1.00 83.71           N  
ATOM   1368  CA  ARG A 122     -10.120  -2.048  18.288  1.00 82.49           C  
ATOM   1369  C   ARG A 122      -9.993  -2.000  16.753  1.00 87.08           C  
ATOM   1370  O   ARG A 122      -9.417  -2.919  16.174  1.00 87.16           O  
ATOM   1371  CB  ARG A 122     -11.486  -2.591  18.759  1.00  0.00           C  
ATOM   1372  CG  ARG A 122     -11.564  -2.719  20.297  1.00  0.00           C  
ATOM   1373  CD  ARG A 122     -12.952  -3.057  20.849  1.00  0.00           C  
ATOM   1374  NE  ARG A 122     -12.988  -2.826  22.304  1.00  0.00           N  
ATOM   1375  CZ  ARG A 122     -12.619  -3.669  23.283  1.00  0.00           C  
ATOM   1376  NH1 ARG A 122     -12.237  -4.927  23.019  1.00  0.00           N  
ATOM   1377  NH2 ARG A 122     -12.635  -3.237  24.553  1.00  0.00           N1+
ATOM   1378  HB2 ARG A 122     -12.268  -1.910  18.419  1.00  0.00           H  
ATOM   1379  HB3 ARG A 122     -11.699  -3.556  18.298  1.00  0.00           H  
ATOM   1380  HG2 ARG A 122     -10.890  -3.526  20.562  1.00  0.00           H  
ATOM   1381  HG3 ARG A 122     -11.183  -1.845  20.823  1.00  0.00           H  
ATOM   1382  HD2 ARG A 122     -13.724  -2.488  20.330  1.00  0.00           H  
ATOM   1383  HD3 ARG A 122     -13.179  -4.110  20.685  1.00  0.00           H  
ATOM   1384  HE  ARG A 122     -13.246  -1.888  22.575  1.00  0.00           H  
ATOM   1385 HH12 ARG A 122     -11.986  -5.560  23.764  1.00  0.00           H  
ATOM   1386 HH11 ARG A 122     -12.206  -5.254  22.064  1.00  0.00           H  
ATOM   1387 HH22 ARG A 122     -12.402  -3.857  25.314  1.00  0.00           H  
ATOM   1388 HH21 ARG A 122     -12.897  -2.279  24.778  1.00  0.00           H  
ATOM   1389  H   ARG A 122     -10.638  -0.484  19.590  1.00 83.71           H  
ATOM   1390  HA  ARG A 122      -9.344  -2.723  18.655  1.00 82.49           H  
ATOM   1391  N   VAL A 123     -10.471  -0.909  16.132  1.00 83.52           N  
ATOM   1392  CA  VAL A 123     -10.430  -0.687  14.685  1.00 82.76           C  
ATOM   1393  C   VAL A 123      -9.030  -0.316  14.129  1.00 85.13           C  
ATOM   1394  O   VAL A 123      -8.834  -0.465  12.926  1.00 83.78           O  
ATOM   1395  CB  VAL A 123     -11.455   0.417  14.290  1.00  0.00           C  
ATOM   1396  CG1 VAL A 123     -11.002   1.828  14.688  1.00  0.00           C  
ATOM   1397  CG2 VAL A 123     -11.839   0.403  12.803  1.00  0.00           C  
ATOM   1398  HB  VAL A 123     -12.369   0.207  14.848  1.00  0.00           H  
ATOM   1399 HG11 VAL A 123     -11.824   2.543  14.642  1.00  0.00           H  
ATOM   1400 HG12 VAL A 123     -10.617   1.803  15.701  1.00  0.00           H  
ATOM   1401 HG13 VAL A 123     -10.199   2.198  14.055  1.00  0.00           H  
ATOM   1402 HG21 VAL A 123     -12.655   1.098  12.606  1.00  0.00           H  
ATOM   1403 HG22 VAL A 123     -11.001   0.704  12.179  1.00  0.00           H  
ATOM   1404 HG23 VAL A 123     -12.166  -0.587  12.484  1.00  0.00           H  
ATOM   1405  H   VAL A 123     -10.909  -0.180  16.678  1.00 83.52           H  
ATOM   1406  HA  VAL A 123     -10.739  -1.613  14.200  1.00 82.76           H  
ATOM   1407  N   VAL A 124      -8.096   0.169  14.970  1.00 82.21           N  
ATOM   1408  CA  VAL A 124      -6.803   0.707  14.526  1.00 81.77           C  
ATOM   1409  C   VAL A 124      -5.827  -0.343  13.963  1.00 83.38           C  
ATOM   1410  O   VAL A 124      -5.476  -0.242  12.789  1.00 82.09           O  
ATOM   1411  CB  VAL A 124      -6.146   1.639  15.591  1.00  0.00           C  
ATOM   1412  CG1 VAL A 124      -4.606   1.687  15.654  1.00  0.00           C  
ATOM   1413  CG2 VAL A 124      -6.662   3.066  15.386  1.00  0.00           C  
ATOM   1414  HB  VAL A 124      -6.484   1.321  16.576  1.00  0.00           H  
ATOM   1415 HG11 VAL A 124      -4.270   2.444  16.363  1.00  0.00           H  
ATOM   1416 HG12 VAL A 124      -4.190   0.741  15.997  1.00  0.00           H  
ATOM   1417 HG13 VAL A 124      -4.172   1.933  14.685  1.00  0.00           H  
ATOM   1418 HG21 VAL A 124      -6.398   3.711  16.221  1.00  0.00           H  
ATOM   1419 HG22 VAL A 124      -6.231   3.489  14.486  1.00  0.00           H  
ATOM   1420 HG23 VAL A 124      -7.743   3.101  15.253  1.00  0.00           H  
ATOM   1421  H   VAL A 124      -8.303   0.255  15.957  1.00 82.21           H  
ATOM   1422  HA  VAL A 124      -7.050   1.341  13.674  1.00 81.77           H  
ATOM   1423  N   ARG A 125      -5.433  -1.350  14.762  1.00 78.40           N  
ATOM   1424  CA  ARG A 125      -4.565  -2.434  14.277  1.00 77.40           C  
ATOM   1425  C   ARG A 125      -5.279  -3.340  13.269  1.00 81.69           C  
ATOM   1426  O   ARG A 125      -4.599  -3.881  12.402  1.00 81.61           O  
ATOM   1427  CB  ARG A 125      -3.975  -3.245  15.442  1.00  0.00           C  
ATOM   1428  CG  ARG A 125      -3.079  -2.403  16.351  1.00  0.00           C  
ATOM   1429  CD  ARG A 125      -1.649  -2.208  15.841  1.00  0.00           C  
ATOM   1430  NE  ARG A 125      -1.054  -1.100  16.586  1.00  0.00           N  
ATOM   1431  CZ  ARG A 125      -1.197   0.191  16.261  1.00  0.00           C  
ATOM   1432  NH1 ARG A 125      -1.643   0.565  15.056  1.00  0.00           N  
ATOM   1433  NH2 ARG A 125      -0.907   1.131  17.165  1.00  0.00           N1+
ATOM   1434  HB2 ARG A 125      -4.794  -3.662  16.027  1.00  0.00           H  
ATOM   1435  HB3 ARG A 125      -3.394  -4.090  15.072  1.00  0.00           H  
ATOM   1436  HG2 ARG A 125      -3.532  -1.456  16.637  1.00  0.00           H  
ATOM   1437  HG3 ARG A 125      -2.991  -2.974  17.274  1.00  0.00           H  
ATOM   1438  HD2 ARG A 125      -1.067  -3.074  16.160  1.00  0.00           H  
ATOM   1439  HD3 ARG A 125      -1.546  -2.153  14.758  1.00  0.00           H  
ATOM   1440  HE  ARG A 125      -0.746  -1.318  17.524  1.00  0.00           H  
ATOM   1441 HH12 ARG A 125      -1.701   1.555  14.835  1.00  0.00           H  
ATOM   1442 HH11 ARG A 125      -1.875  -0.118  14.351  1.00  0.00           H  
ATOM   1443 HH22 ARG A 125      -1.065   2.105  16.928  1.00  0.00           H  
ATOM   1444 HH21 ARG A 125      -0.592   0.880  18.091  1.00  0.00           H  
ATOM   1445  H   ARG A 125      -5.760  -1.408  15.715  1.00 78.40           H  
ATOM   1446  HA  ARG A 125      -3.730  -1.971  13.746  1.00 77.40           H  
ATOM   1447  N   TYR A 126      -6.622  -3.416  13.353  1.00 77.53           N  
ATOM   1448  CA  TYR A 126      -7.496  -4.008  12.346  1.00 76.77           C  
ATOM   1449  C   TYR A 126      -7.352  -3.338  10.974  1.00 82.67           C  
ATOM   1450  O   TYR A 126      -6.892  -4.011  10.057  1.00 83.29           O  
ATOM   1451  CB  TYR A 126      -8.951  -4.019  12.842  1.00  0.00           C  
ATOM   1452  CG  TYR A 126      -9.966  -4.534  11.836  1.00  0.00           C  
ATOM   1453  CD1 TYR A 126      -9.887  -5.870  11.399  1.00  0.00           C  
ATOM   1454  CD2 TYR A 126     -10.990  -3.697  11.345  1.00  0.00           C  
ATOM   1455  CE1 TYR A 126     -10.845  -6.384  10.509  1.00  0.00           C  
ATOM   1456  CE2 TYR A 126     -11.943  -4.208  10.442  1.00  0.00           C  
ATOM   1457  CZ  TYR A 126     -11.877  -5.556  10.038  1.00  0.00           C  
ATOM   1458  OH  TYR A 126     -12.814  -6.074   9.199  1.00  0.00           O  
ATOM   1459  HB2 TYR A 126      -9.023  -4.627  13.742  1.00  0.00           H  
ATOM   1460  HB3 TYR A 126      -9.245  -3.018  13.145  1.00  0.00           H  
ATOM   1461  HD1 TYR A 126      -9.105  -6.507  11.778  1.00  0.00           H  
ATOM   1462  HD2 TYR A 126     -11.054  -2.668  11.666  1.00  0.00           H  
ATOM   1463  HE1 TYR A 126     -10.797  -7.415  10.195  1.00  0.00           H  
ATOM   1464  HE2 TYR A 126     -12.731  -3.566  10.074  1.00  0.00           H  
ATOM   1465  HH  TYR A 126     -13.436  -5.420   8.873  1.00  0.00           H  
ATOM   1466  H   TYR A 126      -7.089  -2.936  14.109  1.00 77.53           H  
ATOM   1467  HA  TYR A 126      -7.186  -5.046  12.227  1.00 76.77           H  
ATOM   1468  N   LEU A 127      -7.711  -2.046  10.850  1.00 79.34           N  
ATOM   1469  CA  LEU A 127      -7.657  -1.318   9.577  1.00 79.13           C  
ATOM   1470  C   LEU A 127      -6.241  -1.106   9.013  1.00 84.02           C  
ATOM   1471  O   LEU A 127      -6.121  -0.828   7.820  1.00 84.16           O  
ATOM   1472  CB  LEU A 127      -8.462   0.002   9.608  1.00  0.00           C  
ATOM   1473  CG  LEU A 127      -9.997  -0.158   9.467  1.00  0.00           C  
ATOM   1474  CD1 LEU A 127     -10.669   1.227   9.369  1.00  0.00           C  
ATOM   1475  CD2 LEU A 127     -10.431  -1.047   8.280  1.00  0.00           C  
ATOM   1476  HB2 LEU A 127      -8.218   0.565  10.510  1.00  0.00           H  
ATOM   1477  HB3 LEU A 127      -8.137   0.636   8.780  1.00  0.00           H  
ATOM   1478  HG  LEU A 127     -10.356  -0.639  10.377  1.00  0.00           H  
ATOM   1479 HD11 LEU A 127     -11.032   1.437   8.363  1.00  0.00           H  
ATOM   1480 HD12 LEU A 127     -11.523   1.308  10.040  1.00  0.00           H  
ATOM   1481 HD13 LEU A 127      -9.976   2.030   9.619  1.00  0.00           H  
ATOM   1482 HD21 LEU A 127     -11.370  -0.717   7.835  1.00  0.00           H  
ATOM   1483 HD22 LEU A 127      -9.687  -1.052   7.483  1.00  0.00           H  
ATOM   1484 HD23 LEU A 127     -10.583  -2.077   8.602  1.00  0.00           H  
ATOM   1485  H   LEU A 127      -8.066  -1.532  11.648  1.00 79.34           H  
ATOM   1486  HA  LEU A 127      -8.154  -1.973   8.881  1.00 79.13           H  
ATOM   1487  N   GLN A 128      -5.202  -1.266   9.848  1.00 81.02           N  
ATOM   1488  CA  GLN A 128      -3.809  -1.194   9.425  1.00 80.67           C  
ATOM   1489  C   GLN A 128      -3.322  -2.517   8.809  1.00 84.47           C  
ATOM   1490  O   GLN A 128      -2.542  -2.466   7.857  1.00 84.17           O  
ATOM   1491  CB  GLN A 128      -2.947  -0.793  10.627  1.00 81.64           C  
ATOM   1492  CG  GLN A 128      -1.582  -0.233  10.196  1.00 84.52           C  
ATOM   1493  CD  GLN A 128      -0.723   0.171  11.385  1.00102.61           C  
ATOM   1494  OE1 GLN A 128      -0.115   1.239  11.389  1.00102.25           O  
ATOM   1495  NE2 GLN A 128      -0.653  -0.703  12.387  1.00 92.32           N  
ATOM   1496  H   GLN A 128      -5.371  -1.470  10.823  1.00 81.02           H  
ATOM   1497  HA  GLN A 128      -3.716  -0.417   8.663  1.00 80.67           H  
ATOM   1498  HB3 GLN A 128      -2.840  -1.649  11.294  1.00 81.64           H  
ATOM   1499  HB2 GLN A 128      -3.454  -0.025  11.209  1.00 81.64           H  
ATOM   1500  HG3 GLN A 128      -1.733   0.637   9.557  1.00 84.52           H  
ATOM   1501  HG2 GLN A 128      -1.027  -0.967   9.612  1.00 84.52           H  
ATOM   1502 HE22 GLN A 128      -0.020  -0.522  13.158  1.00 92.32           H  
ATOM   1503 HE21 GLN A 128      -1.139  -1.586  12.333  1.00 92.32           H  
ATOM   1504  N   VAL A 129      -3.799  -3.669   9.319  1.00 80.77           N  
ATOM   1505  CA  VAL A 129      -3.547  -4.961   8.680  1.00 80.49           C  
ATOM   1506  C   VAL A 129      -4.524  -5.220   7.511  1.00 84.02           C  
ATOM   1507  O   VAL A 129      -4.084  -5.804   6.526  1.00 83.25           O  
ATOM   1508  CB  VAL A 129      -3.510  -6.167   9.660  1.00  0.00           C  
ATOM   1509  CG1 VAL A 129      -2.380  -6.038  10.695  1.00  0.00           C  
ATOM   1510  CG2 VAL A 129      -4.835  -6.549  10.332  1.00  0.00           C  
ATOM   1511  HB  VAL A 129      -3.240  -7.027   9.052  1.00  0.00           H  
ATOM   1512 HG11 VAL A 129      -2.326  -6.924  11.329  1.00  0.00           H  
ATOM   1513 HG12 VAL A 129      -1.411  -5.929  10.207  1.00  0.00           H  
ATOM   1514 HG13 VAL A 129      -2.523  -5.175  11.344  1.00  0.00           H  
ATOM   1515 HG21 VAL A 129      -4.742  -7.497  10.859  1.00  0.00           H  
ATOM   1516 HG22 VAL A 129      -5.168  -5.807  11.048  1.00  0.00           H  
ATOM   1517 HG23 VAL A 129      -5.622  -6.665   9.603  1.00  0.00           H  
ATOM   1518  H   VAL A 129      -4.423  -3.666  10.115  1.00 80.77           H  
ATOM   1519  HA  VAL A 129      -2.551  -4.928   8.232  1.00 80.49           H  
ATOM   1520  N   VAL A 130      -5.766  -4.683   7.553  1.00 80.48           N  
ATOM   1521  CA  VAL A 130      -6.660  -4.588   6.383  1.00 79.91           C  
ATOM   1522  C   VAL A 130      -6.026  -3.742   5.268  1.00 83.75           C  
ATOM   1523  O   VAL A 130      -6.236  -4.076   4.104  1.00 83.16           O  
ATOM   1524  CB  VAL A 130      -8.064  -3.974   6.692  1.00 83.79           C  
ATOM   1525  CG1 VAL A 130      -8.928  -3.523   5.490  1.00 84.13           C  
ATOM   1526  CG2 VAL A 130      -8.934  -4.883   7.572  1.00 83.32           C  
ATOM   1527  H   VAL A 130      -6.091  -4.241   8.403  1.00 80.48           H  
ATOM   1528  HA  VAL A 130      -6.797  -5.601   6.005  1.00 79.91           H  
ATOM   1529  HB  VAL A 130      -7.861  -3.067   7.239  1.00 83.79           H  
ATOM   1530 HG11 VAL A 130      -9.877  -3.122   5.842  1.00 84.13           H  
ATOM   1531 HG12 VAL A 130      -8.470  -2.723   4.909  1.00 84.13           H  
ATOM   1532 HG13 VAL A 130      -9.154  -4.349   4.818  1.00 84.13           H  
ATOM   1533 HG21 VAL A 130      -9.879  -4.404   7.832  1.00 83.32           H  
ATOM   1534 HG22 VAL A 130      -9.172  -5.813   7.055  1.00 83.32           H  
ATOM   1535 HG23 VAL A 130      -8.443  -5.134   8.505  1.00 83.32           H  
ATOM   1536  N   LEU A 131      -5.231  -2.708   5.626  1.00 80.79           N  
ATOM   1537  CA  LEU A 131      -4.436  -1.970   4.650  1.00 80.66           C  
ATOM   1538  C   LEU A 131      -3.465  -2.878   3.915  1.00 82.58           C  
ATOM   1539  O   LEU A 131      -3.591  -2.978   2.702  1.00 82.39           O  
ATOM   1540  CB  LEU A 131      -3.762  -0.683   5.183  1.00  0.00           C  
ATOM   1541  CG  LEU A 131      -2.813   0.011   4.158  1.00  0.00           C  
ATOM   1542  CD1 LEU A 131      -2.760   1.511   4.404  1.00  0.00           C  
ATOM   1543  CD2 LEU A 131      -1.374  -0.546   4.118  1.00  0.00           C  
ATOM   1544  HB2 LEU A 131      -4.566   0.004   5.451  1.00  0.00           H  
ATOM   1545  HB3 LEU A 131      -3.224  -0.864   6.109  1.00  0.00           H  
ATOM   1546  HG  LEU A 131      -3.224  -0.109   3.157  1.00  0.00           H  
ATOM   1547 HD11 LEU A 131      -2.152   2.023   3.658  1.00  0.00           H  
ATOM   1548 HD12 LEU A 131      -3.755   1.953   4.372  1.00  0.00           H  
ATOM   1549 HD13 LEU A 131      -2.318   1.695   5.382  1.00  0.00           H  
ATOM   1550 HD21 LEU A 131      -0.640   0.251   4.030  1.00  0.00           H  
ATOM   1551 HD22 LEU A 131      -1.128  -1.125   5.008  1.00  0.00           H  
ATOM   1552 HD23 LEU A 131      -1.224  -1.184   3.247  1.00  0.00           H  
ATOM   1553  H   LEU A 131      -5.114  -2.461   6.598  1.00 80.79           H  
ATOM   1554  HA  LEU A 131      -5.159  -1.648   3.913  1.00 80.66           H  
ATOM   1555  N   LEU A 132      -2.531  -3.511   4.642  1.00 76.76           N  
ATOM   1556  CA  LEU A 132      -1.469  -4.282   4.008  1.00 75.05           C  
ATOM   1557  C   LEU A 132      -1.977  -5.522   3.255  1.00 79.62           C  
ATOM   1558  O   LEU A 132      -1.362  -5.862   2.251  1.00 79.41           O  
ATOM   1559  CB  LEU A 132      -0.326  -4.556   5.005  1.00  0.00           C  
ATOM   1560  CG  LEU A 132       0.942  -5.142   4.334  1.00  0.00           C  
ATOM   1561  CD1 LEU A 132       2.246  -4.543   4.892  1.00  0.00           C  
ATOM   1562  CD2 LEU A 132       0.948  -6.684   4.324  1.00  0.00           C  
ATOM   1563  HB2 LEU A 132      -0.073  -3.594   5.453  1.00  0.00           H  
ATOM   1564  HB3 LEU A 132      -0.662  -5.180   5.835  1.00  0.00           H  
ATOM   1565  HG  LEU A 132       0.930  -4.830   3.292  1.00  0.00           H  
ATOM   1566 HD11 LEU A 132       3.015  -5.292   5.076  1.00  0.00           H  
ATOM   1567 HD12 LEU A 132       2.666  -3.842   4.172  1.00  0.00           H  
ATOM   1568 HD13 LEU A 132       2.092  -3.999   5.825  1.00  0.00           H  
ATOM   1569 HD21 LEU A 132       1.785  -7.092   4.883  1.00  0.00           H  
ATOM   1570 HD22 LEU A 132       0.046  -7.107   4.764  1.00  0.00           H  
ATOM   1571 HD23 LEU A 132       1.017  -7.066   3.305  1.00  0.00           H  
ATOM   1572  H   LEU A 132      -2.489  -3.393   5.645  1.00 76.76           H  
ATOM   1573  HA  LEU A 132      -1.046  -3.627   3.244  1.00 75.05           H  
ATOM   1574  N   TYR A 133      -3.102  -6.119   3.690  1.00 76.35           N  
ATOM   1575  CA  TYR A 133      -3.727  -7.264   3.021  1.00 75.89           C  
ATOM   1576  C   TYR A 133      -4.486  -6.843   1.748  1.00 79.92           C  
ATOM   1577  O   TYR A 133      -4.416  -7.565   0.754  1.00 79.86           O  
ATOM   1578  CB  TYR A 133      -4.682  -8.027   3.969  1.00  0.00           C  
ATOM   1579  CG  TYR A 133      -4.160  -8.612   5.277  1.00  0.00           C  
ATOM   1580  CD1 TYR A 133      -5.067  -9.337   6.076  1.00  0.00           C  
ATOM   1581  CD2 TYR A 133      -2.845  -8.398   5.752  1.00  0.00           C  
ATOM   1582  CE1 TYR A 133      -4.693  -9.774   7.359  1.00  0.00           C  
ATOM   1583  CE2 TYR A 133      -2.488  -8.794   7.054  1.00  0.00           C  
ATOM   1584  CZ  TYR A 133      -3.421  -9.466   7.865  1.00  0.00           C  
ATOM   1585  OH  TYR A 133      -3.108  -9.795   9.148  1.00  0.00           O  
ATOM   1586  HB2 TYR A 133      -5.495  -7.358   4.250  1.00  0.00           H  
ATOM   1587  HB3 TYR A 133      -5.147  -8.846   3.418  1.00  0.00           H  
ATOM   1588  HD1 TYR A 133      -6.071  -9.524   5.724  1.00  0.00           H  
ATOM   1589  HD2 TYR A 133      -2.109  -7.880   5.162  1.00  0.00           H  
ATOM   1590  HE1 TYR A 133      -5.396 -10.309   7.974  1.00  0.00           H  
ATOM   1591  HE2 TYR A 133      -1.505  -8.558   7.433  1.00  0.00           H  
ATOM   1592  HH  TYR A 133      -3.814 -10.261   9.606  1.00  0.00           H  
ATOM   1593  H   TYR A 133      -3.555  -5.786   4.532  1.00 76.35           H  
ATOM   1594  HA  TYR A 133      -2.936  -7.948   2.718  1.00 75.89           H  
ATOM   1595  N   ALA A 134      -5.175  -5.685   1.786  1.00 75.86           N  
ATOM   1596  CA  ALA A 134      -5.876  -5.112   0.634  1.00 75.44           C  
ATOM   1597  C   ALA A 134      -4.909  -4.504  -0.389  1.00 79.84           C  
ATOM   1598  O   ALA A 134      -5.081  -4.770  -1.576  1.00 79.36           O  
ATOM   1599  CB  ALA A 134      -6.910  -4.069   1.085  1.00  0.00           C  
ATOM   1600  HB1 ALA A 134      -6.441  -3.249   1.627  1.00  0.00           H  
ATOM   1601  HB2 ALA A 134      -7.435  -3.640   0.230  1.00  0.00           H  
ATOM   1602  HB3 ALA A 134      -7.663  -4.515   1.734  1.00  0.00           H  
ATOM   1603  H   ALA A 134      -5.192  -5.136   2.636  1.00 75.86           H  
ATOM   1604  HA  ALA A 134      -6.422  -5.917   0.138  1.00 75.44           H  
ATOM   1605  N   SER A 135      -3.902  -3.746   0.090  1.00 77.18           N  
ATOM   1606  CA  SER A 135      -2.810  -3.152  -0.690  1.00 77.14           C  
ATOM   1607  C   SER A 135      -1.890  -4.206  -1.331  1.00 81.81           C  
ATOM   1608  O   SER A 135      -1.342  -3.941  -2.397  1.00 81.80           O  
ATOM   1609  CB  SER A 135      -1.996  -2.153   0.156  1.00 79.55           C  
ATOM   1610  OG  SER A 135      -2.758  -0.984   0.397  1.00 87.44           O  
ATOM   1611  H   SER A 135      -3.858  -3.564   1.086  1.00 77.18           H  
ATOM   1612  HA  SER A 135      -3.260  -2.570  -1.490  1.00 77.14           H  
ATOM   1613  HB3 SER A 135      -1.098  -1.844  -0.381  1.00 79.55           H  
ATOM   1614  HB2 SER A 135      -1.661  -2.595   1.093  1.00 79.55           H  
ATOM   1615  HG  SER A 135      -2.196  -0.320   0.807  1.00 87.44           H  
ATOM   1616  N   THR A 136      -1.796  -5.400  -0.718  1.00 78.78           N  
ATOM   1617  CA  THR A 136      -1.195  -6.597  -1.307  1.00 78.60           C  
ATOM   1618  C   THR A 136      -2.034  -7.071  -2.506  1.00 83.68           C  
ATOM   1619  O   THR A 136      -1.478  -7.217  -3.591  1.00 82.75           O  
ATOM   1620  CB  THR A 136      -1.100  -7.752  -0.254  1.00  0.00           C  
ATOM   1621  OG1 THR A 136       0.221  -7.801   0.250  1.00  0.00           O  
ATOM   1622  CG2 THR A 136      -1.530  -9.183  -0.636  1.00  0.00           C  
ATOM   1623  HB  THR A 136      -1.740  -7.510   0.586  1.00  0.00           H  
ATOM   1624  HG1 THR A 136       0.294  -8.554   0.847  1.00  0.00           H  
ATOM   1625 HG21 THR A 136      -1.305  -9.877   0.166  1.00  0.00           H  
ATOM   1626 HG22 THR A 136      -2.606  -9.266  -0.782  1.00  0.00           H  
ATOM   1627 HG23 THR A 136      -1.041  -9.522  -1.546  1.00  0.00           H  
ATOM   1628  H   THR A 136      -2.245  -5.530   0.177  1.00 78.78           H  
ATOM   1629  HA  THR A 136      -0.196  -6.337  -1.667  1.00 78.60           H  
ATOM   1630  N   TYR A 137      -3.338  -7.320  -2.285  1.00 81.93           N  
ATOM   1631  CA  TYR A 137      -4.179  -8.058  -3.226  1.00 82.60           C  
ATOM   1632  C   TYR A 137      -4.548  -7.237  -4.467  1.00 85.57           C  
ATOM   1633  O   TYR A 137      -4.701  -7.819  -5.537  1.00 85.31           O  
ATOM   1634  CB  TYR A 137      -5.429  -8.601  -2.508  1.00  0.00           C  
ATOM   1635  CG  TYR A 137      -6.038  -9.819  -3.183  1.00  0.00           C  
ATOM   1636  CD1 TYR A 137      -5.599 -11.108  -2.817  1.00  0.00           C  
ATOM   1637  CD2 TYR A 137      -7.021  -9.678  -4.185  1.00  0.00           C  
ATOM   1638  CE1 TYR A 137      -6.140 -12.248  -3.443  1.00  0.00           C  
ATOM   1639  CE2 TYR A 137      -7.573 -10.819  -4.799  1.00  0.00           C  
ATOM   1640  CZ  TYR A 137      -7.131 -12.103  -4.432  1.00  0.00           C  
ATOM   1641  OH  TYR A 137      -7.660 -13.208  -5.034  1.00  0.00           O  
ATOM   1642  HB2 TYR A 137      -5.157  -8.914  -1.500  1.00  0.00           H  
ATOM   1643  HB3 TYR A 137      -6.179  -7.820  -2.376  1.00  0.00           H  
ATOM   1644  HD1 TYR A 137      -4.840 -11.230  -2.058  1.00  0.00           H  
ATOM   1645  HD2 TYR A 137      -7.344  -8.695  -4.488  1.00  0.00           H  
ATOM   1646  HE1 TYR A 137      -5.797 -13.232  -3.159  1.00  0.00           H  
ATOM   1647  HE2 TYR A 137      -8.339 -10.709  -5.550  1.00  0.00           H  
ATOM   1648  HH  TYR A 137      -8.325 -12.998  -5.693  1.00  0.00           H  
ATOM   1649  H   TYR A 137      -3.733  -7.147  -1.370  1.00 81.93           H  
ATOM   1650  HA  TYR A 137      -3.597  -8.917  -3.568  1.00 82.60           H  
ATOM   1651  N   VAL A 138      -4.637  -5.908  -4.309  1.00 81.89           N  
ATOM   1652  CA  VAL A 138      -4.795  -4.954  -5.399  1.00 82.11           C  
ATOM   1653  C   VAL A 138      -3.527  -4.834  -6.273  1.00 84.60           C  
ATOM   1654  O   VAL A 138      -3.669  -4.729  -7.486  1.00 84.26           O  
ATOM   1655  CB  VAL A 138      -5.216  -3.567  -4.864  1.00  0.00           C  
ATOM   1656  CG1 VAL A 138      -4.169  -2.900  -3.980  1.00  0.00           C  
ATOM   1657  CG2 VAL A 138      -5.595  -2.591  -5.973  1.00  0.00           C  
ATOM   1658  HB  VAL A 138      -6.105  -3.731  -4.253  1.00  0.00           H  
ATOM   1659 HG11 VAL A 138      -4.618  -2.102  -3.388  1.00  0.00           H  
ATOM   1660 HG12 VAL A 138      -3.738  -3.628  -3.308  1.00  0.00           H  
ATOM   1661 HG13 VAL A 138      -3.347  -2.485  -4.558  1.00  0.00           H  
ATOM   1662 HG21 VAL A 138      -6.123  -1.752  -5.526  1.00  0.00           H  
ATOM   1663 HG22 VAL A 138      -4.727  -2.206  -6.509  1.00  0.00           H  
ATOM   1664 HG23 VAL A 138      -6.254  -3.065  -6.698  1.00  0.00           H  
ATOM   1665  H   VAL A 138      -4.525  -5.511  -3.385  1.00 81.89           H  
ATOM   1666  HA  VAL A 138      -5.618  -5.304  -6.020  1.00 82.11           H  
ATOM   1667  N   LEU A 139      -2.327  -4.917  -5.667  1.00 80.42           N  
ATOM   1668  CA  LEU A 139      -1.046  -4.952  -6.381  1.00 79.99           C  
ATOM   1669  C   LEU A 139      -0.802  -6.284  -7.116  1.00 85.12           C  
ATOM   1670  O   LEU A 139      -0.204  -6.257  -8.192  1.00 85.49           O  
ATOM   1671  CB  LEU A 139       0.111  -4.627  -5.413  1.00 79.34           C  
ATOM   1672  CG  LEU A 139       0.228  -3.131  -5.040  1.00 83.62           C  
ATOM   1673  CD1 LEU A 139       1.226  -2.919  -3.883  1.00 83.27           C  
ATOM   1674  CD2 LEU A 139       0.556  -2.240  -6.255  1.00 86.86           C  
ATOM   1675  H   LEU A 139      -2.279  -5.014  -4.662  1.00 80.42           H  
ATOM   1676  HA  LEU A 139      -1.078  -4.185  -7.153  1.00 79.99           H  
ATOM   1677  HB3 LEU A 139       1.054  -4.952  -5.851  1.00 79.34           H  
ATOM   1678  HB2 LEU A 139      -0.006  -5.225  -4.509  1.00 79.34           H  
ATOM   1679  HG  LEU A 139      -0.748  -2.816  -4.672  1.00 83.62           H  
ATOM   1680 HD11 LEU A 139       2.115  -2.371  -4.187  1.00 83.27           H  
ATOM   1681 HD12 LEU A 139       0.767  -2.351  -3.073  1.00 83.27           H  
ATOM   1682 HD13 LEU A 139       1.565  -3.865  -3.462  1.00 83.27           H  
ATOM   1683 HD21 LEU A 139       1.356  -1.531  -6.057  1.00 86.86           H  
ATOM   1684 HD22 LEU A 139       0.846  -2.825  -7.128  1.00 86.86           H  
ATOM   1685 HD23 LEU A 139      -0.310  -1.648  -6.541  1.00 86.86           H  
ATOM   1686  N   VAL A 140      -1.309  -7.404  -6.565  1.00 81.39           N  
ATOM   1687  CA  VAL A 140      -1.386  -8.712  -7.231  1.00 80.95           C  
ATOM   1688  C   VAL A 140      -2.291  -8.639  -8.474  1.00 85.16           C  
ATOM   1689  O   VAL A 140      -1.869  -9.034  -9.555  1.00 85.18           O  
ATOM   1690  CB  VAL A 140      -1.911  -9.827  -6.274  1.00 84.78           C  
ATOM   1691  CG1 VAL A 140      -2.333 -11.147  -6.955  1.00 84.97           C  
ATOM   1692  CG2 VAL A 140      -0.901 -10.154  -5.166  1.00 84.08           C  
ATOM   1693  H   VAL A 140      -1.747  -7.346  -5.655  1.00 81.39           H  
ATOM   1694  HA  VAL A 140      -0.394  -8.999  -7.570  1.00 80.95           H  
ATOM   1695  HB  VAL A 140      -2.794  -9.442  -5.770  1.00 84.78           H  
ATOM   1696 HG11 VAL A 140      -2.571 -11.910  -6.214  1.00 84.97           H  
ATOM   1697 HG12 VAL A 140      -3.225 -11.030  -7.571  1.00 84.97           H  
ATOM   1698 HG13 VAL A 140      -1.535 -11.540  -7.586  1.00 84.97           H  
ATOM   1699 HG21 VAL A 140      -1.377 -10.781  -4.414  1.00 84.08           H  
ATOM   1700 HG22 VAL A 140      -0.042 -10.700  -5.557  1.00 84.08           H  
ATOM   1701 HG23 VAL A 140      -0.527  -9.266  -4.664  1.00 84.08           H  
ATOM   1702  N   SER A 141      -3.492  -8.078  -8.286  1.00 81.74           N  
ATOM   1703  CA  SER A 141      -4.505  -7.775  -9.296  1.00 82.22           C  
ATOM   1704  C   SER A 141      -3.997  -6.903 -10.465  1.00 86.14           C  
ATOM   1705  O   SER A 141      -4.351  -7.171 -11.614  1.00 86.60           O  
ATOM   1706  CB  SER A 141      -5.703  -7.173  -8.528  1.00  0.00           C  
ATOM   1707  OG  SER A 141      -6.398  -6.154  -9.193  1.00  0.00           O  
ATOM   1708  HB2 SER A 141      -6.396  -7.956  -8.229  1.00  0.00           H  
ATOM   1709  HB3 SER A 141      -5.368  -6.709  -7.612  1.00  0.00           H  
ATOM   1710  HG  SER A 141      -7.105  -5.834  -8.629  1.00  0.00           H  
ATOM   1711  H   SER A 141      -3.736  -7.790  -7.348  1.00 81.74           H  
ATOM   1712  HA  SER A 141      -4.825  -8.723  -9.730  1.00 82.22           H  
ATOM   1713  N   LEU A 142      -3.157  -5.901 -10.155  1.00 81.79           N  
ATOM   1714  CA  LEU A 142      -2.472  -5.057 -11.131  1.00 81.45           C  
ATOM   1715  C   LEU A 142      -1.486  -5.886 -11.967  1.00 87.33           C  
ATOM   1716  O   LEU A 142      -1.582  -5.855 -13.189  1.00 88.42           O  
ATOM   1717  CB  LEU A 142      -1.761  -3.891 -10.406  1.00  0.00           C  
ATOM   1718  CG  LEU A 142      -2.718  -2.802  -9.870  1.00  0.00           C  
ATOM   1719  CD1 LEU A 142      -2.088  -1.999  -8.716  1.00  0.00           C  
ATOM   1720  CD2 LEU A 142      -3.160  -1.855 -10.983  1.00  0.00           C  
ATOM   1721  HB2 LEU A 142      -1.185  -4.305  -9.580  1.00  0.00           H  
ATOM   1722  HB3 LEU A 142      -1.022  -3.427 -11.061  1.00  0.00           H  
ATOM   1723  HG  LEU A 142      -3.622  -3.271  -9.487  1.00  0.00           H  
ATOM   1724 HD11 LEU A 142      -2.179  -0.920  -8.852  1.00  0.00           H  
ATOM   1725 HD12 LEU A 142      -2.563  -2.239  -7.765  1.00  0.00           H  
ATOM   1726 HD13 LEU A 142      -1.025  -2.211  -8.624  1.00  0.00           H  
ATOM   1727 HD21 LEU A 142      -3.632  -0.964 -10.572  1.00  0.00           H  
ATOM   1728 HD22 LEU A 142      -2.309  -1.528 -11.577  1.00  0.00           H  
ATOM   1729 HD23 LEU A 142      -3.877  -2.338 -11.643  1.00  0.00           H  
ATOM   1730  H   LEU A 142      -2.944  -5.723  -9.182  1.00 81.79           H  
ATOM   1731  HA  LEU A 142      -3.220  -4.648 -11.812  1.00 81.45           H  
ATOM   1732  N   SER A 143      -0.605  -6.651 -11.302  1.00 83.63           N  
ATOM   1733  CA  SER A 143       0.409  -7.489 -11.941  1.00 83.15           C  
ATOM   1734  C   SER A 143      -0.133  -8.638 -12.820  1.00 86.06           C  
ATOM   1735  O   SER A 143       0.535  -8.957 -13.805  1.00 85.55           O  
ATOM   1736  CB  SER A 143       1.440  -7.937 -10.887  1.00  0.00           C  
ATOM   1737  OG  SER A 143       0.938  -8.865  -9.955  1.00  0.00           O  
ATOM   1738  HB2 SER A 143       2.333  -8.344 -11.364  1.00  0.00           H  
ATOM   1739  HB3 SER A 143       1.756  -7.072 -10.310  1.00  0.00           H  
ATOM   1740  HG  SER A 143       0.235  -9.374 -10.368  1.00  0.00           H  
ATOM   1741  H   SER A 143      -0.605  -6.654 -10.290  1.00 83.63           H  
ATOM   1742  HA  SER A 143       0.947  -6.828 -12.625  1.00 83.15           H  
ATOM   1743  N   ILE A 144      -1.329  -9.193 -12.520  1.00 81.99           N  
ATOM   1744  CA  ILE A 144      -1.992 -10.155 -13.415  1.00 81.52           C  
ATOM   1745  C   ILE A 144      -2.579  -9.459 -14.660  1.00 85.78           C  
ATOM   1746  O   ILE A 144      -2.470 -10.019 -15.748  1.00 86.08           O  
ATOM   1747  CB  ILE A 144      -3.089 -11.059 -12.751  1.00  0.00           C  
ATOM   1748  CG1 ILE A 144      -4.524 -10.482 -12.611  1.00  0.00           C  
ATOM   1749  CG2 ILE A 144      -2.600 -11.685 -11.432  1.00  0.00           C  
ATOM   1750  CD1 ILE A 144      -5.550 -11.474 -12.042  1.00  0.00           C  
ATOM   1751  HB  ILE A 144      -3.188 -11.901 -13.439  1.00  0.00           H  
ATOM   1752 HG12 ILE A 144      -4.490  -9.618 -11.954  1.00  0.00           H  
ATOM   1753 HG13 ILE A 144      -4.913 -10.129 -13.566  1.00  0.00           H  
ATOM   1754 HG21 ILE A 144      -3.131 -12.613 -11.220  1.00  0.00           H  
ATOM   1755 HG22 ILE A 144      -1.538 -11.928 -11.469  1.00  0.00           H  
ATOM   1756 HG23 ILE A 144      -2.775 -11.029 -10.585  1.00  0.00           H  
ATOM   1757 HD11 ILE A 144      -6.562 -11.207 -12.343  1.00  0.00           H  
ATOM   1758 HD12 ILE A 144      -5.362 -12.491 -12.390  1.00  0.00           H  
ATOM   1759 HD13 ILE A 144      -5.525 -11.482 -10.951  1.00  0.00           H  
ATOM   1760  H   ILE A 144      -1.834  -8.909 -11.690  1.00 81.99           H  
ATOM   1761  HA  ILE A 144      -1.221 -10.840 -13.775  1.00 81.52           H  
ATOM   1762  N   ASP A 145      -3.149  -8.249 -14.492  1.00 82.45           N  
ATOM   1763  CA  ASP A 145      -3.718  -7.427 -15.567  1.00 83.43           C  
ATOM   1764  C   ASP A 145      -2.642  -6.981 -16.582  1.00 88.21           C  
ATOM   1765  O   ASP A 145      -2.870  -7.109 -17.784  1.00 88.29           O  
ATOM   1766  CB  ASP A 145      -4.519  -6.228 -14.994  1.00  0.00           C  
ATOM   1767  CG  ASP A 145      -5.224  -5.349 -16.035  1.00  0.00           C  
ATOM   1768  OD1 ASP A 145      -5.713  -5.910 -17.039  1.00  0.00           O  
ATOM   1769  OD2 ASP A 145      -5.341  -4.135 -15.762  1.00  0.00           O1-
ATOM   1770  HB2 ASP A 145      -5.272  -6.584 -14.290  1.00  0.00           H  
ATOM   1771  HB3 ASP A 145      -3.839  -5.591 -14.429  1.00  0.00           H  
ATOM   1772  H   ASP A 145      -3.195  -7.848 -13.565  1.00 82.45           H  
ATOM   1773  HA  ASP A 145      -4.422  -8.067 -16.104  1.00 83.43           H  
ATOM   1774  N   ARG A 146      -1.477  -6.523 -16.081  1.00 84.81           N  
ATOM   1775  CA  ARG A 146      -0.308  -6.189 -16.901  1.00 84.51           C  
ATOM   1776  C   ARG A 146       0.298  -7.402 -17.615  1.00 89.38           C  
ATOM   1777  O   ARG A 146       0.772  -7.241 -18.739  1.00 89.48           O  
ATOM   1778  CB  ARG A 146       0.784  -5.462 -16.083  1.00 82.46           C  
ATOM   1779  CG  ARG A 146       0.349  -4.182 -15.344  1.00 88.39           C  
ATOM   1780  CD  ARG A 146      -0.393  -3.148 -16.198  1.00 96.79           C  
ATOM   1781  NE  ARG A 146       0.490  -2.526 -17.191  1.00103.09           N  
ATOM   1782  CZ  ARG A 146       0.092  -1.761 -18.220  1.00116.47           C  
ATOM   1783  NH1 ARG A 146      -1.205  -1.494 -18.429  1.00104.68           N  
ATOM   1784  NH2 ARG A 146       1.013  -1.257 -19.051  1.00102.96           N1+
ATOM   1785  H   ARG A 146      -1.370  -6.436 -15.078  1.00 84.81           H  
ATOM   1786  HA  ARG A 146      -0.645  -5.526 -17.698  1.00 84.51           H  
ATOM   1787  HB3 ARG A 146       1.595  -5.197 -16.762  1.00 82.46           H  
ATOM   1788  HB2 ARG A 146       1.223  -6.148 -15.355  1.00 82.46           H  
ATOM   1789  HG3 ARG A 146       1.265  -3.724 -14.966  1.00 88.39           H  
ATOM   1790  HG2 ARG A 146      -0.236  -4.383 -14.456  1.00 88.39           H  
ATOM   1791  HD3 ARG A 146      -0.933  -2.438 -15.581  1.00 96.79           H  
ATOM   1792  HD2 ARG A 146      -1.166  -3.651 -16.776  1.00 96.79           H  
ATOM   1793  HE  ARG A 146       1.479  -2.663 -17.044  1.00103.09           H  
ATOM   1794 HH12 ARG A 146      -1.498  -0.910 -19.199  1.00104.68           H  
ATOM   1795 HH11 ARG A 146      -1.900  -1.858 -17.793  1.00104.68           H  
ATOM   1796 HH22 ARG A 146       0.737  -0.670 -19.824  1.00102.96           H  
ATOM   1797 HH21 ARG A 146       1.994  -1.453 -18.906  1.00102.96           H  
ATOM   1798  N   TYR A 147       0.242  -8.585 -16.977  1.00 86.23           N  
ATOM   1799  CA  TYR A 147       0.676  -9.841 -17.576  1.00 86.37           C  
ATOM   1800  C   TYR A 147      -0.252 -10.303 -18.716  1.00 90.60           C  
ATOM   1801  O   TYR A 147       0.257 -10.653 -19.773  1.00 90.52           O  
ATOM   1802  CB  TYR A 147       0.930 -10.910 -16.493  1.00  0.00           C  
ATOM   1803  CG  TYR A 147       1.430 -12.251 -17.007  1.00  0.00           C  
ATOM   1804  CD1 TYR A 147       2.509 -12.306 -17.916  1.00  0.00           C  
ATOM   1805  CD2 TYR A 147       0.821 -13.449 -16.582  1.00  0.00           C  
ATOM   1806  CE1 TYR A 147       2.949 -13.541 -18.428  1.00  0.00           C  
ATOM   1807  CE2 TYR A 147       1.275 -14.688 -17.075  1.00  0.00           C  
ATOM   1808  CZ  TYR A 147       2.332 -14.734 -18.005  1.00  0.00           C  
ATOM   1809  OH  TYR A 147       2.777 -15.932 -18.483  1.00  0.00           O  
ATOM   1810  HB2 TYR A 147       1.673 -10.539 -15.785  1.00  0.00           H  
ATOM   1811  HB3 TYR A 147       0.019 -11.069 -15.916  1.00  0.00           H  
ATOM   1812  HD1 TYR A 147       3.004 -11.400 -18.227  1.00  0.00           H  
ATOM   1813  HD2 TYR A 147       0.004 -13.424 -15.875  1.00  0.00           H  
ATOM   1814  HE1 TYR A 147       3.769 -13.571 -19.130  1.00  0.00           H  
ATOM   1815  HE2 TYR A 147       0.806 -15.600 -16.738  1.00  0.00           H  
ATOM   1816  HH  TYR A 147       2.289 -16.682 -18.136  1.00  0.00           H  
ATOM   1817  H   TYR A 147      -0.154  -8.640 -16.048  1.00 86.23           H  
ATOM   1818  HA  TYR A 147       1.641  -9.636 -18.032  1.00 86.37           H  
ATOM   1819  N   HIS A 148      -1.581 -10.223 -18.542  1.00 87.38           N  
ATOM   1820  CA  HIS A 148      -2.548 -10.501 -19.613  1.00 87.86           C  
ATOM   1821  C   HIS A 148      -2.444  -9.527 -20.805  1.00 93.23           C  
ATOM   1822  O   HIS A 148      -2.627  -9.958 -21.945  1.00 93.27           O  
ATOM   1823  CB  HIS A 148      -3.979 -10.545 -19.042  1.00  0.00           C  
ATOM   1824  CG  HIS A 148      -4.329 -11.849 -18.367  1.00  0.00           C  
ATOM   1825  ND1 HIS A 148      -4.567 -13.018 -19.099  1.00  0.00           N  
ATOM   1826  CD2 HIS A 148      -4.484 -12.131 -17.025  1.00  0.00           C  
ATOM   1827  CE1 HIS A 148      -4.832 -13.945 -18.189  1.00  0.00           C  
ATOM   1828  NE2 HIS A 148      -4.791 -13.477 -16.942  1.00  0.00           N  
ATOM   1829  HB2 HIS A 148      -4.137  -9.725 -18.339  1.00  0.00           H  
ATOM   1830  HB3 HIS A 148      -4.709 -10.400 -19.840  1.00  0.00           H  
ATOM   1831  HD2 HIS A 148      -4.410 -11.508 -16.148  1.00  0.00           H  
ATOM   1832  HE1 HIS A 148      -5.053 -14.974 -18.433  1.00  0.00           H  
ATOM   1833  HE2 HIS A 148      -4.962 -14.006 -16.098  1.00  0.00           H  
ATOM   1834  H   HIS A 148      -1.960  -9.920 -17.653  1.00 87.38           H  
ATOM   1835  HA  HIS A 148      -2.319 -11.488 -20.024  1.00 87.86           H  
ATOM   1836  N   ALA A 149      -2.101  -8.258 -20.523  1.00 90.49           N  
ATOM   1837  CA  ALA A 149      -1.896  -7.214 -21.521  1.00 91.06           C  
ATOM   1838  C   ALA A 149      -0.641  -7.412 -22.389  1.00 96.72           C  
ATOM   1839  O   ALA A 149      -0.718  -7.095 -23.572  1.00 97.45           O  
ATOM   1840  CB  ALA A 149      -1.873  -5.840 -20.838  1.00  0.00           C  
ATOM   1841  HB1 ALA A 149      -1.034  -5.749 -20.147  1.00  0.00           H  
ATOM   1842  HB2 ALA A 149      -1.786  -5.038 -21.572  1.00  0.00           H  
ATOM   1843  HB3 ALA A 149      -2.790  -5.667 -20.273  1.00  0.00           H  
ATOM   1844  H   ALA A 149      -1.987  -7.981 -19.557  1.00 90.49           H  
ATOM   1845  HA  ALA A 149      -2.760  -7.231 -22.190  1.00 91.06           H  
ATOM   1846  N   ILE A 150       0.474  -7.927 -21.832  1.00 93.77           N  
ATOM   1847  CA  ILE A 150       1.686  -8.179 -22.625  1.00 94.02           C  
ATOM   1848  C   ILE A 150       1.671  -9.515 -23.386  1.00 99.20           C  
ATOM   1849  O   ILE A 150       2.397  -9.608 -24.374  1.00 99.55           O  
ATOM   1850  CB  ILE A 150       3.023  -8.050 -21.840  1.00 96.53           C  
ATOM   1851  CG1 ILE A 150       3.242  -9.003 -20.647  1.00 96.78           C  
ATOM   1852  CG2 ILE A 150       3.229  -6.596 -21.382  1.00 97.48           C  
ATOM   1853  CD1 ILE A 150       3.339 -10.504 -20.926  1.00105.99           C  
ATOM   1854  H   ILE A 150       0.502  -8.163 -20.850  1.00 93.77           H  
ATOM   1855  HA  ILE A 150       1.739  -7.414 -23.403  1.00 94.02           H  
ATOM   1856  HB  ILE A 150       3.838  -8.255 -22.537  1.00 96.53           H  
ATOM   1857 HG13 ILE A 150       2.478  -8.818 -19.898  1.00 96.78           H  
ATOM   1858 HG12 ILE A 150       4.193  -8.729 -20.201  1.00 96.78           H  
ATOM   1859 HG21 ILE A 150       4.188  -6.480 -20.880  1.00 97.48           H  
ATOM   1860 HG22 ILE A 150       3.216  -5.906 -22.227  1.00 97.48           H  
ATOM   1861 HG23 ILE A 150       2.455  -6.281 -20.682  1.00 97.48           H  
ATOM   1862 HD11 ILE A 150       2.385 -10.985 -20.796  1.00105.99           H  
ATOM   1863 HD12 ILE A 150       3.675 -10.721 -21.939  1.00105.99           H  
ATOM   1864 HD13 ILE A 150       4.017 -10.988 -20.224  1.00105.99           H  
ATOM   1865  N   VAL A 151       0.863 -10.507 -22.958  1.00 95.96           N  
ATOM   1866  CA  VAL A 151       0.693 -11.759 -23.706  1.00 96.27           C  
ATOM   1867  C   VAL A 151      -0.244 -11.544 -24.915  1.00102.64           C  
ATOM   1868  O   VAL A 151       0.046 -12.079 -25.985  1.00102.23           O  
ATOM   1869  CB  VAL A 151       0.164 -12.957 -22.848  1.00  0.00           C  
ATOM   1870  CG1 VAL A 151      -0.087 -14.245 -23.663  1.00  0.00           C  
ATOM   1871  CG2 VAL A 151       1.119 -13.339 -21.702  1.00  0.00           C  
ATOM   1872  HB  VAL A 151      -0.790 -12.670 -22.402  1.00  0.00           H  
ATOM   1873 HG11 VAL A 151      -0.462 -15.049 -23.029  1.00  0.00           H  
ATOM   1874 HG12 VAL A 151      -0.820 -14.110 -24.451  1.00  0.00           H  
ATOM   1875 HG13 VAL A 151       0.832 -14.597 -24.132  1.00  0.00           H  
ATOM   1876 HG21 VAL A 151       0.864 -14.308 -21.273  1.00  0.00           H  
ATOM   1877 HG22 VAL A 151       2.155 -13.393 -22.038  1.00  0.00           H  
ATOM   1878 HG23 VAL A 151       1.062 -12.639 -20.880  1.00  0.00           H  
ATOM   1879  H   VAL A 151       0.311 -10.392 -22.119  1.00 95.96           H  
ATOM   1880  HA  VAL A 151       1.669 -12.057 -24.098  1.00 96.27           H  
ATOM   1881  N   TYR A 152      -1.313 -10.744 -24.741  1.00100.87           N  
ATOM   1882  CA  TYR A 152      -2.338 -10.493 -25.757  1.00102.33           C  
ATOM   1883  C   TYR A 152      -2.795  -9.018 -25.736  1.00108.46           C  
ATOM   1884  O   TYR A 152      -3.907  -8.759 -25.290  1.00108.60           O  
ATOM   1885  CB  TYR A 152      -3.537 -11.456 -25.542  1.00  0.00           C  
ATOM   1886  CG  TYR A 152      -3.256 -12.946 -25.652  1.00  0.00           C  
ATOM   1887  CD1 TYR A 152      -2.677 -13.479 -26.823  1.00  0.00           C  
ATOM   1888  CD2 TYR A 152      -3.593 -13.809 -24.586  1.00  0.00           C  
ATOM   1889  CE1 TYR A 152      -2.422 -14.860 -26.922  1.00  0.00           C  
ATOM   1890  CE2 TYR A 152      -3.343 -15.191 -24.688  1.00  0.00           C  
ATOM   1891  CZ  TYR A 152      -2.750 -15.716 -25.853  1.00  0.00           C  
ATOM   1892  OH  TYR A 152      -2.489 -17.052 -25.948  1.00  0.00           O  
ATOM   1893  HB2 TYR A 152      -3.984 -11.264 -24.565  1.00  0.00           H  
ATOM   1894  HB3 TYR A 152      -4.316 -11.235 -26.272  1.00  0.00           H  
ATOM   1895  HD1 TYR A 152      -2.422 -12.831 -27.648  1.00  0.00           H  
ATOM   1896  HD2 TYR A 152      -4.039 -13.414 -23.685  1.00  0.00           H  
ATOM   1897  HE1 TYR A 152      -1.969 -15.260 -27.817  1.00  0.00           H  
ATOM   1898  HE2 TYR A 152      -3.598 -15.842 -23.863  1.00  0.00           H  
ATOM   1899  HH  TYR A 152      -2.710 -17.540 -25.152  1.00  0.00           H  
ATOM   1900  H   TYR A 152      -1.483 -10.330 -23.834  1.00100.87           H  
ATOM   1901  HA  TYR A 152      -1.938 -10.684 -26.754  1.00102.33           H  
ATOM   1902  N   PRO A 153      -1.973  -8.056 -26.218  1.00106.14           N  
ATOM   1903  CA  PRO A 153      -2.376  -6.632 -26.249  1.00107.02           C  
ATOM   1904  C   PRO A 153      -3.475  -6.298 -27.277  1.00114.49           C  
ATOM   1905  O   PRO A 153      -4.221  -5.342 -27.069  1.00114.50           O  
ATOM   1906  CB  PRO A 153      -1.066  -5.895 -26.577  1.00108.04           C  
ATOM   1907  CG  PRO A 153      -0.249  -6.904 -27.372  1.00111.93           C  
ATOM   1908  CD  PRO A 153      -0.623  -8.244 -26.746  1.00107.10           C  
ATOM   1909  HA  PRO A 153      -2.733  -6.317 -25.266  1.00107.02           H  
ATOM   1910  HB3 PRO A 153      -0.541  -5.644 -25.657  1.00108.04           H  
ATOM   1911  HB2 PRO A 153      -1.210  -4.962 -27.124  1.00108.04           H  
ATOM   1912  HG3 PRO A 153       0.823  -6.704 -27.354  1.00111.93           H  
ATOM   1913  HG2 PRO A 153      -0.572  -6.888 -28.414  1.00111.93           H  
ATOM   1914  HD2 PRO A 153      -0.561  -9.049 -27.478  1.00107.10           H  
ATOM   1915  HD3 PRO A 153       0.044  -8.474 -25.915  1.00107.10           H  
ATOM   1916  N   MET A 154      -3.527  -7.083 -28.365  1.00113.70           N  
ATOM   1917  CA  MET A 154      -4.369  -6.887 -29.545  1.00115.90           C  
ATOM   1918  C   MET A 154      -5.867  -7.071 -29.250  1.00122.59           C  
ATOM   1919  O   MET A 154      -6.662  -6.200 -29.598  1.00123.19           O  
ATOM   1920  CB  MET A 154      -3.924  -7.840 -30.688  1.00  0.00           C  
ATOM   1921  CG  MET A 154      -2.428  -8.204 -30.722  1.00  0.00           C  
ATOM   1922  SD  MET A 154      -1.979  -9.329 -32.068  1.00  0.00           S  
ATOM   1923  CE  MET A 154      -0.368  -9.897 -31.464  1.00  0.00           C  
ATOM   1924  HB2 MET A 154      -4.474  -8.781 -30.629  1.00  0.00           H  
ATOM   1925  HB3 MET A 154      -4.210  -7.402 -31.645  1.00  0.00           H  
ATOM   1926  HG2 MET A 154      -1.818  -7.303 -30.802  1.00  0.00           H  
ATOM   1927  HG3 MET A 154      -2.141  -8.701 -29.795  1.00  0.00           H  
ATOM   1928  HE1 MET A 154       0.087 -10.572 -32.189  1.00  0.00           H  
ATOM   1929  HE2 MET A 154       0.302  -9.051 -31.311  1.00  0.00           H  
ATOM   1930  HE3 MET A 154      -0.479 -10.429 -30.520  1.00  0.00           H  
ATOM   1931  H   MET A 154      -2.873  -7.848 -28.429  1.00113.70           H  
ATOM   1932  HA  MET A 154      -4.207  -5.860 -29.879  1.00115.90           H  
ATOM   1933  N   LYS A 155      -6.205  -8.214 -28.628  1.00120.26           N  
ATOM   1934  CA  LYS A 155      -7.579  -8.673 -28.416  1.00121.65           C  
ATOM   1935  C   LYS A 155      -8.083  -8.478 -26.974  1.00125.97           C  
ATOM   1936  O   LYS A 155      -9.255  -8.766 -26.733  1.00126.36           O  
ATOM   1937  CB  LYS A 155      -7.684 -10.151 -28.864  1.00  0.00           C  
ATOM   1938  CG  LYS A 155      -6.873 -11.161 -28.026  1.00  0.00           C  
ATOM   1939  CD  LYS A 155      -7.129 -12.615 -28.449  1.00  0.00           C  
ATOM   1940  CE  LYS A 155      -6.319 -13.619 -27.617  1.00  0.00           C  
ATOM   1941  NZ  LYS A 155      -6.593 -15.008 -28.022  1.00  0.00           N1+
ATOM   1942  HB2 LYS A 155      -8.735 -10.446 -28.834  1.00  0.00           H  
ATOM   1943  HB3 LYS A 155      -7.391 -10.231 -29.911  1.00  0.00           H  
ATOM   1944  HG2 LYS A 155      -5.810 -10.939 -28.125  1.00  0.00           H  
ATOM   1945  HG3 LYS A 155      -7.110 -11.057 -26.966  1.00  0.00           H  
ATOM   1946  HD2 LYS A 155      -8.193 -12.836 -28.355  1.00  0.00           H  
ATOM   1947  HD3 LYS A 155      -6.883 -12.732 -29.505  1.00  0.00           H  
ATOM   1948  HE2 LYS A 155      -5.255 -13.427 -27.745  1.00  0.00           H  
ATOM   1949  HE3 LYS A 155      -6.544 -13.509 -26.556  1.00  0.00           H  
ATOM   1950  HZ1 LYS A 155      -6.036 -15.638 -27.461  1.00  0.00           H  
ATOM   1951  HZ2 LYS A 155      -7.572 -15.215 -27.885  1.00  0.00           H  
ATOM   1952  HZ3 LYS A 155      -6.356 -15.129 -28.996  1.00  0.00           H  
ATOM   1953  H   LYS A 155      -5.479  -8.860 -28.358  1.00120.26           H  
ATOM   1954  HA  LYS A 155      -8.255  -8.099 -29.053  1.00121.65           H  
ATOM   1955  N   PHE A 156      -7.224  -8.020 -26.043  1.00122.00           N  
ATOM   1956  CA  PHE A 156      -7.593  -7.792 -24.643  1.00121.64           C  
ATOM   1957  C   PHE A 156      -8.366  -6.472 -24.492  1.00127.17           C  
ATOM   1958  O   PHE A 156      -7.762  -5.414 -24.320  1.00126.76           O  
ATOM   1959  CB  PHE A 156      -6.338  -7.894 -23.752  1.00  0.00           C  
ATOM   1960  CG  PHE A 156      -6.546  -7.805 -22.251  1.00  0.00           C  
ATOM   1961  CD1 PHE A 156      -6.958  -8.949 -21.533  1.00  0.00           C  
ATOM   1962  CD2 PHE A 156      -6.443  -6.571 -21.575  1.00  0.00           C  
ATOM   1963  CE1 PHE A 156      -7.183  -8.867 -20.166  1.00  0.00           C  
ATOM   1964  CE2 PHE A 156      -6.676  -6.510 -20.208  1.00  0.00           C  
ATOM   1965  CZ  PHE A 156      -7.032  -7.655 -19.507  1.00  0.00           C  
ATOM   1966  HB2 PHE A 156      -5.898  -8.875 -23.920  1.00  0.00           H  
ATOM   1967  HB3 PHE A 156      -5.594  -7.155 -24.055  1.00  0.00           H  
ATOM   1968  HD1 PHE A 156      -7.081  -9.894 -22.040  1.00  0.00           H  
ATOM   1969  HD2 PHE A 156      -6.165  -5.676 -22.112  1.00  0.00           H  
ATOM   1970  HE1 PHE A 156      -7.473  -9.750 -19.614  1.00  0.00           H  
ATOM   1971  HE2 PHE A 156      -6.574  -5.570 -19.684  1.00  0.00           H  
ATOM   1972  HZ  PHE A 156      -7.203  -7.596 -18.443  1.00  0.00           H  
ATOM   1973  H   PHE A 156      -6.275  -7.792 -26.302  1.00122.00           H  
ATOM   1974  HA  PHE A 156      -8.254  -8.603 -24.329  1.00121.64           H  
ATOM   1975  N   LEU A 157      -9.698  -6.588 -24.585  1.00125.04           N  
ATOM   1976  CA  LEU A 157     -10.668  -5.515 -24.398  1.00125.86           C  
ATOM   1977  C   LEU A 157     -11.514  -5.907 -23.182  1.00129.42           C  
ATOM   1978  O   LEU A 157     -12.630  -6.406 -23.336  1.00130.71           O  
ATOM   1979  CB  LEU A 157     -11.526  -5.369 -25.679  1.00  0.00           C  
ATOM   1980  CG  LEU A 157     -10.758  -4.878 -26.926  1.00  0.00           C  
ATOM   1981  CD1 LEU A 157     -11.663  -4.925 -28.176  1.00  0.00           C  
ATOM   1982  CD2 LEU A 157     -10.125  -3.486 -26.717  1.00  0.00           C  
ATOM   1983  HB2 LEU A 157     -11.988  -6.331 -25.910  1.00  0.00           H  
ATOM   1984  HB3 LEU A 157     -12.349  -4.680 -25.486  1.00  0.00           H  
ATOM   1985  HG  LEU A 157      -9.943  -5.578 -27.111  1.00  0.00           H  
ATOM   1986 HD11 LEU A 157     -11.213  -5.546 -28.952  1.00  0.00           H  
ATOM   1987 HD12 LEU A 157     -12.645  -5.347 -27.959  1.00  0.00           H  
ATOM   1988 HD13 LEU A 157     -11.835  -3.940 -28.610  1.00  0.00           H  
ATOM   1989 HD21 LEU A 157     -10.198  -2.852 -27.600  1.00  0.00           H  
ATOM   1990 HD22 LEU A 157     -10.592  -2.946 -25.893  1.00  0.00           H  
ATOM   1991 HD23 LEU A 157      -9.063  -3.581 -26.483  1.00  0.00           H  
ATOM   1992  H   LEU A 157     -10.093  -7.499 -24.770  1.00125.04           H  
ATOM   1993  HA  LEU A 157     -10.177  -4.567 -24.173  1.00125.86           H  
ATOM   1994  N   GLN A 158     -10.927  -5.738 -21.987  1.00124.00           N  
ATOM   1995  CA  GLN A 158     -11.520  -6.179 -20.730  1.00123.52           C  
ATOM   1996  C   GLN A 158     -12.628  -5.219 -20.275  1.00128.37           C  
ATOM   1997  O   GLN A 158     -12.363  -4.033 -20.075  1.00127.59           O  
ATOM   1998  CB  GLN A 158     -10.400  -6.316 -19.676  1.00  0.00           C  
ATOM   1999  CG  GLN A 158     -10.812  -6.935 -18.323  1.00  0.00           C  
ATOM   2000  CD  GLN A 158     -11.474  -8.309 -18.450  1.00  0.00           C  
ATOM   2001  OE1 GLN A 158     -12.619  -8.494 -18.047  1.00  0.00           O  
ATOM   2002  NE2 GLN A 158     -10.754  -9.280 -19.016  1.00  0.00           N  
ATOM   2003  HB2 GLN A 158      -9.611  -6.932 -20.107  1.00  0.00           H  
ATOM   2004  HB3 GLN A 158      -9.940  -5.343 -19.494  1.00  0.00           H  
ATOM   2005  HG2 GLN A 158      -9.927  -7.051 -17.702  1.00  0.00           H  
ATOM   2006  HG3 GLN A 158     -11.481  -6.262 -17.786  1.00  0.00           H  
ATOM   2007 HE22 GLN A 158     -11.147 -10.205 -19.112  1.00  0.00           H  
ATOM   2008 HE21 GLN A 158      -9.817  -9.100 -19.345  1.00  0.00           H  
ATOM   2009  H   GLN A 158     -10.005  -5.327 -21.933  1.00124.00           H  
ATOM   2010  HA  GLN A 158     -11.955  -7.165 -20.905  1.00123.52           H  
ATOM   2011  N   GLY A 159     -13.838  -5.771 -20.081  1.00126.29           N  
ATOM   2012  CA  GLY A 159     -14.952  -5.071 -19.451  1.00126.98           C  
ATOM   2013  C   GLY A 159     -14.652  -4.985 -17.953  1.00130.35           C  
ATOM   2014  O   GLY A 159     -14.308  -5.994 -17.334  1.00129.08           O  
ATOM   2015  HA3 GLY A 159     -15.872  -5.635 -19.606  1.00126.98           H  
ATOM   2016  H   GLY A 159     -13.966  -6.754 -20.271  1.00126.29           H  
ATOM   2017  HA2 GLY A 159     -15.090  -4.081 -19.891  1.00126.98           H  
ATOM   2018  N   GLU A 160     -14.786  -3.776 -17.381  1.00127.02           N  
ATOM   2019  CA  GLU A 160     -14.400  -3.450 -16.004  1.00125.38           C  
ATOM   2020  C   GLU A 160     -15.150  -4.241 -14.908  1.00128.11           C  
ATOM   2021  O   GLU A 160     -14.688  -4.213 -13.775  1.00127.22           O  
ATOM   2022  CB  GLU A 160     -14.417  -1.907 -15.823  1.00  0.00           C  
ATOM   2023  CG  GLU A 160     -14.020  -1.366 -14.428  1.00  0.00           C  
ATOM   2024  CD  GLU A 160     -14.020   0.161 -14.367  1.00  0.00           C  
ATOM   2025  OE1 GLU A 160     -15.077   0.726 -14.005  1.00  0.00           O  
ATOM   2026  OE2 GLU A 160     -12.960   0.741 -14.678  1.00  0.00           O1-
ATOM   2027  HB2 GLU A 160     -13.732  -1.475 -16.556  1.00  0.00           H  
ATOM   2028  HB3 GLU A 160     -15.399  -1.525 -16.094  1.00  0.00           H  
ATOM   2029  HG2 GLU A 160     -14.698  -1.721 -13.653  1.00  0.00           H  
ATOM   2030  HG3 GLU A 160     -13.024  -1.721 -14.163  1.00  0.00           H  
ATOM   2031  H   GLU A 160     -15.075  -2.994 -17.951  1.00127.02           H  
ATOM   2032  HA  GLU A 160     -13.357  -3.757 -15.905  1.00125.38           H  
ATOM   2033  N   LYS A 161     -16.226  -4.989 -15.237  1.00124.04           N  
ATOM   2034  CA  LYS A 161     -16.970  -5.848 -14.302  1.00122.96           C  
ATOM   2035  C   LYS A 161     -16.106  -6.886 -13.557  1.00122.51           C  
ATOM   2036  O   LYS A 161     -16.380  -7.138 -12.386  1.00121.10           O  
ATOM   2037  CB  LYS A 161     -18.191  -6.501 -14.997  1.00  0.00           C  
ATOM   2038  CG  LYS A 161     -17.925  -7.809 -15.774  1.00  0.00           C  
ATOM   2039  CD  LYS A 161     -19.206  -8.463 -16.310  1.00  0.00           C  
ATOM   2040  CE  LYS A 161     -18.948  -9.882 -16.839  1.00  0.00           C  
ATOM   2041  NZ  LYS A 161     -20.184 -10.505 -17.339  1.00  0.00           N1+
ATOM   2042  HB2 LYS A 161     -18.906  -6.746 -14.210  1.00  0.00           H  
ATOM   2043  HB3 LYS A 161     -18.700  -5.773 -15.629  1.00  0.00           H  
ATOM   2044  HG2 LYS A 161     -17.234  -7.614 -16.596  1.00  0.00           H  
ATOM   2045  HG3 LYS A 161     -17.438  -8.542 -15.132  1.00  0.00           H  
ATOM   2046  HD2 LYS A 161     -19.960  -8.495 -15.523  1.00  0.00           H  
ATOM   2047  HD3 LYS A 161     -19.618  -7.843 -17.107  1.00  0.00           H  
ATOM   2048  HE2 LYS A 161     -18.214  -9.858 -17.645  1.00  0.00           H  
ATOM   2049  HE3 LYS A 161     -18.538 -10.513 -16.048  1.00  0.00           H  
ATOM   2050  HZ1 LYS A 161     -19.981 -11.436 -17.674  1.00  0.00           H  
ATOM   2051  HZ2 LYS A 161     -20.864 -10.558 -16.594  1.00  0.00           H  
ATOM   2052  HZ3 LYS A 161     -20.559  -9.952 -18.097  1.00  0.00           H  
ATOM   2053  H   LYS A 161     -16.531  -5.007 -16.199  1.00124.04           H  
ATOM   2054  HA  LYS A 161     -17.365  -5.187 -13.535  1.00122.96           H  
ATOM   2055  N   GLN A 162     -15.072  -7.437 -14.224  1.00116.66           N  
ATOM   2056  CA  GLN A 162     -14.092  -8.340 -13.611  1.00114.16           C  
ATOM   2057  C   GLN A 162     -13.247  -7.636 -12.535  1.00114.65           C  
ATOM   2058  O   GLN A 162     -12.891  -8.273 -11.546  1.00113.30           O  
ATOM   2059  CB  GLN A 162     -13.211  -8.988 -14.702  1.00  0.00           C  
ATOM   2060  CG  GLN A 162     -12.199 -10.017 -14.151  1.00  0.00           C  
ATOM   2061  CD  GLN A 162     -11.443 -10.752 -15.256  1.00  0.00           C  
ATOM   2062  OE1 GLN A 162     -10.607 -10.165 -15.937  1.00  0.00           O  
ATOM   2063  NE2 GLN A 162     -11.707 -12.049 -15.420  1.00  0.00           N  
ATOM   2064  HB2 GLN A 162     -13.861  -9.483 -15.426  1.00  0.00           H  
ATOM   2065  HB3 GLN A 162     -12.682  -8.212 -15.257  1.00  0.00           H  
ATOM   2066  HG2 GLN A 162     -11.456  -9.528 -13.521  1.00  0.00           H  
ATOM   2067  HG3 GLN A 162     -12.714 -10.740 -13.517  1.00  0.00           H  
ATOM   2068 HE22 GLN A 162     -11.222 -12.576 -16.131  1.00  0.00           H  
ATOM   2069 HE21 GLN A 162     -12.392 -12.512 -14.842  1.00  0.00           H  
ATOM   2070  H   GLN A 162     -14.903  -7.179 -15.187  1.00116.66           H  
ATOM   2071  HA  GLN A 162     -14.651  -9.138 -13.118  1.00114.16           H  
ATOM   2072  N   ALA A 163     -12.991  -6.332 -12.732  1.00109.35           N  
ATOM   2073  CA  ALA A 163     -12.365  -5.445 -11.761  1.00107.24           C  
ATOM   2074  C   ALA A 163     -13.274  -5.189 -10.546  1.00109.67           C  
ATOM   2075  O   ALA A 163     -12.787  -5.309  -9.428  1.00107.78           O  
ATOM   2076  CB  ALA A 163     -11.934  -4.136 -12.448  1.00108.08           C  
ATOM   2077  H   ALA A 163     -13.345  -5.882 -13.564  1.00109.35           H  
ATOM   2078  HA  ALA A 163     -11.470  -5.957 -11.415  1.00107.24           H  
ATOM   2079  HB1 ALA A 163     -11.069  -3.695 -11.958  1.00108.08           H  
ATOM   2080  HB2 ALA A 163     -11.659  -4.300 -13.490  1.00108.08           H  
ATOM   2081  HB3 ALA A 163     -12.719  -3.382 -12.430  1.00108.08           H  
ATOM   2082  N   ARG A 164     -14.576  -4.913 -10.770  1.00107.19           N  
ATOM   2083  CA  ARG A 164     -15.594  -4.737  -9.717  1.00107.21           C  
ATOM   2084  C   ARG A 164     -15.755  -5.979  -8.817  1.00108.93           C  
ATOM   2085  O   ARG A 164     -15.916  -5.835  -7.608  1.00107.78           O  
ATOM   2086  CB  ARG A 164     -16.981  -4.392 -10.309  1.00  0.00           C  
ATOM   2087  CG  ARG A 164     -17.022  -3.310 -11.400  1.00  0.00           C  
ATOM   2088  CD  ARG A 164     -18.434  -3.158 -12.003  1.00  0.00           C  
ATOM   2089  NE  ARG A 164     -18.421  -2.660 -13.391  1.00  0.00           N  
ATOM   2090  CZ  ARG A 164     -17.854  -1.533 -13.851  1.00  0.00           C  
ATOM   2091  NH1 ARG A 164     -17.271  -0.660 -13.023  1.00  0.00           N  
ATOM   2092  NH2 ARG A 164     -17.872  -1.276 -15.165  1.00  0.00           N1+
ATOM   2093  HB2 ARG A 164     -17.399  -5.300 -10.748  1.00  0.00           H  
ATOM   2094  HB3 ARG A 164     -17.663  -4.116  -9.503  1.00  0.00           H  
ATOM   2095  HG2 ARG A 164     -16.724  -2.375 -10.926  1.00  0.00           H  
ATOM   2096  HG3 ARG A 164     -16.303  -3.490 -12.187  1.00  0.00           H  
ATOM   2097  HD2 ARG A 164     -19.033  -4.064 -11.906  1.00  0.00           H  
ATOM   2098  HD3 ARG A 164     -18.960  -2.384 -11.444  1.00  0.00           H  
ATOM   2099  HE  ARG A 164     -18.883  -3.256 -14.062  1.00  0.00           H  
ATOM   2100 HH12 ARG A 164     -16.697   0.096 -13.393  1.00  0.00           H  
ATOM   2101 HH11 ARG A 164     -17.275  -0.827 -12.028  1.00  0.00           H  
ATOM   2102 HH22 ARG A 164     -17.436  -0.433 -15.512  1.00  0.00           H  
ATOM   2103 HH21 ARG A 164     -18.317  -1.909 -15.813  1.00  0.00           H  
ATOM   2104  H   ARG A 164     -14.900  -4.839 -11.724  1.00107.19           H  
ATOM   2105  HA  ARG A 164     -15.276  -3.906  -9.086  1.00107.21           H  
ATOM   2106  N   VAL A 165     -15.698  -7.174  -9.428  1.00104.72           N  
ATOM   2107  CA  VAL A 165     -15.723  -8.470  -8.750  1.00103.41           C  
ATOM   2108  C   VAL A 165     -14.442  -8.712  -7.928  1.00104.70           C  
ATOM   2109  O   VAL A 165     -14.530  -9.191  -6.798  1.00104.07           O  
ATOM   2110  CB  VAL A 165     -15.919  -9.619  -9.786  1.00107.45           C  
ATOM   2111  CG1 VAL A 165     -15.543 -11.039  -9.306  1.00106.49           C  
ATOM   2112  CG2 VAL A 165     -17.363  -9.629 -10.316  1.00108.88           C  
ATOM   2113  H   VAL A 165     -15.603  -7.205 -10.434  1.00104.72           H  
ATOM   2114  HA  VAL A 165     -16.566  -8.473  -8.055  1.00103.41           H  
ATOM   2115  HB  VAL A 165     -15.276  -9.406 -10.641  1.00107.45           H  
ATOM   2116 HG11 VAL A 165     -15.814 -11.789 -10.049  1.00106.49           H  
ATOM   2117 HG12 VAL A 165     -14.471 -11.148  -9.135  1.00106.49           H  
ATOM   2118 HG13 VAL A 165     -16.059 -11.293  -8.379  1.00106.49           H  
ATOM   2119 HG21 VAL A 165     -17.482 -10.357 -11.120  1.00108.88           H  
ATOM   2120 HG22 VAL A 165     -18.070  -9.889  -9.527  1.00108.88           H  
ATOM   2121 HG23 VAL A 165     -17.659  -8.659 -10.711  1.00108.88           H  
ATOM   2122  N   LEU A 166     -13.289  -8.356  -8.514  1.00 99.13           N  
ATOM   2123  CA  LEU A 166     -11.958  -8.498  -7.935  1.00 96.94           C  
ATOM   2124  C   LEU A 166     -11.732  -7.591  -6.716  1.00 98.80           C  
ATOM   2125  O   LEU A 166     -11.199  -8.086  -5.724  1.00 98.37           O  
ATOM   2126  CB  LEU A 166     -10.935  -8.334  -9.081  1.00  0.00           C  
ATOM   2127  CG  LEU A 166      -9.422  -8.246  -8.787  1.00  0.00           C  
ATOM   2128  CD1 LEU A 166      -8.924  -9.207  -7.688  1.00  0.00           C  
ATOM   2129  CD2 LEU A 166      -8.659  -8.463 -10.115  1.00  0.00           C  
ATOM   2130  HB2 LEU A 166     -11.098  -9.183  -9.747  1.00  0.00           H  
ATOM   2131  HB3 LEU A 166     -11.192  -7.450  -9.662  1.00  0.00           H  
ATOM   2132  HG  LEU A 166      -9.213  -7.231  -8.447  1.00  0.00           H  
ATOM   2133 HD11 LEU A 166      -8.701  -8.655  -6.774  1.00  0.00           H  
ATOM   2134 HD12 LEU A 166      -9.658  -9.974  -7.443  1.00  0.00           H  
ATOM   2135 HD13 LEU A 166      -8.008  -9.728  -7.964  1.00  0.00           H  
ATOM   2136 HD21 LEU A 166      -7.939  -7.679 -10.313  1.00  0.00           H  
ATOM   2137 HD22 LEU A 166      -8.112  -9.405 -10.135  1.00  0.00           H  
ATOM   2138 HD23 LEU A 166      -9.329  -8.480 -10.974  1.00  0.00           H  
ATOM   2139  H   LEU A 166     -13.315  -7.978  -9.452  1.00 99.13           H  
ATOM   2140  HA  LEU A 166     -11.887  -9.527  -7.576  1.00 96.94           H  
ATOM   2141  N   ILE A 167     -12.198  -6.327  -6.765  1.00 93.78           N  
ATOM   2142  CA  ILE A 167     -12.126  -5.419  -5.616  1.00 92.19           C  
ATOM   2143  C   ILE A 167     -13.064  -5.849  -4.471  1.00 94.29           C  
ATOM   2144  O   ILE A 167     -12.632  -5.812  -3.322  1.00 93.21           O  
ATOM   2145  CB  ILE A 167     -12.321  -3.907  -5.960  1.00 95.63           C  
ATOM   2146  CG1 ILE A 167     -13.757  -3.423  -6.266  1.00 97.39           C  
ATOM   2147  CG2 ILE A 167     -11.368  -3.476  -7.089  1.00 95.26           C  
ATOM   2148  CD1 ILE A 167     -14.528  -2.858  -5.063  1.00104.09           C  
ATOM   2149  H   ILE A 167     -12.623  -5.968  -7.611  1.00 93.78           H  
ATOM   2150  HA  ILE A 167     -11.112  -5.513  -5.227  1.00 92.19           H  
ATOM   2151  HB  ILE A 167     -11.991  -3.361  -5.076  1.00 95.63           H  
ATOM   2152 HG13 ILE A 167     -14.320  -4.213  -6.749  1.00 97.39           H  
ATOM   2153 HG12 ILE A 167     -13.715  -2.618  -6.999  1.00 97.39           H  
ATOM   2154 HG21 ILE A 167     -11.108  -2.420  -7.005  1.00 95.26           H  
ATOM   2155 HG22 ILE A 167     -10.452  -4.062  -7.085  1.00 95.26           H  
ATOM   2156 HG23 ILE A 167     -11.804  -3.610  -8.070  1.00 95.26           H  
ATOM   2157 HD11 ILE A 167     -15.602  -2.872  -5.252  1.00104.09           H  
ATOM   2158 HD12 ILE A 167     -14.347  -3.417  -4.147  1.00104.09           H  
ATOM   2159 HD13 ILE A 167     -14.241  -1.823  -4.874  1.00104.09           H  
ATOM   2160  N   VAL A 168     -14.283  -6.322  -4.790  1.00 90.24           N  
ATOM   2161  CA  VAL A 168     -15.240  -6.868  -3.819  1.00 89.88           C  
ATOM   2162  C   VAL A 168     -14.702  -8.107  -3.072  1.00 91.63           C  
ATOM   2163  O   VAL A 168     -14.817  -8.155  -1.847  1.00 90.91           O  
ATOM   2164  CB  VAL A 168     -16.613  -7.180  -4.489  1.00  0.00           C  
ATOM   2165  CG1 VAL A 168     -17.521  -8.199  -3.764  1.00  0.00           C  
ATOM   2166  CG2 VAL A 168     -17.399  -5.876  -4.714  1.00  0.00           C  
ATOM   2167  HB  VAL A 168     -16.410  -7.598  -5.476  1.00  0.00           H  
ATOM   2168 HG11 VAL A 168     -18.493  -8.273  -4.252  1.00  0.00           H  
ATOM   2169 HG12 VAL A 168     -17.097  -9.204  -3.768  1.00  0.00           H  
ATOM   2170 HG13 VAL A 168     -17.697  -7.908  -2.727  1.00  0.00           H  
ATOM   2171 HG21 VAL A 168     -18.298  -6.055  -5.305  1.00  0.00           H  
ATOM   2172 HG22 VAL A 168     -17.706  -5.432  -3.766  1.00  0.00           H  
ATOM   2173 HG23 VAL A 168     -16.803  -5.133  -5.243  1.00  0.00           H  
ATOM   2174  H   VAL A 168     -14.574  -6.340  -5.759  1.00 90.24           H  
ATOM   2175  HA  VAL A 168     -15.397  -6.092  -3.066  1.00 89.88           H  
ATOM   2176  N   ILE A 169     -14.086  -9.046  -3.814  1.00 87.03           N  
ATOM   2177  CA  ILE A 169     -13.397 -10.214  -3.262  1.00 85.83           C  
ATOM   2178  C   ILE A 169     -12.182  -9.834  -2.395  1.00 88.57           C  
ATOM   2179  O   ILE A 169     -12.022 -10.419  -1.328  1.00 87.74           O  
ATOM   2180  CB  ILE A 169     -13.004 -11.239  -4.376  1.00  0.00           C  
ATOM   2181  CG1 ILE A 169     -14.250 -12.073  -4.759  1.00  0.00           C  
ATOM   2182  CG2 ILE A 169     -11.811 -12.177  -4.060  1.00  0.00           C  
ATOM   2183  CD1 ILE A 169     -14.086 -12.925  -6.026  1.00  0.00           C  
ATOM   2184  HB  ILE A 169     -12.715 -10.664  -5.257  1.00  0.00           H  
ATOM   2185 HG12 ILE A 169     -14.518 -12.726  -3.928  1.00  0.00           H  
ATOM   2186 HG13 ILE A 169     -15.105 -11.411  -4.903  1.00  0.00           H  
ATOM   2187 HG21 ILE A 169     -11.627 -12.878  -4.874  1.00  0.00           H  
ATOM   2188 HG22 ILE A 169     -10.878 -11.629  -3.925  1.00  0.00           H  
ATOM   2189 HG23 ILE A 169     -11.994 -12.763  -3.159  1.00  0.00           H  
ATOM   2190 HD11 ILE A 169     -15.054 -13.124  -6.486  1.00  0.00           H  
ATOM   2191 HD12 ILE A 169     -13.470 -12.419  -6.770  1.00  0.00           H  
ATOM   2192 HD13 ILE A 169     -13.625 -13.887  -5.801  1.00  0.00           H  
ATOM   2193  H   ILE A 169     -14.046  -8.940  -4.819  1.00 87.03           H  
ATOM   2194  HA  ILE A 169     -14.106 -10.706  -2.593  1.00 85.83           H  
ATOM   2195  N   ALA A 170     -11.385  -8.846  -2.839  1.00 84.54           N  
ATOM   2196  CA  ALA A 170     -10.219  -8.331  -2.119  1.00 83.48           C  
ATOM   2197  C   ALA A 170     -10.572  -7.715  -0.756  1.00 87.47           C  
ATOM   2198  O   ALA A 170      -9.908  -8.044   0.222  1.00 86.78           O  
ATOM   2199  CB  ALA A 170      -9.481  -7.310  -2.994  1.00  0.00           C  
ATOM   2200  HB1 ALA A 170      -8.539  -7.004  -2.538  1.00  0.00           H  
ATOM   2201  HB2 ALA A 170      -9.255  -7.721  -3.976  1.00  0.00           H  
ATOM   2202  HB3 ALA A 170     -10.080  -6.415  -3.148  1.00  0.00           H  
ATOM   2203  H   ALA A 170     -11.581  -8.416  -3.734  1.00 84.54           H  
ATOM   2204  HA  ALA A 170      -9.547  -9.174  -1.947  1.00 83.48           H  
ATOM   2205  N   TRP A 171     -11.623  -6.875  -0.710  1.00 84.47           N  
ATOM   2206  CA  TRP A 171     -12.139  -6.268   0.519  1.00 84.19           C  
ATOM   2207  C   TRP A 171     -12.778  -7.275   1.496  1.00 86.84           C  
ATOM   2208  O   TRP A 171     -12.587  -7.102   2.699  1.00 86.12           O  
ATOM   2209  CB  TRP A 171     -13.100  -5.101   0.201  1.00 84.16           C  
ATOM   2210  CG  TRP A 171     -12.461  -3.777  -0.120  1.00 85.50           C  
ATOM   2211  CD1 TRP A 171     -12.253  -3.259  -1.353  1.00 88.85           C  
ATOM   2212  CD2 TRP A 171     -11.920  -2.787   0.813  1.00 85.13           C  
ATOM   2213  NE1 TRP A 171     -11.635  -2.032  -1.251  1.00 88.34           N  
ATOM   2214  CE2 TRP A 171     -11.415  -1.682   0.061  1.00 89.12           C  
ATOM   2215  CE3 TRP A 171     -11.815  -2.699   2.221  1.00 86.12           C  
ATOM   2216  CZ2 TRP A 171     -10.856  -0.546   0.669  1.00 88.39           C  
ATOM   2217  CZ3 TRP A 171     -11.252  -1.562   2.842  1.00 87.56           C  
ATOM   2218  CH2 TRP A 171     -10.775  -0.487   2.071  1.00 88.48           C  
ATOM   2219  H   TRP A 171     -12.117  -6.648  -1.564  1.00 84.47           H  
ATOM   2220  HA  TRP A 171     -11.292  -5.845   1.064  1.00 84.19           H  
ATOM   2221  HB3 TRP A 171     -13.734  -4.905   1.068  1.00 84.16           H  
ATOM   2222  HB2 TRP A 171     -13.785  -5.379  -0.602  1.00 84.16           H  
ATOM   2223  HD1 TRP A 171     -12.559  -3.712  -2.277  1.00 88.85           H  
ATOM   2224  HE1 TRP A 171     -11.413  -1.462  -2.055  1.00 88.34           H  
ATOM   2225  HE3 TRP A 171     -12.179  -3.518   2.822  1.00 86.12           H  
ATOM   2226  HZ2 TRP A 171     -10.483   0.267   0.066  1.00 88.39           H  
ATOM   2227  HZ3 TRP A 171     -11.171  -1.503   3.916  1.00 87.56           H  
ATOM   2228  HH2 TRP A 171     -10.342   0.378   2.551  1.00 88.48           H  
ATOM   2229  N   SER A 172     -13.485  -8.306   0.993  1.00 82.72           N  
ATOM   2230  CA  SER A 172     -14.078  -9.355   1.835  1.00 81.76           C  
ATOM   2231  C   SER A 172     -13.019 -10.297   2.442  1.00 82.56           C  
ATOM   2232  O   SER A 172     -13.115 -10.607   3.628  1.00 82.11           O  
ATOM   2233  CB  SER A 172     -15.206 -10.098   1.080  1.00  0.00           C  
ATOM   2234  OG  SER A 172     -14.742 -11.102   0.198  1.00  0.00           O  
ATOM   2235  HB2 SER A 172     -15.860 -10.586   1.804  1.00  0.00           H  
ATOM   2236  HB3 SER A 172     -15.830  -9.394   0.529  1.00  0.00           H  
ATOM   2237  HG  SER A 172     -15.497 -11.491  -0.248  1.00  0.00           H  
ATOM   2238  H   SER A 172     -13.614  -8.401  -0.006  1.00 82.72           H  
ATOM   2239  HA  SER A 172     -14.563  -8.843   2.670  1.00 81.76           H  
ATOM   2240  N   LEU A 173     -12.015 -10.677   1.630  1.00 76.71           N  
ATOM   2241  CA  LEU A 173     -10.842 -11.476   1.998  1.00 75.05           C  
ATOM   2242  C   LEU A 173      -9.965 -10.752   3.035  1.00 77.06           C  
ATOM   2243  O   LEU A 173      -9.496 -11.388   3.980  1.00 75.66           O  
ATOM   2244  CB  LEU A 173     -10.080 -11.818   0.690  1.00 74.95           C  
ATOM   2245  CG  LEU A 173      -8.949 -12.874   0.749  1.00 79.54           C  
ATOM   2246  CD1 LEU A 173      -8.605 -13.366  -0.677  1.00 79.36           C  
ATOM   2247  CD2 LEU A 173      -7.677 -12.406   1.487  1.00 82.44           C  
ATOM   2248  H   LEU A 173     -12.049 -10.386   0.661  1.00 76.71           H  
ATOM   2249  HA  LEU A 173     -11.202 -12.404   2.444  1.00 75.05           H  
ATOM   2250  HB3 LEU A 173      -9.708 -10.907   0.219  1.00 74.95           H  
ATOM   2251  HB2 LEU A 173     -10.832 -12.218   0.009  1.00 74.95           H  
ATOM   2252  HG  LEU A 173      -9.344 -13.735   1.291  1.00 79.54           H  
ATOM   2253 HD11 LEU A 173      -8.572 -14.456  -0.709  1.00 79.36           H  
ATOM   2254 HD12 LEU A 173      -9.336 -13.047  -1.421  1.00 79.36           H  
ATOM   2255 HD13 LEU A 173      -7.638 -13.002  -1.022  1.00 79.36           H  
ATOM   2256 HD21 LEU A 173      -6.761 -12.731   0.993  1.00 82.44           H  
ATOM   2257 HD22 LEU A 173      -7.626 -11.320   1.561  1.00 82.44           H  
ATOM   2258 HD23 LEU A 173      -7.643 -12.810   2.499  1.00 82.44           H  
ATOM   2259  N   SER A 174      -9.789  -9.433   2.845  1.00 73.36           N  
ATOM   2260  CA  SER A 174      -9.018  -8.564   3.724  1.00 72.70           C  
ATOM   2261  C   SER A 174      -9.685  -8.382   5.097  1.00 77.15           C  
ATOM   2262  O   SER A 174      -9.007  -8.600   6.097  1.00 76.38           O  
ATOM   2263  CB  SER A 174      -8.729  -7.232   3.010  1.00  0.00           C  
ATOM   2264  OG  SER A 174      -7.891  -6.426   3.800  1.00  0.00           O  
ATOM   2265  HB2 SER A 174      -8.215  -7.409   2.065  1.00  0.00           H  
ATOM   2266  HB3 SER A 174      -9.649  -6.690   2.791  1.00  0.00           H  
ATOM   2267  HG  SER A 174      -7.691  -5.614   3.326  1.00  0.00           H  
ATOM   2268  H   SER A 174     -10.199  -8.992   2.032  1.00 73.36           H  
ATOM   2269  HA  SER A 174      -8.057  -9.055   3.892  1.00 72.70           H  
ATOM   2270  N   PHE A 175     -10.994  -8.063   5.127  1.00 74.65           N  
ATOM   2271  CA  PHE A 175     -11.802  -7.971   6.352  1.00 74.44           C  
ATOM   2272  C   PHE A 175     -11.837  -9.273   7.169  1.00 77.93           C  
ATOM   2273  O   PHE A 175     -11.676  -9.213   8.386  1.00 77.83           O  
ATOM   2274  CB  PHE A 175     -13.232  -7.463   6.039  1.00  0.00           C  
ATOM   2275  CG  PHE A 175     -13.420  -5.954   6.102  1.00  0.00           C  
ATOM   2276  CD1 PHE A 175     -12.514  -5.076   5.471  1.00  0.00           C  
ATOM   2277  CD2 PHE A 175     -14.561  -5.412   6.739  1.00  0.00           C  
ATOM   2278  CE1 PHE A 175     -12.710  -3.706   5.559  1.00  0.00           C  
ATOM   2279  CE2 PHE A 175     -14.737  -4.037   6.809  1.00  0.00           C  
ATOM   2280  CZ  PHE A 175     -13.809  -3.185   6.226  1.00  0.00           C  
ATOM   2281  HB2 PHE A 175     -13.562  -7.819   5.063  1.00  0.00           H  
ATOM   2282  HB3 PHE A 175     -13.934  -7.898   6.754  1.00  0.00           H  
ATOM   2283  HD1 PHE A 175     -11.650  -5.455   4.946  1.00  0.00           H  
ATOM   2284  HD2 PHE A 175     -15.290  -6.063   7.199  1.00  0.00           H  
ATOM   2285  HE1 PHE A 175     -12.000  -3.036   5.111  1.00  0.00           H  
ATOM   2286  HE2 PHE A 175     -15.599  -3.629   7.315  1.00  0.00           H  
ATOM   2287  HZ  PHE A 175     -13.948  -2.115   6.284  1.00  0.00           H  
ATOM   2288  H   PHE A 175     -11.490  -7.909   4.258  1.00 74.65           H  
ATOM   2289  HA  PHE A 175     -11.319  -7.234   6.998  1.00 74.44           H  
ATOM   2290  N   LEU A 176     -11.992 -10.412   6.469  1.00 74.15           N  
ATOM   2291  CA  LEU A 176     -11.953 -11.778   6.995  1.00 73.92           C  
ATOM   2292  C   LEU A 176     -10.667 -12.085   7.776  1.00 78.39           C  
ATOM   2293  O   LEU A 176     -10.754 -12.372   8.969  1.00 78.46           O  
ATOM   2294  CB  LEU A 176     -12.227 -12.767   5.828  1.00  0.00           C  
ATOM   2295  CG  LEU A 176     -11.750 -14.237   5.957  1.00  0.00           C  
ATOM   2296  CD1 LEU A 176     -12.244 -14.935   7.242  1.00  0.00           C  
ATOM   2297  CD2 LEU A 176     -12.100 -15.029   4.679  1.00  0.00           C  
ATOM   2298  HB2 LEU A 176     -13.296 -12.752   5.611  1.00  0.00           H  
ATOM   2299  HB3 LEU A 176     -11.745 -12.376   4.933  1.00  0.00           H  
ATOM   2300  HG  LEU A 176     -10.661 -14.229   6.002  1.00  0.00           H  
ATOM   2301 HD11 LEU A 176     -12.741 -15.884   7.046  1.00  0.00           H  
ATOM   2302 HD12 LEU A 176     -11.411 -15.146   7.914  1.00  0.00           H  
ATOM   2303 HD13 LEU A 176     -12.953 -14.316   7.792  1.00  0.00           H  
ATOM   2304 HD21 LEU A 176     -11.205 -15.479   4.247  1.00  0.00           H  
ATOM   2305 HD22 LEU A 176     -12.812 -15.834   4.858  1.00  0.00           H  
ATOM   2306 HD23 LEU A 176     -12.537 -14.392   3.908  1.00  0.00           H  
ATOM   2307  H   LEU A 176     -12.128 -10.345   5.469  1.00 74.15           H  
ATOM   2308  HA  LEU A 176     -12.779 -11.867   7.703  1.00 73.92           H  
ATOM   2309  N   PHE A 177      -9.509 -12.043   7.095  1.00 75.14           N  
ATOM   2310  CA  PHE A 177      -8.236 -12.475   7.678  1.00 75.05           C  
ATOM   2311  C   PHE A 177      -7.701 -11.508   8.751  1.00 81.03           C  
ATOM   2312  O   PHE A 177      -7.003 -11.949   9.662  1.00 81.14           O  
ATOM   2313  CB  PHE A 177      -7.218 -12.764   6.549  1.00  0.00           C  
ATOM   2314  CG  PHE A 177      -5.873 -13.376   6.940  1.00  0.00           C  
ATOM   2315  CD1 PHE A 177      -5.762 -14.278   8.025  1.00  0.00           C  
ATOM   2316  CD2 PHE A 177      -4.760 -13.221   6.085  1.00  0.00           C  
ATOM   2317  CE1 PHE A 177      -4.560 -14.920   8.289  1.00  0.00           C  
ATOM   2318  CE2 PHE A 177      -3.575 -13.897   6.351  1.00  0.00           C  
ATOM   2319  CZ  PHE A 177      -3.470 -14.732   7.453  1.00  0.00           C  
ATOM   2320  HB2 PHE A 177      -7.673 -13.461   5.844  1.00  0.00           H  
ATOM   2321  HB3 PHE A 177      -7.038 -11.847   5.985  1.00  0.00           H  
ATOM   2322  HD1 PHE A 177      -6.602 -14.481   8.671  1.00  0.00           H  
ATOM   2323  HD2 PHE A 177      -4.829 -12.589   5.211  1.00  0.00           H  
ATOM   2324  HE1 PHE A 177      -4.480 -15.586   9.136  1.00  0.00           H  
ATOM   2325  HE2 PHE A 177      -2.729 -13.794   5.693  1.00  0.00           H  
ATOM   2326  HZ  PHE A 177      -2.542 -15.248   7.651  1.00  0.00           H  
ATOM   2327  H   PHE A 177      -9.503 -11.789   6.115  1.00 75.14           H  
ATOM   2328  HA  PHE A 177      -8.444 -13.420   8.182  1.00 75.05           H  
ATOM   2329  N   SER A 178      -8.064 -10.220   8.647  1.00 77.86           N  
ATOM   2330  CA  SER A 178      -7.667  -9.168   9.580  1.00 77.26           C  
ATOM   2331  C   SER A 178      -8.366  -9.236  10.947  1.00 81.31           C  
ATOM   2332  O   SER A 178      -7.840  -8.664  11.901  1.00 80.88           O  
ATOM   2333  CB  SER A 178      -7.977  -7.811   8.939  1.00 80.15           C  
ATOM   2334  OG  SER A 178      -7.112  -7.578   7.852  1.00 86.37           O  
ATOM   2335  H   SER A 178      -8.647  -9.931   7.873  1.00 77.86           H  
ATOM   2336  HA  SER A 178      -6.593  -9.235   9.758  1.00 77.26           H  
ATOM   2337  HB3 SER A 178      -7.841  -7.004   9.658  1.00 80.15           H  
ATOM   2338  HB2 SER A 178      -9.013  -7.762   8.603  1.00 80.15           H  
ATOM   2339  HG  SER A 178      -7.491  -8.000   7.074  1.00 86.37           H  
ATOM   2340  N   ILE A 179      -9.540  -9.890  11.012  1.00 78.15           N  
ATOM   2341  CA  ILE A 179     -10.492  -9.772  12.118  1.00 78.35           C  
ATOM   2342  C   ILE A 179     -10.082 -10.259  13.535  1.00 81.64           C  
ATOM   2343  O   ILE A 179     -10.671  -9.737  14.480  1.00 81.07           O  
ATOM   2344  CB  ILE A 179     -11.901 -10.325  11.737  1.00  0.00           C  
ATOM   2345  CG1 ILE A 179     -13.044  -9.529  12.409  1.00  0.00           C  
ATOM   2346  CG2 ILE A 179     -12.073 -11.845  11.949  1.00  0.00           C  
ATOM   2347  CD1 ILE A 179     -14.429  -9.794  11.804  1.00  0.00           C  
ATOM   2348  HB  ILE A 179     -12.014 -10.165  10.667  1.00  0.00           H  
ATOM   2349 HG12 ILE A 179     -13.079  -9.741  13.475  1.00  0.00           H  
ATOM   2350 HG13 ILE A 179     -12.841  -8.462  12.324  1.00  0.00           H  
ATOM   2351 HG21 ILE A 179     -13.004 -12.201  11.508  1.00  0.00           H  
ATOM   2352 HG22 ILE A 179     -11.269 -12.407  11.480  1.00  0.00           H  
ATOM   2353 HG23 ILE A 179     -12.089 -12.117  13.003  1.00  0.00           H  
ATOM   2354 HD11 ILE A 179     -15.116  -8.983  12.048  1.00  0.00           H  
ATOM   2355 HD12 ILE A 179     -14.384  -9.871  10.717  1.00  0.00           H  
ATOM   2356 HD13 ILE A 179     -14.858 -10.717  12.192  1.00  0.00           H  
ATOM   2357  H   ILE A 179      -9.884 -10.365  10.189  1.00 78.15           H  
ATOM   2358  HA  ILE A 179     -10.607  -8.694  12.242  1.00 78.35           H  
ATOM   2359  N   PRO A 180      -9.041 -11.110  13.731  1.00 77.63           N  
ATOM   2360  CA  PRO A 180      -8.493 -11.340  15.086  1.00 76.97           C  
ATOM   2361  C   PRO A 180      -7.862 -10.091  15.734  1.00 79.68           C  
ATOM   2362  O   PRO A 180      -7.897  -9.965  16.956  1.00 78.20           O  
ATOM   2363  CB  PRO A 180      -7.479 -12.479  14.897  1.00 78.70           C  
ATOM   2364  CG  PRO A 180      -7.916 -13.173  13.619  1.00 83.56           C  
ATOM   2365  CD  PRO A 180      -8.409 -12.014  12.770  1.00 79.05           C  
ATOM   2366  HA  PRO A 180      -9.307 -11.697  15.720  1.00 76.97           H  
ATOM   2367  HB3 PRO A 180      -7.480 -13.167  15.740  1.00 78.70           H  
ATOM   2368  HB2 PRO A 180      -6.465 -12.091  14.777  1.00 78.70           H  
ATOM   2369  HG3 PRO A 180      -8.748 -13.844  13.835  1.00 83.56           H  
ATOM   2370  HG2 PRO A 180      -7.127 -13.758  13.148  1.00 83.56           H  
ATOM   2371  HD2 PRO A 180      -7.556 -11.513  12.315  1.00 79.05           H  
ATOM   2372  HD3 PRO A 180      -9.073 -12.360  11.979  1.00 79.05           H  
ATOM   2373  N   THR A 181      -7.362  -9.170  14.893  1.00 76.90           N  
ATOM   2374  CA  THR A 181      -6.824  -7.863  15.277  1.00 76.99           C  
ATOM   2375  C   THR A 181      -7.908  -6.787  15.549  1.00 83.20           C  
ATOM   2376  O   THR A 181      -7.556  -5.661  15.899  1.00 83.20           O  
ATOM   2377  CB  THR A 181      -5.830  -7.296  14.219  1.00  0.00           C  
ATOM   2378  OG1 THR A 181      -5.302  -8.307  13.387  1.00  0.00           O  
ATOM   2379  CG2 THR A 181      -4.607  -6.638  14.868  1.00  0.00           C  
ATOM   2380  HB  THR A 181      -6.320  -6.577  13.566  1.00  0.00           H  
ATOM   2381  HG1 THR A 181      -6.012  -8.632  12.825  1.00  0.00           H  
ATOM   2382 HG21 THR A 181      -3.969  -6.173  14.116  1.00  0.00           H  
ATOM   2383 HG22 THR A 181      -4.910  -5.874  15.580  1.00  0.00           H  
ATOM   2384 HG23 THR A 181      -4.004  -7.366  15.409  1.00  0.00           H  
ATOM   2385  H   THR A 181      -7.394  -9.350  13.899  1.00 76.90           H  
ATOM   2386  HA  THR A 181      -6.285  -7.998  16.217  1.00 76.99           H  
ATOM   2387  N   LEU A 182      -9.195  -7.153  15.394  1.00 80.93           N  
ATOM   2388  CA  LEU A 182     -10.370  -6.368  15.787  1.00 81.30           C  
ATOM   2389  C   LEU A 182     -10.962  -6.927  17.086  1.00 86.26           C  
ATOM   2390  O   LEU A 182     -11.249  -6.158  18.002  1.00 86.98           O  
ATOM   2391  CB  LEU A 182     -11.422  -6.413  14.650  1.00 81.50           C  
ATOM   2392  CG  LEU A 182     -12.687  -5.541  14.834  1.00 86.60           C  
ATOM   2393  CD1 LEU A 182     -12.354  -4.036  14.868  1.00 87.08           C  
ATOM   2394  CD2 LEU A 182     -13.724  -5.865  13.741  1.00 89.58           C  
ATOM   2395  H   LEU A 182      -9.392  -8.090  15.072  1.00 80.93           H  
ATOM   2396  HA  LEU A 182     -10.080  -5.335  15.965  1.00 81.30           H  
ATOM   2397  HB3 LEU A 182     -11.746  -7.443  14.505  1.00 81.50           H  
ATOM   2398  HB2 LEU A 182     -10.945  -6.138  13.720  1.00 81.50           H  
ATOM   2399  HG  LEU A 182     -13.154  -5.793  15.787  1.00 86.60           H  
ATOM   2400 HD11 LEU A 182     -12.529  -3.621  15.861  1.00 87.08           H  
ATOM   2401 HD12 LEU A 182     -11.313  -3.854  14.614  1.00 87.08           H  
ATOM   2402 HD13 LEU A 182     -12.947  -3.452  14.165  1.00 87.08           H  
ATOM   2403 HD21 LEU A 182     -14.353  -5.011  13.491  1.00 89.58           H  
ATOM   2404 HD22 LEU A 182     -13.247  -6.194  12.818  1.00 89.58           H  
ATOM   2405 HD23 LEU A 182     -14.390  -6.664  14.068  1.00 89.58           H  
ATOM   2406  N   ILE A 183     -11.154  -8.256  17.114  1.00 82.13           N  
ATOM   2407  CA  ILE A 183     -11.822  -8.993  18.184  1.00 81.68           C  
ATOM   2408  C   ILE A 183     -10.977  -9.046  19.472  1.00 85.48           C  
ATOM   2409  O   ILE A 183     -11.531  -8.844  20.553  1.00 85.91           O  
ATOM   2410  CB  ILE A 183     -12.161 -10.449  17.730  1.00 84.64           C  
ATOM   2411  CG1 ILE A 183     -13.125 -10.463  16.518  1.00 84.94           C  
ATOM   2412  CG2 ILE A 183     -12.741 -11.356  18.841  1.00 85.90           C  
ATOM   2413  CD1 ILE A 183     -13.076 -11.768  15.710  1.00 90.65           C  
ATOM   2414  H   ILE A 183     -10.897  -8.805  16.305  1.00 82.13           H  
ATOM   2415  HA  ILE A 183     -12.756  -8.477  18.414  1.00 81.68           H  
ATOM   2416  HB  ILE A 183     -11.226 -10.904  17.399  1.00 84.64           H  
ATOM   2417 HG13 ILE A 183     -12.910  -9.641  15.838  1.00 84.94           H  
ATOM   2418 HG12 ILE A 183     -14.146 -10.283  16.859  1.00 84.94           H  
ATOM   2419 HG21 ILE A 183     -12.956 -12.357  18.470  1.00 85.90           H  
ATOM   2420 HG22 ILE A 183     -12.059 -11.485  19.678  1.00 85.90           H  
ATOM   2421 HG23 ILE A 183     -13.670 -10.944  19.236  1.00 85.90           H  
ATOM   2422 HD11 ILE A 183     -13.619 -11.660  14.772  1.00 90.65           H  
ATOM   2423 HD12 ILE A 183     -12.051 -12.055  15.473  1.00 90.65           H  
ATOM   2424 HD13 ILE A 183     -13.540 -12.593  16.251  1.00 90.65           H  
ATOM   2425  N   ILE A 184      -9.671  -9.329  19.330  1.00 80.65           N  
ATOM   2426  CA  ILE A 184      -8.775  -9.629  20.449  1.00 79.43           C  
ATOM   2427  C   ILE A 184      -7.801  -8.467  20.755  1.00 82.76           C  
ATOM   2428  O   ILE A 184      -7.253  -8.431  21.857  1.00 82.49           O  
ATOM   2429  CB  ILE A 184      -7.974 -10.940  20.194  1.00  0.00           C  
ATOM   2430  CG1 ILE A 184      -8.855 -12.124  19.723  1.00  0.00           C  
ATOM   2431  CG2 ILE A 184      -7.133 -11.385  21.407  1.00  0.00           C  
ATOM   2432  CD1 ILE A 184      -9.811 -12.681  20.788  1.00  0.00           C  
ATOM   2433  HB  ILE A 184      -7.279 -10.739  19.380  1.00  0.00           H  
ATOM   2434 HG12 ILE A 184      -9.420 -11.857  18.830  1.00  0.00           H  
ATOM   2435 HG13 ILE A 184      -8.204 -12.937  19.400  1.00  0.00           H  
ATOM   2436 HG21 ILE A 184      -6.763 -12.402  21.275  1.00  0.00           H  
ATOM   2437 HG22 ILE A 184      -6.264 -10.746  21.551  1.00  0.00           H  
ATOM   2438 HG23 ILE A 184      -7.717 -11.374  22.328  1.00  0.00           H  
ATOM   2439 HD11 ILE A 184      -9.277 -13.289  21.518  1.00  0.00           H  
ATOM   2440 HD12 ILE A 184     -10.329 -11.889  21.328  1.00  0.00           H  
ATOM   2441 HD13 ILE A 184     -10.569 -13.317  20.329  1.00  0.00           H  
ATOM   2442  H   ILE A 184      -9.285  -9.469  18.405  1.00 80.65           H  
ATOM   2443  HA  ILE A 184      -9.359  -9.773  21.360  1.00 79.43           H  
ATOM   2444  N   PHE A 185      -7.672  -7.476  19.852  1.00 78.88           N  
ATOM   2445  CA  PHE A 185      -7.177  -6.146  20.229  1.00 78.37           C  
ATOM   2446  C   PHE A 185      -8.294  -5.439  21.015  1.00 82.94           C  
ATOM   2447  O   PHE A 185      -9.451  -5.518  20.598  1.00 81.96           O  
ATOM   2448  CB  PHE A 185      -6.780  -5.348  18.969  1.00  0.00           C  
ATOM   2449  CG  PHE A 185      -6.117  -3.991  19.186  1.00  0.00           C  
ATOM   2450  CD1 PHE A 185      -5.180  -3.792  20.224  1.00  0.00           C  
ATOM   2451  CD2 PHE A 185      -6.270  -2.974  18.222  1.00  0.00           C  
ATOM   2452  CE1 PHE A 185      -4.480  -2.598  20.328  1.00  0.00           C  
ATOM   2453  CE2 PHE A 185      -5.543  -1.796  18.334  1.00  0.00           C  
ATOM   2454  CZ  PHE A 185      -4.656  -1.604  19.381  1.00  0.00           C  
ATOM   2455  HB2 PHE A 185      -6.106  -5.945  18.353  1.00  0.00           H  
ATOM   2456  HB3 PHE A 185      -7.679  -5.185  18.373  1.00  0.00           H  
ATOM   2457  HD1 PHE A 185      -4.985  -4.572  20.938  1.00  0.00           H  
ATOM   2458  HD2 PHE A 185      -6.935  -3.114  17.382  1.00  0.00           H  
ATOM   2459  HE1 PHE A 185      -3.773  -2.450  21.130  1.00  0.00           H  
ATOM   2460  HE2 PHE A 185      -5.649  -1.024  17.587  1.00  0.00           H  
ATOM   2461  HZ  PHE A 185      -4.094  -0.684  19.452  1.00  0.00           H  
ATOM   2462  H   PHE A 185      -8.154  -7.543  18.967  1.00 78.88           H  
ATOM   2463  HA  PHE A 185      -6.303  -6.278  20.865  1.00 78.37           H  
ATOM   2464  N   GLY A 186      -7.953  -4.816  22.151  1.00 80.64           N  
ATOM   2465  CA  GLY A 186      -8.981  -4.290  23.038  1.00 80.71           C  
ATOM   2466  C   GLY A 186      -8.406  -3.310  24.050  1.00 86.20           C  
ATOM   2467  O   GLY A 186      -7.227  -2.964  24.024  1.00 85.87           O  
ATOM   2468  HA3 GLY A 186      -9.473  -5.113  23.553  1.00 80.71           H  
ATOM   2469  H   GLY A 186      -6.991  -4.758  22.457  1.00 80.64           H  
ATOM   2470  HA2 GLY A 186      -9.739  -3.751  22.470  1.00 80.71           H  
ATOM   2471  N   LYS A 187      -9.303  -2.834  24.922  1.00 83.93           N  
ATOM   2472  CA  LYS A 187      -9.078  -1.706  25.812  1.00 84.39           C  
ATOM   2473  C   LYS A 187      -9.739  -1.965  27.172  1.00 89.14           C  
ATOM   2474  O   LYS A 187     -10.850  -2.495  27.220  1.00 89.31           O  
ATOM   2475  CB  LYS A 187      -9.562  -0.444  25.067  1.00  0.00           C  
ATOM   2476  CG  LYS A 187      -9.562   0.874  25.842  1.00  0.00           C  
ATOM   2477  CD  LYS A 187      -9.711   2.074  24.894  1.00  0.00           C  
ATOM   2478  CE  LYS A 187     -10.153   3.379  25.560  1.00  0.00           C  
ATOM   2479  NZ  LYS A 187     -11.500   3.263  26.146  1.00  0.00           N1+
ATOM   2480  HB2 LYS A 187      -8.922  -0.313  24.202  1.00  0.00           H  
ATOM   2481  HB3 LYS A 187     -10.565  -0.610  24.672  1.00  0.00           H  
ATOM   2482  HG2 LYS A 187     -10.369   0.850  26.574  1.00  0.00           H  
ATOM   2483  HG3 LYS A 187      -8.627   0.974  26.387  1.00  0.00           H  
ATOM   2484  HD2 LYS A 187      -8.750   2.247  24.412  1.00  0.00           H  
ATOM   2485  HD3 LYS A 187     -10.391   1.833  24.085  1.00  0.00           H  
ATOM   2486  HE2 LYS A 187      -9.433   3.674  26.318  1.00  0.00           H  
ATOM   2487  HE3 LYS A 187     -10.168   4.182  24.825  1.00  0.00           H  
ATOM   2488  HZ1 LYS A 187     -11.782   4.147  26.544  1.00  0.00           H  
ATOM   2489  HZ2 LYS A 187     -12.172   2.977  25.445  1.00  0.00           H  
ATOM   2490  HZ3 LYS A 187     -11.492   2.560  26.871  1.00  0.00           H  
ATOM   2491  H   LYS A 187     -10.253  -3.175  24.896  1.00 83.93           H  
ATOM   2492  HA  LYS A 187      -8.009  -1.620  25.985  1.00 84.39           H  
ATOM   2493  N   ARG A 188      -9.009  -1.622  28.245  1.00 85.57           N  
ATOM   2494  CA  ARG A 188      -9.377  -1.869  29.640  1.00 85.63           C  
ATOM   2495  C   ARG A 188      -9.046  -0.632  30.480  1.00 90.27           C  
ATOM   2496  O   ARG A 188      -7.990  -0.030  30.275  1.00 89.58           O  
ATOM   2497  CB  ARG A 188      -8.586  -3.075  30.199  1.00  0.00           C  
ATOM   2498  CG  ARG A 188      -8.807  -4.407  29.462  1.00  0.00           C  
ATOM   2499  CD  ARG A 188      -7.931  -5.532  30.031  1.00  0.00           C  
ATOM   2500  NE  ARG A 188      -8.279  -6.838  29.453  1.00  0.00           N  
ATOM   2501  CZ  ARG A 188      -7.492  -7.927  29.426  1.00  0.00           C  
ATOM   2502  NH1 ARG A 188      -6.256  -7.913  29.946  1.00  0.00           N  
ATOM   2503  NH2 ARG A 188      -7.953  -9.054  28.869  1.00  0.00           N1+
ATOM   2504  HB2 ARG A 188      -7.518  -2.845  30.193  1.00  0.00           H  
ATOM   2505  HB3 ARG A 188      -8.856  -3.216  31.247  1.00  0.00           H  
ATOM   2506  HG2 ARG A 188      -9.858  -4.695  29.422  1.00  0.00           H  
ATOM   2507  HG3 ARG A 188      -8.491  -4.253  28.430  1.00  0.00           H  
ATOM   2508  HD2 ARG A 188      -6.920  -5.341  29.670  1.00  0.00           H  
ATOM   2509  HD3 ARG A 188      -7.872  -5.535  31.120  1.00  0.00           H  
ATOM   2510  HE  ARG A 188      -9.220  -6.919  29.095  1.00  0.00           H  
ATOM   2511 HH12 ARG A 188      -5.675  -8.739  29.917  1.00  0.00           H  
ATOM   2512 HH11 ARG A 188      -5.897  -7.071  30.371  1.00  0.00           H  
ATOM   2513 HH22 ARG A 188      -7.376  -9.882  28.837  1.00  0.00           H  
ATOM   2514 HH21 ARG A 188      -8.881  -9.088  28.473  1.00  0.00           H  
ATOM   2515  H   ARG A 188      -8.112  -1.171  28.107  1.00 85.57           H  
ATOM   2516  HA  ARG A 188     -10.447  -2.067  29.720  1.00 85.63           H  
ATOM   2517  N   THR A 189      -9.915  -0.319  31.458  1.00 88.42           N  
ATOM   2518  CA  THR A 189      -9.739   0.761  32.442  1.00 89.22           C  
ATOM   2519  C   THR A 189      -8.834   0.307  33.614  1.00 92.95           C  
ATOM   2520  O   THR A 189      -9.206   0.385  34.785  1.00 92.80           O  
ATOM   2521  CB  THR A 189     -11.112   1.295  32.947  1.00  0.00           C  
ATOM   2522  OG1 THR A 189     -11.955   1.546  31.837  1.00  0.00           O  
ATOM   2523  CG2 THR A 189     -11.055   2.605  33.757  1.00  0.00           C  
ATOM   2524  HB  THR A 189     -11.605   0.529  33.549  1.00  0.00           H  
ATOM   2525  HG1 THR A 189     -12.752   1.980  32.151  1.00  0.00           H  
ATOM   2526 HG21 THR A 189     -12.057   2.982  33.964  1.00  0.00           H  
ATOM   2527 HG22 THR A 189     -10.567   2.476  34.721  1.00  0.00           H  
ATOM   2528 HG23 THR A 189     -10.516   3.382  33.215  1.00  0.00           H  
ATOM   2529  H   THR A 189     -10.763  -0.858  31.557  1.00 88.42           H  
ATOM   2530  HA  THR A 189      -9.223   1.595  31.969  1.00 89.22           H  
ATOM   2531  N   LEU A 190      -7.662  -0.225  33.240  1.00 90.22           N  
ATOM   2532  CA  LEU A 190      -6.663  -0.858  34.092  1.00 91.13           C  
ATOM   2533  C   LEU A 190      -5.272  -0.539  33.511  1.00 96.35           C  
ATOM   2534  O   LEU A 190      -5.163  -0.399  32.292  1.00 95.03           O  
ATOM   2535  CB  LEU A 190      -6.867  -2.397  34.072  1.00  0.00           C  
ATOM   2536  CG  LEU A 190      -8.175  -2.932  34.697  1.00  0.00           C  
ATOM   2537  CD1 LEU A 190      -8.350  -4.439  34.402  1.00  0.00           C  
ATOM   2538  CD2 LEU A 190      -8.281  -2.605  36.202  1.00  0.00           C  
ATOM   2539  HB2 LEU A 190      -6.813  -2.734  33.034  1.00  0.00           H  
ATOM   2540  HB3 LEU A 190      -6.029  -2.878  34.578  1.00  0.00           H  
ATOM   2541  HG  LEU A 190      -9.009  -2.438  34.199  1.00  0.00           H  
ATOM   2542 HD11 LEU A 190      -9.283  -4.621  33.867  1.00  0.00           H  
ATOM   2543 HD12 LEU A 190      -7.545  -4.831  33.780  1.00  0.00           H  
ATOM   2544 HD13 LEU A 190      -8.372  -5.050  35.304  1.00  0.00           H  
ATOM   2545 HD21 LEU A 190      -8.521  -3.476  36.812  1.00  0.00           H  
ATOM   2546 HD22 LEU A 190      -7.354  -2.190  36.598  1.00  0.00           H  
ATOM   2547 HD23 LEU A 190      -9.065  -1.869  36.381  1.00  0.00           H  
ATOM   2548  H   LEU A 190      -7.428  -0.220  32.255  1.00 90.22           H  
ATOM   2549  HA  LEU A 190      -6.758  -0.449  35.097  1.00 91.13           H  
ATOM   2550  N   SER A 191      -4.198  -0.487  34.319  1.00 31.02           N  
ATOM   2551  CA  SER A 191      -4.157  -0.533  35.784  1.00 32.28           C  
ATOM   2552  C   SER A 191      -4.177   0.916  36.299  1.00 31.44           C  
ATOM   2553  O   SER A 191      -3.305   1.687  35.900  1.00 32.07           O  
ATOM   2554  CB  SER A 191      -2.884  -1.293  36.208  1.00  0.00           C  
ATOM   2555  OG  SER A 191      -2.792  -1.407  37.614  1.00  0.00           O  
ATOM   2556  HB2 SER A 191      -2.888  -2.298  35.785  1.00  0.00           H  
ATOM   2557  HB3 SER A 191      -1.987  -0.796  35.834  1.00  0.00           H  
ATOM   2558  HG  SER A 191      -2.561  -0.547  37.976  1.00  0.00           H  
ATOM   2559  H   SER A 191      -3.310  -0.277  33.886  1.00  0.00           H  
ATOM   2560  HA  SER A 191      -5.008  -1.084  36.185  1.00  0.00           H  
ATOM   2561  N   ASN A 192      -5.201   1.260  37.108  1.00 31.02           N  
ATOM   2562  CA  ASN A 192      -5.690   2.628  37.389  1.00 30.54           C  
ATOM   2563  C   ASN A 192      -6.479   3.168  36.173  1.00 30.29           C  
ATOM   2564  O   ASN A 192      -6.295   2.649  35.075  1.00 30.82           O  
ATOM   2565  CB  ASN A 192      -4.543   3.577  37.835  1.00  0.00           C  
ATOM   2566  CG  ASN A 192      -4.995   4.863  38.535  1.00  0.00           C  
ATOM   2567  OD1 ASN A 192      -5.949   4.863  39.310  1.00  0.00           O  
ATOM   2568  ND2 ASN A 192      -4.298   5.967  38.267  1.00  0.00           N  
ATOM   2569  HB2 ASN A 192      -3.910   3.055  38.553  1.00  0.00           H  
ATOM   2570  HB3 ASN A 192      -3.903   3.836  36.993  1.00  0.00           H  
ATOM   2571 HD22 ASN A 192      -4.541   6.845  38.701  1.00  0.00           H  
ATOM   2572 HD21 ASN A 192      -3.541   5.940  37.595  1.00  0.00           H  
ATOM   2573  H   ASN A 192      -5.833   0.530  37.403  1.00  0.00           H  
ATOM   2574  HA  ASN A 192      -6.424   2.551  38.193  1.00  0.00           H  
ATOM   2575  N   GLY A 193      -7.387   4.139  36.384  1.00 27.98           N  
ATOM   2576  CA  GLY A 193      -8.409   4.498  35.397  1.00 27.56           C  
ATOM   2577  C   GLY A 193      -8.343   5.974  34.975  1.00 27.51           C  
ATOM   2578  O   GLY A 193      -8.904   6.789  35.704  1.00 28.08           O  
ATOM   2579  HA3 GLY A 193      -9.363   4.368  35.909  1.00  0.00           H  
ATOM   2580  H   GLY A 193      -7.473   4.551  37.303  1.00  0.00           H  
ATOM   2581  HA2 GLY A 193      -8.490   3.811  34.567  1.00  0.00           H  
ATOM   2582  N   GLU A 194      -7.790   6.414  33.821  1.00 88.99           N  
ATOM   2583  CA  GLU A 194      -6.777   5.892  32.881  1.00 87.81           C  
ATOM   2584  C   GLU A 194      -7.132   4.611  32.107  1.00 91.21           C  
ATOM   2585  O   GLU A 194      -7.184   3.537  32.692  1.00 91.04           O  
ATOM   2586  CB  GLU A 194      -5.391   5.748  33.549  1.00  0.00           C  
ATOM   2587  CG  GLU A 194      -5.017   6.872  34.533  1.00  0.00           C  
ATOM   2588  CD  GLU A 194      -3.603   6.741  35.094  1.00  0.00           C  
ATOM   2589  OE1 GLU A 194      -3.036   7.804  35.421  1.00  0.00           O  
ATOM   2590  OE2 GLU A 194      -3.121   5.595  35.232  1.00  0.00           O1-
ATOM   2591  HB2 GLU A 194      -5.318   4.791  34.062  1.00  0.00           H  
ATOM   2592  HB3 GLU A 194      -4.635   5.710  32.762  1.00  0.00           H  
ATOM   2593  HG2 GLU A 194      -5.117   7.842  34.043  1.00  0.00           H  
ATOM   2594  HG3 GLU A 194      -5.690   6.878  35.389  1.00  0.00           H  
ATOM   2595  HA  GLU A 194      -6.679   6.689  32.143  1.00 87.81           H  
ATOM   2596  H   GLU A 194      -7.955   7.395  33.653  1.00  0.00           H  
ATOM   2597  N   VAL A 195      -7.303   4.704  30.782  1.00 87.37           N  
ATOM   2598  CA  VAL A 195      -7.686   3.537  29.987  1.00 86.04           C  
ATOM   2599  C   VAL A 195      -6.565   3.200  28.985  1.00 90.30           C  
ATOM   2600  O   VAL A 195      -6.174   4.065  28.205  1.00 90.52           O  
ATOM   2601  CB  VAL A 195      -9.021   3.768  29.227  1.00  0.00           C  
ATOM   2602  CG1 VAL A 195      -9.681   2.420  28.916  1.00  0.00           C  
ATOM   2603  CG2 VAL A 195     -10.040   4.628  29.998  1.00  0.00           C  
ATOM   2604  HB  VAL A 195      -8.816   4.290  28.293  1.00  0.00           H  
ATOM   2605 HG11 VAL A 195     -10.595   2.532  28.348  1.00  0.00           H  
ATOM   2606 HG12 VAL A 195      -9.009   1.751  28.386  1.00  0.00           H  
ATOM   2607 HG13 VAL A 195      -9.979   1.925  29.836  1.00  0.00           H  
ATOM   2608 HG21 VAL A 195     -10.987   4.691  29.462  1.00  0.00           H  
ATOM   2609 HG22 VAL A 195     -10.247   4.207  30.983  1.00  0.00           H  
ATOM   2610 HG23 VAL A 195      -9.687   5.650  30.137  1.00  0.00           H  
ATOM   2611  H   VAL A 195      -7.199   5.583  30.297  1.00 87.37           H  
ATOM   2612  HA  VAL A 195      -7.818   2.653  30.608  1.00 86.04           H  
ATOM   2613  N   GLN A 196      -6.064   1.953  29.043  1.00 86.64           N  
ATOM   2614  CA  GLN A 196      -5.006   1.429  28.176  1.00 86.26           C  
ATOM   2615  C   GLN A 196      -5.615   0.591  27.043  1.00 90.68           C  
ATOM   2616  O   GLN A 196      -6.523  -0.195  27.304  1.00 89.67           O  
ATOM   2617  CB  GLN A 196      -4.056   0.535  29.000  1.00  0.00           C  
ATOM   2618  CG  GLN A 196      -3.231   1.292  30.062  1.00  0.00           C  
ATOM   2619  CD  GLN A 196      -2.329   0.386  30.913  1.00  0.00           C  
ATOM   2620  OE1 GLN A 196      -2.061   0.696  32.071  1.00  0.00           O  
ATOM   2621  NE2 GLN A 196      -1.852  -0.735  30.366  1.00  0.00           N  
ATOM   2622  HB2 GLN A 196      -4.629  -0.259  29.483  1.00  0.00           H  
ATOM   2623  HB3 GLN A 196      -3.370   0.039  28.312  1.00  0.00           H  
ATOM   2624  HG2 GLN A 196      -2.606   2.045  29.579  1.00  0.00           H  
ATOM   2625  HG3 GLN A 196      -3.899   1.830  30.736  1.00  0.00           H  
ATOM   2626 HE22 GLN A 196      -1.254  -1.343  30.906  1.00  0.00           H  
ATOM   2627 HE21 GLN A 196      -2.102  -0.991  29.422  1.00  0.00           H  
ATOM   2628  H   GLN A 196      -6.452   1.295  29.706  1.00 86.64           H  
ATOM   2629  HA  GLN A 196      -4.427   2.248  27.744  1.00 86.26           H  
ATOM   2630  N   CYS A 197      -5.058   0.738  25.832  1.00 87.97           N  
ATOM   2631  CA  CYS A 197      -5.411  -0.014  24.627  1.00 86.92           C  
ATOM   2632  C   CYS A 197      -4.210  -0.894  24.252  1.00 89.37           C  
ATOM   2633  O   CYS A 197      -3.184  -0.337  23.888  1.00 90.19           O  
ATOM   2634  CB  CYS A 197      -5.733   1.017  23.520  1.00 87.74           C  
ATOM   2635  SG  CYS A 197      -5.933   0.413  21.820  1.00 91.08           S  
ATOM   2636  H   CYS A 197      -4.291   1.386  25.723  1.00 87.97           H  
ATOM   2637  HA  CYS A 197      -6.286  -0.641  24.791  1.00 86.92           H  
ATOM   2638  HB3 CYS A 197      -4.928   1.751  23.478  1.00 87.74           H  
ATOM   2639  HB2 CYS A 197      -6.631   1.572  23.787  1.00 87.74           H  
ATOM   2640  N   TRP A 198      -4.323  -2.228  24.344  1.00 83.61           N  
ATOM   2641  CA  TRP A 198      -3.244  -3.166  23.994  1.00 82.89           C  
ATOM   2642  C   TRP A 198      -3.816  -4.493  23.470  1.00 85.35           C  
ATOM   2643  O   TRP A 198      -5.023  -4.722  23.545  1.00 84.73           O  
ATOM   2644  CB  TRP A 198      -2.287  -3.407  25.190  1.00  0.00           C  
ATOM   2645  CG  TRP A 198      -1.510  -2.234  25.724  1.00  0.00           C  
ATOM   2646  CD1 TRP A 198      -1.555  -1.788  27.000  1.00  0.00           C  
ATOM   2647  CD2 TRP A 198      -0.576  -1.345  25.029  1.00  0.00           C  
ATOM   2648  NE1 TRP A 198      -0.724  -0.696  27.144  1.00  0.00           N  
ATOM   2649  CE2 TRP A 198      -0.099  -0.371  25.959  1.00  0.00           C  
ATOM   2650  CE3 TRP A 198      -0.099  -1.240  23.700  1.00  0.00           C  
ATOM   2651  CZ2 TRP A 198       0.805   0.643  25.596  1.00  0.00           C  
ATOM   2652  CZ3 TRP A 198       0.801  -0.224  23.323  1.00  0.00           C  
ATOM   2653  CH2 TRP A 198       1.259   0.715  24.267  1.00  0.00           C  
ATOM   2654  HB2 TRP A 198      -2.857  -3.838  26.015  1.00  0.00           H  
ATOM   2655  HB3 TRP A 198      -1.548  -4.163  24.926  1.00  0.00           H  
ATOM   2656  HD1 TRP A 198      -2.158  -2.234  27.777  1.00  0.00           H  
ATOM   2657  HE1 TRP A 198      -0.603  -0.205  28.019  1.00  0.00           H  
ATOM   2658  HE3 TRP A 198      -0.440  -1.944  22.957  1.00  0.00           H  
ATOM   2659  HZ2 TRP A 198       1.144   1.362  26.327  1.00  0.00           H  
ATOM   2660  HZ3 TRP A 198       1.128  -0.157  22.298  1.00  0.00           H  
ATOM   2661  HH2 TRP A 198       1.948   1.492  23.969  1.00  0.00           H  
ATOM   2662  H   TRP A 198      -5.207  -2.645  24.605  1.00 83.61           H  
ATOM   2663  HA  TRP A 198      -2.665  -2.749  23.168  1.00 82.89           H  
ATOM   2664  N   ALA A 199      -2.930  -5.356  22.942  1.00 81.24           N  
ATOM   2665  CA  ALA A 199      -3.260  -6.724  22.536  1.00 79.95           C  
ATOM   2666  C   ALA A 199      -3.652  -7.579  23.750  1.00 81.14           C  
ATOM   2667  O   ALA A 199      -2.794  -7.870  24.584  1.00 81.12           O  
ATOM   2668  CB  ALA A 199      -2.057  -7.345  21.815  1.00  0.00           C  
ATOM   2669  HB1 ALA A 199      -1.149  -7.249  22.409  1.00  0.00           H  
ATOM   2670  HB2 ALA A 199      -2.218  -8.406  21.620  1.00  0.00           H  
ATOM   2671  HB3 ALA A 199      -1.875  -6.865  20.857  1.00  0.00           H  
ATOM   2672  H   ALA A 199      -1.951  -5.111  22.915  1.00 81.24           H  
ATOM   2673  HA  ALA A 199      -4.096  -6.692  21.836  1.00 79.95           H  
ATOM   2674  N   LEU A 200      -4.935  -7.973  23.815  1.00 75.27           N  
ATOM   2675  CA  LEU A 200      -5.488  -8.818  24.878  1.00 74.37           C  
ATOM   2676  C   LEU A 200      -5.400 -10.315  24.513  1.00 76.65           C  
ATOM   2677  O   LEU A 200      -6.269 -11.091  24.913  1.00 76.13           O  
ATOM   2678  CB  LEU A 200      -6.942  -8.388  25.208  1.00  0.00           C  
ATOM   2679  CG  LEU A 200      -7.167  -6.881  25.470  1.00  0.00           C  
ATOM   2680  CD1 LEU A 200      -8.640  -6.626  25.827  1.00  0.00           C  
ATOM   2681  CD2 LEU A 200      -6.228  -6.295  26.542  1.00  0.00           C  
ATOM   2682  HB2 LEU A 200      -7.606  -8.699  24.402  1.00  0.00           H  
ATOM   2683  HB3 LEU A 200      -7.273  -8.943  26.086  1.00  0.00           H  
ATOM   2684  HG  LEU A 200      -6.977  -6.344  24.541  1.00  0.00           H  
ATOM   2685 HD11 LEU A 200      -9.298  -6.935  25.015  1.00  0.00           H  
ATOM   2686 HD12 LEU A 200      -8.935  -7.185  26.714  1.00  0.00           H  
ATOM   2687 HD13 LEU A 200      -8.828  -5.571  26.025  1.00  0.00           H  
ATOM   2688 HD21 LEU A 200      -6.748  -5.605  27.206  1.00  0.00           H  
ATOM   2689 HD22 LEU A 200      -5.786  -7.070  27.168  1.00  0.00           H  
ATOM   2690 HD23 LEU A 200      -5.412  -5.740  26.081  1.00  0.00           H  
ATOM   2691  H   LEU A 200      -5.582  -7.707  23.085  1.00 75.27           H  
ATOM   2692  HA  LEU A 200      -4.891  -8.695  25.783  1.00 74.37           H  
ATOM   2693  N   TRP A 201      -4.363 -10.695  23.745  1.00 72.32           N  
ATOM   2694  CA  TRP A 201      -4.148 -12.052  23.251  1.00 71.81           C  
ATOM   2695  C   TRP A 201      -3.635 -12.951  24.403  1.00 77.20           C  
ATOM   2696  O   TRP A 201      -2.720 -12.507  25.098  1.00 78.33           O  
ATOM   2697  CB  TRP A 201      -3.161 -11.979  22.069  1.00  0.00           C  
ATOM   2698  CG  TRP A 201      -3.275 -13.150  21.142  1.00  0.00           C  
ATOM   2699  CD1 TRP A 201      -2.703 -14.355  21.332  1.00  0.00           C  
ATOM   2700  CD2 TRP A 201      -4.104 -13.291  19.946  1.00  0.00           C  
ATOM   2701  NE1 TRP A 201      -3.102 -15.218  20.338  1.00  0.00           N  
ATOM   2702  CE2 TRP A 201      -3.971 -14.625  19.457  1.00  0.00           C  
ATOM   2703  CE3 TRP A 201      -4.963 -12.435  19.222  1.00  0.00           C  
ATOM   2704  CZ2 TRP A 201      -4.649 -15.089  18.319  1.00  0.00           C  
ATOM   2705  CZ3 TRP A 201      -5.673 -12.893  18.094  1.00  0.00           C  
ATOM   2706  CH2 TRP A 201      -5.513 -14.216  17.637  1.00  0.00           C  
ATOM   2707  HB2 TRP A 201      -3.366 -11.093  21.467  1.00  0.00           H  
ATOM   2708  HB3 TRP A 201      -2.131 -11.874  22.414  1.00  0.00           H  
ATOM   2709  HD1 TRP A 201      -2.055 -14.601  22.157  1.00  0.00           H  
ATOM   2710  HE1 TRP A 201      -2.776 -16.175  20.284  1.00  0.00           H  
ATOM   2711  HE3 TRP A 201      -5.068 -11.408  19.537  1.00  0.00           H  
ATOM   2712  HZ2 TRP A 201      -4.517 -16.106  17.980  1.00  0.00           H  
ATOM   2713  HZ3 TRP A 201      -6.325 -12.213  17.566  1.00  0.00           H  
ATOM   2714  HH2 TRP A 201      -6.043 -14.564  16.763  1.00  0.00           H  
ATOM   2715  H   TRP A 201      -3.670 -10.010  23.480  1.00 72.32           H  
ATOM   2716  HA  TRP A 201      -5.103 -12.371  22.855  1.00 71.81           H  
ATOM   2717  N   PRO A 202      -4.247 -14.147  24.623  1.00 73.21           N  
ATOM   2718  CA  PRO A 202      -4.001 -15.007  25.809  1.00 73.40           C  
ATOM   2719  C   PRO A 202      -2.554 -15.313  26.247  1.00 77.42           C  
ATOM   2720  O   PRO A 202      -2.347 -15.557  27.435  1.00 77.83           O  
ATOM   2721  CB  PRO A 202      -4.760 -16.303  25.496  1.00 75.27           C  
ATOM   2722  CG  PRO A 202      -5.922 -15.852  24.636  1.00 79.25           C  
ATOM   2723  CD  PRO A 202      -5.334 -14.715  23.811  1.00 74.62           C  
ATOM   2724  HA  PRO A 202      -4.497 -14.507  26.642  1.00 73.40           H  
ATOM   2725  HB3 PRO A 202      -5.091 -16.823  26.395  1.00 75.27           H  
ATOM   2726  HB2 PRO A 202      -4.131 -16.994  24.932  1.00 75.27           H  
ATOM   2727  HG3 PRO A 202      -6.708 -15.458  25.282  1.00 79.25           H  
ATOM   2728  HG2 PRO A 202      -6.355 -16.650  24.033  1.00 79.25           H  
ATOM   2729  HD2 PRO A 202      -4.924 -15.094  22.876  1.00 74.62           H  
ATOM   2730  HD3 PRO A 202      -6.135 -14.012  23.581  1.00 74.62           H  
ATOM   2731  N   ASP A 203      -1.591 -15.275  25.314  1.00 72.96           N  
ATOM   2732  CA  ASP A 203      -0.158 -15.348  25.595  1.00 73.42           C  
ATOM   2733  C   ASP A 203       0.561 -14.628  24.442  1.00 78.53           C  
ATOM   2734  O   ASP A 203       0.104 -14.688  23.301  1.00 77.59           O  
ATOM   2735  CB  ASP A 203       0.321 -16.813  25.795  1.00  0.00           C  
ATOM   2736  CG  ASP A 203       1.720 -16.991  26.403  1.00  0.00           C  
ATOM   2737  OD1 ASP A 203       2.350 -15.980  26.785  1.00  0.00           O  
ATOM   2738  OD2 ASP A 203       2.132 -18.167  26.497  1.00  0.00           O1-
ATOM   2739  HB2 ASP A 203      -0.382 -17.331  26.448  1.00  0.00           H  
ATOM   2740  HB3 ASP A 203       0.317 -17.326  24.835  1.00  0.00           H  
ATOM   2741  H   ASP A 203      -1.831 -15.057  24.357  1.00 72.96           H  
ATOM   2742  HA  ASP A 203       0.031 -14.777  26.508  1.00 73.42           H  
ATOM   2743  N   ASP A 204       1.676 -13.953  24.757  1.00 77.29           N  
ATOM   2744  CA  ASP A 204       2.471 -13.154  23.818  1.00 77.83           C  
ATOM   2745  C   ASP A 204       3.077 -14.009  22.687  1.00 82.02           C  
ATOM   2746  O   ASP A 204       3.071 -13.587  21.531  1.00 81.39           O  
ATOM   2747  CB  ASP A 204       3.585 -12.294  24.475  1.00 81.45           C  
ATOM   2748  CG  ASP A 204       3.302 -11.583  25.809  1.00 99.32           C  
ATOM   2749  OD1 ASP A 204       2.197 -11.740  26.374  1.00100.84           O  
ATOM   2750  OD2 ASP A 204       4.214 -10.839  26.233  1.00107.42           O1-
ATOM   2751  H   ASP A 204       1.992 -13.944  25.719  1.00 77.29           H  
ATOM   2752  HA  ASP A 204       1.775 -12.466  23.339  1.00 77.83           H  
ATOM   2753  HB3 ASP A 204       3.807 -11.502  23.766  1.00 81.45           H  
ATOM   2754  HB2 ASP A 204       4.485 -12.895  24.610  1.00 81.45           H  
ATOM   2755  N   SER A 205       3.543 -15.216  23.047  1.00 79.08           N  
ATOM   2756  CA  SER A 205       4.048 -16.239  22.132  1.00 78.84           C  
ATOM   2757  C   SER A 205       2.946 -16.958  21.325  1.00 81.22           C  
ATOM   2758  O   SER A 205       3.262 -17.516  20.276  1.00 80.71           O  
ATOM   2759  CB  SER A 205       4.919 -17.216  22.945  1.00 84.14           C  
ATOM   2760  OG  SER A 205       4.142 -17.971  23.854  1.00 95.14           O  
ATOM   2761  H   SER A 205       3.491 -15.490  24.019  1.00 79.08           H  
ATOM   2762  HA  SER A 205       4.698 -15.744  21.410  1.00 78.84           H  
ATOM   2763  HB3 SER A 205       5.690 -16.677  23.497  1.00 84.14           H  
ATOM   2764  HB2 SER A 205       5.435 -17.906  22.277  1.00 84.14           H  
ATOM   2765  HG  SER A 205       4.725 -18.453  24.445  1.00 95.14           H  
ATOM   2766  N   TYR A 206       1.687 -16.913  21.799  1.00 76.65           N  
ATOM   2767  CA  TYR A 206       0.501 -17.417  21.097  1.00 75.36           C  
ATOM   2768  C   TYR A 206      -0.052 -16.409  20.065  1.00 78.67           C  
ATOM   2769  O   TYR A 206      -0.806 -16.817  19.182  1.00 78.38           O  
ATOM   2770  CB  TYR A 206      -0.547 -17.871  22.144  1.00  0.00           C  
ATOM   2771  CG  TYR A 206      -1.916 -18.298  21.633  1.00  0.00           C  
ATOM   2772  CD1 TYR A 206      -2.036 -19.266  20.613  1.00  0.00           C  
ATOM   2773  CD2 TYR A 206      -3.080 -17.709  22.170  1.00  0.00           C  
ATOM   2774  CE1 TYR A 206      -3.305 -19.596  20.096  1.00  0.00           C  
ATOM   2775  CE2 TYR A 206      -4.348 -18.040  21.656  1.00  0.00           C  
ATOM   2776  CZ  TYR A 206      -4.460 -18.975  20.609  1.00  0.00           C  
ATOM   2777  OH  TYR A 206      -5.685 -19.278  20.090  1.00  0.00           O  
ATOM   2778  HB2 TYR A 206      -0.139 -18.693  22.733  1.00  0.00           H  
ATOM   2779  HB3 TYR A 206      -0.713 -17.056  22.844  1.00  0.00           H  
ATOM   2780  HD1 TYR A 206      -1.155 -19.734  20.199  1.00  0.00           H  
ATOM   2781  HD2 TYR A 206      -3.002 -16.970  22.953  1.00  0.00           H  
ATOM   2782  HE1 TYR A 206      -3.388 -20.319  19.298  1.00  0.00           H  
ATOM   2783  HE2 TYR A 206      -5.230 -17.561  22.056  1.00  0.00           H  
ATOM   2784  HH  TYR A 206      -6.403 -18.802  20.512  1.00  0.00           H  
ATOM   2785  H   TYR A 206       1.512 -16.437  22.673  1.00 76.65           H  
ATOM   2786  HA  TYR A 206       0.797 -18.305  20.534  1.00 75.36           H  
ATOM   2787  N   TRP A 207       0.357 -15.129  20.142  1.00 74.50           N  
ATOM   2788  CA  TRP A 207       0.030 -14.095  19.151  1.00 73.46           C  
ATOM   2789  C   TRP A 207       0.916 -14.230  17.888  1.00 77.50           C  
ATOM   2790  O   TRP A 207       0.533 -13.748  16.822  1.00 76.52           O  
ATOM   2791  CB  TRP A 207       0.146 -12.726  19.863  1.00  0.00           C  
ATOM   2792  CG  TRP A 207      -0.505 -11.480  19.311  1.00  0.00           C  
ATOM   2793  CD1 TRP A 207      -0.285 -10.255  19.841  1.00  0.00           C  
ATOM   2794  CD2 TRP A 207      -1.543 -11.275  18.291  1.00  0.00           C  
ATOM   2795  NE1 TRP A 207      -1.072  -9.313  19.219  1.00  0.00           N  
ATOM   2796  CE2 TRP A 207      -1.895  -9.887  18.279  1.00  0.00           C  
ATOM   2797  CE3 TRP A 207      -2.253 -12.102  17.388  1.00  0.00           C  
ATOM   2798  CZ2 TRP A 207      -2.902  -9.362  17.449  1.00  0.00           C  
ATOM   2799  CZ3 TRP A 207      -3.260 -11.583  16.549  1.00  0.00           C  
ATOM   2800  CH2 TRP A 207      -3.590 -10.219  16.575  1.00  0.00           C  
ATOM   2801  HB2 TRP A 207      -0.283 -12.830  20.861  1.00  0.00           H  
ATOM   2802  HB3 TRP A 207       1.196 -12.498  20.037  1.00  0.00           H  
ATOM   2803  HD1 TRP A 207       0.404 -10.059  20.648  1.00  0.00           H  
ATOM   2804  HE1 TRP A 207      -1.050  -8.334  19.464  1.00  0.00           H  
ATOM   2805  HE3 TRP A 207      -2.054 -13.160  17.352  1.00  0.00           H  
ATOM   2806  HZ2 TRP A 207      -3.157  -8.316  17.491  1.00  0.00           H  
ATOM   2807  HZ3 TRP A 207      -3.807 -12.248  15.899  1.00  0.00           H  
ATOM   2808  HH2 TRP A 207      -4.372  -9.836  15.935  1.00  0.00           H  
ATOM   2809  H   TRP A 207       0.966 -14.847  20.898  1.00 74.50           H  
ATOM   2810  HA  TRP A 207      -1.008 -14.248  18.865  1.00 73.46           H  
ATOM   2811  N   THR A 208       2.068 -14.914  18.029  1.00 75.12           N  
ATOM   2812  CA  THR A 208       3.062 -15.184  16.988  1.00 74.99           C  
ATOM   2813  C   THR A 208       2.577 -16.091  15.829  1.00 78.91           C  
ATOM   2814  O   THR A 208       2.794 -15.692  14.687  1.00 78.09           O  
ATOM   2815  CB  THR A 208       4.377 -15.769  17.580  1.00  0.00           C  
ATOM   2816  OG1 THR A 208       4.820 -14.981  18.667  1.00  0.00           O  
ATOM   2817  CG2 THR A 208       5.552 -15.883  16.597  1.00  0.00           C  
ATOM   2818  HB  THR A 208       4.190 -16.762  17.982  1.00  0.00           H  
ATOM   2819  HG1 THR A 208       5.679 -15.306  18.948  1.00  0.00           H  
ATOM   2820 HG21 THR A 208       6.444 -16.263  17.095  1.00  0.00           H  
ATOM   2821 HG22 THR A 208       5.331 -16.568  15.779  1.00  0.00           H  
ATOM   2822 HG23 THR A 208       5.803 -14.911  16.173  1.00  0.00           H  
ATOM   2823  H   THR A 208       2.304 -15.274  18.943  1.00 75.12           H  
ATOM   2824  HA  THR A 208       3.307 -14.220  16.540  1.00 74.99           H  
ATOM   2825  N   PRO A 209       1.881 -17.230  16.082  1.00 75.24           N  
ATOM   2826  CA  PRO A 209       1.273 -18.042  15.006  1.00 74.66           C  
ATOM   2827  C   PRO A 209       0.118 -17.400  14.211  1.00 77.49           C  
ATOM   2828  O   PRO A 209      -0.300 -18.017  13.234  1.00 76.71           O  
ATOM   2829  CD  PRO A 209       1.818 -17.966  17.345  1.00  0.00           C  
ATOM   2830  CB  PRO A 209       0.848 -19.351  15.697  1.00  0.00           C  
ATOM   2831  CG  PRO A 209       0.697 -18.977  17.157  1.00  0.00           C  
ATOM   2832  HD3 PRO A 209       2.763 -18.490  17.489  1.00  0.00           H  
ATOM   2833  HD2 PRO A 209       1.647 -17.354  18.219  1.00  0.00           H  
ATOM   2834  HB2 PRO A 209      -0.061 -19.798  15.292  1.00  0.00           H  
ATOM   2835  HB3 PRO A 209       1.644 -20.089  15.590  1.00  0.00           H  
ATOM   2836  HG3 PRO A 209       0.763 -19.828  17.836  1.00  0.00           H  
ATOM   2837  HG2 PRO A 209      -0.270 -18.498  17.305  1.00  0.00           H  
ATOM   2838  HA  PRO A 209       2.046 -18.282  14.272  1.00 74.66           H  
ATOM   2839  N   TYR A 210      -0.341 -16.188  14.576  1.00 73.54           N  
ATOM   2840  CA  TYR A 210      -1.095 -15.319  13.669  1.00 72.85           C  
ATOM   2841  C   TYR A 210      -0.122 -14.465  12.850  1.00 78.11           C  
ATOM   2842  O   TYR A 210      -0.152 -14.542  11.627  1.00 78.77           O  
ATOM   2843  CB  TYR A 210      -2.112 -14.444  14.432  1.00 73.77           C  
ATOM   2844  CG  TYR A 210      -2.813 -13.376  13.596  1.00 74.94           C  
ATOM   2845  CD1 TYR A 210      -3.946 -13.706  12.824  1.00 77.17           C  
ATOM   2846  CD2 TYR A 210      -2.338 -12.045  13.593  1.00 75.30           C  
ATOM   2847  CE1 TYR A 210      -4.613 -12.711  12.083  1.00 77.92           C  
ATOM   2848  CE2 TYR A 210      -3.017 -11.045  12.872  1.00 75.99           C  
ATOM   2849  CZ  TYR A 210      -4.160 -11.378  12.120  1.00 83.03           C  
ATOM   2850  OH  TYR A 210      -4.821 -10.412  11.424  1.00 82.84           O  
ATOM   2851  H   TYR A 210       0.016 -15.750  15.414  1.00 73.54           H  
ATOM   2852  HA  TYR A 210      -1.674 -15.930  12.973  1.00 72.85           H  
ATOM   2853  HB3 TYR A 210      -1.605 -13.940  15.253  1.00 73.77           H  
ATOM   2854  HB2 TYR A 210      -2.868 -15.077  14.899  1.00 73.77           H  
ATOM   2855  HD1 TYR A 210      -4.312 -14.722  12.805  1.00 77.17           H  
ATOM   2856  HD2 TYR A 210      -1.464 -11.780  14.171  1.00 75.30           H  
ATOM   2857  HE1 TYR A 210      -5.480 -12.973  11.497  1.00 77.92           H  
ATOM   2858  HE2 TYR A 210      -2.656 -10.027  12.897  1.00 75.99           H  
ATOM   2859  HH  TYR A 210      -4.474  -9.534  11.606  1.00 82.84           H  
ATOM   2860  N   MET A 211       0.698 -13.651  13.536  1.00 74.81           N  
ATOM   2861  CA  MET A 211       1.506 -12.593  12.926  1.00 74.42           C  
ATOM   2862  C   MET A 211       2.591 -13.081  11.949  1.00 78.48           C  
ATOM   2863  O   MET A 211       2.911 -12.347  11.017  1.00 78.09           O  
ATOM   2864  CB  MET A 211       2.111 -11.708  14.034  1.00  0.00           C  
ATOM   2865  CG  MET A 211       2.147 -10.214  13.675  1.00  0.00           C  
ATOM   2866  SD  MET A 211       0.519  -9.424  13.534  1.00  0.00           S  
ATOM   2867  CE  MET A 211       0.070  -9.291  15.284  1.00  0.00           C  
ATOM   2868  HB2 MET A 211       1.553 -11.825  14.963  1.00  0.00           H  
ATOM   2869  HB3 MET A 211       3.121 -12.048  14.264  1.00  0.00           H  
ATOM   2870  HG2 MET A 211       2.716  -9.672  14.429  1.00  0.00           H  
ATOM   2871  HG3 MET A 211       2.677 -10.070  12.733  1.00  0.00           H  
ATOM   2872  HE1 MET A 211      -0.891  -8.789  15.379  1.00  0.00           H  
ATOM   2873  HE2 MET A 211      -0.010 -10.276  15.744  1.00  0.00           H  
ATOM   2874  HE3 MET A 211       0.817  -8.711  15.824  1.00  0.00           H  
ATOM   2875  H   MET A 211       0.677 -13.660  14.547  1.00 74.81           H  
ATOM   2876  HA  MET A 211       0.801 -11.991  12.352  1.00 74.42           H  
ATOM   2877  N   THR A 212       3.114 -14.300  12.161  1.00 75.49           N  
ATOM   2878  CA  THR A 212       4.125 -14.926  11.308  1.00 75.03           C  
ATOM   2879  C   THR A 212       3.518 -15.707  10.127  1.00 79.37           C  
ATOM   2880  O   THR A 212       4.168 -15.738   9.083  1.00 79.86           O  
ATOM   2881  CB  THR A 212       5.055 -15.881  12.096  1.00 78.30           C  
ATOM   2882  OG1 THR A 212       4.358 -16.985  12.646  1.00 77.69           O  
ATOM   2883  CG2 THR A 212       5.834 -15.153  13.200  1.00 75.54           C  
ATOM   2884  H   THR A 212       2.812 -14.834  12.965  1.00 75.49           H  
ATOM   2885  HA  THR A 212       4.757 -14.139  10.893  1.00 75.03           H  
ATOM   2886  HB  THR A 212       5.791 -16.298  11.406  1.00 78.30           H  
ATOM   2887  HG1 THR A 212       3.832 -16.672  13.389  1.00 77.69           H  
ATOM   2888 HG21 THR A 212       6.494 -15.837  13.733  1.00 75.54           H  
ATOM   2889 HG22 THR A 212       6.456 -14.363  12.779  1.00 75.54           H  
ATOM   2890 HG23 THR A 212       5.169 -14.687  13.926  1.00 75.54           H  
ATOM   2891  N   ILE A 213       2.293 -16.261  10.255  1.00 75.49           N  
ATOM   2892  CA  ILE A 213       1.567 -16.814   9.099  1.00 75.73           C  
ATOM   2893  C   ILE A 213       0.950 -15.693   8.244  1.00 80.70           C  
ATOM   2894  O   ILE A 213       0.785 -15.887   7.048  1.00 80.54           O  
ATOM   2895  CB  ILE A 213       0.468 -17.859   9.453  1.00  0.00           C  
ATOM   2896  CG1 ILE A 213      -0.859 -17.312  10.040  1.00  0.00           C  
ATOM   2897  CG2 ILE A 213       1.062 -19.002  10.298  1.00  0.00           C  
ATOM   2898  CD1 ILE A 213      -1.983 -18.355  10.124  1.00  0.00           C  
ATOM   2899  HB  ILE A 213       0.195 -18.318   8.503  1.00  0.00           H  
ATOM   2900 HG12 ILE A 213      -0.669 -16.918  11.032  1.00  0.00           H  
ATOM   2901 HG13 ILE A 213      -1.248 -16.476   9.461  1.00  0.00           H  
ATOM   2902 HG21 ILE A 213       0.349 -19.814  10.441  1.00  0.00           H  
ATOM   2903 HG22 ILE A 213       1.941 -19.427   9.814  1.00  0.00           H  
ATOM   2904 HG23 ILE A 213       1.369 -18.653  11.284  1.00  0.00           H  
ATOM   2905 HD11 ILE A 213      -2.957 -17.868  10.174  1.00  0.00           H  
ATOM   2906 HD12 ILE A 213      -1.987 -19.012   9.254  1.00  0.00           H  
ATOM   2907 HD13 ILE A 213      -1.880 -18.974  11.015  1.00  0.00           H  
ATOM   2908  H   ILE A 213       1.792 -16.211  11.130  1.00 75.49           H  
ATOM   2909  HA  ILE A 213       2.288 -17.336   8.468  1.00 75.73           H  
ATOM   2910  N   VAL A 214       0.667 -14.536   8.858  1.00 77.44           N  
ATOM   2911  CA  VAL A 214       0.301 -13.290   8.197  1.00 76.30           C  
ATOM   2912  C   VAL A 214       1.500 -12.693   7.435  1.00 79.74           C  
ATOM   2913  O   VAL A 214       1.359 -12.365   6.258  1.00 79.42           O  
ATOM   2914  CB  VAL A 214      -0.259 -12.282   9.240  1.00  0.00           C  
ATOM   2915  CG1 VAL A 214      -0.105 -10.788   8.914  1.00  0.00           C  
ATOM   2916  CG2 VAL A 214      -1.724 -12.610   9.562  1.00  0.00           C  
ATOM   2917  HB  VAL A 214       0.294 -12.428  10.164  1.00  0.00           H  
ATOM   2918 HG11 VAL A 214      -0.605 -10.166   9.655  1.00  0.00           H  
ATOM   2919 HG12 VAL A 214       0.939 -10.489   8.932  1.00  0.00           H  
ATOM   2920 HG13 VAL A 214      -0.511 -10.557   7.931  1.00  0.00           H  
ATOM   2921 HG21 VAL A 214      -2.074 -12.014  10.401  1.00  0.00           H  
ATOM   2922 HG22 VAL A 214      -2.371 -12.401   8.711  1.00  0.00           H  
ATOM   2923 HG23 VAL A 214      -1.859 -13.657   9.830  1.00  0.00           H  
ATOM   2924  H   VAL A 214       0.777 -14.478   9.862  1.00 77.44           H  
ATOM   2925  HA  VAL A 214      -0.481 -13.520   7.473  1.00 76.30           H  
ATOM   2926  N   ALA A 215       2.669 -12.617   8.097  1.00 76.36           N  
ATOM   2927  CA  ALA A 215       3.927 -12.186   7.487  1.00 76.30           C  
ATOM   2928  C   ALA A 215       4.348 -13.075   6.310  1.00 79.08           C  
ATOM   2929  O   ALA A 215       4.819 -12.551   5.308  1.00 78.53           O  
ATOM   2930  CB  ALA A 215       5.040 -12.110   8.537  1.00  0.00           C  
ATOM   2931  HB1 ALA A 215       4.750 -11.460   9.360  1.00  0.00           H  
ATOM   2932  HB2 ALA A 215       5.279 -13.092   8.944  1.00  0.00           H  
ATOM   2933  HB3 ALA A 215       5.955 -11.700   8.108  1.00  0.00           H  
ATOM   2934  H   ALA A 215       2.712 -12.874   9.075  1.00 76.36           H  
ATOM   2935  HA  ALA A 215       3.768 -11.177   7.116  1.00 76.30           H  
ATOM   2936  N   PHE A 216       4.114 -14.390   6.431  1.00 74.75           N  
ATOM   2937  CA  PHE A 216       4.337 -15.363   5.373  1.00 74.14           C  
ATOM   2938  C   PHE A 216       3.285 -15.261   4.252  1.00 76.96           C  
ATOM   2939  O   PHE A 216       3.648 -14.888   3.143  1.00 76.41           O  
ATOM   2940  CB  PHE A 216       4.453 -16.771   5.995  1.00  0.00           C  
ATOM   2941  CG  PHE A 216       4.649 -17.946   5.050  1.00  0.00           C  
ATOM   2942  CD1 PHE A 216       5.524 -17.855   3.943  1.00  0.00           C  
ATOM   2943  CD2 PHE A 216       4.101 -19.203   5.382  1.00  0.00           C  
ATOM   2944  CE1 PHE A 216       5.771 -18.974   3.159  1.00  0.00           C  
ATOM   2945  CE2 PHE A 216       4.358 -20.309   4.583  1.00  0.00           C  
ATOM   2946  CZ  PHE A 216       5.184 -20.193   3.473  1.00  0.00           C  
ATOM   2947  HB2 PHE A 216       5.289 -16.785   6.695  1.00  0.00           H  
ATOM   2948  HB3 PHE A 216       3.561 -16.961   6.592  1.00  0.00           H  
ATOM   2949  HD1 PHE A 216       6.006 -16.922   3.695  1.00  0.00           H  
ATOM   2950  HD2 PHE A 216       3.472 -19.310   6.254  1.00  0.00           H  
ATOM   2951  HE1 PHE A 216       6.428 -18.896   2.305  1.00  0.00           H  
ATOM   2952  HE2 PHE A 216       3.921 -21.265   4.831  1.00  0.00           H  
ATOM   2953  HZ  PHE A 216       5.383 -21.059   2.858  1.00  0.00           H  
ATOM   2954  H   PHE A 216       3.738 -14.750   7.298  1.00 74.75           H  
ATOM   2955  HA  PHE A 216       5.305 -15.132   4.926  1.00 74.14           H  
ATOM   2956  N   LEU A 217       2.022 -15.610   4.553  1.00 73.16           N  
ATOM   2957  CA  LEU A 217       0.969 -15.885   3.570  1.00 72.87           C  
ATOM   2958  C   LEU A 217       0.328 -14.657   2.897  1.00 76.52           C  
ATOM   2959  O   LEU A 217      -0.231 -14.849   1.816  1.00 76.35           O  
ATOM   2960  CB  LEU A 217      -0.142 -16.765   4.197  1.00 73.29           C  
ATOM   2961  CG  LEU A 217       0.318 -18.133   4.760  1.00 78.25           C  
ATOM   2962  CD1 LEU A 217      -0.829 -18.831   5.517  1.00 78.67           C  
ATOM   2963  CD2 LEU A 217       0.900 -19.054   3.676  1.00 81.64           C  
ATOM   2964  H   LEU A 217       1.786 -15.845   5.509  1.00 73.16           H  
ATOM   2965  HA  LEU A 217       1.430 -16.461   2.771  1.00 72.87           H  
ATOM   2966  HB3 LEU A 217      -0.919 -16.952   3.453  1.00 73.29           H  
ATOM   2967  HB2 LEU A 217      -0.637 -16.193   4.982  1.00 73.29           H  
ATOM   2968  HG  LEU A 217       1.108 -17.960   5.489  1.00 78.25           H  
ATOM   2969 HD11 LEU A 217      -0.490 -19.193   6.486  1.00 78.67           H  
ATOM   2970 HD12 LEU A 217      -1.671 -18.162   5.698  1.00 78.67           H  
ATOM   2971 HD13 LEU A 217      -1.221 -19.691   4.972  1.00 78.67           H  
ATOM   2972 HD21 LEU A 217       0.753 -20.110   3.908  1.00 81.64           H  
ATOM   2973 HD22 LEU A 217       0.440 -18.867   2.705  1.00 81.64           H  
ATOM   2974 HD23 LEU A 217       1.971 -18.896   3.580  1.00 81.64           H  
ATOM   2975  N   VAL A 218       0.386 -13.454   3.503  1.00 73.41           N  
ATOM   2976  CA  VAL A 218      -0.283 -12.264   2.953  1.00 73.47           C  
ATOM   2977  C   VAL A 218       0.614 -11.011   2.853  1.00 79.20           C  
ATOM   2978  O   VAL A 218       0.295 -10.135   2.051  1.00 79.55           O  
ATOM   2979  CB  VAL A 218      -1.631 -11.953   3.667  1.00  0.00           C  
ATOM   2980  CG1 VAL A 218      -1.486 -11.436   5.106  1.00  0.00           C  
ATOM   2981  CG2 VAL A 218      -2.553 -11.014   2.868  1.00  0.00           C  
ATOM   2982  HB  VAL A 218      -2.169 -12.899   3.723  1.00  0.00           H  
ATOM   2983 HG11 VAL A 218      -2.462 -11.219   5.538  1.00  0.00           H  
ATOM   2984 HG12 VAL A 218      -1.036 -12.192   5.740  1.00  0.00           H  
ATOM   2985 HG13 VAL A 218      -0.883 -10.530   5.170  1.00  0.00           H  
ATOM   2986 HG21 VAL A 218      -3.536 -10.944   3.334  1.00  0.00           H  
ATOM   2987 HG22 VAL A 218      -2.147 -10.007   2.811  1.00  0.00           H  
ATOM   2988 HG23 VAL A 218      -2.702 -11.375   1.850  1.00  0.00           H  
ATOM   2989  H   VAL A 218       0.846 -13.353   4.398  1.00 73.41           H  
ATOM   2990  HA  VAL A 218      -0.547 -12.470   1.919  1.00 73.47           H  
ATOM   2991  N   TYR A 219       1.748 -10.954   3.574  1.00 75.49           N  
ATOM   2992  CA  TYR A 219       2.787  -9.955   3.311  1.00 74.61           C  
ATOM   2993  C   TYR A 219       3.766 -10.495   2.256  1.00 79.35           C  
ATOM   2994  O   TYR A 219       3.714 -10.033   1.117  1.00 78.68           O  
ATOM   2995  CB  TYR A 219       3.454  -9.486   4.622  1.00 75.37           C  
ATOM   2996  CG  TYR A 219       4.635  -8.535   4.474  1.00 76.15           C  
ATOM   2997  CD1 TYR A 219       4.536  -7.382   3.664  1.00 77.84           C  
ATOM   2998  CD2 TYR A 219       5.849  -8.816   5.135  1.00 76.91           C  
ATOM   2999  CE1 TYR A 219       5.654  -6.547   3.476  1.00 78.16           C  
ATOM   3000  CE2 TYR A 219       6.963  -7.973   4.958  1.00 77.95           C  
ATOM   3001  CZ  TYR A 219       6.873  -6.856   4.106  1.00 86.11           C  
ATOM   3002  OH  TYR A 219       7.972  -6.083   3.878  1.00 89.59           O  
ATOM   3003  H   TYR A 219       1.968 -11.682   4.240  1.00 75.49           H  
ATOM   3004  HA  TYR A 219       2.327  -9.064   2.883  1.00 74.61           H  
ATOM   3005  HB3 TYR A 219       3.803 -10.358   5.154  1.00 75.37           H  
ATOM   3006  HB2 TYR A 219       2.715  -9.033   5.280  1.00 75.37           H  
ATOM   3007  HD1 TYR A 219       3.612  -7.144   3.159  1.00 77.84           H  
ATOM   3008  HD2 TYR A 219       5.939  -9.688   5.766  1.00 76.91           H  
ATOM   3009  HE1 TYR A 219       5.577  -5.682   2.833  1.00 78.16           H  
ATOM   3010  HE2 TYR A 219       7.892  -8.201   5.459  1.00 77.95           H  
ATOM   3011  HH  TYR A 219       8.754  -6.394   4.339  1.00 89.59           H  
ATOM   3012  N   PHE A 220       4.624 -11.457   2.640  1.00 78.05           N  
ATOM   3013  CA  PHE A 220       5.691 -11.994   1.793  1.00 79.09           C  
ATOM   3014  C   PHE A 220       5.216 -12.732   0.530  1.00 82.45           C  
ATOM   3015  O   PHE A 220       5.602 -12.298  -0.552  1.00 81.93           O  
ATOM   3016  CB  PHE A 220       6.702 -12.833   2.610  1.00 82.24           C  
ATOM   3017  CG  PHE A 220       7.613 -12.052   3.551  1.00 85.55           C  
ATOM   3018  CD1 PHE A 220       8.366 -10.950   3.085  1.00 89.42           C  
ATOM   3019  CD2 PHE A 220       7.811 -12.492   4.878  1.00 89.40           C  
ATOM   3020  CE1 PHE A 220       9.231 -10.283   3.943  1.00 91.22           C  
ATOM   3021  CE2 PHE A 220       8.666 -11.801   5.726  1.00 92.80           C  
ATOM   3022  CZ  PHE A 220       9.370 -10.698   5.261  1.00 90.90           C  
ATOM   3023  H   PHE A 220       4.604 -11.799   3.593  1.00 78.05           H  
ATOM   3024  HA  PHE A 220       6.226 -11.122   1.414  1.00 79.09           H  
ATOM   3025  HB3 PHE A 220       7.346 -13.407   1.941  1.00 82.24           H  
ATOM   3026  HB2 PHE A 220       6.152 -13.573   3.190  1.00 82.24           H  
ATOM   3027  HD1 PHE A 220       8.282 -10.617   2.062  1.00 89.42           H  
ATOM   3028  HD2 PHE A 220       7.291 -13.363   5.248  1.00 89.40           H  
ATOM   3029  HE1 PHE A 220       9.794  -9.434   3.584  1.00 91.22           H  
ATOM   3030  HE2 PHE A 220       8.792 -12.129   6.747  1.00 92.80           H  
ATOM   3031  HZ  PHE A 220      10.039 -10.169   5.923  1.00 90.90           H  
ATOM   3032  N   ILE A 221       4.404 -13.802   0.669  1.00 78.82           N  
ATOM   3033  CA  ILE A 221       3.949 -14.675  -0.430  1.00 78.81           C  
ATOM   3034  C   ILE A 221       3.390 -13.945  -1.671  1.00 83.79           C  
ATOM   3035  O   ILE A 221       3.881 -14.221  -2.765  1.00 83.59           O  
ATOM   3036  CB  ILE A 221       2.964 -15.816   0.035  1.00  0.00           C  
ATOM   3037  CG1 ILE A 221       3.781 -17.044   0.495  1.00  0.00           C  
ATOM   3038  CG2 ILE A 221       1.871 -16.248  -0.986  1.00  0.00           C  
ATOM   3039  CD1 ILE A 221       2.948 -18.250   0.953  1.00  0.00           C  
ATOM   3040  HB  ILE A 221       2.432 -15.462   0.914  1.00  0.00           H  
ATOM   3041 HG12 ILE A 221       4.416 -17.373  -0.328  1.00  0.00           H  
ATOM   3042 HG13 ILE A 221       4.462 -16.750   1.295  1.00  0.00           H  
ATOM   3043 HG21 ILE A 221       1.219 -17.028  -0.596  1.00  0.00           H  
ATOM   3044 HG22 ILE A 221       1.197 -15.434  -1.250  1.00  0.00           H  
ATOM   3045 HG23 ILE A 221       2.317 -16.629  -1.904  1.00  0.00           H  
ATOM   3046 HD11 ILE A 221       3.417 -18.748   1.798  1.00  0.00           H  
ATOM   3047 HD12 ILE A 221       1.944 -17.969   1.255  1.00  0.00           H  
ATOM   3048 HD13 ILE A 221       2.856 -18.985   0.154  1.00  0.00           H  
ATOM   3049  H   ILE A 221       4.120 -14.089   1.599  1.00 78.82           H  
ATOM   3050  HA  ILE A 221       4.864 -15.158  -0.779  1.00 78.81           H  
ATOM   3051  N   PRO A 222       2.427 -13.011  -1.499  1.00 80.36           N  
ATOM   3052  CA  PRO A 222       1.883 -12.258  -2.637  1.00 79.80           C  
ATOM   3053  C   PRO A 222       2.900 -11.328  -3.307  1.00 84.51           C  
ATOM   3054  O   PRO A 222       2.875 -11.232  -4.528  1.00 85.76           O  
ATOM   3055  CB  PRO A 222       0.693 -11.499  -2.046  1.00 81.27           C  
ATOM   3056  CG  PRO A 222       0.310 -12.301  -0.821  1.00 85.82           C  
ATOM   3057  CD  PRO A 222       1.663 -12.724  -0.288  1.00 81.69           C  
ATOM   3058  HA  PRO A 222       1.512 -12.978  -3.369  1.00 79.80           H  
ATOM   3059  HB3 PRO A 222      -0.135 -11.412  -2.743  1.00 81.27           H  
ATOM   3060  HB2 PRO A 222       0.992 -10.493  -1.744  1.00 81.27           H  
ATOM   3061  HG3 PRO A 222      -0.263 -13.182  -1.115  1.00 85.82           H  
ATOM   3062  HG2 PRO A 222      -0.282 -11.741  -0.107  1.00 85.82           H  
ATOM   3063  HD2 PRO A 222       2.138 -11.905   0.246  1.00 81.69           H  
ATOM   3064  HD3 PRO A 222       1.560 -13.556   0.399  1.00 81.69           H  
ATOM   3065  N   LEU A 223       3.796 -10.709  -2.518  1.00 79.96           N  
ATOM   3066  CA  LEU A 223       4.888  -9.871  -3.016  1.00 79.49           C  
ATOM   3067  C   LEU A 223       5.918 -10.644  -3.862  1.00 84.97           C  
ATOM   3068  O   LEU A 223       6.380 -10.082  -4.855  1.00 84.99           O  
ATOM   3069  CB  LEU A 223       5.556  -9.111  -1.848  1.00 79.35           C  
ATOM   3070  CG  LEU A 223       4.712  -7.927  -1.324  1.00 83.55           C  
ATOM   3071  CD1 LEU A 223       5.162  -7.462   0.076  1.00 83.44           C  
ATOM   3072  CD2 LEU A 223       4.664  -6.766  -2.341  1.00 86.30           C  
ATOM   3073  H   LEU A 223       3.765 -10.849  -1.518  1.00 79.96           H  
ATOM   3074  HA  LEU A 223       4.441  -9.137  -3.687  1.00 79.49           H  
ATOM   3075  HB3 LEU A 223       6.533  -8.733  -2.151  1.00 79.35           H  
ATOM   3076  HB2 LEU A 223       5.757  -9.810  -1.036  1.00 79.35           H  
ATOM   3077  HG  LEU A 223       3.690  -8.289  -1.204  1.00 83.55           H  
ATOM   3078 HD11 LEU A 223       5.498  -6.428   0.095  1.00 83.44           H  
ATOM   3079 HD12 LEU A 223       4.329  -7.519   0.777  1.00 83.44           H  
ATOM   3080 HD13 LEU A 223       5.965  -8.076   0.484  1.00 83.44           H  
ATOM   3081 HD21 LEU A 223       5.035  -5.826  -1.936  1.00 86.30           H  
ATOM   3082 HD22 LEU A 223       5.258  -6.975  -3.230  1.00 86.30           H  
ATOM   3083 HD23 LEU A 223       3.641  -6.586  -2.672  1.00 86.30           H  
ATOM   3084  N   THR A 224       6.217 -11.914  -3.516  1.00 82.70           N  
ATOM   3085  CA  THR A 224       7.054 -12.791  -4.348  1.00 83.48           C  
ATOM   3086  C   THR A 224       6.392 -13.124  -5.700  1.00 85.66           C  
ATOM   3087  O   THR A 224       7.081 -13.093  -6.718  1.00 85.53           O  
ATOM   3088  CB  THR A 224       7.490 -14.122  -3.657  1.00  0.00           C  
ATOM   3089  OG1 THR A 224       6.578 -15.201  -3.770  1.00  0.00           O  
ATOM   3090  CG2 THR A 224       7.950 -13.991  -2.200  1.00  0.00           C  
ATOM   3091  HB  THR A 224       8.369 -14.457  -4.211  1.00  0.00           H  
ATOM   3092  HG1 THR A 224       6.877 -15.919  -3.208  1.00  0.00           H  
ATOM   3093 HG21 THR A 224       8.543 -14.855  -1.901  1.00  0.00           H  
ATOM   3094 HG22 THR A 224       8.566 -13.103  -2.057  1.00  0.00           H  
ATOM   3095 HG23 THR A 224       7.105 -13.940  -1.521  1.00  0.00           H  
ATOM   3096  H   THR A 224       5.808 -12.324  -2.687  1.00 82.70           H  
ATOM   3097  HA  THR A 224       7.968 -12.236  -4.568  1.00 83.48           H  
ATOM   3098  N   ILE A 225       5.069 -13.369  -5.686  1.00 81.01           N  
ATOM   3099  CA  ILE A 225       4.250 -13.626  -6.871  1.00 80.55           C  
ATOM   3100  C   ILE A 225       4.146 -12.390  -7.784  1.00 85.26           C  
ATOM   3101  O   ILE A 225       4.259 -12.548  -8.995  1.00 84.91           O  
ATOM   3102  CB  ILE A 225       2.829 -14.145  -6.495  1.00  0.00           C  
ATOM   3103  CG1 ILE A 225       2.929 -15.537  -5.827  1.00  0.00           C  
ATOM   3104  CG2 ILE A 225       1.818 -14.190  -7.666  1.00  0.00           C  
ATOM   3105  CD1 ILE A 225       1.669 -15.955  -5.055  1.00  0.00           C  
ATOM   3106  HB  ILE A 225       2.418 -13.464  -5.751  1.00  0.00           H  
ATOM   3107 HG12 ILE A 225       3.152 -16.287  -6.587  1.00  0.00           H  
ATOM   3108 HG13 ILE A 225       3.767 -15.570  -5.132  1.00  0.00           H  
ATOM   3109 HG21 ILE A 225       0.863 -14.611  -7.354  1.00  0.00           H  
ATOM   3110 HG22 ILE A 225       1.592 -13.198  -8.060  1.00  0.00           H  
ATOM   3111 HG23 ILE A 225       2.194 -14.798  -8.489  1.00  0.00           H  
ATOM   3112 HD11 ILE A 225       1.906 -16.729  -4.325  1.00  0.00           H  
ATOM   3113 HD12 ILE A 225       1.230 -15.117  -4.513  1.00  0.00           H  
ATOM   3114 HD13 ILE A 225       0.909 -16.360  -5.724  1.00  0.00           H  
ATOM   3115  H   ILE A 225       4.583 -13.386  -4.800  1.00 81.01           H  
ATOM   3116  HA  ILE A 225       4.745 -14.410  -7.445  1.00 80.55           H  
ATOM   3117  N   ILE A 226       4.000 -11.190  -7.197  1.00 81.83           N  
ATOM   3118  CA  ILE A 226       3.993  -9.912  -7.913  1.00 81.57           C  
ATOM   3119  C   ILE A 226       5.324  -9.655  -8.653  1.00 87.49           C  
ATOM   3120  O   ILE A 226       5.293  -9.294  -9.828  1.00 87.33           O  
ATOM   3121  CB  ILE A 226       3.697  -8.717  -6.960  1.00 83.92           C  
ATOM   3122  CG1 ILE A 226       2.257  -8.749  -6.411  1.00 83.90           C  
ATOM   3123  CG2 ILE A 226       3.909  -7.339  -7.599  1.00 84.70           C  
ATOM   3124  CD1 ILE A 226       2.078  -8.007  -5.073  1.00 90.96           C  
ATOM   3125  H   ILE A 226       3.900 -11.139  -6.191  1.00 81.83           H  
ATOM   3126  HA  ILE A 226       3.200  -9.959  -8.662  1.00 81.57           H  
ATOM   3127  HB  ILE A 226       4.376  -8.794  -6.110  1.00 83.92           H  
ATOM   3128 HG13 ILE A 226       1.912  -9.774  -6.302  1.00 83.90           H  
ATOM   3129 HG12 ILE A 226       1.598  -8.306  -7.154  1.00 83.90           H  
ATOM   3130 HG21 ILE A 226       3.566  -6.563  -6.922  1.00 84.70           H  
ATOM   3131 HG22 ILE A 226       4.953  -7.132  -7.832  1.00 84.70           H  
ATOM   3132 HG23 ILE A 226       3.331  -7.251  -8.517  1.00 84.70           H  
ATOM   3133 HD11 ILE A 226       1.202  -7.362  -5.099  1.00 90.96           H  
ATOM   3134 HD12 ILE A 226       1.935  -8.705  -4.249  1.00 90.96           H  
ATOM   3135 HD13 ILE A 226       2.936  -7.382  -4.828  1.00 90.96           H  
ATOM   3136  N   SER A 227       6.455  -9.890  -7.965  1.00 85.29           N  
ATOM   3137  CA  SER A 227       7.810  -9.779  -8.513  1.00 85.79           C  
ATOM   3138  C   SER A 227       8.081 -10.778  -9.652  1.00 91.28           C  
ATOM   3139  O   SER A 227       8.742 -10.409 -10.621  1.00 91.67           O  
ATOM   3140  CB  SER A 227       8.835  -9.980  -7.382  1.00  0.00           C  
ATOM   3141  OG  SER A 227       8.786  -8.904  -6.471  1.00  0.00           O  
ATOM   3142  HB2 SER A 227       8.660 -10.913  -6.845  1.00  0.00           H  
ATOM   3143  HB3 SER A 227       9.848 -10.029  -7.786  1.00  0.00           H  
ATOM   3144  HG  SER A 227       9.375  -9.096  -5.737  1.00  0.00           H  
ATOM   3145  H   SER A 227       6.396 -10.165  -6.993  1.00 85.29           H  
ATOM   3146  HA  SER A 227       7.929  -8.773  -8.921  1.00 85.79           H  
ATOM   3147  N   ILE A 228       7.532 -12.000  -9.531  1.00 87.69           N  
ATOM   3148  CA  ILE A 228       7.548 -13.038 -10.564  1.00 87.62           C  
ATOM   3149  C   ILE A 228       6.736 -12.628 -11.809  1.00 92.08           C  
ATOM   3150  O   ILE A 228       7.244 -12.804 -12.914  1.00 93.04           O  
ATOM   3151  CB  ILE A 228       7.055 -14.412 -10.005  1.00 90.93           C  
ATOM   3152  CG1 ILE A 228       8.127 -15.034  -9.080  1.00 91.44           C  
ATOM   3153  CG2 ILE A 228       6.607 -15.456 -11.056  1.00 91.56           C  
ATOM   3154  CD1 ILE A 228       7.581 -16.100  -8.115  1.00 97.26           C  
ATOM   3155  H   ILE A 228       7.024 -12.228  -8.686  1.00 87.69           H  
ATOM   3156  HA  ILE A 228       8.586 -13.159 -10.881  1.00 87.62           H  
ATOM   3157  HB  ILE A 228       6.184 -14.207  -9.386  1.00 90.93           H  
ATOM   3158 HG13 ILE A 228       8.615 -14.259  -8.488  1.00 91.44           H  
ATOM   3159 HG12 ILE A 228       8.920 -15.471  -9.687  1.00 91.44           H  
ATOM   3160 HG21 ILE A 228       6.325 -16.396 -10.583  1.00 91.56           H  
ATOM   3161 HG22 ILE A 228       5.734 -15.128 -11.621  1.00 91.56           H  
ATOM   3162 HG23 ILE A 228       7.406 -15.672 -11.765  1.00 91.56           H  
ATOM   3163 HD11 ILE A 228       8.194 -16.158  -7.215  1.00 97.26           H  
ATOM   3164 HD12 ILE A 228       6.562 -15.880  -7.799  1.00 97.26           H  
ATOM   3165 HD13 ILE A 228       7.581 -17.087  -8.578  1.00 97.26           H  
ATOM   3166  N   MET A 229       5.537 -12.048 -11.601  1.00 87.62           N  
ATOM   3167  CA  MET A 229       4.648 -11.511 -12.639  1.00 86.97           C  
ATOM   3168  C   MET A 229       5.263 -10.350 -13.440  1.00 90.59           C  
ATOM   3169  O   MET A 229       5.019 -10.277 -14.641  1.00 90.37           O  
ATOM   3170  CB  MET A 229       3.289 -11.100 -12.035  1.00  0.00           C  
ATOM   3171  CG  MET A 229       2.417 -12.282 -11.590  1.00  0.00           C  
ATOM   3172  SD  MET A 229       1.611 -13.211 -12.914  1.00  0.00           S  
ATOM   3173  CE  MET A 229       0.781 -14.454 -11.890  1.00  0.00           C  
ATOM   3174  HB2 MET A 229       3.442 -10.438 -11.184  1.00  0.00           H  
ATOM   3175  HB3 MET A 229       2.720 -10.518 -12.761  1.00  0.00           H  
ATOM   3176  HG2 MET A 229       3.009 -13.004 -11.033  1.00  0.00           H  
ATOM   3177  HG3 MET A 229       1.643 -11.924 -10.911  1.00  0.00           H  
ATOM   3178  HE1 MET A 229       0.193 -15.124 -12.518  1.00  0.00           H  
ATOM   3179  HE2 MET A 229       1.513 -15.048 -11.341  1.00  0.00           H  
ATOM   3180  HE3 MET A 229       0.113 -13.976 -11.175  1.00  0.00           H  
ATOM   3181  H   MET A 229       5.202 -11.956 -10.650  1.00 87.62           H  
ATOM   3182  HA  MET A 229       4.446 -12.319 -13.339  1.00 86.97           H  
ATOM   3183  N   TYR A 230       6.069  -9.497 -12.784  1.00 87.11           N  
ATOM   3184  CA  TYR A 230       6.830  -8.421 -13.427  1.00 87.37           C  
ATOM   3185  C   TYR A 230       8.183  -8.870 -13.993  1.00 92.18           C  
ATOM   3186  O   TYR A 230       8.732  -8.171 -14.844  1.00 92.22           O  
ATOM   3187  CB  TYR A 230       6.990  -7.248 -12.455  1.00 88.35           C  
ATOM   3188  CG  TYR A 230       5.724  -6.426 -12.317  1.00 90.30           C  
ATOM   3189  CD1 TYR A 230       5.191  -5.748 -13.435  1.00 92.52           C  
ATOM   3190  CD2 TYR A 230       5.070  -6.339 -11.078  1.00 91.18           C  
ATOM   3191  CE1 TYR A 230       3.997  -5.011 -13.323  1.00 93.72           C  
ATOM   3192  CE2 TYR A 230       3.869  -5.619 -10.977  1.00 92.60           C  
ATOM   3193  CZ  TYR A 230       3.329  -4.953 -12.088  1.00101.90           C  
ATOM   3194  OH  TYR A 230       2.163  -4.257 -11.960  1.00105.44           O  
ATOM   3195  H   TYR A 230       6.199  -9.606 -11.787  1.00 87.11           H  
ATOM   3196  HA  TYR A 230       6.257  -8.063 -14.277  1.00 87.37           H  
ATOM   3197  HB3 TYR A 230       7.762  -6.575 -12.823  1.00 88.35           H  
ATOM   3198  HB2 TYR A 230       7.338  -7.597 -11.480  1.00 88.35           H  
ATOM   3199  HD1 TYR A 230       5.702  -5.793 -14.382  1.00 92.52           H  
ATOM   3200  HD2 TYR A 230       5.478  -6.825 -10.207  1.00 91.18           H  
ATOM   3201  HE1 TYR A 230       3.592  -4.500 -14.183  1.00 93.72           H  
ATOM   3202  HE2 TYR A 230       3.342  -5.597 -10.046  1.00 92.60           H  
ATOM   3203  HH  TYR A 230       1.804  -4.281 -11.070  1.00105.44           H  
ATOM   3204  N   GLY A 231       8.675 -10.038 -13.553  1.00 88.15           N  
ATOM   3205  CA  GLY A 231       9.828 -10.712 -14.130  1.00 87.64           C  
ATOM   3206  C   GLY A 231       9.435 -11.209 -15.521  1.00 91.46           C  
ATOM   3207  O   GLY A 231      10.017 -10.748 -16.497  1.00 91.25           O  
ATOM   3208  HA3 GLY A 231      10.113 -11.553 -13.497  1.00 87.64           H  
ATOM   3209  H   GLY A 231       8.178 -10.534 -12.826  1.00 88.15           H  
ATOM   3210  HA2 GLY A 231      10.682 -10.035 -14.186  1.00 87.64           H  
ATOM   3211  N   ILE A 232       8.409 -12.079 -15.597  1.00 88.05           N  
ATOM   3212  CA  ILE A 232       7.839 -12.649 -16.827  1.00 88.27           C  
ATOM   3213  C   ILE A 232       7.272 -11.609 -17.818  1.00 94.53           C  
ATOM   3214  O   ILE A 232       7.308 -11.877 -19.017  1.00 94.80           O  
ATOM   3215  CB  ILE A 232       6.758 -13.731 -16.541  1.00  0.00           C  
ATOM   3216  CG1 ILE A 232       5.498 -13.174 -15.848  1.00  0.00           C  
ATOM   3217  CG2 ILE A 232       7.382 -14.908 -15.763  1.00  0.00           C  
ATOM   3218  CD1 ILE A 232       4.470 -14.222 -15.406  1.00  0.00           C  
ATOM   3219  HB  ILE A 232       6.431 -14.135 -17.502  1.00  0.00           H  
ATOM   3220 HG12 ILE A 232       5.834 -12.641 -14.971  1.00  0.00           H  
ATOM   3221 HG13 ILE A 232       5.000 -12.439 -16.478  1.00  0.00           H  
ATOM   3222 HG21 ILE A 232       6.689 -15.743 -15.663  1.00  0.00           H  
ATOM   3223 HG22 ILE A 232       8.263 -15.290 -16.281  1.00  0.00           H  
ATOM   3224 HG23 ILE A 232       7.692 -14.617 -14.761  1.00  0.00           H  
ATOM   3225 HD11 ILE A 232       3.482 -13.774 -15.312  1.00  0.00           H  
ATOM   3226 HD12 ILE A 232       4.401 -15.041 -16.120  1.00  0.00           H  
ATOM   3227 HD13 ILE A 232       4.730 -14.644 -14.435  1.00  0.00           H  
ATOM   3228  H   ILE A 232       7.960 -12.372 -14.738  1.00 88.05           H  
ATOM   3229  HA  ILE A 232       8.643 -13.165 -17.341  1.00 88.27           H  
ATOM   3230  N   VAL A 233       6.823 -10.439 -17.322  1.00 92.40           N  
ATOM   3231  CA  VAL A 233       6.388  -9.295 -18.135  1.00 93.20           C  
ATOM   3232  C   VAL A 233       7.543  -8.707 -18.976  1.00100.41           C  
ATOM   3233  O   VAL A 233       7.329  -8.386 -20.142  1.00100.10           O  
ATOM   3234  CB  VAL A 233       5.717  -8.178 -17.256  1.00  0.00           C  
ATOM   3235  CG1 VAL A 233       6.450  -6.833 -17.098  1.00  0.00           C  
ATOM   3236  CG2 VAL A 233       4.256  -7.900 -17.628  1.00  0.00           C  
ATOM   3237  HB  VAL A 233       5.659  -8.581 -16.254  1.00  0.00           H  
ATOM   3238 HG11 VAL A 233       5.849  -6.141 -16.513  1.00  0.00           H  
ATOM   3239 HG12 VAL A 233       7.402  -6.943 -16.585  1.00  0.00           H  
ATOM   3240 HG13 VAL A 233       6.636  -6.353 -18.058  1.00  0.00           H  
ATOM   3241 HG21 VAL A 233       3.756  -7.327 -16.845  1.00  0.00           H  
ATOM   3242 HG22 VAL A 233       4.177  -7.319 -18.544  1.00  0.00           H  
ATOM   3243 HG23 VAL A 233       3.703  -8.830 -17.743  1.00  0.00           H  
ATOM   3244  H   VAL A 233       6.813 -10.299 -16.322  1.00 92.40           H  
ATOM   3245  HA  VAL A 233       5.652  -9.689 -18.834  1.00 93.20           H  
ATOM   3246  N   ILE A 234       8.737  -8.593 -18.365  1.00 99.57           N  
ATOM   3247  CA  ILE A 234       9.958  -8.077 -18.985  1.00100.55           C  
ATOM   3248  C   ILE A 234      10.535  -9.027 -20.053  1.00103.38           C  
ATOM   3249  O   ILE A 234      10.967  -8.544 -21.100  1.00102.99           O  
ATOM   3250  CB  ILE A 234      11.033  -7.725 -17.901  1.00  0.00           C  
ATOM   3251  CG1 ILE A 234      10.697  -6.363 -17.252  1.00  0.00           C  
ATOM   3252  CG2 ILE A 234      12.512  -7.749 -18.356  1.00  0.00           C  
ATOM   3253  CD1 ILE A 234      11.448  -6.085 -15.941  1.00  0.00           C  
ATOM   3254  HB  ILE A 234      10.953  -8.471 -17.112  1.00  0.00           H  
ATOM   3255 HG12 ILE A 234      10.907  -5.561 -17.962  1.00  0.00           H  
ATOM   3256 HG13 ILE A 234       9.628  -6.302 -17.048  1.00  0.00           H  
ATOM   3257 HG21 ILE A 234      13.182  -7.461 -17.547  1.00  0.00           H  
ATOM   3258 HG22 ILE A 234      12.833  -8.742 -18.671  1.00  0.00           H  
ATOM   3259 HG23 ILE A 234      12.683  -7.058 -19.183  1.00  0.00           H  
ATOM   3260 HD11 ILE A 234      10.896  -5.375 -15.325  1.00  0.00           H  
ATOM   3261 HD12 ILE A 234      11.578  -6.994 -15.353  1.00  0.00           H  
ATOM   3262 HD13 ILE A 234      12.434  -5.661 -16.129  1.00  0.00           H  
ATOM   3263  H   ILE A 234       8.825  -8.890 -17.403  1.00 99.57           H  
ATOM   3264  HA  ILE A 234       9.688  -7.153 -19.501  1.00100.55           H  
ATOM   3265  N   ARG A 235      10.515 -10.345 -19.780  1.00 99.53           N  
ATOM   3266  CA  ARG A 235      11.050 -11.378 -20.679  1.00 99.46           C  
ATOM   3267  C   ARG A 235      10.252 -11.479 -21.989  1.00104.97           C  
ATOM   3268  O   ARG A 235      10.859 -11.576 -23.050  1.00104.88           O  
ATOM   3269  CB  ARG A 235      11.197 -12.773 -20.001  1.00  0.00           C  
ATOM   3270  CG  ARG A 235      11.336 -12.733 -18.473  1.00  0.00           C  
ATOM   3271  CD  ARG A 235      11.435 -14.092 -17.763  1.00  0.00           C  
ATOM   3272  NE  ARG A 235      11.525 -13.933 -16.301  1.00  0.00           N  
ATOM   3273  CZ  ARG A 235      12.622 -13.630 -15.586  1.00  0.00           C  
ATOM   3274  NH1 ARG A 235      13.816 -13.480 -16.176  1.00  0.00           N  
ATOM   3275  NH2 ARG A 235      12.520 -13.475 -14.259  1.00  0.00           N1+
ATOM   3276  HB2 ARG A 235      10.326 -13.391 -20.228  1.00  0.00           H  
ATOM   3277  HB3 ARG A 235      12.049 -13.291 -20.441  1.00  0.00           H  
ATOM   3278  HG2 ARG A 235      12.107 -12.043 -18.127  1.00  0.00           H  
ATOM   3279  HG3 ARG A 235      10.386 -12.319 -18.176  1.00  0.00           H  
ATOM   3280  HD2 ARG A 235      10.474 -14.590 -17.898  1.00  0.00           H  
ATOM   3281  HD3 ARG A 235      12.179 -14.760 -18.196  1.00  0.00           H  
ATOM   3282  HE  ARG A 235      10.646 -14.003 -15.809  1.00  0.00           H  
ATOM   3283 HH12 ARG A 235      14.636 -13.250 -15.633  1.00  0.00           H  
ATOM   3284 HH11 ARG A 235      13.900 -13.592 -17.175  1.00  0.00           H  
ATOM   3285 HH22 ARG A 235      13.335 -13.246 -13.708  1.00  0.00           H  
ATOM   3286 HH21 ARG A 235      11.633 -13.601 -13.795  1.00  0.00           H  
ATOM   3287  H   ARG A 235      10.131 -10.663 -18.901  1.00 99.53           H  
ATOM   3288  HA  ARG A 235      12.057 -11.056 -20.955  1.00 99.46           H  
ATOM   3289  N   THR A 236       8.915 -11.407 -21.891  1.00102.36           N  
ATOM   3290  CA  THR A 236       7.986 -11.418 -23.024  1.00102.94           C  
ATOM   3291  C   THR A 236       7.882 -10.051 -23.747  1.00107.71           C  
ATOM   3292  O   THR A 236       7.501 -10.037 -24.917  1.00107.60           O  
ATOM   3293  CB  THR A 236       6.567 -11.782 -22.542  1.00  0.00           C  
ATOM   3294  OG1 THR A 236       6.159 -10.829 -21.588  1.00  0.00           O  
ATOM   3295  CG2 THR A 236       6.447 -13.192 -21.944  1.00  0.00           C  
ATOM   3296  HB  THR A 236       5.867 -11.720 -23.377  1.00  0.00           H  
ATOM   3297  HG1 THR A 236       5.351 -11.135 -21.172  1.00  0.00           H  
ATOM   3298 HG21 THR A 236       5.439 -13.377 -21.569  1.00  0.00           H  
ATOM   3299 HG22 THR A 236       6.657 -13.948 -22.702  1.00  0.00           H  
ATOM   3300 HG23 THR A 236       7.145 -13.357 -21.123  1.00  0.00           H  
ATOM   3301  H   THR A 236       8.482 -11.314 -20.982  1.00102.36           H  
ATOM   3302  HA  THR A 236       8.321 -12.171 -23.739  1.00102.94           H  
ATOM   3303  N   ILE A 237       8.235  -8.936 -23.081  1.00104.74           N  
ATOM   3304  CA  ILE A 237       8.398  -7.629 -23.729  1.00105.12           C  
ATOM   3305  C   ILE A 237       9.634  -7.604 -24.651  1.00108.75           C  
ATOM   3306  O   ILE A 237       9.569  -6.995 -25.719  1.00108.85           O  
ATOM   3307  CB  ILE A 237       8.427  -6.453 -22.695  1.00  0.00           C  
ATOM   3308  CG1 ILE A 237       6.979  -6.026 -22.355  1.00  0.00           C  
ATOM   3309  CG2 ILE A 237       9.266  -5.208 -23.083  1.00  0.00           C  
ATOM   3310  CD1 ILE A 237       6.866  -5.061 -21.164  1.00  0.00           C  
ATOM   3311  HB  ILE A 237       8.871  -6.840 -21.778  1.00  0.00           H  
ATOM   3312 HG12 ILE A 237       6.527  -5.557 -23.229  1.00  0.00           H  
ATOM   3313 HG13 ILE A 237       6.372  -6.908 -22.149  1.00  0.00           H  
ATOM   3314 HG21 ILE A 237       9.239  -4.447 -22.305  1.00  0.00           H  
ATOM   3315 HG22 ILE A 237      10.321  -5.447 -23.216  1.00  0.00           H  
ATOM   3316 HG23 ILE A 237       8.901  -4.750 -24.003  1.00  0.00           H  
ATOM   3317 HD11 ILE A 237       5.837  -4.986 -20.820  1.00  0.00           H  
ATOM   3318 HD12 ILE A 237       7.473  -5.394 -20.322  1.00  0.00           H  
ATOM   3319 HD13 ILE A 237       7.180  -4.052 -21.431  1.00  0.00           H  
ATOM   3320  H   ILE A 237       8.488  -8.993 -22.104  1.00104.74           H  
ATOM   3321  HA  ILE A 237       7.532  -7.478 -24.377  1.00105.12           H  
ATOM   3322  N   TRP A 238      10.710  -8.295 -24.235  1.00104.85           N  
ATOM   3323  CA  TRP A 238      11.955  -8.438 -24.987  1.00104.84           C  
ATOM   3324  C   TRP A 238      11.790  -9.236 -26.297  1.00110.06           C  
ATOM   3325  O   TRP A 238      12.420  -8.864 -27.287  1.00110.00           O  
ATOM   3326  CB  TRP A 238      13.035  -9.039 -24.064  1.00  0.00           C  
ATOM   3327  CG  TRP A 238      14.417  -9.161 -24.636  1.00  0.00           C  
ATOM   3328  CD1 TRP A 238      14.943 -10.273 -25.200  1.00  0.00           C  
ATOM   3329  CD2 TRP A 238      15.435  -8.124 -24.772  1.00  0.00           C  
ATOM   3330  NE1 TRP A 238      16.220 -10.004 -25.647  1.00  0.00           N  
ATOM   3331  CE2 TRP A 238      16.579  -8.693 -25.410  1.00  0.00           C  
ATOM   3332  CE3 TRP A 238      15.512  -6.755 -24.418  1.00  0.00           C  
ATOM   3333  CZ2 TRP A 238      17.742  -7.947 -25.675  1.00  0.00           C  
ATOM   3334  CZ3 TRP A 238      16.671  -5.997 -24.681  1.00  0.00           C  
ATOM   3335  CH2 TRP A 238      17.785  -6.590 -25.306  1.00  0.00           C  
ATOM   3336  HB2 TRP A 238      13.118  -8.424 -23.167  1.00  0.00           H  
ATOM   3337  HB3 TRP A 238      12.730 -10.025 -23.718  1.00  0.00           H  
ATOM   3338  HD1 TRP A 238      14.427 -11.218 -25.280  1.00  0.00           H  
ATOM   3339  HE1 TRP A 238      16.796 -10.700 -26.099  1.00  0.00           H  
ATOM   3340  HE3 TRP A 238      14.668  -6.285 -23.936  1.00  0.00           H  
ATOM   3341  HZ2 TRP A 238      18.590  -8.408 -26.159  1.00  0.00           H  
ATOM   3342  HZ3 TRP A 238      16.705  -4.954 -24.400  1.00  0.00           H  
ATOM   3343  HH2 TRP A 238      18.670  -6.004 -25.504  1.00  0.00           H  
ATOM   3344  H   TRP A 238      10.682  -8.756 -23.336  1.00104.85           H  
ATOM   3345  HA  TRP A 238      12.281  -7.433 -25.262  1.00104.84           H  
ATOM   3346  N   ILE A 239      10.938 -10.283 -26.297  1.00107.33           N  
ATOM   3347  CA  ILE A 239      10.662 -11.094 -27.494  1.00107.68           C  
ATOM   3348  C   ILE A 239       9.716 -10.393 -28.493  1.00112.10           C  
ATOM   3349  O   ILE A 239       9.746 -10.741 -29.672  1.00112.32           O  
ATOM   3350  CB  ILE A 239      10.090 -12.517 -27.176  1.00  0.00           C  
ATOM   3351  CG1 ILE A 239       8.571 -12.611 -26.873  1.00  0.00           C  
ATOM   3352  CG2 ILE A 239      10.923 -13.226 -26.094  1.00  0.00           C  
ATOM   3353  CD1 ILE A 239       8.049 -14.034 -26.633  1.00  0.00           C  
ATOM   3354  HB  ILE A 239      10.247 -13.097 -28.087  1.00  0.00           H  
ATOM   3355 HG12 ILE A 239       8.365 -12.026 -25.987  1.00  0.00           H  
ATOM   3356 HG13 ILE A 239       7.970 -12.177 -27.671  1.00  0.00           H  
ATOM   3357 HG21 ILE A 239      10.742 -14.301 -26.090  1.00  0.00           H  
ATOM   3358 HG22 ILE A 239      11.992 -13.082 -26.253  1.00  0.00           H  
ATOM   3359 HG23 ILE A 239      10.676 -12.857 -25.105  1.00  0.00           H  
ATOM   3360 HD11 ILE A 239       6.976 -14.089 -26.820  1.00  0.00           H  
ATOM   3361 HD12 ILE A 239       8.536 -14.755 -27.291  1.00  0.00           H  
ATOM   3362 HD13 ILE A 239       8.220 -14.348 -25.602  1.00  0.00           H  
ATOM   3363  H   ILE A 239      10.456 -10.542 -25.448  1.00107.33           H  
ATOM   3364  HA  ILE A 239      11.611 -11.243 -28.013  1.00107.68           H  
ATOM   3365  N   LYS A 240       8.896  -9.436 -28.015  1.00108.26           N  
ATOM   3366  CA  LYS A 240       7.913  -8.698 -28.817  1.00108.50           C  
ATOM   3367  C   LYS A 240       8.577  -7.402 -29.229  1.00111.68           C  
ATOM   3368  O   LYS A 240       8.098  -6.677 -30.100  1.00111.99           O  
ATOM   3369  CB  LYS A 240       6.626  -8.441 -27.995  1.00  0.00           C  
ATOM   3370  CG  LYS A 240       5.741  -9.692 -27.877  1.00  0.00           C  
ATOM   3371  CD  LYS A 240       4.343  -9.385 -27.329  1.00  0.00           C  
ATOM   3372  CE  LYS A 240       3.435 -10.619 -27.365  1.00  0.00           C  
ATOM   3373  NZ  LYS A 240       2.043 -10.250 -27.086  1.00  0.00           N1+
ATOM   3374  HB2 LYS A 240       6.863  -8.053 -27.002  1.00  0.00           H  
ATOM   3375  HB3 LYS A 240       6.035  -7.665 -28.486  1.00  0.00           H  
ATOM   3376  HG2 LYS A 240       5.642 -10.153 -28.860  1.00  0.00           H  
ATOM   3377  HG3 LYS A 240       6.229 -10.435 -27.245  1.00  0.00           H  
ATOM   3378  HD2 LYS A 240       4.427  -9.017 -26.305  1.00  0.00           H  
ATOM   3379  HD3 LYS A 240       3.895  -8.578 -27.910  1.00  0.00           H  
ATOM   3380  HE2 LYS A 240       3.469 -11.090 -28.348  1.00  0.00           H  
ATOM   3381  HE3 LYS A 240       3.769 -11.359 -26.637  1.00  0.00           H  
ATOM   3382  HZ1 LYS A 240       1.458 -11.076 -27.100  1.00  0.00           H  
ATOM   3383  HZ2 LYS A 240       2.003  -9.836 -26.162  1.00  0.00           H  
ATOM   3384  HZ3 LYS A 240       1.717  -9.588 -27.773  1.00  0.00           H  
ATOM   3385  H   LYS A 240       8.932  -9.204 -27.033  1.00108.26           H  
ATOM   3386  HA  LYS A 240       7.649  -9.248 -29.723  1.00108.50           H  
ATOM   3387  HXT LYS A 240       9.498  -7.137 -28.708  1.00111.68           H  
ATOM   3388  N   SER A 241      11.832   4.448 -34.441  1.00145.18           N  
ATOM   3389  CA  SER A 241      11.015   5.453 -33.724  1.00146.74           C  
ATOM   3390  C   SER A 241       9.496   5.186 -33.903  1.00152.54           C  
ATOM   3391  O   SER A 241       8.712   5.711 -33.113  1.00152.58           O  
ATOM   3392  CB  SER A 241      11.386   6.906 -34.112  1.00  0.00           C  
ATOM   3393  OG  SER A 241      12.473   7.369 -33.334  1.00  0.00           O  
ATOM   3394  HB2 SER A 241      11.638   6.984 -35.170  1.00  0.00           H  
ATOM   3395  HB3 SER A 241      10.561   7.598 -33.938  1.00  0.00           H  
ATOM   3396  HG  SER A 241      12.686   8.264 -33.609  1.00  0.00           H  
ATOM   3397  H1  SER A 241      12.805   4.720 -34.410  1.00145.18           H  
ATOM   3398  H2  SER A 241      11.790   3.557 -33.966  1.00145.18           H  
ATOM   3399  HA  SER A 241      11.194   5.337 -32.652  1.00146.74           H  
ATOM   3400  N   ARG A 242       9.097   4.384 -34.909  1.00149.85           N  
ATOM   3401  CA  ARG A 242       7.720   3.947 -35.168  1.00150.21           C  
ATOM   3402  C   ARG A 242       7.138   3.042 -34.058  1.00153.79           C  
ATOM   3403  O   ARG A 242       5.918   3.005 -33.904  1.00153.90           O  
ATOM   3404  CB  ARG A 242       7.659   3.275 -36.561  1.00  0.00           C  
ATOM   3405  CG  ARG A 242       8.658   2.119 -36.788  1.00  0.00           C  
ATOM   3406  CD  ARG A 242       8.506   1.461 -38.169  1.00  0.00           C  
ATOM   3407  NE  ARG A 242       9.617   0.545 -38.465  1.00  0.00           N  
ATOM   3408  CZ  ARG A 242      10.773   0.879 -39.066  1.00  0.00           C  
ATOM   3409  NH1 ARG A 242      10.998   2.126 -39.503  1.00  0.00           N  
ATOM   3410  NH2 ARG A 242      11.720  -0.053 -39.233  1.00  0.00           N1+
ATOM   3411  HB2 ARG A 242       6.643   2.926 -36.754  1.00  0.00           H  
ATOM   3412  HB3 ARG A 242       7.853   4.041 -37.314  1.00  0.00           H  
ATOM   3413  HG2 ARG A 242       9.695   2.407 -36.612  1.00  0.00           H  
ATOM   3414  HG3 ARG A 242       8.422   1.361 -36.041  1.00  0.00           H  
ATOM   3415  HD2 ARG A 242       7.655   0.783 -38.090  1.00  0.00           H  
ATOM   3416  HD3 ARG A 242       8.256   2.152 -38.974  1.00  0.00           H  
ATOM   3417  HE  ARG A 242       9.508  -0.400 -38.126  1.00  0.00           H  
ATOM   3418 HH12 ARG A 242      11.869   2.366 -39.954  1.00  0.00           H  
ATOM   3419 HH11 ARG A 242      10.291   2.837 -39.387  1.00  0.00           H  
ATOM   3420 HH22 ARG A 242      12.594   0.178 -39.684  1.00  0.00           H  
ATOM   3421 HH21 ARG A 242      11.567  -1.000 -38.916  1.00  0.00           H  
ATOM   3422  H1  ARG A 242       9.807   4.007 -35.521  1.00149.85           H  
ATOM   3423  HA  ARG A 242       7.100   4.845 -35.205  1.00150.21           H  
ATOM   3424  N   GLY A 243       8.013   2.368 -33.289  1.00149.43           N  
ATOM   3425  CA  GLY A 243       7.668   1.496 -32.166  1.00148.45           C  
ATOM   3426  C   GLY A 243       7.585   2.296 -30.859  1.00152.29           C  
ATOM   3427  O   GLY A 243       8.265   1.955 -29.891  1.00150.87           O  
ATOM   3428  HA3 GLY A 243       8.434   0.725 -32.075  1.00148.45           H  
ATOM   3429  H   GLY A 243       8.998   2.483 -33.477  1.00149.43           H  
ATOM   3430  HA2 GLY A 243       6.721   0.983 -32.342  1.00148.45           H  
ATOM   3431  N   LEU A 244       6.759   3.355 -30.833  1.00149.91           N  
ATOM   3432  CA  LEU A 244       6.522   4.205 -29.662  1.00149.81           C  
ATOM   3433  C   LEU A 244       5.493   3.598 -28.681  1.00151.33           C  
ATOM   3434  O   LEU A 244       5.491   3.981 -27.511  1.00150.38           O  
ATOM   3435  CB  LEU A 244       6.108   5.615 -30.155  1.00  0.00           C  
ATOM   3436  CG  LEU A 244       6.855   6.773 -29.459  1.00  0.00           C  
ATOM   3437  CD1 LEU A 244       8.373   6.743 -29.755  1.00  0.00           C  
ATOM   3438  CD2 LEU A 244       6.227   8.132 -29.827  1.00  0.00           C  
ATOM   3439  HB2 LEU A 244       6.284   5.707 -31.229  1.00  0.00           H  
ATOM   3440  HB3 LEU A 244       5.031   5.749 -30.036  1.00  0.00           H  
ATOM   3441  HG  LEU A 244       6.730   6.643 -28.383  1.00  0.00           H  
ATOM   3442 HD11 LEU A 244       8.943   6.671 -28.829  1.00  0.00           H  
ATOM   3443 HD12 LEU A 244       8.658   5.892 -30.373  1.00  0.00           H  
ATOM   3444 HD13 LEU A 244       8.720   7.633 -30.279  1.00  0.00           H  
ATOM   3445 HD21 LEU A 244       6.965   8.930 -29.911  1.00  0.00           H  
ATOM   3446 HD22 LEU A 244       5.688   8.087 -30.774  1.00  0.00           H  
ATOM   3447 HD23 LEU A 244       5.514   8.442 -29.062  1.00  0.00           H  
ATOM   3448  H   LEU A 244       6.246   3.596 -31.670  1.00149.91           H  
ATOM   3449  HA  LEU A 244       7.461   4.282 -29.111  1.00149.81           H  
ATOM   3450  N   ILE A 245       4.672   2.642 -29.158  1.00146.57           N  
ATOM   3451  CA  ILE A 245       3.719   1.859 -28.361  1.00145.26           C  
ATOM   3452  C   ILE A 245       4.414   0.907 -27.362  1.00146.44           C  
ATOM   3453  O   ILE A 245       3.910   0.724 -26.252  1.00145.50           O  
ATOM   3454  CB  ILE A 245       2.764   1.035 -29.280  1.00  0.00           C  
ATOM   3455  CG1 ILE A 245       1.582   0.407 -28.502  1.00  0.00           C  
ATOM   3456  CG2 ILE A 245       3.477  -0.033 -30.143  1.00  0.00           C  
ATOM   3457  CD1 ILE A 245       0.444  -0.098 -29.402  1.00  0.00           C  
ATOM   3458  HB  ILE A 245       2.331   1.757 -29.975  1.00  0.00           H  
ATOM   3459 HG12 ILE A 245       1.937  -0.425 -27.892  1.00  0.00           H  
ATOM   3460 HG13 ILE A 245       1.173   1.137 -27.804  1.00  0.00           H  
ATOM   3461 HG21 ILE A 245       2.800  -0.447 -30.890  1.00  0.00           H  
ATOM   3462 HG22 ILE A 245       4.323   0.389 -30.686  1.00  0.00           H  
ATOM   3463 HG23 ILE A 245       3.845  -0.867 -29.547  1.00  0.00           H  
ATOM   3464 HD11 ILE A 245      -0.498  -0.127 -28.854  1.00  0.00           H  
ATOM   3465 HD12 ILE A 245       0.299   0.547 -30.269  1.00  0.00           H  
ATOM   3466 HD13 ILE A 245       0.645  -1.106 -29.764  1.00  0.00           H  
ATOM   3467  H   ILE A 245       4.736   2.391 -30.133  1.00146.57           H  
ATOM   3468  HA  ILE A 245       3.121   2.566 -27.784  1.00145.26           H  
ATOM   3469  N   SER A 246       5.575   0.360 -27.764  1.00141.27           N  
ATOM   3470  CA  SER A 246       6.436  -0.481 -26.935  1.00139.21           C  
ATOM   3471  C   SER A 246       7.081   0.322 -25.795  1.00140.66           C  
ATOM   3472  O   SER A 246       7.149  -0.173 -24.673  1.00139.25           O  
ATOM   3473  CB  SER A 246       7.522  -1.123 -27.821  1.00142.66           C  
ATOM   3474  OG  SER A 246       6.945  -2.056 -28.712  1.00152.24           O  
ATOM   3475  H   SER A 246       5.913   0.548 -28.696  1.00141.27           H  
ATOM   3476  HA  SER A 246       5.829  -1.272 -26.488  1.00139.21           H  
ATOM   3477  HB3 SER A 246       8.253  -1.653 -27.208  1.00142.66           H  
ATOM   3478  HB2 SER A 246       8.069  -0.370 -28.390  1.00142.66           H  
ATOM   3479  HG  SER A 246       7.647  -2.484 -29.208  1.00152.24           H  
ATOM   3480  N   LYS A 247       7.504   1.559 -26.108  1.00136.30           N  
ATOM   3481  CA  LYS A 247       8.181   2.485 -25.203  1.00135.20           C  
ATOM   3482  C   LYS A 247       7.261   3.033 -24.089  1.00136.87           C  
ATOM   3483  O   LYS A 247       7.751   3.316 -22.995  1.00135.80           O  
ATOM   3484  CB  LYS A 247       8.796   3.607 -26.068  1.00  0.00           C  
ATOM   3485  CG  LYS A 247       9.922   4.401 -25.388  1.00  0.00           C  
ATOM   3486  CD  LYS A 247      10.582   5.402 -26.350  1.00  0.00           C  
ATOM   3487  CE  LYS A 247      11.852   6.040 -25.770  1.00  0.00           C  
ATOM   3488  NZ  LYS A 247      12.447   7.002 -26.713  1.00  0.00           N1+
ATOM   3489  HB2 LYS A 247       9.229   3.149 -26.959  1.00  0.00           H  
ATOM   3490  HB3 LYS A 247       8.019   4.280 -26.434  1.00  0.00           H  
ATOM   3491  HG2 LYS A 247       9.533   4.932 -24.519  1.00  0.00           H  
ATOM   3492  HG3 LYS A 247      10.674   3.705 -25.013  1.00  0.00           H  
ATOM   3493  HD2 LYS A 247      10.822   4.905 -27.292  1.00  0.00           H  
ATOM   3494  HD3 LYS A 247       9.862   6.184 -26.593  1.00  0.00           H  
ATOM   3495  HE2 LYS A 247      11.623   6.557 -24.838  1.00  0.00           H  
ATOM   3496  HE3 LYS A 247      12.591   5.272 -25.540  1.00  0.00           H  
ATOM   3497  HZ1 LYS A 247      13.282   7.401 -26.308  1.00  0.00           H  
ATOM   3498  HZ2 LYS A 247      12.687   6.529 -27.573  1.00  0.00           H  
ATOM   3499  HZ3 LYS A 247      11.785   7.739 -26.910  1.00  0.00           H  
ATOM   3500  H   LYS A 247       7.379   1.888 -27.055  1.00136.30           H  
ATOM   3501  HA  LYS A 247       8.991   1.938 -24.718  1.00135.20           H  
ATOM   3502  N   ALA A 248       5.952   3.148 -24.380  1.00132.41           N  
ATOM   3503  CA  ALA A 248       4.925   3.633 -23.457  1.00131.78           C  
ATOM   3504  C   ALA A 248       4.567   2.621 -22.355  1.00133.30           C  
ATOM   3505  O   ALA A 248       4.513   3.006 -21.187  1.00132.84           O  
ATOM   3506  CB  ALA A 248       3.678   4.031 -24.261  1.00  0.00           C  
ATOM   3507  HB1 ALA A 248       3.912   4.817 -24.979  1.00  0.00           H  
ATOM   3508  HB2 ALA A 248       3.274   3.186 -24.820  1.00  0.00           H  
ATOM   3509  HB3 ALA A 248       2.889   4.408 -23.609  1.00  0.00           H  
ATOM   3510  H   ALA A 248       5.633   2.901 -25.306  1.00132.41           H  
ATOM   3511  HA  ALA A 248       5.307   4.532 -22.970  1.00131.78           H  
ATOM   3512  N   LYS A 249       4.346   1.349 -22.735  1.00127.69           N  
ATOM   3513  CA  LYS A 249       4.029   0.265 -21.798  1.00125.67           C  
ATOM   3514  C   LYS A 249       5.234  -0.181 -20.949  1.00125.96           C  
ATOM   3515  O   LYS A 249       5.013  -0.668 -19.841  1.00125.30           O  
ATOM   3516  CB  LYS A 249       3.382  -0.920 -22.543  1.00  0.00           C  
ATOM   3517  CG  LYS A 249       1.963  -0.605 -23.054  1.00  0.00           C  
ATOM   3518  CD  LYS A 249       1.262  -1.828 -23.665  1.00  0.00           C  
ATOM   3519  CE  LYS A 249      -0.164  -1.514 -24.145  1.00  0.00           C  
ATOM   3520  NZ  LYS A 249      -0.818  -2.706 -24.713  1.00  0.00           N1+
ATOM   3521  HB2 LYS A 249       4.020  -1.244 -23.367  1.00  0.00           H  
ATOM   3522  HB3 LYS A 249       3.309  -1.771 -21.863  1.00  0.00           H  
ATOM   3523  HG2 LYS A 249       1.358  -0.217 -22.234  1.00  0.00           H  
ATOM   3524  HG3 LYS A 249       2.014   0.191 -23.799  1.00  0.00           H  
ATOM   3525  HD2 LYS A 249       1.855  -2.199 -24.503  1.00  0.00           H  
ATOM   3526  HD3 LYS A 249       1.232  -2.634 -22.931  1.00  0.00           H  
ATOM   3527  HE2 LYS A 249      -0.769  -1.146 -23.316  1.00  0.00           H  
ATOM   3528  HE3 LYS A 249      -0.144  -0.731 -24.904  1.00  0.00           H  
ATOM   3529  HZ1 LYS A 249      -1.752  -2.468 -25.015  1.00  0.00           H  
ATOM   3530  HZ2 LYS A 249      -0.285  -3.038 -25.504  1.00  0.00           H  
ATOM   3531  HZ3 LYS A 249      -0.868  -3.433 -24.014  1.00  0.00           H  
ATOM   3532  H   LYS A 249       4.409   1.098 -23.713  1.00127.69           H  
ATOM   3533  HA  LYS A 249       3.288   0.650 -21.096  1.00125.67           H  
ATOM   3534  N   ILE A 250       6.465   0.040 -21.449  1.00119.87           N  
ATOM   3535  CA  ILE A 250       7.719  -0.112 -20.702  1.00117.88           C  
ATOM   3536  C   ILE A 250       7.819   0.869 -19.515  1.00118.44           C  
ATOM   3537  O   ILE A 250       8.195   0.441 -18.424  1.00116.98           O  
ATOM   3538  CB  ILE A 250       8.963   0.025 -21.641  1.00  0.00           C  
ATOM   3539  CG1 ILE A 250       9.145  -1.268 -22.467  1.00  0.00           C  
ATOM   3540  CG2 ILE A 250      10.302   0.391 -20.954  1.00  0.00           C  
ATOM   3541  CD1 ILE A 250      10.053  -1.111 -23.698  1.00  0.00           C  
ATOM   3542  HB  ILE A 250       8.744   0.829 -22.345  1.00  0.00           H  
ATOM   3543 HG12 ILE A 250       9.551  -2.049 -21.822  1.00  0.00           H  
ATOM   3544 HG13 ILE A 250       8.177  -1.647 -22.796  1.00  0.00           H  
ATOM   3545 HG21 ILE A 250      11.124   0.407 -21.670  1.00  0.00           H  
ATOM   3546 HG22 ILE A 250      10.278   1.381 -20.500  1.00  0.00           H  
ATOM   3547 HG23 ILE A 250      10.558  -0.332 -20.179  1.00  0.00           H  
ATOM   3548 HD11 ILE A 250       9.706  -1.743 -24.517  1.00  0.00           H  
ATOM   3549 HD12 ILE A 250      10.074  -0.085 -24.064  1.00  0.00           H  
ATOM   3550 HD13 ILE A 250      11.078  -1.403 -23.470  1.00  0.00           H  
ATOM   3551  H   ILE A 250       6.554   0.420 -22.381  1.00119.87           H  
ATOM   3552  HA  ILE A 250       7.721  -1.120 -20.281  1.00117.88           H  
ATOM   3553  N   LYS A 251       7.434   2.140 -19.739  1.00113.68           N  
ATOM   3554  CA  LYS A 251       7.322   3.162 -18.696  1.00112.77           C  
ATOM   3555  C   LYS A 251       6.264   2.822 -17.634  1.00113.04           C  
ATOM   3556  O   LYS A 251       6.589   2.868 -16.450  1.00112.60           O  
ATOM   3557  CB  LYS A 251       7.081   4.554 -19.322  1.00  0.00           C  
ATOM   3558  CG  LYS A 251       8.380   5.305 -19.657  1.00  0.00           C  
ATOM   3559  CD  LYS A 251       8.122   6.722 -20.195  1.00  0.00           C  
ATOM   3560  CE  LYS A 251       9.389   7.590 -20.196  1.00  0.00           C  
ATOM   3561  NZ  LYS A 251       9.105   8.960 -20.657  1.00  0.00           N1+
ATOM   3562  HB2 LYS A 251       6.435   4.484 -20.197  1.00  0.00           H  
ATOM   3563  HB3 LYS A 251       6.538   5.177 -18.611  1.00  0.00           H  
ATOM   3564  HG2 LYS A 251       8.993   5.367 -18.757  1.00  0.00           H  
ATOM   3565  HG3 LYS A 251       8.958   4.734 -20.385  1.00  0.00           H  
ATOM   3566  HD2 LYS A 251       7.736   6.647 -21.213  1.00  0.00           H  
ATOM   3567  HD3 LYS A 251       7.339   7.208 -19.613  1.00  0.00           H  
ATOM   3568  HE2 LYS A 251       9.810   7.645 -19.191  1.00  0.00           H  
ATOM   3569  HE3 LYS A 251      10.149   7.148 -20.841  1.00  0.00           H  
ATOM   3570  HZ1 LYS A 251       9.958   9.502 -20.649  1.00  0.00           H  
ATOM   3571  HZ2 LYS A 251       8.733   8.932 -21.595  1.00  0.00           H  
ATOM   3572  HZ3 LYS A 251       8.431   9.390 -20.040  1.00  0.00           H  
ATOM   3573  H   LYS A 251       7.140   2.415 -20.665  1.00113.68           H  
ATOM   3574  HA  LYS A 251       8.284   3.186 -18.178  1.00112.77           H  
ATOM   3575  N   ALA A 252       5.044   2.459 -18.070  1.00106.36           N  
ATOM   3576  CA  ALA A 252       3.909   2.129 -17.202  1.00104.30           C  
ATOM   3577  C   ALA A 252       4.158   0.944 -16.251  1.00104.38           C  
ATOM   3578  O   ALA A 252       3.814   1.044 -15.073  1.00103.62           O  
ATOM   3579  CB  ALA A 252       2.667   1.876 -18.069  1.00  0.00           C  
ATOM   3580  HB1 ALA A 252       2.825   1.042 -18.752  1.00  0.00           H  
ATOM   3581  HB2 ALA A 252       1.795   1.645 -17.456  1.00  0.00           H  
ATOM   3582  HB3 ALA A 252       2.423   2.754 -18.668  1.00  0.00           H  
ATOM   3583  H   ALA A 252       4.862   2.445 -19.065  1.00106.36           H  
ATOM   3584  HA  ALA A 252       3.713   3.007 -16.583  1.00104.30           H  
ATOM   3585  N   ILE A 253       4.778  -0.131 -16.770  1.00 98.42           N  
ATOM   3586  CA  ILE A 253       5.184  -1.311 -16.002  1.00 96.22           C  
ATOM   3587  C   ILE A 253       6.324  -1.034 -15.003  1.00 98.37           C  
ATOM   3588  O   ILE A 253       6.303  -1.606 -13.915  1.00 97.69           O  
ATOM   3589  CB  ILE A 253       5.515  -2.511 -16.948  1.00  0.00           C  
ATOM   3590  CG1 ILE A 253       4.236  -3.354 -17.169  1.00  0.00           C  
ATOM   3591  CG2 ILE A 253       6.714  -3.410 -16.568  1.00  0.00           C  
ATOM   3592  CD1 ILE A 253       4.204  -4.154 -18.475  1.00  0.00           C  
ATOM   3593  HB  ILE A 253       5.791  -2.087 -17.912  1.00  0.00           H  
ATOM   3594 HG12 ILE A 253       4.087  -4.031 -16.329  1.00  0.00           H  
ATOM   3595 HG13 ILE A 253       3.367  -2.697 -17.178  1.00  0.00           H  
ATOM   3596 HG21 ILE A 253       6.904  -4.149 -17.342  1.00  0.00           H  
ATOM   3597 HG22 ILE A 253       7.643  -2.848 -16.476  1.00  0.00           H  
ATOM   3598 HG23 ILE A 253       6.537  -3.937 -15.631  1.00  0.00           H  
ATOM   3599 HD11 ILE A 253       3.319  -4.789 -18.521  1.00  0.00           H  
ATOM   3600 HD12 ILE A 253       4.178  -3.491 -19.340  1.00  0.00           H  
ATOM   3601 HD13 ILE A 253       5.072  -4.799 -18.579  1.00  0.00           H  
ATOM   3602  H   ILE A 253       5.026  -0.134 -17.750  1.00 98.42           H  
ATOM   3603  HA  ILE A 253       4.324  -1.593 -15.394  1.00 96.22           H  
ATOM   3604  N   LYS A 254       7.274  -0.155 -15.366  1.00 93.86           N  
ATOM   3605  CA  LYS A 254       8.375   0.245 -14.488  1.00 92.99           C  
ATOM   3606  C   LYS A 254       7.895   1.116 -13.311  1.00 96.36           C  
ATOM   3607  O   LYS A 254       8.427   0.969 -12.211  1.00 95.66           O  
ATOM   3608  CB  LYS A 254       9.481   0.919 -15.325  1.00  0.00           C  
ATOM   3609  CG  LYS A 254      10.787   1.171 -14.548  1.00  0.00           C  
ATOM   3610  CD  LYS A 254      11.928   1.666 -15.448  1.00  0.00           C  
ATOM   3611  CE  LYS A 254      13.251   1.817 -14.684  1.00  0.00           C  
ATOM   3612  NZ  LYS A 254      14.326   2.309 -15.561  1.00  0.00           N1+
ATOM   3613  HB2 LYS A 254       9.716   0.266 -16.166  1.00  0.00           H  
ATOM   3614  HB3 LYS A 254       9.116   1.852 -15.758  1.00  0.00           H  
ATOM   3615  HG2 LYS A 254      10.614   1.905 -13.759  1.00  0.00           H  
ATOM   3616  HG3 LYS A 254      11.092   0.250 -14.048  1.00  0.00           H  
ATOM   3617  HD2 LYS A 254      12.063   0.972 -16.280  1.00  0.00           H  
ATOM   3618  HD3 LYS A 254      11.647   2.623 -15.890  1.00  0.00           H  
ATOM   3619  HE2 LYS A 254      13.130   2.515 -13.854  1.00  0.00           H  
ATOM   3620  HE3 LYS A 254      13.555   0.860 -14.258  1.00  0.00           H  
ATOM   3621  HZ1 LYS A 254      15.181   2.397 -15.030  1.00  0.00           H  
ATOM   3622  HZ2 LYS A 254      14.469   1.658 -16.320  1.00  0.00           H  
ATOM   3623  HZ3 LYS A 254      14.070   3.212 -15.936  1.00  0.00           H  
ATOM   3624  H   LYS A 254       7.239   0.281 -16.277  1.00 93.86           H  
ATOM   3625  HA  LYS A 254       8.798  -0.666 -14.062  1.00 92.99           H  
ATOM   3626  N   TYR A 255       6.869   1.955 -13.544  1.00 92.88           N  
ATOM   3627  CA  TYR A 255       6.216   2.767 -12.514  1.00 92.83           C  
ATOM   3628  C   TYR A 255       5.391   1.913 -11.542  1.00 93.87           C  
ATOM   3629  O   TYR A 255       5.474   2.150 -10.340  1.00 93.60           O  
ATOM   3630  CB  TYR A 255       5.324   3.856 -13.150  1.00  0.00           C  
ATOM   3631  CG  TYR A 255       5.973   4.797 -14.154  1.00  0.00           C  
ATOM   3632  CD1 TYR A 255       5.160   5.432 -15.116  1.00  0.00           C  
ATOM   3633  CD2 TYR A 255       7.366   5.040 -14.153  1.00  0.00           C  
ATOM   3634  CE1 TYR A 255       5.731   6.294 -16.071  1.00  0.00           C  
ATOM   3635  CE2 TYR A 255       7.940   5.886 -15.120  1.00  0.00           C  
ATOM   3636  CZ  TYR A 255       7.121   6.526 -16.068  1.00  0.00           C  
ATOM   3637  OH  TYR A 255       7.670   7.395 -16.963  1.00  0.00           O  
ATOM   3638  HB2 TYR A 255       4.483   3.375 -13.653  1.00  0.00           H  
ATOM   3639  HB3 TYR A 255       4.888   4.474 -12.363  1.00  0.00           H  
ATOM   3640  HD1 TYR A 255       4.094   5.261 -15.125  1.00  0.00           H  
ATOM   3641  HD2 TYR A 255       8.013   4.577 -13.424  1.00  0.00           H  
ATOM   3642  HE1 TYR A 255       5.098   6.784 -16.795  1.00  0.00           H  
ATOM   3643  HE2 TYR A 255       9.004   6.067 -15.113  1.00  0.00           H  
ATOM   3644  HH  TYR A 255       7.002   7.910 -17.421  1.00  0.00           H  
ATOM   3645  H   TYR A 255       6.496   2.036 -14.480  1.00 92.88           H  
ATOM   3646  HA  TYR A 255       6.992   3.260 -11.925  1.00 92.83           H  
ATOM   3647  N   SER A 256       4.641   0.925 -12.064  1.00 87.93           N  
ATOM   3648  CA  SER A 256       3.838   0.002 -11.258  1.00 85.90           C  
ATOM   3649  C   SER A 256       4.691  -0.941 -10.388  1.00 87.93           C  
ATOM   3650  O   SER A 256       4.312  -1.174  -9.241  1.00 87.46           O  
ATOM   3651  CB  SER A 256       2.807  -0.715 -12.151  1.00  0.00           C  
ATOM   3652  OG  SER A 256       3.374  -1.709 -12.976  1.00  0.00           O  
ATOM   3653  HB2 SER A 256       2.046  -1.190 -11.530  1.00  0.00           H  
ATOM   3654  HB3 SER A 256       2.289   0.012 -12.774  1.00  0.00           H  
ATOM   3655  HG  SER A 256       3.464  -2.520 -12.467  1.00  0.00           H  
ATOM   3656  H   SER A 256       4.613   0.783 -13.065  1.00 87.93           H  
ATOM   3657  HA  SER A 256       3.262   0.624 -10.570  1.00 85.90           H  
ATOM   3658  N   ILE A 257       5.853  -1.388 -10.902  1.00 83.47           N  
ATOM   3659  CA  ILE A 257       6.895  -2.087 -10.136  1.00 82.95           C  
ATOM   3660  C   ILE A 257       7.458  -1.232  -8.984  1.00 88.83           C  
ATOM   3661  O   ILE A 257       7.638  -1.758  -7.888  1.00 88.59           O  
ATOM   3662  CB  ILE A 257       8.076  -2.554 -11.049  1.00  0.00           C  
ATOM   3663  CG1 ILE A 257       7.646  -3.755 -11.911  1.00  0.00           C  
ATOM   3664  CG2 ILE A 257       9.403  -2.902 -10.325  1.00  0.00           C  
ATOM   3665  CD1 ILE A 257       8.571  -4.028 -13.109  1.00  0.00           C  
ATOM   3666  HB  ILE A 257       8.296  -1.733 -11.730  1.00  0.00           H  
ATOM   3667 HG12 ILE A 257       7.604  -4.639 -11.277  1.00  0.00           H  
ATOM   3668 HG13 ILE A 257       6.632  -3.606 -12.279  1.00  0.00           H  
ATOM   3669 HG21 ILE A 257      10.149  -3.286 -11.019  1.00  0.00           H  
ATOM   3670 HG22 ILE A 257       9.858  -2.031  -9.853  1.00  0.00           H  
ATOM   3671 HG23 ILE A 257       9.248  -3.663  -9.558  1.00  0.00           H  
ATOM   3672 HD11 ILE A 257       8.026  -4.514 -13.916  1.00  0.00           H  
ATOM   3673 HD12 ILE A 257       8.992  -3.108 -13.513  1.00  0.00           H  
ATOM   3674 HD13 ILE A 257       9.397  -4.682 -12.831  1.00  0.00           H  
ATOM   3675  H   ILE A 257       6.081  -1.172 -11.864  1.00 83.47           H  
ATOM   3676  HA  ILE A 257       6.431  -2.970  -9.691  1.00 82.95           H  
ATOM   3677  N   ILE A 258       7.711   0.061  -9.252  1.00 86.39           N  
ATOM   3678  CA  ILE A 258       8.215   1.024  -8.270  1.00 86.49           C  
ATOM   3679  C   ILE A 258       7.208   1.342  -7.143  1.00 89.92           C  
ATOM   3680  O   ILE A 258       7.652   1.537  -6.013  1.00 90.18           O  
ATOM   3681  CB  ILE A 258       8.747   2.322  -8.957  1.00  0.00           C  
ATOM   3682  CG1 ILE A 258      10.125   2.041  -9.602  1.00  0.00           C  
ATOM   3683  CG2 ILE A 258       8.845   3.580  -8.063  1.00  0.00           C  
ATOM   3684  CD1 ILE A 258      10.594   3.127 -10.582  1.00  0.00           C  
ATOM   3685  HB  ILE A 258       8.055   2.567  -9.764  1.00  0.00           H  
ATOM   3686 HG12 ILE A 258      10.873   1.924  -8.818  1.00  0.00           H  
ATOM   3687 HG13 ILE A 258      10.106   1.087 -10.130  1.00  0.00           H  
ATOM   3688 HG21 ILE A 258       9.220   4.437  -8.621  1.00  0.00           H  
ATOM   3689 HG22 ILE A 258       7.877   3.880  -7.666  1.00  0.00           H  
ATOM   3690 HG23 ILE A 258       9.517   3.416  -7.220  1.00  0.00           H  
ATOM   3691 HD11 ILE A 258      11.270   2.708 -11.328  1.00  0.00           H  
ATOM   3692 HD12 ILE A 258       9.756   3.573 -11.118  1.00  0.00           H  
ATOM   3693 HD13 ILE A 258      11.126   3.925 -10.065  1.00  0.00           H  
ATOM   3694  H   ILE A 258       7.550   0.419 -10.184  1.00 86.39           H  
ATOM   3695  HA  ILE A 258       9.067   0.546  -7.781  1.00 86.49           H  
ATOM   3696  N   ILE A 259       5.892   1.331  -7.435  1.00 85.31           N  
ATOM   3697  CA  ILE A 259       4.825   1.461  -6.428  1.00 84.39           C  
ATOM   3698  C   ILE A 259       4.818   0.272  -5.443  1.00 86.66           C  
ATOM   3699  O   ILE A 259       4.605   0.483  -4.250  1.00 86.40           O  
ATOM   3700  CB  ILE A 259       3.406   1.612  -7.073  1.00 87.35           C  
ATOM   3701  CG1 ILE A 259       3.298   2.943  -7.846  1.00 88.16           C  
ATOM   3702  CG2 ILE A 259       2.215   1.517  -6.087  1.00 87.88           C  
ATOM   3703  CD1 ILE A 259       2.138   3.015  -8.851  1.00 92.49           C  
ATOM   3704  H   ILE A 259       5.594   1.182  -8.390  1.00 85.31           H  
ATOM   3705  HA  ILE A 259       5.030   2.364  -5.849  1.00 84.39           H  
ATOM   3706  HB  ILE A 259       3.291   0.803  -7.796  1.00 87.35           H  
ATOM   3707 HG13 ILE A 259       4.217   3.119  -8.392  1.00 88.16           H  
ATOM   3708 HG12 ILE A 259       3.217   3.767  -7.137  1.00 88.16           H  
ATOM   3709 HG21 ILE A 259       1.262   1.658  -6.597  1.00 87.88           H  
ATOM   3710 HG22 ILE A 259       2.153   0.551  -5.590  1.00 87.88           H  
ATOM   3711 HG23 ILE A 259       2.285   2.283  -5.313  1.00 87.88           H  
ATOM   3712 HD11 ILE A 259       2.483   3.408  -9.808  1.00 92.49           H  
ATOM   3713 HD12 ILE A 259       1.693   2.038  -9.042  1.00 92.49           H  
ATOM   3714 HD13 ILE A 259       1.349   3.675  -8.488  1.00 92.49           H  
ATOM   3715  N   ILE A 260       5.092  -0.936  -5.959  1.00 82.18           N  
ATOM   3716  CA  ILE A 260       5.172  -2.181  -5.196  1.00 81.05           C  
ATOM   3717  C   ILE A 260       6.450  -2.278  -4.354  1.00 84.38           C  
ATOM   3718  O   ILE A 260       6.363  -2.693  -3.199  1.00 84.08           O  
ATOM   3719  CB  ILE A 260       5.068  -3.409  -6.135  1.00  0.00           C  
ATOM   3720  CG1 ILE A 260       3.649  -3.439  -6.731  1.00  0.00           C  
ATOM   3721  CG2 ILE A 260       5.421  -4.775  -5.498  1.00  0.00           C  
ATOM   3722  CD1 ILE A 260       3.530  -4.138  -8.076  1.00  0.00           C  
ATOM   3723  HB  ILE A 260       5.766  -3.253  -6.958  1.00  0.00           H  
ATOM   3724 HG12 ILE A 260       2.974  -3.894  -6.010  1.00  0.00           H  
ATOM   3725 HG13 ILE A 260       3.279  -2.427  -6.884  1.00  0.00           H  
ATOM   3726 HG21 ILE A 260       5.400  -5.564  -6.240  1.00  0.00           H  
ATOM   3727 HG22 ILE A 260       6.428  -4.810  -5.084  1.00  0.00           H  
ATOM   3728 HG23 ILE A 260       4.721  -5.035  -4.704  1.00  0.00           H  
ATOM   3729 HD11 ILE A 260       2.687  -4.829  -8.062  1.00  0.00           H  
ATOM   3730 HD12 ILE A 260       3.331  -3.432  -8.879  1.00  0.00           H  
ATOM   3731 HD13 ILE A 260       4.439  -4.683  -8.327  1.00  0.00           H  
ATOM   3732  H   ILE A 260       5.260  -1.017  -6.953  1.00 82.18           H  
ATOM   3733  HA  ILE A 260       4.327  -2.211  -4.510  1.00 81.05           H  
ATOM   3734  N   LEU A 261       7.592  -1.874  -4.937  1.00 80.95           N  
ATOM   3735  CA  LEU A 261       8.885  -1.807  -4.258  1.00 80.62           C  
ATOM   3736  C   LEU A 261       8.900  -0.745  -3.142  1.00 84.51           C  
ATOM   3737  O   LEU A 261       9.529  -0.965  -2.107  1.00 84.27           O  
ATOM   3738  CB  LEU A 261      10.015  -1.601  -5.288  1.00  0.00           C  
ATOM   3739  CG  LEU A 261      11.450  -1.608  -4.702  1.00  0.00           C  
ATOM   3740  CD1 LEU A 261      11.775  -2.900  -3.917  1.00  0.00           C  
ATOM   3741  CD2 LEU A 261      12.491  -1.319  -5.803  1.00  0.00           C  
ATOM   3742  HB2 LEU A 261       9.943  -2.378  -6.051  1.00  0.00           H  
ATOM   3743  HB3 LEU A 261       9.849  -0.656  -5.808  1.00  0.00           H  
ATOM   3744  HG  LEU A 261      11.531  -0.780  -3.997  1.00  0.00           H  
ATOM   3745 HD11 LEU A 261      12.802  -3.232  -4.067  1.00  0.00           H  
ATOM   3746 HD12 LEU A 261      11.649  -2.741  -2.845  1.00  0.00           H  
ATOM   3747 HD13 LEU A 261      11.126  -3.728  -4.203  1.00  0.00           H  
ATOM   3748 HD21 LEU A 261      13.128  -0.480  -5.523  1.00  0.00           H  
ATOM   3749 HD22 LEU A 261      13.142  -2.170  -6.001  1.00  0.00           H  
ATOM   3750 HD23 LEU A 261      12.019  -1.058  -6.751  1.00  0.00           H  
ATOM   3751  H   LEU A 261       7.579  -1.579  -5.905  1.00 80.95           H  
ATOM   3752  HA  LEU A 261       9.042  -2.786  -3.814  1.00 80.62           H  
ATOM   3753  N   ALA A 262       8.167   0.359  -3.345  1.00 81.16           N  
ATOM   3754  CA  ALA A 262       7.945   1.374  -2.325  1.00 81.60           C  
ATOM   3755  C   ALA A 262       6.984   0.904  -1.223  1.00 84.50           C  
ATOM   3756  O   ALA A 262       7.236   1.215  -0.064  1.00 84.51           O  
ATOM   3757  CB  ALA A 262       7.442   2.656  -2.978  1.00 83.07           C  
ATOM   3758  H   ALA A 262       7.697   0.498  -4.229  1.00 81.16           H  
ATOM   3759  HA  ALA A 262       8.904   1.601  -1.855  1.00 81.60           H  
ATOM   3760  HB1 ALA A 262       7.310   3.400  -2.199  1.00 83.07           H  
ATOM   3761  HB2 ALA A 262       8.161   3.050  -3.697  1.00 83.07           H  
ATOM   3762  HB3 ALA A 262       6.489   2.515  -3.489  1.00 83.07           H  
ATOM   3763  N   PHE A 263       5.939   0.137  -1.585  1.00 79.29           N  
ATOM   3764  CA  PHE A 263       5.013  -0.513  -0.654  1.00 78.54           C  
ATOM   3765  C   PHE A 263       5.687  -1.499   0.308  1.00 82.49           C  
ATOM   3766  O   PHE A 263       5.556  -1.333   1.520  1.00 82.41           O  
ATOM   3767  CB  PHE A 263       3.795  -1.092  -1.417  1.00 79.83           C  
ATOM   3768  CG  PHE A 263       2.969  -2.170  -0.728  1.00 81.03           C  
ATOM   3769  CD1 PHE A 263       2.117  -1.852   0.350  1.00 84.56           C  
ATOM   3770  CD2 PHE A 263       3.127  -3.523  -1.096  1.00 82.70           C  
ATOM   3771  CE1 PHE A 263       1.396  -2.853   0.987  1.00 85.05           C  
ATOM   3772  CE2 PHE A 263       2.388  -4.509  -0.456  1.00 85.44           C  
ATOM   3773  CZ  PHE A 263       1.518  -4.173   0.571  1.00 83.71           C  
ATOM   3774  H   PHE A 263       5.785  -0.055  -2.566  1.00 79.29           H  
ATOM   3775  HA  PHE A 263       4.635   0.269   0.000  1.00 78.54           H  
ATOM   3776  HB3 PHE A 263       4.124  -1.494  -2.373  1.00 79.83           H  
ATOM   3777  HB2 PHE A 263       3.118  -0.278  -1.675  1.00 79.83           H  
ATOM   3778  HD1 PHE A 263       2.018  -0.832   0.679  1.00 84.56           H  
ATOM   3779  HD2 PHE A 263       3.805  -3.792  -1.893  1.00 82.70           H  
ATOM   3780  HE1 PHE A 263       0.737  -2.603   1.805  1.00 85.05           H  
ATOM   3781  HE2 PHE A 263       2.488  -5.541  -0.756  1.00 85.44           H  
ATOM   3782  HZ  PHE A 263       0.941  -4.950   1.050  1.00 83.71           H  
ATOM   3783  N   ILE A 264       6.428  -2.471  -0.247  1.00 78.36           N  
ATOM   3784  CA  ILE A 264       7.160  -3.469   0.531  1.00 77.65           C  
ATOM   3785  C   ILE A 264       8.242  -2.835   1.429  1.00 82.22           C  
ATOM   3786  O   ILE A 264       8.323  -3.226   2.587  1.00 82.08           O  
ATOM   3787  CB  ILE A 264       7.783  -4.581  -0.367  1.00  0.00           C  
ATOM   3788  CG1 ILE A 264       8.289  -5.801   0.431  1.00  0.00           C  
ATOM   3789  CG2 ILE A 264       8.890  -4.087  -1.305  1.00  0.00           C  
ATOM   3790  CD1 ILE A 264       8.596  -7.022  -0.451  1.00  0.00           C  
ATOM   3791  HB  ILE A 264       6.972  -4.928  -1.009  1.00  0.00           H  
ATOM   3792 HG12 ILE A 264       9.187  -5.535   0.991  1.00  0.00           H  
ATOM   3793 HG13 ILE A 264       7.549  -6.085   1.178  1.00  0.00           H  
ATOM   3794 HG21 ILE A 264       9.133  -4.822  -2.070  1.00  0.00           H  
ATOM   3795 HG22 ILE A 264       8.537  -3.200  -1.808  1.00  0.00           H  
ATOM   3796 HG23 ILE A 264       9.812  -3.839  -0.780  1.00  0.00           H  
ATOM   3797 HD11 ILE A 264       8.409  -7.949   0.094  1.00  0.00           H  
ATOM   3798 HD12 ILE A 264       7.978  -7.039  -1.349  1.00  0.00           H  
ATOM   3799 HD13 ILE A 264       9.640  -7.029  -0.765  1.00  0.00           H  
ATOM   3800  H   ILE A 264       6.499  -2.540  -1.254  1.00 78.36           H  
ATOM   3801  HA  ILE A 264       6.429  -3.946   1.188  1.00 77.65           H  
ATOM   3802  N   CYS A 265       8.995  -1.843   0.915  1.00 79.32           N  
ATOM   3803  CA  CYS A 265      10.091  -1.184   1.630  1.00 80.21           C  
ATOM   3804  C   CYS A 265       9.606  -0.280   2.780  1.00 86.88           C  
ATOM   3805  O   CYS A 265      10.192  -0.334   3.860  1.00 87.23           O  
ATOM   3806  CB  CYS A 265      11.034  -0.443   0.660  1.00  0.00           C  
ATOM   3807  SG  CYS A 265      12.538   0.161   1.485  1.00  0.00           S  
ATOM   3808  HB2 CYS A 265      11.351  -1.116  -0.137  1.00  0.00           H  
ATOM   3809  HB3 CYS A 265      10.521   0.395   0.185  1.00  0.00           H  
ATOM   3810  HG  CYS A 265      13.077   0.726   0.400  1.00  0.00           H  
ATOM   3811  H   CYS A 265       8.849  -1.554  -0.043  1.00 79.32           H  
ATOM   3812  HA  CYS A 265      10.681  -1.981   2.088  1.00 80.21           H  
ATOM   3813  N   CYS A 266       8.529   0.494   2.545  1.00 84.38           N  
ATOM   3814  CA  CYS A 266       7.876   1.345   3.545  1.00 84.59           C  
ATOM   3815  C   CYS A 266       7.352   0.531   4.742  1.00 87.81           C  
ATOM   3816  O   CYS A 266       7.631   0.905   5.881  1.00 88.08           O  
ATOM   3817  CB  CYS A 266       6.733   2.178   2.930  1.00 84.98           C  
ATOM   3818  SG  CYS A 266       7.377   3.630   2.050  1.00 89.99           S  
ATOM   3819  H   CYS A 266       8.107   0.495   1.625  1.00 84.38           H  
ATOM   3820  HA  CYS A 266       8.629   2.032   3.938  1.00 84.59           H  
ATOM   3821  HB3 CYS A 266       6.048   2.548   3.690  1.00 84.98           H  
ATOM   3822  HB2 CYS A 266       6.140   1.564   2.253  1.00 84.98           H  
ATOM   3823  HG  CYS A 266       6.186   4.135   1.719  1.00 89.99           H  
ATOM   3824  N   TRP A 267       6.632  -0.569   4.464  1.00 83.22           N  
ATOM   3825  CA  TRP A 267       6.045  -1.438   5.485  1.00 82.60           C  
ATOM   3826  C   TRP A 267       7.000  -2.455   6.130  1.00 86.68           C  
ATOM   3827  O   TRP A 267       6.667  -2.916   7.219  1.00 87.17           O  
ATOM   3828  CB  TRP A 267       4.763  -2.104   4.951  1.00 80.62           C  
ATOM   3829  CG  TRP A 267       3.584  -1.179   4.865  1.00 81.80           C  
ATOM   3830  CD1 TRP A 267       3.187  -0.489   3.772  1.00 84.72           C  
ATOM   3831  CD2 TRP A 267       2.702  -0.747   5.948  1.00 81.90           C  
ATOM   3832  NE1 TRP A 267       2.143   0.344   4.104  1.00 84.37           N  
ATOM   3833  CE2 TRP A 267       1.816   0.251   5.438  1.00 85.89           C  
ATOM   3834  CE3 TRP A 267       2.571  -1.079   7.318  1.00 83.23           C  
ATOM   3835  CZ2 TRP A 267       0.878   0.911   6.250  1.00 85.44           C  
ATOM   3836  CZ3 TRP A 267       1.620  -0.435   8.138  1.00 84.93           C  
ATOM   3837  CH2 TRP A 267       0.784   0.567   7.608  1.00 85.72           C  
ATOM   3838  H   TRP A 267       6.451  -0.823   3.502  1.00 83.22           H  
ATOM   3839  HA  TRP A 267       5.738  -0.818   6.323  1.00 82.60           H  
ATOM   3840  HB3 TRP A 267       4.466  -2.915   5.617  1.00 80.62           H  
ATOM   3841  HB2 TRP A 267       4.943  -2.565   3.979  1.00 80.62           H  
ATOM   3842  HD1 TRP A 267       3.632  -0.565   2.794  1.00 84.72           H  
ATOM   3843  HE1 TRP A 267       1.697   0.949   3.425  1.00 84.37           H  
ATOM   3844  HE3 TRP A 267       3.220  -1.830   7.744  1.00 83.23           H  
ATOM   3845  HZ2 TRP A 267       0.239   1.677   5.834  1.00 85.44           H  
ATOM   3846  HZ3 TRP A 267       1.543  -0.698   9.182  1.00 84.93           H  
ATOM   3847  HH2 TRP A 267       0.077   1.077   8.243  1.00 85.72           H  
ATOM   3848  N   SER A 268       8.149  -2.770   5.504  1.00 82.23           N  
ATOM   3849  CA  SER A 268       9.137  -3.753   5.982  1.00 81.79           C  
ATOM   3850  C   SER A 268       9.606  -3.603   7.450  1.00 85.77           C  
ATOM   3851  O   SER A 268       9.468  -4.583   8.185  1.00 85.68           O  
ATOM   3852  CB  SER A 268      10.323  -3.847   4.991  1.00  0.00           C  
ATOM   3853  OG  SER A 268      11.308  -4.772   5.409  1.00  0.00           O  
ATOM   3854  HB2 SER A 268       9.987  -4.197   4.020  1.00  0.00           H  
ATOM   3855  HB3 SER A 268      10.790  -2.876   4.829  1.00  0.00           H  
ATOM   3856  HG  SER A 268      12.020  -4.773   4.764  1.00  0.00           H  
ATOM   3857  H   SER A 268       8.346  -2.354   4.604  1.00 82.23           H  
ATOM   3858  HA  SER A 268       8.621  -4.712   5.947  1.00 81.79           H  
ATOM   3859  N   PRO A 269      10.108  -2.417   7.882  1.00 81.80           N  
ATOM   3860  CA  PRO A 269      10.540  -2.234   9.281  1.00 82.24           C  
ATOM   3861  C   PRO A 269       9.393  -2.295  10.304  1.00 85.11           C  
ATOM   3862  O   PRO A 269       9.629  -2.732  11.429  1.00 85.00           O  
ATOM   3863  CB  PRO A 269      11.240  -0.865   9.282  1.00 84.90           C  
ATOM   3864  CG  PRO A 269      10.597  -0.107   8.133  1.00 88.81           C  
ATOM   3865  CD  PRO A 269      10.363  -1.203   7.101  1.00 83.60           C  
ATOM   3866  HA  PRO A 269      11.265  -3.005   9.548  1.00 82.24           H  
ATOM   3867  HB3 PRO A 269      12.303  -1.004   9.078  1.00 84.90           H  
ATOM   3868  HB2 PRO A 269      11.162  -0.328  10.228  1.00 84.90           H  
ATOM   3869  HG3 PRO A 269      11.206   0.716   7.758  1.00 88.81           H  
ATOM   3870  HG2 PRO A 269       9.639   0.305   8.455  1.00 88.81           H  
ATOM   3871  HD2 PRO A 269       9.555  -0.914   6.435  1.00 83.60           H  
ATOM   3872  HD3 PRO A 269      11.263  -1.352   6.504  1.00 83.60           H  
ATOM   3873  N   TYR A 270       8.181  -1.883   9.893  1.00 79.96           N  
ATOM   3874  CA  TYR A 270       6.989  -1.935  10.731  1.00 78.44           C  
ATOM   3875  C   TYR A 270       6.418  -3.348  10.869  1.00 80.88           C  
ATOM   3876  O   TYR A 270       5.913  -3.655  11.942  1.00 80.73           O  
ATOM   3877  CB  TYR A 270       5.922  -0.966  10.208  1.00  0.00           C  
ATOM   3878  CG  TYR A 270       4.763  -0.765  11.172  1.00  0.00           C  
ATOM   3879  CD1 TYR A 270       3.575  -1.512  11.033  1.00  0.00           C  
ATOM   3880  CD2 TYR A 270       4.893   0.135  12.250  1.00  0.00           C  
ATOM   3881  CE1 TYR A 270       2.532  -1.358  11.965  1.00  0.00           C  
ATOM   3882  CE2 TYR A 270       3.844   0.310  13.165  1.00  0.00           C  
ATOM   3883  CZ  TYR A 270       2.661  -0.435  13.022  1.00  0.00           C  
ATOM   3884  OH  TYR A 270       1.664  -0.277  13.937  1.00  0.00           O  
ATOM   3885  HB2 TYR A 270       6.399  -0.006  10.030  1.00  0.00           H  
ATOM   3886  HB3 TYR A 270       5.542  -1.291   9.238  1.00  0.00           H  
ATOM   3887  HD1 TYR A 270       3.471  -2.225  10.228  1.00  0.00           H  
ATOM   3888  HD2 TYR A 270       5.803   0.688  12.397  1.00  0.00           H  
ATOM   3889  HE1 TYR A 270       1.640  -1.957  11.865  1.00  0.00           H  
ATOM   3890  HE2 TYR A 270       3.960   1.001  13.987  1.00  0.00           H  
ATOM   3891  HH  TYR A 270       1.863   0.425  14.560  1.00  0.00           H  
ATOM   3892  H   TYR A 270       8.056  -1.542   8.950  1.00 79.96           H  
ATOM   3893  HA  TYR A 270       7.270  -1.604  11.733  1.00 78.44           H  
ATOM   3894  N   PHE A 271       6.513  -4.181   9.817  1.00 75.89           N  
ATOM   3895  CA  PHE A 271       6.059  -5.574   9.843  1.00 74.72           C  
ATOM   3896  C   PHE A 271       6.952  -6.444  10.744  1.00 78.08           C  
ATOM   3897  O   PHE A 271       6.438  -7.358  11.386  1.00 77.33           O  
ATOM   3898  CB  PHE A 271       5.973  -6.140   8.408  1.00  0.00           C  
ATOM   3899  CG  PHE A 271       4.645  -6.821   8.151  1.00  0.00           C  
ATOM   3900  CD1 PHE A 271       3.535  -6.053   7.746  1.00  0.00           C  
ATOM   3901  CD2 PHE A 271       4.446  -8.161   8.543  1.00  0.00           C  
ATOM   3902  CE1 PHE A 271       2.278  -6.635   7.666  1.00  0.00           C  
ATOM   3903  CE2 PHE A 271       3.179  -8.721   8.464  1.00  0.00           C  
ATOM   3904  CZ  PHE A 271       2.103  -7.966   8.014  1.00  0.00           C  
ATOM   3905  HB2 PHE A 271       6.098  -5.357   7.662  1.00  0.00           H  
ATOM   3906  HB3 PHE A 271       6.776  -6.854   8.211  1.00  0.00           H  
ATOM   3907  HD1 PHE A 271       3.658  -5.006   7.510  1.00  0.00           H  
ATOM   3908  HD2 PHE A 271       5.270  -8.746   8.923  1.00  0.00           H  
ATOM   3909  HE1 PHE A 271       1.430  -6.047   7.348  1.00  0.00           H  
ATOM   3910  HE2 PHE A 271       3.032  -9.743   8.775  1.00  0.00           H  
ATOM   3911  HZ  PHE A 271       1.118  -8.404   7.954  1.00  0.00           H  
ATOM   3912  H   PHE A 271       6.914  -3.852   8.948  1.00 75.89           H  
ATOM   3913  HA  PHE A 271       5.057  -5.567  10.280  1.00 74.72           H  
ATOM   3914  N   LEU A 272       8.249  -6.099  10.823  1.00 74.56           N  
ATOM   3915  CA  LEU A 272       9.188  -6.633  11.805  1.00 74.44           C  
ATOM   3916  C   LEU A 272       8.821  -6.206  13.240  1.00 77.71           C  
ATOM   3917  O   LEU A 272       8.863  -7.055  14.126  1.00 77.60           O  
ATOM   3918  CB  LEU A 272      10.626  -6.227  11.404  1.00  0.00           C  
ATOM   3919  CG  LEU A 272      11.754  -6.640  12.381  1.00  0.00           C  
ATOM   3920  CD1 LEU A 272      11.799  -8.163  12.629  1.00  0.00           C  
ATOM   3921  CD2 LEU A 272      13.115  -6.084  11.912  1.00  0.00           C  
ATOM   3922  HB2 LEU A 272      10.843  -6.639  10.417  1.00  0.00           H  
ATOM   3923  HB3 LEU A 272      10.660  -5.144  11.281  1.00  0.00           H  
ATOM   3924  HG  LEU A 272      11.559  -6.163  13.342  1.00  0.00           H  
ATOM   3925 HD11 LEU A 272      12.815  -8.558  12.639  1.00  0.00           H  
ATOM   3926 HD12 LEU A 272      11.357  -8.407  13.596  1.00  0.00           H  
ATOM   3927 HD13 LEU A 272      11.248  -8.718  11.870  1.00  0.00           H  
ATOM   3928 HD21 LEU A 272      13.600  -5.522  12.711  1.00  0.00           H  
ATOM   3929 HD22 LEU A 272      13.806  -6.868  11.600  1.00  0.00           H  
ATOM   3930 HD23 LEU A 272      13.009  -5.405  11.064  1.00  0.00           H  
ATOM   3931  H   LEU A 272       8.594  -5.345  10.245  1.00 74.56           H  
ATOM   3932  HA  LEU A 272       9.115  -7.721  11.760  1.00 74.44           H  
ATOM   3933  N   PHE A 273       8.440  -4.929  13.436  1.00 73.81           N  
ATOM   3934  CA  PHE A 273       8.033  -4.379  14.737  1.00 73.95           C  
ATOM   3935  C   PHE A 273       6.661  -4.922  15.193  1.00 77.30           C  
ATOM   3936  O   PHE A 273       6.445  -5.065  16.393  1.00 77.63           O  
ATOM   3937  CB  PHE A 273       8.014  -2.836  14.668  1.00 75.89           C  
ATOM   3938  CG  PHE A 273       8.438  -2.144  15.956  1.00 78.05           C  
ATOM   3939  CD1 PHE A 273       7.594  -2.115  17.087  1.00 80.47           C  
ATOM   3940  CD2 PHE A 273       9.750  -1.642  16.081  1.00 81.52           C  
ATOM   3941  CE1 PHE A 273       8.026  -1.529  18.269  1.00 82.00           C  
ATOM   3942  CE2 PHE A 273      10.167  -1.066  17.274  1.00 84.89           C  
ATOM   3943  CZ  PHE A 273       9.304  -0.998  18.360  1.00 82.26           C  
ATOM   3944  H   PHE A 273       8.432  -4.286  12.657  1.00 73.81           H  
ATOM   3945  HA  PHE A 273       8.798  -4.675  15.454  1.00 73.95           H  
ATOM   3946  HB3 PHE A 273       7.023  -2.477  14.389  1.00 75.89           H  
ATOM   3947  HB2 PHE A 273       8.673  -2.490  13.874  1.00 75.89           H  
ATOM   3948  HD1 PHE A 273       6.613  -2.559  17.051  1.00 80.47           H  
ATOM   3949  HD2 PHE A 273      10.437  -1.703  15.250  1.00 81.52           H  
ATOM   3950  HE1 PHE A 273       7.371  -1.504  19.126  1.00 82.00           H  
ATOM   3951  HE2 PHE A 273      11.171  -0.684  17.361  1.00 84.89           H  
ATOM   3952  HZ  PHE A 273       9.636  -0.551  19.286  1.00 82.26           H  
ATOM   3953  N   ASP A 274       5.773  -5.229  14.232  1.00 72.69           N  
ATOM   3954  CA  ASP A 274       4.447  -5.816  14.426  1.00 71.90           C  
ATOM   3955  C   ASP A 274       4.561  -7.254  14.958  1.00 76.48           C  
ATOM   3956  O   ASP A 274       3.804  -7.612  15.856  1.00 76.55           O  
ATOM   3957  CB  ASP A 274       3.619  -5.733  13.116  1.00  0.00           C  
ATOM   3958  CG  ASP A 274       2.121  -6.042  13.228  1.00  0.00           C  
ATOM   3959  OD1 ASP A 274       1.589  -6.033  14.359  1.00  0.00           O  
ATOM   3960  OD2 ASP A 274       1.510  -6.211  12.151  1.00  0.00           O1-
ATOM   3961  HB2 ASP A 274       3.696  -4.725  12.708  1.00  0.00           H  
ATOM   3962  HB3 ASP A 274       4.047  -6.420  12.385  1.00  0.00           H  
ATOM   3963  H   ASP A 274       6.017  -5.031  13.270  1.00 72.69           H  
ATOM   3964  HA  ASP A 274       3.948  -5.231  15.198  1.00 71.90           H  
ATOM   3965  N   ILE A 275       5.546  -8.017  14.448  1.00 73.84           N  
ATOM   3966  CA  ILE A 275       5.900  -9.345  14.948  1.00 74.06           C  
ATOM   3967  C   ILE A 275       6.682  -9.277  16.281  1.00 79.56           C  
ATOM   3968  O   ILE A 275       6.436 -10.103  17.160  1.00 79.49           O  
ATOM   3969  CB  ILE A 275       6.709 -10.166  13.898  1.00  0.00           C  
ATOM   3970  CG1 ILE A 275       5.861 -10.441  12.633  1.00  0.00           C  
ATOM   3971  CG2 ILE A 275       7.280 -11.505  14.426  1.00  0.00           C  
ATOM   3972  CD1 ILE A 275       6.699 -10.837  11.407  1.00  0.00           C  
ATOM   3973  HB  ILE A 275       7.555  -9.547  13.594  1.00  0.00           H  
ATOM   3974 HG12 ILE A 275       5.134 -11.226  12.845  1.00  0.00           H  
ATOM   3975 HG13 ILE A 275       5.269  -9.567  12.367  1.00  0.00           H  
ATOM   3976 HG21 ILE A 275       7.769 -12.071  13.633  1.00  0.00           H  
ATOM   3977 HG22 ILE A 275       8.030 -11.359  15.203  1.00  0.00           H  
ATOM   3978 HG23 ILE A 275       6.489 -12.134  14.836  1.00  0.00           H  
ATOM   3979 HD11 ILE A 275       6.555 -11.889  11.159  1.00  0.00           H  
ATOM   3980 HD12 ILE A 275       6.414 -10.246  10.537  1.00  0.00           H  
ATOM   3981 HD13 ILE A 275       7.766 -10.677  11.564  1.00  0.00           H  
ATOM   3982  H   ILE A 275       6.122  -7.650  13.703  1.00 73.84           H  
ATOM   3983  HA  ILE A 275       4.969  -9.877  15.129  1.00 74.06           H  
ATOM   3984  N   LEU A 276       7.584  -8.289  16.426  1.00 78.14           N  
ATOM   3985  CA  LEU A 276       8.376  -8.048  17.637  1.00 79.97           C  
ATOM   3986  C   LEU A 276       7.478  -7.757  18.847  1.00 86.27           C  
ATOM   3987  O   LEU A 276       7.553  -8.489  19.830  1.00 86.29           O  
ATOM   3988  CB  LEU A 276       9.390  -6.907  17.390  1.00  0.00           C  
ATOM   3989  CG  LEU A 276      10.373  -6.610  18.546  1.00  0.00           C  
ATOM   3990  CD1 LEU A 276      11.335  -7.790  18.805  1.00  0.00           C  
ATOM   3991  CD2 LEU A 276      11.114  -5.275  18.306  1.00  0.00           C  
ATOM   3992  HB2 LEU A 276       9.966  -7.114  16.487  1.00  0.00           H  
ATOM   3993  HB3 LEU A 276       8.825  -5.999  17.189  1.00  0.00           H  
ATOM   3994  HG  LEU A 276       9.797  -6.466  19.461  1.00  0.00           H  
ATOM   3995 HD11 LEU A 276      12.374  -7.477  18.899  1.00  0.00           H  
ATOM   3996 HD12 LEU A 276      11.073  -8.302  19.731  1.00  0.00           H  
ATOM   3997 HD13 LEU A 276      11.296  -8.531  18.007  1.00  0.00           H  
ATOM   3998 HD21 LEU A 276      10.920  -4.578  19.121  1.00  0.00           H  
ATOM   3999 HD22 LEU A 276      12.194  -5.395  18.232  1.00  0.00           H  
ATOM   4000 HD23 LEU A 276      10.789  -4.784  17.388  1.00  0.00           H  
ATOM   4001  H   LEU A 276       7.752  -7.656  15.655  1.00 78.14           H  
ATOM   4002  HA  LEU A 276       8.930  -8.966  17.843  1.00 79.97           H  
ATOM   4003  N   ASP A 277       6.614  -6.737  18.718  1.00 84.78           N  
ATOM   4004  CA  ASP A 277       5.619  -6.340  19.712  1.00 85.91           C  
ATOM   4005  C   ASP A 277       4.242  -6.988  19.473  1.00 91.24           C  
ATOM   4006  O   ASP A 277       3.244  -6.446  19.942  1.00 90.84           O  
ATOM   4007  CB  ASP A 277       5.553  -4.816  20.015  1.00  0.00           C  
ATOM   4008  CG  ASP A 277       6.858  -4.154  20.494  1.00  0.00           C  
ATOM   4009  OD1 ASP A 277       7.954  -4.587  20.080  1.00  0.00           O  
ATOM   4010  OD2 ASP A 277       6.740  -3.164  21.250  1.00  0.00           O1-
ATOM   4011  HB2 ASP A 277       5.184  -4.273  19.143  1.00  0.00           H  
ATOM   4012  HB3 ASP A 277       4.833  -4.676  20.819  1.00  0.00           H  
ATOM   4013  H   ASP A 277       6.622  -6.188  17.866  1.00 84.78           H  
ATOM   4014  HA  ASP A 277       5.909  -6.785  20.660  1.00 85.91           H  
ATOM   4015  N   ASN A 278       4.213  -8.190  18.864  1.00 89.09           N  
ATOM   4016  CA  ASN A 278       3.210  -9.204  19.209  1.00 89.29           C  
ATOM   4017  C   ASN A 278       3.706 -10.012  20.427  1.00 97.15           C  
ATOM   4018  O   ASN A 278       2.885 -10.478  21.213  1.00 97.05           O  
ATOM   4019  CB  ASN A 278       2.786 -10.086  17.987  1.00  0.00           C  
ATOM   4020  CG  ASN A 278       3.534 -11.399  17.684  1.00  0.00           C  
ATOM   4021  OD1 ASN A 278       4.014 -11.602  16.576  1.00  0.00           O  
ATOM   4022  ND2 ASN A 278       3.592 -12.338  18.627  1.00  0.00           N  
ATOM   4023  HB2 ASN A 278       1.760 -10.406  18.149  1.00  0.00           H  
ATOM   4024  HB3 ASN A 278       2.731  -9.483  17.084  1.00  0.00           H  
ATOM   4025 HD22 ASN A 278       4.062 -13.218  18.450  1.00  0.00           H  
ATOM   4026 HD21 ASN A 278       3.186 -12.182  19.540  1.00  0.00           H  
ATOM   4027  H   ASN A 278       5.051  -8.534  18.416  1.00 89.09           H  
ATOM   4028  HA  ASN A 278       2.292  -8.739  19.574  1.00 89.29           H  
ATOM   4029  N   PHE A 279       5.034 -10.219  20.505  1.00 96.90           N  
ATOM   4030  CA  PHE A 279       5.712 -11.006  21.530  1.00 99.13           C  
ATOM   4031  C   PHE A 279       6.157 -10.150  22.728  1.00106.72           C  
ATOM   4032  O   PHE A 279       6.220 -10.657  23.846  1.00106.99           O  
ATOM   4033  CB  PHE A 279       6.864 -11.800  20.876  1.00  0.00           C  
ATOM   4034  CG  PHE A 279       7.758 -12.552  21.845  1.00  0.00           C  
ATOM   4035  CD1 PHE A 279       7.288 -13.732  22.459  1.00  0.00           C  
ATOM   4036  CD2 PHE A 279       8.971 -11.982  22.287  1.00  0.00           C  
ATOM   4037  CE1 PHE A 279       8.043 -14.346  23.448  1.00  0.00           C  
ATOM   4038  CE2 PHE A 279       9.712 -12.613  23.277  1.00  0.00           C  
ATOM   4039  CZ  PHE A 279       9.252 -13.791  23.852  1.00  0.00           C  
ATOM   4040  HB2 PHE A 279       6.432 -12.531  20.191  1.00  0.00           H  
ATOM   4041  HB3 PHE A 279       7.482 -11.145  20.261  1.00  0.00           H  
ATOM   4042  HD1 PHE A 279       6.334 -14.149  22.173  1.00  0.00           H  
ATOM   4043  HD2 PHE A 279       9.319 -11.049  21.868  1.00  0.00           H  
ATOM   4044  HE1 PHE A 279       7.684 -15.251  23.916  1.00  0.00           H  
ATOM   4045  HE2 PHE A 279      10.643 -12.178  23.610  1.00  0.00           H  
ATOM   4046  HZ  PHE A 279       9.830 -14.271  24.627  1.00  0.00           H  
ATOM   4047  H   PHE A 279       5.634  -9.821  19.796  1.00 96.90           H  
ATOM   4048  HA  PHE A 279       5.017 -11.748  21.917  1.00 99.13           H  
ATOM   4049  N   ASN A 280       6.431  -8.862  22.478  1.00105.41           N  
ATOM   4050  CA  ASN A 280       6.723  -7.850  23.485  1.00107.12           C  
ATOM   4051  C   ASN A 280       5.417  -7.113  23.825  1.00112.98           C  
ATOM   4052  O   ASN A 280       5.275  -5.934  23.501  1.00112.26           O  
ATOM   4053  CB  ASN A 280       7.854  -6.934  22.953  1.00108.40           C  
ATOM   4054  CG  ASN A 280       9.232  -7.596  23.021  1.00132.61           C  
ATOM   4055  OD1 ASN A 280       9.678  -8.221  22.063  1.00126.85           O  
ATOM   4056  ND2 ASN A 280       9.918  -7.461  24.158  1.00125.09           N  
ATOM   4057  H   ASN A 280       6.411  -8.538  21.521  1.00105.41           H  
ATOM   4058  HA  ASN A 280       7.088  -8.360  24.379  1.00107.12           H  
ATOM   4059  HB3 ASN A 280       7.896  -6.013  23.529  1.00108.40           H  
ATOM   4060  HB2 ASN A 280       7.667  -6.619  21.930  1.00108.40           H  
ATOM   4061 HD22 ASN A 280      10.821  -7.903  24.254  1.00125.09           H  
ATOM   4062 HD21 ASN A 280       9.524  -6.959  24.939  1.00125.09           H  
ATOM   4063  N   LEU A 281       4.507  -7.829  24.513  1.00111.47           N  
ATOM   4064  CA  LEU A 281       3.343  -7.251  25.201  1.00111.93           C  
ATOM   4065  C   LEU A 281       3.681  -6.902  26.665  1.00118.39           C  
ATOM   4066  O   LEU A 281       3.004  -6.065  27.259  1.00118.28           O  
ATOM   4067  CB  LEU A 281       2.123  -8.204  25.162  1.00  0.00           C  
ATOM   4068  CG  LEU A 281       1.800  -8.839  23.793  1.00  0.00           C  
ATOM   4069  CD1 LEU A 281       0.530  -9.708  23.859  1.00  0.00           C  
ATOM   4070  CD2 LEU A 281       1.711  -7.806  22.663  1.00  0.00           C  
ATOM   4071  HB2 LEU A 281       2.257  -8.998  25.895  1.00  0.00           H  
ATOM   4072  HB3 LEU A 281       1.247  -7.648  25.503  1.00  0.00           H  
ATOM   4073  HG  LEU A 281       2.623  -9.511  23.559  1.00  0.00           H  
ATOM   4074 HD11 LEU A 281      -0.359  -9.151  23.564  1.00  0.00           H  
ATOM   4075 HD12 LEU A 281       0.608 -10.565  23.193  1.00  0.00           H  
ATOM   4076 HD13 LEU A 281       0.350 -10.090  24.865  1.00  0.00           H  
ATOM   4077 HD21 LEU A 281       2.681  -7.679  22.185  1.00  0.00           H  
ATOM   4078 HD22 LEU A 281       1.002  -8.096  21.889  1.00  0.00           H  
ATOM   4079 HD23 LEU A 281       1.404  -6.840  23.052  1.00  0.00           H  
ATOM   4080  H   LEU A 281       4.681  -8.809  24.698  1.00111.47           H  
ATOM   4081  HA  LEU A 281       3.060  -6.328  24.703  1.00111.93           H  
ATOM   4082  N   LEU A 282       4.727  -7.550  27.206  1.00116.55           N  
ATOM   4083  CA  LEU A 282       5.224  -7.430  28.574  1.00117.57           C  
ATOM   4084  C   LEU A 282       5.998  -6.137  28.966  1.00122.13           C  
ATOM   4085  O   LEU A 282       5.878  -5.760  30.133  1.00122.20           O  
ATOM   4086  CB  LEU A 282       6.060  -8.707  28.854  1.00  0.00           C  
ATOM   4087  CG  LEU A 282       6.614  -8.896  30.287  1.00  0.00           C  
ATOM   4088  CD1 LEU A 282       5.493  -8.932  31.349  1.00  0.00           C  
ATOM   4089  CD2 LEU A 282       7.528 -10.138  30.362  1.00  0.00           C  
ATOM   4090  HB2 LEU A 282       5.455  -9.582  28.606  1.00  0.00           H  
ATOM   4091  HB3 LEU A 282       6.897  -8.724  28.154  1.00  0.00           H  
ATOM   4092  HG  LEU A 282       7.256  -8.046  30.520  1.00  0.00           H  
ATOM   4093 HD11 LEU A 282       5.644  -9.711  32.096  1.00  0.00           H  
ATOM   4094 HD12 LEU A 282       5.444  -7.985  31.886  1.00  0.00           H  
ATOM   4095 HD13 LEU A 282       4.514  -9.105  30.902  1.00  0.00           H  
ATOM   4096 HD21 LEU A 282       8.505  -9.876  30.768  1.00  0.00           H  
ATOM   4097 HD22 LEU A 282       7.116 -10.927  30.991  1.00  0.00           H  
ATOM   4098 HD23 LEU A 282       7.698 -10.581  29.380  1.00  0.00           H  
ATOM   4099  H   LEU A 282       5.193  -8.246  26.642  1.00116.55           H  
ATOM   4100  HA  LEU A 282       4.342  -7.463  29.216  1.00117.57           H  
ATOM   4101  N   PRO A 283       6.807  -5.496  28.083  1.00119.10           N  
ATOM   4102  CA  PRO A 283       7.847  -4.557  28.556  1.00119.69           C  
ATOM   4103  C   PRO A 283       7.364  -3.121  28.820  1.00123.58           C  
ATOM   4104  O   PRO A 283       6.271  -2.733  28.406  1.00121.60           O  
ATOM   4105  CD  PRO A 283       6.975  -5.755  26.652  1.00  0.00           C  
ATOM   4106  CB  PRO A 283       8.886  -4.586  27.427  1.00  0.00           C  
ATOM   4107  CG  PRO A 283       8.053  -4.792  26.182  1.00  0.00           C  
ATOM   4108  HD3 PRO A 283       7.288  -6.788  26.496  1.00  0.00           H  
ATOM   4109  HD2 PRO A 283       6.059  -5.564  26.098  1.00  0.00           H  
ATOM   4110  HB2 PRO A 283       9.508  -3.691  27.367  1.00  0.00           H  
ATOM   4111  HB3 PRO A 283       9.554  -5.436  27.570  1.00  0.00           H  
ATOM   4112  HG3 PRO A 283       8.638  -5.164  25.349  1.00  0.00           H  
ATOM   4113  HG2 PRO A 283       7.593  -3.848  25.883  1.00  0.00           H  
ATOM   4114  HA  PRO A 283       8.310  -4.932  29.471  1.00119.69           H  
ATOM   4115  N   ASP A 284       8.253  -2.365  29.484  1.00 31.02           N  
ATOM   4116  CA  ASP A 284       8.145  -0.931  29.750  1.00 32.28           C  
ATOM   4117  C   ASP A 284       8.634  -0.114  28.522  1.00 31.44           C  
ATOM   4118  O   ASP A 284       9.204  -0.668  27.580  1.00 32.07           O  
ATOM   4119  CB  ASP A 284       8.904  -0.609  31.067  1.00  0.00           C  
ATOM   4120  CG  ASP A 284       8.618   0.757  31.711  1.00  0.00           C  
ATOM   4121  OD1 ASP A 284       9.400   1.121  32.617  1.00  0.00           O  
ATOM   4122  OD2 ASP A 284       7.602   1.387  31.345  1.00  0.00           O1-
ATOM   4123  HB2 ASP A 284       8.647  -1.363  31.811  1.00  0.00           H  
ATOM   4124  HB3 ASP A 284       9.974  -0.696  30.885  1.00  0.00           H  
ATOM   4125  H   ASP A 284       9.123  -2.785  29.774  1.00  0.00           H  
ATOM   4126  HA  ASP A 284       7.086  -0.702  29.893  1.00  0.00           H  
ATOM   4127  N   THR A 285       8.334   1.190  28.552  1.00 31.02           N  
ATOM   4128  CA  THR A 285       8.325   2.148  27.444  1.00 30.54           C  
ATOM   4129  C   THR A 285       9.669   2.516  26.770  1.00 30.29           C  
ATOM   4130  O   THR A 285       9.610   3.070  25.671  1.00 30.82           O  
ATOM   4131  CB  THR A 285       7.704   3.484  27.942  1.00  0.00           C  
ATOM   4132  OG1 THR A 285       8.565   4.144  28.857  1.00  0.00           O  
ATOM   4133  CG2 THR A 285       6.304   3.350  28.562  1.00  0.00           C  
ATOM   4134  HB  THR A 285       7.608   4.149  27.086  1.00  0.00           H  
ATOM   4135  HG1 THR A 285       8.041   4.664  29.479  1.00  0.00           H  
ATOM   4136 HG21 THR A 285       5.897   4.329  28.816  1.00  0.00           H  
ATOM   4137 HG22 THR A 285       5.611   2.879  27.866  1.00  0.00           H  
ATOM   4138 HG23 THR A 285       6.313   2.756  29.475  1.00  0.00           H  
ATOM   4139  H   THR A 285       7.934   1.549  29.411  1.00  0.00           H  
ATOM   4140  HA  THR A 285       7.692   1.725  26.666  1.00  0.00           H  
ATOM   4141  N   GLN A 286      10.818   2.272  27.429  1.00 27.98           N  
ATOM   4142  CA  GLN A 286      12.135   2.844  27.101  1.00 27.56           C  
ATOM   4143  C   GLN A 286      12.577   2.627  25.643  1.00 27.51           C  
ATOM   4144  O   GLN A 286      12.858   1.494  25.251  1.00 28.08           O  
ATOM   4145  CB  GLN A 286      13.227   2.348  28.080  1.00  0.00           C  
ATOM   4146  CG  GLN A 286      13.083   2.840  29.540  1.00  0.00           C  
ATOM   4147  CD  GLN A 286      12.039   2.077  30.360  1.00  0.00           C  
ATOM   4148  OE1 GLN A 286      11.588   1.006  29.964  1.00  0.00           O  
ATOM   4149  NE2 GLN A 286      11.656   2.615  31.517  1.00  0.00           N  
ATOM   4150  HB2 GLN A 286      13.300   1.260  28.048  1.00  0.00           H  
ATOM   4151  HB3 GLN A 286      14.195   2.703  27.720  1.00  0.00           H  
ATOM   4152  HG2 GLN A 286      14.039   2.716  30.051  1.00  0.00           H  
ATOM   4153  HG3 GLN A 286      12.860   3.907  29.561  1.00  0.00           H  
ATOM   4154 HE22 GLN A 286      10.941   2.148  32.067  1.00  0.00           H  
ATOM   4155 HE21 GLN A 286      12.055   3.482  31.853  1.00  0.00           H  
ATOM   4156  H   GLN A 286      10.771   1.783  28.314  1.00  0.00           H  
ATOM   4157  HA  GLN A 286      12.036   3.920  27.257  1.00  0.00           H  
ATOM   4158  N   GLU A 287      12.594   3.734  24.878  1.00128.06           N  
ATOM   4159  CA  GLU A 287      12.930   3.843  23.452  1.00125.88           C  
ATOM   4160  C   GLU A 287      12.000   3.084  22.481  1.00122.91           C  
ATOM   4161  O   GLU A 287      12.255   3.117  21.278  1.00122.18           O  
ATOM   4162  CB  GLU A 287      14.422   3.531  23.190  1.00  0.00           C  
ATOM   4163  CG  GLU A 287      15.379   4.492  23.918  1.00  0.00           C  
ATOM   4164  CD  GLU A 287      16.838   4.216  23.557  1.00  0.00           C  
ATOM   4165  OE1 GLU A 287      17.576   3.768  24.461  1.00  0.00           O  
ATOM   4166  OE2 GLU A 287      17.188   4.461  22.382  1.00  0.00           O1-
ATOM   4167  HB2 GLU A 287      14.646   2.505  23.482  1.00  0.00           H  
ATOM   4168  HB3 GLU A 287      14.627   3.583  22.119  1.00  0.00           H  
ATOM   4169  HG2 GLU A 287      15.151   5.524  23.649  1.00  0.00           H  
ATOM   4170  HG3 GLU A 287      15.255   4.414  24.998  1.00  0.00           H  
ATOM   4171  HA  GLU A 287      12.775   4.894  23.209  1.00125.88           H  
ATOM   4172  H   GLU A 287      12.338   4.608  25.315  1.00  0.00           H  
ATOM   4173  N   ARG A 288      10.913   2.470  22.980  1.00113.98           N  
ATOM   4174  CA  ARG A 288       9.875   1.855  22.150  1.00109.71           C  
ATOM   4175  C   ARG A 288       9.050   2.905  21.402  1.00109.13           C  
ATOM   4176  O   ARG A 288       8.692   2.660  20.255  1.00107.92           O  
ATOM   4177  CB  ARG A 288       8.970   0.931  22.981  1.00  0.00           C  
ATOM   4178  CG  ARG A 288       9.755  -0.199  23.653  1.00  0.00           C  
ATOM   4179  CD  ARG A 288       8.866  -1.307  24.224  1.00  0.00           C  
ATOM   4180  NE  ARG A 288       9.704  -2.439  24.629  1.00  0.00           N  
ATOM   4181  CZ  ARG A 288      10.050  -3.466  23.834  1.00  0.00           C  
ATOM   4182  NH1 ARG A 288       9.495  -3.638  22.626  1.00  0.00           N  
ATOM   4183  NH2 ARG A 288      10.977  -4.334  24.256  1.00  0.00           N1+
ATOM   4184  HB2 ARG A 288       8.398   1.489  23.724  1.00  0.00           H  
ATOM   4185  HB3 ARG A 288       8.242   0.485  22.306  1.00  0.00           H  
ATOM   4186  HG2 ARG A 288      10.493  -0.634  22.978  1.00  0.00           H  
ATOM   4187  HG3 ARG A 288      10.318   0.251  24.472  1.00  0.00           H  
ATOM   4188  HD2 ARG A 288       8.443  -0.936  25.156  1.00  0.00           H  
ATOM   4189  HD3 ARG A 288       8.018  -1.576  23.595  1.00  0.00           H  
ATOM   4190  HE  ARG A 288      10.144  -2.350  25.535  1.00  0.00           H  
ATOM   4191 HH12 ARG A 288       9.756  -4.412  22.030  1.00  0.00           H  
ATOM   4192 HH11 ARG A 288       8.743  -3.037  22.310  1.00  0.00           H  
ATOM   4193 HH22 ARG A 288      11.250  -5.110  23.670  1.00  0.00           H  
ATOM   4194 HH21 ARG A 288      11.420  -4.213  25.156  1.00  0.00           H  
ATOM   4195  H   ARG A 288      10.746   2.481  23.978  1.00113.98           H  
ATOM   4196  HA  ARG A 288      10.372   1.240  21.396  1.00109.71           H  
ATOM   4197  N   PHE A 289       8.823   4.067  22.036  1.00103.46           N  
ATOM   4198  CA  PHE A 289       8.224   5.244  21.411  1.00101.69           C  
ATOM   4199  C   PHE A 289       9.175   5.918  20.411  1.00103.42           C  
ATOM   4200  O   PHE A 289       8.698   6.383  19.383  1.00102.44           O  
ATOM   4201  CB  PHE A 289       7.793   6.247  22.498  1.00  0.00           C  
ATOM   4202  CG  PHE A 289       6.817   5.723  23.540  1.00  0.00           C  
ATOM   4203  CD1 PHE A 289       6.868   6.238  24.852  1.00  0.00           C  
ATOM   4204  CD2 PHE A 289       5.758   4.855  23.189  1.00  0.00           C  
ATOM   4205  CE1 PHE A 289       5.940   5.826  25.798  1.00  0.00           C  
ATOM   4206  CE2 PHE A 289       4.842   4.453  24.151  1.00  0.00           C  
ATOM   4207  CZ  PHE A 289       4.946   4.922  25.453  1.00  0.00           C  
ATOM   4208  HB2 PHE A 289       8.683   6.602  23.022  1.00  0.00           H  
ATOM   4209  HB3 PHE A 289       7.351   7.131  22.037  1.00  0.00           H  
ATOM   4210  HD1 PHE A 289       7.632   6.948  25.132  1.00  0.00           H  
ATOM   4211  HD2 PHE A 289       5.648   4.488  22.181  1.00  0.00           H  
ATOM   4212  HE1 PHE A 289       5.994   6.209  26.807  1.00  0.00           H  
ATOM   4213  HE2 PHE A 289       4.044   3.774  23.887  1.00  0.00           H  
ATOM   4214  HZ  PHE A 289       4.235   4.596  26.198  1.00  0.00           H  
ATOM   4215  H   PHE A 289       9.136   4.179  22.990  1.00103.46           H  
ATOM   4216  HA  PHE A 289       7.344   4.931  20.848  1.00101.69           H  
ATOM   4217  N   TYR A 290      10.490   5.932  20.701  1.00 98.75           N  
ATOM   4218  CA  TYR A 290      11.519   6.493  19.819  1.00 98.11           C  
ATOM   4219  C   TYR A 290      11.626   5.711  18.502  1.00 97.94           C  
ATOM   4220  O   TYR A 290      11.554   6.312  17.429  1.00 96.90           O  
ATOM   4221  CB  TYR A 290      12.877   6.536  20.560  1.00  0.00           C  
ATOM   4222  CG  TYR A 290      14.041   7.240  19.868  1.00  0.00           C  
ATOM   4223  CD1 TYR A 290      13.835   8.331  18.991  1.00  0.00           C  
ATOM   4224  CD2 TYR A 290      15.360   6.823  20.146  1.00  0.00           C  
ATOM   4225  CE1 TYR A 290      14.931   8.995  18.410  1.00  0.00           C  
ATOM   4226  CE2 TYR A 290      16.458   7.489  19.566  1.00  0.00           C  
ATOM   4227  CZ  TYR A 290      16.244   8.580  18.700  1.00  0.00           C  
ATOM   4228  OH  TYR A 290      17.303   9.237  18.144  1.00  0.00           O  
ATOM   4229  HB2 TYR A 290      12.747   7.011  21.532  1.00  0.00           H  
ATOM   4230  HB3 TYR A 290      13.194   5.518  20.788  1.00  0.00           H  
ATOM   4231  HD1 TYR A 290      12.843   8.682  18.757  1.00  0.00           H  
ATOM   4232  HD2 TYR A 290      15.538   5.997  20.820  1.00  0.00           H  
ATOM   4233  HE1 TYR A 290      14.761   9.827  17.744  1.00  0.00           H  
ATOM   4234  HE2 TYR A 290      17.461   7.162  19.796  1.00  0.00           H  
ATOM   4235  HH  TYR A 290      18.151   8.874  18.409  1.00  0.00           H  
ATOM   4236  H   TYR A 290      10.816   5.510  21.558  1.00 98.75           H  
ATOM   4237  HA  TYR A 290      11.203   7.510  19.587  1.00 98.11           H  
ATOM   4238  N   ALA A 291      11.739   4.379  18.633  1.00 92.18           N  
ATOM   4239  CA  ALA A 291      11.775   3.429  17.533  1.00 89.86           C  
ATOM   4240  C   ALA A 291      10.464   3.422  16.739  1.00 91.81           C  
ATOM   4241  O   ALA A 291      10.514   3.684  15.541  1.00 90.49           O  
ATOM   4242  CB  ALA A 291      12.121   2.034  18.074  1.00  0.00           C  
ATOM   4243  HB1 ALA A 291      11.353   1.657  18.750  1.00  0.00           H  
ATOM   4244  HB2 ALA A 291      12.238   1.321  17.259  1.00  0.00           H  
ATOM   4245  HB3 ALA A 291      13.063   2.052  18.623  1.00  0.00           H  
ATOM   4246  H   ALA A 291      11.795   3.978  19.560  1.00 92.18           H  
ATOM   4247  HA  ALA A 291      12.577   3.735  16.859  1.00 89.86           H  
ATOM   4248  N   SER A 292       9.325   3.164  17.410  1.00 87.59           N  
ATOM   4249  CA  SER A 292       8.016   3.032  16.767  1.00 86.01           C  
ATOM   4250  C   SER A 292       7.428   4.331  16.183  1.00 90.87           C  
ATOM   4251  O   SER A 292       6.568   4.212  15.320  1.00 89.41           O  
ATOM   4252  CB  SER A 292       7.027   2.260  17.665  1.00  0.00           C  
ATOM   4253  OG  SER A 292       6.405   3.066  18.647  1.00  0.00           O  
ATOM   4254  HB2 SER A 292       6.248   1.829  17.037  1.00  0.00           H  
ATOM   4255  HB3 SER A 292       7.519   1.416  18.148  1.00  0.00           H  
ATOM   4256  HG  SER A 292       7.046   3.212  19.351  1.00  0.00           H  
ATOM   4257  H   SER A 292       9.354   2.987  18.406  1.00 87.59           H  
ATOM   4258  HA  SER A 292       8.180   2.377  15.912  1.00 86.01           H  
ATOM   4259  N   VAL A 293       7.896   5.527  16.587  1.00 89.08           N  
ATOM   4260  CA  VAL A 293       7.573   6.782  15.890  1.00 89.30           C  
ATOM   4261  C   VAL A 293       8.190   6.800  14.483  1.00 93.70           C  
ATOM   4262  O   VAL A 293       7.449   6.944  13.516  1.00 93.65           O  
ATOM   4263  CB  VAL A 293       8.017   8.048  16.686  1.00  0.00           C  
ATOM   4264  CG1 VAL A 293       8.292   9.328  15.862  1.00  0.00           C  
ATOM   4265  CG2 VAL A 293       6.978   8.372  17.772  1.00  0.00           C  
ATOM   4266  HB  VAL A 293       8.952   7.803  17.192  1.00  0.00           H  
ATOM   4267 HG11 VAL A 293       8.596  10.137  16.518  1.00  0.00           H  
ATOM   4268 HG12 VAL A 293       9.112   9.215  15.154  1.00  0.00           H  
ATOM   4269 HG13 VAL A 293       7.407   9.651  15.311  1.00  0.00           H  
ATOM   4270 HG21 VAL A 293       7.371   9.092  18.489  1.00  0.00           H  
ATOM   4271 HG22 VAL A 293       6.064   8.784  17.342  1.00  0.00           H  
ATOM   4272 HG23 VAL A 293       6.692   7.484  18.330  1.00  0.00           H  
ATOM   4273  H   VAL A 293       8.581   5.584  17.328  1.00 89.08           H  
ATOM   4274  HA  VAL A 293       6.488   6.825  15.770  1.00 89.30           H  
ATOM   4275  N   ILE A 294       9.519   6.612  14.408  1.00 90.22           N  
ATOM   4276  CA  ILE A 294      10.305   6.569  13.170  1.00 90.17           C  
ATOM   4277  C   ILE A 294       9.864   5.411  12.252  1.00 94.54           C  
ATOM   4278  O   ILE A 294       9.712   5.602  11.045  1.00 93.75           O  
ATOM   4279  CB  ILE A 294      11.825   6.416  13.495  1.00  0.00           C  
ATOM   4280  CG1 ILE A 294      12.350   7.637  14.289  1.00  0.00           C  
ATOM   4281  CG2 ILE A 294      12.728   6.153  12.266  1.00  0.00           C  
ATOM   4282  CD1 ILE A 294      13.686   7.385  15.006  1.00  0.00           C  
ATOM   4283  HB  ILE A 294      11.927   5.548  14.148  1.00  0.00           H  
ATOM   4284 HG12 ILE A 294      12.452   8.491  13.619  1.00  0.00           H  
ATOM   4285 HG13 ILE A 294      11.630   7.946  15.046  1.00  0.00           H  
ATOM   4286 HG21 ILE A 294      13.780   6.109  12.547  1.00  0.00           H  
ATOM   4287 HG22 ILE A 294      12.506   5.202  11.782  1.00  0.00           H  
ATOM   4288 HG23 ILE A 294      12.619   6.942  11.522  1.00  0.00           H  
ATOM   4289 HD11 ILE A 294      13.808   8.074  15.841  1.00  0.00           H  
ATOM   4290 HD12 ILE A 294      13.747   6.373  15.407  1.00  0.00           H  
ATOM   4291 HD13 ILE A 294      14.531   7.534  14.334  1.00  0.00           H  
ATOM   4292  H   ILE A 294      10.044   6.478  15.261  1.00 90.22           H  
ATOM   4293  HA  ILE A 294      10.146   7.507  12.637  1.00 90.17           H  
ATOM   4294  N   ILE A 295       9.634   4.246  12.873  1.00 91.59           N  
ATOM   4295  CA  ILE A 295       9.214   3.006  12.238  1.00 90.43           C  
ATOM   4296  C   ILE A 295       7.705   2.968  11.909  1.00 91.56           C  
ATOM   4297  O   ILE A 295       7.330   2.073  11.161  1.00 90.66           O  
ATOM   4298  CB  ILE A 295       9.682   1.777  13.086  1.00  0.00           C  
ATOM   4299  CG1 ILE A 295      11.228   1.675  13.063  1.00  0.00           C  
ATOM   4300  CG2 ILE A 295       9.073   0.408  12.727  1.00  0.00           C  
ATOM   4301  CD1 ILE A 295      11.817   0.786  14.170  1.00  0.00           C  
ATOM   4302  HB  ILE A 295       9.384   1.965  14.113  1.00  0.00           H  
ATOM   4303 HG12 ILE A 295      11.551   1.302  12.091  1.00  0.00           H  
ATOM   4304 HG13 ILE A 295      11.680   2.662  13.159  1.00  0.00           H  
ATOM   4305 HG21 ILE A 295       9.552  -0.402  13.274  1.00  0.00           H  
ATOM   4306 HG22 ILE A 295       8.015   0.358  12.977  1.00  0.00           H  
ATOM   4307 HG23 ILE A 295       9.190   0.202  11.665  1.00  0.00           H  
ATOM   4308 HD11 ILE A 295      12.797   1.150  14.480  1.00  0.00           H  
ATOM   4309 HD12 ILE A 295      11.181   0.771  15.054  1.00  0.00           H  
ATOM   4310 HD13 ILE A 295      11.940  -0.241  13.826  1.00  0.00           H  
ATOM   4311  H   ILE A 295       9.798   4.187  13.871  1.00 91.59           H  
ATOM   4312  HA  ILE A 295       9.726   2.943  11.275  1.00 90.43           H  
ATOM   4313  N   GLN A 296       6.886   3.945  12.364  1.00 86.30           N  
ATOM   4314  CA  GLN A 296       5.499   4.138  11.896  1.00 84.57           C  
ATOM   4315  C   GLN A 296       5.376   5.356  10.948  1.00 88.71           C  
ATOM   4316  O   GLN A 296       4.401   5.409  10.204  1.00 87.39           O  
ATOM   4317  CB  GLN A 296       4.487   4.149  13.070  1.00  0.00           C  
ATOM   4318  CG  GLN A 296       3.067   3.613  12.740  1.00  0.00           C  
ATOM   4319  CD  GLN A 296       2.055   4.604  12.161  1.00  0.00           C  
ATOM   4320  OE1 GLN A 296       2.235   5.815  12.222  1.00  0.00           O  
ATOM   4321  NE2 GLN A 296       0.954   4.082  11.619  1.00  0.00           N  
ATOM   4322  HB2 GLN A 296       4.856   3.443  13.810  1.00  0.00           H  
ATOM   4323  HB3 GLN A 296       4.456   5.118  13.570  1.00  0.00           H  
ATOM   4324  HG2 GLN A 296       3.135   2.754  12.071  1.00  0.00           H  
ATOM   4325  HG3 GLN A 296       2.624   3.235  13.661  1.00  0.00           H  
ATOM   4326 HE22 GLN A 296       0.246   4.690  11.236  1.00  0.00           H  
ATOM   4327 HE21 GLN A 296       0.799   3.081  11.616  1.00  0.00           H  
ATOM   4328  H   GLN A 296       7.246   4.649  12.993  1.00 86.30           H  
ATOM   4329  HA  GLN A 296       5.222   3.271  11.310  1.00 84.57           H  
ATOM   4330  N   ASN A 297       6.382   6.251  10.886  1.00 86.67           N  
ATOM   4331  CA  ASN A 297       6.485   7.299   9.854  1.00 87.16           C  
ATOM   4332  C   ASN A 297       6.817   6.703   8.470  1.00 90.66           C  
ATOM   4333  O   ASN A 297       6.232   7.141   7.482  1.00 90.10           O  
ATOM   4334  CB  ASN A 297       7.546   8.362  10.243  1.00  0.00           C  
ATOM   4335  CG  ASN A 297       7.178   9.264  11.429  1.00  0.00           C  
ATOM   4336  OD1 ASN A 297       6.024   9.348  11.839  1.00  0.00           O  
ATOM   4337  ND2 ASN A 297       8.170   9.965  11.982  1.00  0.00           N  
ATOM   4338  HB2 ASN A 297       8.508   7.886  10.436  1.00  0.00           H  
ATOM   4339  HB3 ASN A 297       7.705   9.034   9.398  1.00  0.00           H  
ATOM   4340 HD22 ASN A 297       7.978  10.575  12.763  1.00  0.00           H  
ATOM   4341 HD21 ASN A 297       9.113   9.888  11.631  1.00  0.00           H  
ATOM   4342  H   ASN A 297       7.156   6.181  11.533  1.00 86.67           H  
ATOM   4343  HA  ASN A 297       5.509   7.785   9.801  1.00 87.16           H  
ATOM   4344  N   LEU A 298       7.723   5.709   8.431  1.00 87.08           N  
ATOM   4345  CA  LEU A 298       8.127   4.952   7.238  1.00 86.53           C  
ATOM   4346  C   LEU A 298       6.987   4.179   6.523  1.00 90.38           C  
ATOM   4347  O   LEU A 298       6.847   4.379   5.321  1.00 90.67           O  
ATOM   4348  CB  LEU A 298       9.312   4.025   7.603  1.00  0.00           C  
ATOM   4349  CG  LEU A 298      10.680   4.746   7.617  1.00  0.00           C  
ATOM   4350  CD1 LEU A 298      11.734   3.956   8.424  1.00  0.00           C  
ATOM   4351  CD2 LEU A 298      11.160   5.094   6.188  1.00  0.00           C  
ATOM   4352  HB2 LEU A 298       9.117   3.581   8.581  1.00  0.00           H  
ATOM   4353  HB3 LEU A 298       9.373   3.183   6.911  1.00  0.00           H  
ATOM   4354  HG  LEU A 298      10.538   5.687   8.151  1.00  0.00           H  
ATOM   4355 HD11 LEU A 298      12.589   3.648   7.823  1.00  0.00           H  
ATOM   4356 HD12 LEU A 298      12.118   4.559   9.247  1.00  0.00           H  
ATOM   4357 HD13 LEU A 298      11.318   3.049   8.864  1.00  0.00           H  
ATOM   4358 HD21 LEU A 298      11.253   6.174   6.070  1.00  0.00           H  
ATOM   4359 HD22 LEU A 298      12.131   4.662   5.947  1.00  0.00           H  
ATOM   4360 HD23 LEU A 298      10.462   4.747   5.425  1.00  0.00           H  
ATOM   4361  H   LEU A 298       8.166   5.428   9.295  1.00 87.08           H  
ATOM   4362  HA  LEU A 298       8.481   5.690   6.517  1.00 86.53           H  
ATOM   4363  N   PRO A 299       6.171   3.347   7.214  1.00 85.71           N  
ATOM   4364  CA  PRO A 299       4.990   2.693   6.611  1.00 83.82           C  
ATOM   4365  C   PRO A 299       3.855   3.654   6.252  1.00 87.84           C  
ATOM   4366  O   PRO A 299       3.162   3.404   5.271  1.00 87.20           O  
ATOM   4367  CD  PRO A 299       6.344   2.874   8.576  1.00  0.00           C  
ATOM   4368  CB  PRO A 299       4.522   1.697   7.673  1.00  0.00           C  
ATOM   4369  CG  PRO A 299       4.982   2.311   8.961  1.00  0.00           C  
ATOM   4370  HD3 PRO A 299       7.097   2.085   8.565  1.00  0.00           H  
ATOM   4371  HD2 PRO A 299       6.663   3.640   9.269  1.00  0.00           H  
ATOM   4372  HB2 PRO A 299       3.448   1.534   7.672  1.00  0.00           H  
ATOM   4373  HB3 PRO A 299       5.011   0.737   7.543  1.00  0.00           H  
ATOM   4374  HG3 PRO A 299       4.994   1.616   9.793  1.00  0.00           H  
ATOM   4375  HG2 PRO A 299       4.291   3.109   9.224  1.00  0.00           H  
ATOM   4376  HA  PRO A 299       5.259   2.145   5.712  1.00 83.82           H  
ATOM   4377  N   ALA A 300       3.696   4.738   7.029  1.00 85.43           N  
ATOM   4378  CA  ALA A 300       2.744   5.801   6.737  1.00 85.98           C  
ATOM   4379  C   ALA A 300       3.094   6.564   5.442  1.00 92.57           C  
ATOM   4380  O   ALA A 300       2.179   7.039   4.778  1.00 92.70           O  
ATOM   4381  CB  ALA A 300       2.631   6.713   7.967  1.00  0.00           C  
ATOM   4382  HB1 ALA A 300       2.319   6.137   8.837  1.00  0.00           H  
ATOM   4383  HB2 ALA A 300       3.584   7.177   8.218  1.00  0.00           H  
ATOM   4384  HB3 ALA A 300       1.889   7.497   7.831  1.00  0.00           H  
ATOM   4385  H   ALA A 300       4.284   4.870   7.841  1.00 85.43           H  
ATOM   4386  HA  ALA A 300       1.767   5.339   6.584  1.00 85.98           H  
ATOM   4387  N   LEU A 301       4.386   6.609   5.063  1.00 90.30           N  
ATOM   4388  CA  LEU A 301       4.888   7.206   3.819  1.00 90.77           C  
ATOM   4389  C   LEU A 301       4.458   6.454   2.541  1.00 95.25           C  
ATOM   4390  O   LEU A 301       4.424   7.087   1.486  1.00 95.51           O  
ATOM   4391  CB  LEU A 301       6.425   7.357   3.923  1.00  0.00           C  
ATOM   4392  CG  LEU A 301       7.140   8.134   2.792  1.00  0.00           C  
ATOM   4393  CD1 LEU A 301       6.660   9.595   2.670  1.00  0.00           C  
ATOM   4394  CD2 LEU A 301       8.672   8.030   2.953  1.00  0.00           C  
ATOM   4395  HB2 LEU A 301       6.680   7.825   4.875  1.00  0.00           H  
ATOM   4396  HB3 LEU A 301       6.860   6.362   3.952  1.00  0.00           H  
ATOM   4397  HG  LEU A 301       6.915   7.637   1.849  1.00  0.00           H  
ATOM   4398 HD11 LEU A 301       7.485  10.307   2.642  1.00  0.00           H  
ATOM   4399 HD12 LEU A 301       6.091   9.736   1.750  1.00  0.00           H  
ATOM   4400 HD13 LEU A 301       6.016   9.891   3.497  1.00  0.00           H  
ATOM   4401 HD21 LEU A 301       9.144   7.782   2.002  1.00  0.00           H  
ATOM   4402 HD22 LEU A 301       9.117   8.960   3.308  1.00  0.00           H  
ATOM   4403 HD23 LEU A 301       8.960   7.254   3.664  1.00  0.00           H  
ATOM   4404  H   LEU A 301       5.086   6.199   5.666  1.00 90.30           H  
ATOM   4405  HA  LEU A 301       4.446   8.200   3.749  1.00 90.77           H  
ATOM   4406  N   ASN A 302       4.076   5.162   2.642  1.00 91.88           N  
ATOM   4407  CA  ASN A 302       3.449   4.391   1.552  1.00 91.69           C  
ATOM   4408  C   ASN A 302       2.147   5.044   1.052  1.00 97.08           C  
ATOM   4409  O   ASN A 302       1.833   4.968  -0.134  1.00 96.18           O  
ATOM   4410  CB  ASN A 302       3.172   2.943   2.028  1.00  0.00           C  
ATOM   4411  CG  ASN A 302       2.388   2.067   1.039  1.00  0.00           C  
ATOM   4412  OD1 ASN A 302       1.381   1.470   1.407  1.00  0.00           O  
ATOM   4413  ND2 ASN A 302       2.821   2.016  -0.221  1.00  0.00           N  
ATOM   4414  HB2 ASN A 302       4.093   2.432   2.288  1.00  0.00           H  
ATOM   4415  HB3 ASN A 302       2.572   2.981   2.934  1.00  0.00           H  
ATOM   4416 HD22 ASN A 302       2.299   1.487  -0.906  1.00  0.00           H  
ATOM   4417 HD21 ASN A 302       3.634   2.537  -0.512  1.00  0.00           H  
ATOM   4418  H   ASN A 302       4.115   4.707   3.544  1.00 91.88           H  
ATOM   4419  HA  ASN A 302       4.181   4.366   0.742  1.00 91.69           H  
ATOM   4420  N   SER A 303       1.427   5.680   1.979  1.00 95.53           N  
ATOM   4421  CA  SER A 303       0.192   6.393   1.721  1.00 96.71           C  
ATOM   4422  C   SER A 303       0.409   7.560   0.720  1.00104.42           C  
ATOM   4423  O   SER A 303      -0.446   7.777  -0.136  1.00105.08           O  
ATOM   4424  CB  SER A 303      -0.353   6.794   3.110  1.00  0.00           C  
ATOM   4425  OG  SER A 303      -1.742   6.989   3.146  1.00  0.00           O  
ATOM   4426  HB2 SER A 303      -0.145   6.015   3.845  1.00  0.00           H  
ATOM   4427  HB3 SER A 303       0.129   7.704   3.467  1.00  0.00           H  
ATOM   4428  HG  SER A 303      -2.181   6.134   3.171  1.00  0.00           H  
ATOM   4429  H   SER A 303       1.762   5.706   2.932  1.00 95.53           H  
ATOM   4430  HA  SER A 303      -0.486   5.674   1.261  1.00 96.71           H  
ATOM   4431  N   ALA A 304       1.580   8.223   0.793  1.00102.88           N  
ATOM   4432  CA  ALA A 304       1.992   9.307  -0.100  1.00104.22           C  
ATOM   4433  C   ALA A 304       2.738   8.849  -1.369  1.00109.32           C  
ATOM   4434  O   ALA A 304       2.791   9.635  -2.314  1.00109.62           O  
ATOM   4435  CB  ALA A 304       2.862  10.293   0.696  1.00  0.00           C  
ATOM   4436  HB1 ALA A 304       2.316  10.694   1.551  1.00  0.00           H  
ATOM   4437  HB2 ALA A 304       3.765   9.814   1.076  1.00  0.00           H  
ATOM   4438  HB3 ALA A 304       3.166  11.140   0.081  1.00  0.00           H  
ATOM   4439  H   ALA A 304       2.254   7.950   1.494  1.00102.88           H  
ATOM   4440  HA  ALA A 304       1.101   9.848  -0.427  1.00104.22           H  
ATOM   4441  N   ILE A 305       3.296   7.622  -1.406  1.00106.72           N  
ATOM   4442  CA  ILE A 305       4.054   7.143  -2.572  1.00107.15           C  
ATOM   4443  C   ILE A 305       3.153   6.681  -3.734  1.00112.68           C  
ATOM   4444  O   ILE A 305       3.619   6.690  -4.872  1.00112.23           O  
ATOM   4445  CB  ILE A 305       5.083   6.023  -2.207  1.00  0.00           C  
ATOM   4446  CG1 ILE A 305       6.367   6.060  -3.076  1.00  0.00           C  
ATOM   4447  CG2 ILE A 305       4.524   4.580  -2.220  1.00  0.00           C  
ATOM   4448  CD1 ILE A 305       7.041   7.428  -3.252  1.00  0.00           C  
ATOM   4449  HB  ILE A 305       5.396   6.220  -1.180  1.00  0.00           H  
ATOM   4450 HG12 ILE A 305       7.115   5.424  -2.618  1.00  0.00           H  
ATOM   4451 HG13 ILE A 305       6.162   5.624  -4.052  1.00  0.00           H  
ATOM   4452 HG21 ILE A 305       5.171   3.904  -1.665  1.00  0.00           H  
ATOM   4453 HG22 ILE A 305       3.542   4.520  -1.766  1.00  0.00           H  
ATOM   4454 HG23 ILE A 305       4.430   4.186  -3.233  1.00  0.00           H  
ATOM   4455 HD11 ILE A 305       8.104   7.307  -3.463  1.00  0.00           H  
ATOM   4456 HD12 ILE A 305       6.608   7.987  -4.081  1.00  0.00           H  
ATOM   4457 HD13 ILE A 305       6.953   8.034  -2.350  1.00  0.00           H  
ATOM   4458  H   ILE A 305       3.233   7.005  -0.608  1.00106.72           H  
ATOM   4459  HA  ILE A 305       4.599   8.004  -2.952  1.00107.15           H  
ATOM   4460  N   ASN A 306       1.882   6.336  -3.456  1.00110.39           N  
ATOM   4461  CA  ASN A 306       0.900   6.020  -4.493  1.00110.35           C  
ATOM   4462  C   ASN A 306       0.609   7.235  -5.411  1.00115.22           C  
ATOM   4463  O   ASN A 306       0.847   7.091  -6.607  1.00114.52           O  
ATOM   4464  CB  ASN A 306      -0.359   5.361  -3.872  1.00111.39           C  
ATOM   4465  CG  ASN A 306      -1.246   4.625  -4.888  1.00132.14           C  
ATOM   4466  OD1 ASN A 306      -0.779   4.136  -5.916  1.00125.83           O  
ATOM   4467  ND2 ASN A 306      -2.541   4.526  -4.591  1.00123.12           N  
ATOM   4468  H   ASN A 306       1.553   6.339  -2.501  1.00110.39           H  
ATOM   4469  HA  ASN A 306       1.367   5.272  -5.138  1.00110.35           H  
ATOM   4470  HB3 ASN A 306      -0.948   6.068  -3.291  1.00111.39           H  
ATOM   4471  HB2 ASN A 306      -0.039   4.599  -3.160  1.00111.39           H  
ATOM   4472 HD22 ASN A 306      -3.175   4.059  -5.224  1.00123.12           H  
ATOM   4473 HD21 ASN A 306      -2.896   4.909  -3.726  1.00123.12           H  
ATOM   4474  N   PRO A 307       0.213   8.423  -4.886  1.00113.21           N  
ATOM   4475  CA  PRO A 307       0.029   9.610  -5.738  1.00114.82           C  
ATOM   4476  C   PRO A 307       1.320  10.228  -6.300  1.00120.60           C  
ATOM   4477  O   PRO A 307       1.252  10.736  -7.413  1.00120.49           O  
ATOM   4478  CB  PRO A 307      -0.748  10.596  -4.857  1.00117.53           C  
ATOM   4479  CG  PRO A 307      -0.370  10.215  -3.438  1.00121.06           C  
ATOM   4480  CD  PRO A 307      -0.254   8.698  -3.528  1.00114.86           C  
ATOM   4481  HA  PRO A 307      -0.600   9.344  -6.591  1.00114.82           H  
ATOM   4482  HB3 PRO A 307      -1.814  10.426  -5.011  1.00117.53           H  
ATOM   4483  HB2 PRO A 307      -0.549  11.647  -5.077  1.00117.53           H  
ATOM   4484  HG3 PRO A 307      -1.090  10.540  -2.687  1.00121.06           H  
ATOM   4485  HG2 PRO A 307       0.594  10.656  -3.190  1.00121.06           H  
ATOM   4486  HD2 PRO A 307       0.370   8.291  -2.738  1.00114.86           H  
ATOM   4487  HD3 PRO A 307      -1.245   8.261  -3.432  1.00114.86           H  
ATOM   4488  N   LEU A 308       2.456  10.175  -5.576  1.00118.48           N  
ATOM   4489  CA  LEU A 308       3.727  10.740  -6.054  1.00119.56           C  
ATOM   4490  C   LEU A 308       4.316   9.964  -7.241  1.00125.03           C  
ATOM   4491  O   LEU A 308       4.706  10.605  -8.215  1.00125.28           O  
ATOM   4492  CB  LEU A 308       4.759  10.868  -4.913  1.00  0.00           C  
ATOM   4493  CG  LEU A 308       4.482  12.028  -3.929  1.00  0.00           C  
ATOM   4494  CD1 LEU A 308       5.417  11.944  -2.703  1.00  0.00           C  
ATOM   4495  CD2 LEU A 308       4.544  13.414  -4.611  1.00  0.00           C  
ATOM   4496  HB2 LEU A 308       4.801   9.921  -4.372  1.00  0.00           H  
ATOM   4497  HB3 LEU A 308       5.757  11.013  -5.329  1.00  0.00           H  
ATOM   4498  HG  LEU A 308       3.466  11.903  -3.555  1.00  0.00           H  
ATOM   4499 HD11 LEU A 308       4.835  11.913  -1.781  1.00  0.00           H  
ATOM   4500 HD12 LEU A 308       6.034  11.044  -2.717  1.00  0.00           H  
ATOM   4501 HD13 LEU A 308       6.098  12.791  -2.627  1.00  0.00           H  
ATOM   4502 HD21 LEU A 308       5.066  14.158  -4.010  1.00  0.00           H  
ATOM   4503 HD22 LEU A 308       5.050  13.370  -5.576  1.00  0.00           H  
ATOM   4504 HD23 LEU A 308       3.540  13.800  -4.787  1.00  0.00           H  
ATOM   4505  H   LEU A 308       2.460   9.751  -4.659  1.00118.48           H  
ATOM   4506  HA  LEU A 308       3.510  11.741  -6.430  1.00119.56           H  
ATOM   4507  N   ILE A 309       4.331   8.620  -7.182  1.00122.34           N  
ATOM   4508  CA  ILE A 309       4.780   7.794  -8.310  1.00122.26           C  
ATOM   4509  C   ILE A 309       3.780   7.818  -9.483  1.00128.92           C  
ATOM   4510  O   ILE A 309       4.205   7.773 -10.635  1.00128.36           O  
ATOM   4511  CB  ILE A 309       5.100   6.323  -7.921  1.00  0.00           C  
ATOM   4512  CG1 ILE A 309       6.177   6.242  -6.815  1.00  0.00           C  
ATOM   4513  CG2 ILE A 309       5.503   5.427  -9.117  1.00  0.00           C  
ATOM   4514  CD1 ILE A 309       7.558   6.804  -7.178  1.00  0.00           C  
ATOM   4515  HB  ILE A 309       4.194   5.893  -7.492  1.00  0.00           H  
ATOM   4516 HG12 ILE A 309       5.834   6.799  -5.949  1.00  0.00           H  
ATOM   4517 HG13 ILE A 309       6.277   5.211  -6.477  1.00  0.00           H  
ATOM   4518 HG21 ILE A 309       5.913   4.476  -8.781  1.00  0.00           H  
ATOM   4519 HG22 ILE A 309       4.653   5.195  -9.760  1.00  0.00           H  
ATOM   4520 HG23 ILE A 309       6.264   5.902  -9.738  1.00  0.00           H  
ATOM   4521 HD11 ILE A 309       8.323   6.390  -6.522  1.00  0.00           H  
ATOM   4522 HD12 ILE A 309       7.847   6.573  -8.202  1.00  0.00           H  
ATOM   4523 HD13 ILE A 309       7.577   7.887  -7.058  1.00  0.00           H  
ATOM   4524  H   ILE A 309       3.993   8.132  -6.362  1.00122.34           H  
ATOM   4525  HA  ILE A 309       5.708   8.229  -8.665  1.00122.26           H  
ATOM   4526  N   TYR A 310       2.481   7.953  -9.174  1.00127.99           N  
ATOM   4527  CA  TYR A 310       1.414   8.035 -10.169  1.00129.26           C  
ATOM   4528  C   TYR A 310       1.122   9.484 -10.617  1.00136.33           C  
ATOM   4529  O   TYR A 310       0.090   9.695 -11.247  1.00136.35           O  
ATOM   4530  CB  TYR A 310       0.165   7.301  -9.626  1.00130.41           C  
ATOM   4531  CG  TYR A 310      -0.596   6.487 -10.652  1.00132.33           C  
ATOM   4532  CD1 TYR A 310      -0.030   5.282 -11.115  1.00133.01           C  
ATOM   4533  CD2 TYR A 310      -1.860   6.893 -11.121  1.00134.38           C  
ATOM   4534  CE1 TYR A 310      -0.714   4.492 -12.054  1.00133.67           C  
ATOM   4535  CE2 TYR A 310      -2.542   6.108 -12.075  1.00135.27           C  
ATOM   4536  CZ  TYR A 310      -1.965   4.908 -12.541  1.00142.14           C  
ATOM   4537  OH  TYR A 310      -2.608   4.131 -13.456  1.00144.28           O  
ATOM   4538  H   TYR A 310       2.195   7.996  -8.205  1.00127.99           H  
ATOM   4539  HA  TYR A 310       1.740   7.505 -11.064  1.00129.26           H  
ATOM   4540  HB3 TYR A 310      -0.493   7.968  -9.066  1.00130.41           H  
ATOM   4541  HB2 TYR A 310       0.485   6.538  -8.919  1.00130.41           H  
ATOM   4542  HD1 TYR A 310       0.934   4.962 -10.751  1.00133.01           H  
ATOM   4543  HD2 TYR A 310      -2.308   7.801 -10.747  1.00134.38           H  
ATOM   4544  HE1 TYR A 310      -0.274   3.568 -12.401  1.00133.67           H  
ATOM   4545  HE2 TYR A 310      -3.508   6.426 -12.436  1.00135.27           H  
ATOM   4546  HH  TYR A 310      -3.444   4.500 -13.748  1.00144.28           H  
ATOM   4547  N   CYS A 311       2.024  10.444 -10.329  1.00135.38           N  
ATOM   4548  CA  CYS A 311       1.906  11.848 -10.733  1.00137.68           C  
ATOM   4549  C   CYS A 311       3.211  12.348 -11.361  1.00143.85           C  
ATOM   4550  O   CYS A 311       3.168  12.807 -12.499  1.00144.28           O  
ATOM   4551  CB  CYS A 311       1.416  12.769  -9.591  1.00  0.00           C  
ATOM   4552  SG  CYS A 311       1.230  14.509 -10.090  1.00  0.00           S  
ATOM   4553  HB2 CYS A 311       0.448  12.425  -9.228  1.00  0.00           H  
ATOM   4554  HB3 CYS A 311       2.111  12.737  -8.751  1.00  0.00           H  
ATOM   4555  HG  CYS A 311       0.798  14.944  -8.904  1.00  0.00           H  
ATOM   4556  H   CYS A 311       2.847  10.201  -9.797  1.00135.38           H  
ATOM   4557  HA  CYS A 311       1.164  11.917 -11.530  1.00137.68           H  
ATOM   4558  N   VAL A 312       4.337  12.279 -10.627  1.00141.47           N  
ATOM   4559  CA  VAL A 312       5.609  12.865 -11.072  1.00142.74           C  
ATOM   4560  C   VAL A 312       6.351  12.000 -12.118  1.00147.50           C  
ATOM   4561  O   VAL A 312       7.227  12.532 -12.799  1.00147.54           O  
ATOM   4562  CB  VAL A 312       6.569  13.225  -9.892  1.00  0.00           C  
ATOM   4563  CG1 VAL A 312       5.828  13.904  -8.724  1.00  0.00           C  
ATOM   4564  CG2 VAL A 312       7.506  12.114  -9.379  1.00  0.00           C  
ATOM   4565  HB  VAL A 312       7.236  13.996 -10.282  1.00  0.00           H  
ATOM   4566 HG11 VAL A 312       6.531  14.281  -7.981  1.00  0.00           H  
ATOM   4567 HG12 VAL A 312       5.237  14.750  -9.074  1.00  0.00           H  
ATOM   4568 HG13 VAL A 312       5.155  13.217  -8.213  1.00  0.00           H  
ATOM   4569 HG21 VAL A 312       8.079  12.451  -8.515  1.00  0.00           H  
ATOM   4570 HG22 VAL A 312       6.951  11.232  -9.074  1.00  0.00           H  
ATOM   4571 HG23 VAL A 312       8.231  11.813 -10.134  1.00  0.00           H  
ATOM   4572  H   VAL A 312       4.328  11.877  -9.698  1.00141.47           H  
ATOM   4573  HA  VAL A 312       5.374  13.808 -11.571  1.00142.74           H  
ATOM   4574  N   PHE A 313       5.973  10.715 -12.252  1.00144.61           N  
ATOM   4575  CA  PHE A 313       6.473   9.814 -13.294  1.00144.45           C  
ATOM   4576  C   PHE A 313       5.428   9.593 -14.402  1.00149.99           C  
ATOM   4577  O   PHE A 313       5.822   9.412 -15.554  1.00149.24           O  
ATOM   4578  CB  PHE A 313       6.905   8.467 -12.683  1.00  0.00           C  
ATOM   4579  CG  PHE A 313       8.092   8.513 -11.737  1.00  0.00           C  
ATOM   4580  CD1 PHE A 313       7.909   8.893 -10.395  1.00  0.00           C  
ATOM   4581  CD2 PHE A 313       9.404   8.322 -12.216  1.00  0.00           C  
ATOM   4582  CE1 PHE A 313       8.996   8.999  -9.539  1.00  0.00           C  
ATOM   4583  CE2 PHE A 313      10.483   8.432 -11.347  1.00  0.00           C  
ATOM   4584  CZ  PHE A 313      10.279   8.760 -10.012  1.00  0.00           C  
ATOM   4585  HB2 PHE A 313       6.072   8.005 -12.165  1.00  0.00           H  
ATOM   4586  HB3 PHE A 313       7.155   7.780 -13.486  1.00  0.00           H  
ATOM   4587  HD1 PHE A 313       6.919   9.129 -10.047  1.00  0.00           H  
ATOM   4588  HD2 PHE A 313       9.574   8.080 -13.256  1.00  0.00           H  
ATOM   4589  HE1 PHE A 313       8.847   9.288  -8.509  1.00  0.00           H  
ATOM   4590  HE2 PHE A 313      11.485   8.267 -11.713  1.00  0.00           H  
ATOM   4591  HZ  PHE A 313      11.123   8.849  -9.345  1.00  0.00           H  
ATOM   4592  H   PHE A 313       5.257  10.344 -11.645  1.00144.61           H  
ATOM   4593  HA  PHE A 313       7.352  10.245 -13.777  1.00144.45           H  
ATOM   4594  N   SER A 314       4.128   9.626 -14.057  1.00148.20           N  
ATOM   4595  CA  SER A 314       3.019   9.472 -15.000  1.00148.81           C  
ATOM   4596  C   SER A 314       2.789  10.782 -15.771  1.00157.43           C  
ATOM   4597  O   SER A 314       2.303  11.751 -15.185  1.00158.35           O  
ATOM   4598  CB  SER A 314       1.747   9.077 -14.229  1.00  0.00           C  
ATOM   4599  OG  SER A 314       1.864   7.769 -13.711  1.00  0.00           O  
ATOM   4600  HB2 SER A 314       1.555   9.780 -13.420  1.00  0.00           H  
ATOM   4601  HB3 SER A 314       0.876   9.102 -14.886  1.00  0.00           H  
ATOM   4602  HG  SER A 314       1.060   7.557 -13.230  1.00  0.00           H  
ATOM   4603  H   SER A 314       3.870   9.774 -13.092  1.00148.20           H  
ATOM   4604  HA  SER A 314       3.253   8.676 -15.710  1.00148.81           H  
ATOM   4605  N   SER A 315       3.132  10.779 -17.070  1.00156.18           N  
ATOM   4606  CA  SER A 315       3.014  11.930 -17.975  1.00158.46           C  
ATOM   4607  C   SER A 315       1.574  12.450 -18.122  1.00165.40           C  
ATOM   4608  O   SER A 315       1.364  13.662 -18.171  1.00166.69           O  
ATOM   4609  CB  SER A 315       3.559  11.544 -19.364  1.00  0.00           C  
ATOM   4610  OG  SER A 315       4.957  11.353 -19.321  1.00  0.00           O  
ATOM   4611  HB2 SER A 315       3.083  10.637 -19.740  1.00  0.00           H  
ATOM   4612  HB3 SER A 315       3.356  12.334 -20.088  1.00  0.00           H  
ATOM   4613  HG  SER A 315       5.274  11.239 -20.220  1.00  0.00           H  
ATOM   4614  H   SER A 315       3.548   9.950 -17.470  1.00156.18           H  
ATOM   4615  HA  SER A 315       3.619  12.743 -17.566  1.00158.46           H  
ATOM   4616  N   SER A 316       0.620  11.506 -18.168  1.00162.63           N  
ATOM   4617  CA  SER A 316      -0.810  11.748 -18.310  1.00164.17           C  
ATOM   4618  C   SER A 316      -1.496  12.340 -17.068  1.00169.52           C  
ATOM   4619  O   SER A 316      -2.642  12.745 -17.221  1.00170.62           O  
ATOM   4620  CB  SER A 316      -1.483  10.433 -18.761  1.00  0.00           C  
ATOM   4621  OG  SER A 316      -1.455   9.447 -17.743  1.00  0.00           O  
ATOM   4622  HB2 SER A 316      -2.524  10.614 -19.033  1.00  0.00           H  
ATOM   4623  HB3 SER A 316      -0.995  10.035 -19.652  1.00  0.00           H  
ATOM   4624  HG  SER A 316      -1.873   8.650 -18.079  1.00  0.00           H  
ATOM   4625  H   SER A 316       0.886  10.534 -18.096  1.00162.63           H  
ATOM   4626  HA  SER A 316      -0.937  12.473 -19.116  1.00164.17           H  
ATOM   4627  N   ILE A 317      -0.833  12.367 -15.893  1.00165.60           N  
ATOM   4628  CA  ILE A 317      -1.407  12.856 -14.629  1.00166.10           C  
ATOM   4629  C   ILE A 317      -0.727  14.137 -14.112  1.00170.94           C  
ATOM   4630  O   ILE A 317      -1.395  14.921 -13.435  1.00171.59           O  
ATOM   4631  CB  ILE A 317      -1.433  11.751 -13.529  1.00  0.00           C  
ATOM   4632  CG1 ILE A 317      -2.470  10.686 -13.956  1.00  0.00           C  
ATOM   4633  CG2 ILE A 317      -1.749  12.259 -12.097  1.00  0.00           C  
ATOM   4634  CD1 ILE A 317      -2.459   9.392 -13.147  1.00  0.00           C  
ATOM   4635  HB  ILE A 317      -0.452  11.275 -13.505  1.00  0.00           H  
ATOM   4636 HG12 ILE A 317      -3.464  11.123 -13.913  1.00  0.00           H  
ATOM   4637 HG13 ILE A 317      -2.318  10.405 -14.997  1.00  0.00           H  
ATOM   4638 HG21 ILE A 317      -1.838  11.445 -11.379  1.00  0.00           H  
ATOM   4639 HG22 ILE A 317      -0.971  12.914 -11.707  1.00  0.00           H  
ATOM   4640 HG23 ILE A 317      -2.690  12.809 -12.075  1.00  0.00           H  
ATOM   4641 HD11 ILE A 317      -3.144   8.666 -13.584  1.00  0.00           H  
ATOM   4642 HD12 ILE A 317      -1.469   8.938 -13.148  1.00  0.00           H  
ATOM   4643 HD13 ILE A 317      -2.771   9.554 -12.116  1.00  0.00           H  
ATOM   4644  H   ILE A 317       0.111  12.008 -15.847  1.00165.60           H  
ATOM   4645  HA  ILE A 317      -2.447  13.127 -14.794  1.00166.10           H  
ATOM   4646  N   SER A 318       0.542  14.376 -14.484  1.00167.31           N  
ATOM   4647  CA  SER A 318       1.279  15.580 -14.093  1.00168.60           C  
ATOM   4648  C   SER A 318       0.681  16.871 -14.697  1.00175.35           C  
ATOM   4649  O   SER A 318       0.589  17.878 -13.995  1.00176.35           O  
ATOM   4650  CB  SER A 318       2.768  15.410 -14.459  1.00  0.00           C  
ATOM   4651  OG  SER A 318       3.580  16.182 -13.599  1.00  0.00           O  
ATOM   4652  HB2 SER A 318       3.083  14.372 -14.384  1.00  0.00           H  
ATOM   4653  HB3 SER A 318       2.957  15.699 -15.494  1.00  0.00           H  
ATOM   4654  HG  SER A 318       3.597  15.759 -12.737  1.00  0.00           H  
ATOM   4655  H   SER A 318       1.044  13.701 -15.043  1.00167.31           H  
ATOM   4656  HA  SER A 318       1.200  15.649 -13.006  1.00168.60           H  
ATOM   4657  N   PHE A 319       0.253  16.799 -15.972  1.00172.85           N  
ATOM   4658  CA  PHE A 319      -0.375  17.905 -16.698  1.00175.13           C  
ATOM   4659  C   PHE A 319      -1.841  18.213 -16.313  1.00180.17           C  
ATOM   4660  O   PHE A 319      -2.120  19.396 -16.122  1.00181.79           O  
ATOM   4661  CB  PHE A 319      -0.200  17.729 -18.223  1.00  0.00           C  
ATOM   4662  CG  PHE A 319       1.227  17.699 -18.765  1.00  0.00           C  
ATOM   4663  CD1 PHE A 319       2.293  18.379 -18.128  1.00  0.00           C  
ATOM   4664  CD2 PHE A 319       1.464  17.120 -20.031  1.00  0.00           C  
ATOM   4665  CE1 PHE A 319       3.556  18.397 -18.703  1.00  0.00           C  
ATOM   4666  CE2 PHE A 319       2.732  17.157 -20.595  1.00  0.00           C  
ATOM   4667  CZ  PHE A 319       3.776  17.784 -19.929  1.00  0.00           C  
ATOM   4668  HB2 PHE A 319      -0.684  16.801 -18.530  1.00  0.00           H  
ATOM   4669  HB3 PHE A 319      -0.730  18.528 -18.744  1.00  0.00           H  
ATOM   4670  HD1 PHE A 319       2.153  18.886 -17.186  1.00  0.00           H  
ATOM   4671  HD2 PHE A 319       0.657  16.640 -20.567  1.00  0.00           H  
ATOM   4672  HE1 PHE A 319       4.368  18.901 -18.201  1.00  0.00           H  
ATOM   4673  HE2 PHE A 319       2.905  16.699 -21.557  1.00  0.00           H  
ATOM   4674  HZ  PHE A 319       4.761  17.807 -20.373  1.00  0.00           H  
ATOM   4675  H   PHE A 319       0.368  15.937 -16.486  1.00172.85           H  
ATOM   4676  HA  PHE A 319       0.164  18.812 -16.420  1.00175.13           H  
ATOM   4677  N   PRO A 320      -2.751  17.218 -16.135  1.00175.52           N  
ATOM   4678  CA  PRO A 320      -4.115  17.515 -15.656  1.00175.98           C  
ATOM   4679  C   PRO A 320      -4.230  17.878 -14.169  1.00180.93           C  
ATOM   4680  O   PRO A 320      -5.226  18.501 -13.816  1.00181.86           O  
ATOM   4681  CD  PRO A 320      -2.680  15.821 -16.564  1.00  0.00           C  
ATOM   4682  CB  PRO A 320      -4.934  16.266 -15.974  1.00  0.00           C  
ATOM   4683  CG  PRO A 320      -3.909  15.167 -15.924  1.00  0.00           C  
ATOM   4684  HD3 PRO A 320      -2.762  15.788 -17.651  1.00  0.00           H  
ATOM   4685  HD2 PRO A 320      -1.764  15.309 -16.295  1.00  0.00           H  
ATOM   4686  HB2 PRO A 320      -5.768  16.091 -15.293  1.00  0.00           H  
ATOM   4687  HB3 PRO A 320      -5.346  16.344 -16.981  1.00  0.00           H  
ATOM   4688  HG3 PRO A 320      -4.277  14.276 -16.425  1.00  0.00           H  
ATOM   4689  HG2 PRO A 320      -3.713  14.921 -14.881  1.00  0.00           H  
ATOM   4690  HA  PRO A 320      -4.525  18.332 -16.241  1.00175.98           H  
ATOM   4691  N   CYS A 321      -3.235  17.522 -13.335  1.00177.02           N  
ATOM   4692  CA  CYS A 321      -3.178  17.962 -11.938  1.00177.58           C  
ATOM   4693  C   CYS A 321      -2.834  19.464 -11.837  1.00184.80           C  
ATOM   4694  O   CYS A 321      -3.386  20.148 -10.978  1.00185.45           O  
ATOM   4695  CB  CYS A 321      -2.261  17.069 -11.077  1.00  0.00           C  
ATOM   4696  SG  CYS A 321      -2.393  17.464  -9.305  1.00  0.00           S  
ATOM   4697  HB2 CYS A 321      -2.540  16.021 -11.197  1.00  0.00           H  
ATOM   4698  HB3 CYS A 321      -1.221  17.159 -11.394  1.00  0.00           H  
ATOM   4699  HG  CYS A 321      -1.506  16.553  -8.895  1.00  0.00           H  
ATOM   4700  H   CYS A 321      -2.455  16.975 -13.673  1.00177.02           H  
ATOM   4701  HA  CYS A 321      -4.181  17.845 -11.532  1.00177.58           H  
ATOM   4702  N   ARG A 322      -2.004  19.970 -12.766  1.00182.87           N  
ATOM   4703  CA  ARG A 322      -1.774  21.404 -12.953  1.00185.26           C  
ATOM   4704  C   ARG A 322      -2.988  22.112 -13.586  1.00192.35           C  
ATOM   4705  O   ARG A 322      -3.298  23.225 -13.166  1.00193.94           O  
ATOM   4706  CB  ARG A 322      -0.490  21.633 -13.777  1.00  0.00           C  
ATOM   4707  CG  ARG A 322       0.797  21.296 -13.004  1.00  0.00           C  
ATOM   4708  CD  ARG A 322       2.063  21.453 -13.859  1.00  0.00           C  
ATOM   4709  NE  ARG A 322       3.285  21.414 -13.042  1.00  0.00           N  
ATOM   4710  CZ  ARG A 322       3.862  22.472 -12.444  1.00  0.00           C  
ATOM   4711  NH1 ARG A 322       3.360  23.709 -12.578  1.00  0.00           N  
ATOM   4712  NH2 ARG A 322       4.961  22.290 -11.702  1.00  0.00           N1+
ATOM   4713  HB2 ARG A 322      -0.533  21.066 -14.708  1.00  0.00           H  
ATOM   4714  HB3 ARG A 322      -0.437  22.684 -14.065  1.00  0.00           H  
ATOM   4715  HG2 ARG A 322       0.877  21.852 -12.069  1.00  0.00           H  
ATOM   4716  HG3 ARG A 322       0.721  20.245 -12.723  1.00  0.00           H  
ATOM   4717  HD2 ARG A 322       2.145  20.541 -14.452  1.00  0.00           H  
ATOM   4718  HD3 ARG A 322       2.023  22.270 -14.580  1.00  0.00           H  
ATOM   4719  HE  ARG A 322       3.674  20.496 -12.882  1.00  0.00           H  
ATOM   4720 HH12 ARG A 322       3.802  24.497 -12.127  1.00  0.00           H  
ATOM   4721 HH11 ARG A 322       2.533  23.858 -13.136  1.00  0.00           H  
ATOM   4722 HH22 ARG A 322       5.409  23.073 -11.248  1.00  0.00           H  
ATOM   4723 HH21 ARG A 322       5.358  21.367 -11.594  1.00  0.00           H  
ATOM   4724  H   ARG A 322      -1.589  19.356 -13.453  1.00182.87           H  
ATOM   4725  HA  ARG A 322      -1.621  21.848 -11.967  1.00185.26           H  
ATOM   4726  N   GLU A 323      -3.674  21.453 -14.538  1.00189.45           N  
ATOM   4727  CA  GLU A 323      -4.869  21.968 -15.220  1.00191.54           C  
ATOM   4728  C   GLU A 323      -6.161  21.863 -14.371  1.00196.64           C  
ATOM   4729  O   GLU A 323      -7.194  22.339 -14.832  1.00197.50           O  
ATOM   4730  CB  GLU A 323      -4.995  21.270 -16.597  1.00  0.00           C  
ATOM   4731  CG  GLU A 323      -5.966  21.924 -17.611  1.00  0.00           C  
ATOM   4732  CD  GLU A 323      -6.027  21.217 -18.970  1.00  0.00           C  
ATOM   4733  OE1 GLU A 323      -5.224  20.284 -19.197  1.00  0.00           O  
ATOM   4734  OE2 GLU A 323      -6.896  21.628 -19.770  1.00  0.00           O1-
ATOM   4735  HB2 GLU A 323      -4.005  21.190 -17.050  1.00  0.00           H  
ATOM   4736  HB3 GLU A 323      -5.341  20.254 -16.429  1.00  0.00           H  
ATOM   4737  HG2 GLU A 323      -6.984  21.934 -17.228  1.00  0.00           H  
ATOM   4738  HG3 GLU A 323      -5.682  22.963 -17.777  1.00  0.00           H  
ATOM   4739  H   GLU A 323      -3.350  20.546 -14.844  1.00189.45           H  
ATOM   4740  HA  GLU A 323      -4.703  23.030 -15.410  1.00191.54           H  
ATOM   4741  N   GLN A 324      -6.105  21.281 -13.156  1.00192.73           N  
ATOM   4742  CA  GLN A 324      -7.221  21.286 -12.199  1.00192.80           C  
ATOM   4743  C   GLN A 324      -6.932  22.276 -11.056  1.00198.76           C  
ATOM   4744  O   GLN A 324      -7.863  22.937 -10.599  1.00199.77           O  
ATOM   4745  CB  GLN A 324      -7.533  19.845 -11.701  1.00  0.00           C  
ATOM   4746  CG  GLN A 324      -6.814  19.361 -10.420  1.00  0.00           C  
ATOM   4747  CD  GLN A 324      -7.102  17.896 -10.091  1.00  0.00           C  
ATOM   4748  OE1 GLN A 324      -6.247  17.035 -10.281  1.00  0.00           O  
ATOM   4749  NE2 GLN A 324      -8.301  17.606  -9.583  1.00  0.00           N  
ATOM   4750  HB2 GLN A 324      -8.606  19.794 -11.509  1.00  0.00           H  
ATOM   4751  HB3 GLN A 324      -7.367  19.137 -12.513  1.00  0.00           H  
ATOM   4752  HG2 GLN A 324      -5.740  19.472 -10.539  1.00  0.00           H  
ATOM   4753  HG3 GLN A 324      -7.097  19.964  -9.557  1.00  0.00           H  
ATOM   4754 HE22 GLN A 324      -8.533  16.649  -9.358  1.00  0.00           H  
ATOM   4755 HE21 GLN A 324      -8.986  18.333  -9.433  1.00  0.00           H  
ATOM   4756  H   GLN A 324      -5.243  20.858 -12.846  1.00192.73           H  
ATOM   4757  HA  GLN A 324      -8.129  21.638 -12.692  1.00192.80           H  
ATOM   4758  N   ARG A 325      -5.664  22.356 -10.611  1.00195.41           N  
ATOM   4759  CA  ARG A 325      -5.248  23.153  -9.457  1.00196.53           C  
ATOM   4760  C   ARG A 325      -5.150  24.655  -9.780  1.00204.24           C  
ATOM   4761  O   ARG A 325      -5.517  25.468  -8.933  1.00205.12           O  
ATOM   4762  CB  ARG A 325      -3.937  22.563  -8.895  1.00  0.00           C  
ATOM   4763  CG  ARG A 325      -3.558  23.042  -7.483  1.00  0.00           C  
ATOM   4764  CD  ARG A 325      -2.296  22.336  -6.957  1.00  0.00           C  
ATOM   4765  NE  ARG A 325      -2.126  22.505  -5.505  1.00  0.00           N  
ATOM   4766  CZ  ARG A 325      -1.764  23.623  -4.852  1.00  0.00           C  
ATOM   4767  NH1 ARG A 325      -1.463  24.755  -5.505  1.00  0.00           N  
ATOM   4768  NH2 ARG A 325      -1.699  23.602  -3.514  1.00  0.00           N1+
ATOM   4769  HB2 ARG A 325      -4.062  21.481  -8.836  1.00  0.00           H  
ATOM   4770  HB3 ARG A 325      -3.114  22.737  -9.590  1.00  0.00           H  
ATOM   4771  HG2 ARG A 325      -3.356  24.111  -7.550  1.00  0.00           H  
ATOM   4772  HG3 ARG A 325      -4.384  22.931  -6.779  1.00  0.00           H  
ATOM   4773  HD2 ARG A 325      -2.280  21.284  -7.245  1.00  0.00           H  
ATOM   4774  HD3 ARG A 325      -1.413  22.789  -7.409  1.00  0.00           H  
ATOM   4775  HE  ARG A 325      -2.365  21.694  -4.953  1.00  0.00           H  
ATOM   4776 HH12 ARG A 325      -1.200  25.589  -5.001  1.00  0.00           H  
ATOM   4777 HH11 ARG A 325      -1.514  24.782  -6.513  1.00  0.00           H  
ATOM   4778 HH22 ARG A 325      -1.434  24.432  -3.002  1.00  0.00           H  
ATOM   4779 HH21 ARG A 325      -1.922  22.760  -3.004  1.00  0.00           H  
ATOM   4780  H   ARG A 325      -4.950  21.776 -11.030  1.00195.41           H  
ATOM   4781  HA  ARG A 325      -6.013  23.041  -8.685  1.00196.53           H  
ATOM   4782  N   SER A 326      -4.713  24.995 -11.006  1.00202.47           N  
ATOM   4783  CA  SER A 326      -4.700  26.369 -11.519  1.00205.59           C  
ATOM   4784  C   SER A 326      -6.074  26.815 -12.055  1.00211.67           C  
ATOM   4785  O   SER A 326      -6.349  28.014 -12.054  1.00213.41           O  
ATOM   4786  CB  SER A 326      -3.627  26.506 -12.615  1.00  0.00           C  
ATOM   4787  OG  SER A 326      -2.332  26.432 -12.053  1.00  0.00           O  
ATOM   4788  HB2 SER A 326      -3.745  25.750 -13.391  1.00  0.00           H  
ATOM   4789  HB3 SER A 326      -3.710  27.475 -13.111  1.00  0.00           H  
ATOM   4790  HG  SER A 326      -1.689  26.520 -12.760  1.00  0.00           H  
ATOM   4791  H   SER A 326      -4.405  24.277 -11.649  1.00202.47           H  
ATOM   4792  HA  SER A 326      -4.441  27.051 -10.706  1.00205.59           H  
ATOM   4793  N   GLN A 327      -6.913  25.852 -12.483  1.00206.83           N  
ATOM   4794  CA  GLN A 327      -8.281  26.074 -12.967  1.00208.03           C  
ATOM   4795  C   GLN A 327      -9.269  26.432 -11.840  1.00212.75           C  
ATOM   4796  O   GLN A 327     -10.244  27.134 -12.104  1.00213.47           O  
ATOM   4797  CB  GLN A 327      -8.714  24.816 -13.748  1.00  0.00           C  
ATOM   4798  CG  GLN A 327     -10.110  24.830 -14.404  1.00  0.00           C  
ATOM   4799  CD  GLN A 327     -10.229  25.853 -15.536  1.00  0.00           C  
ATOM   4800  OE1 GLN A 327      -9.378  25.909 -16.421  1.00  0.00           O  
ATOM   4801  NE2 GLN A 327     -11.300  26.647 -15.530  1.00  0.00           N  
ATOM   4802  HB2 GLN A 327      -7.975  24.651 -14.531  1.00  0.00           H  
ATOM   4803  HB3 GLN A 327      -8.655  23.950 -13.088  1.00  0.00           H  
ATOM   4804  HG2 GLN A 327     -10.304  23.847 -14.836  1.00  0.00           H  
ATOM   4805  HG3 GLN A 327     -10.891  24.985 -13.659  1.00  0.00           H  
ATOM   4806 HE22 GLN A 327     -11.425  27.330 -16.262  1.00  0.00           H  
ATOM   4807 HE21 GLN A 327     -11.979  26.584 -14.785  1.00  0.00           H  
ATOM   4808  H   GLN A 327      -6.612  24.889 -12.448  1.00206.83           H  
ATOM   4809  HA  GLN A 327      -8.254  26.918 -13.659  1.00208.03           H  
ATOM   4810  N   ASP A 328      -8.975  25.975 -10.609  1.00207.03           N  
ATOM   4811  CA  ASP A 328      -9.674  26.304  -9.363  1.00206.82           C  
ATOM   4812  C   ASP A 328      -9.643  27.818  -9.039  1.00212.21           C  
ATOM   4813  O   ASP A 328     -10.615  28.336  -8.490  1.00211.57           O  
ATOM   4814  CB  ASP A 328      -9.096  25.448  -8.208  1.00  0.00           C  
ATOM   4815  CG  ASP A 328      -9.668  25.726  -6.814  1.00  0.00           C  
ATOM   4816  OD1 ASP A 328     -10.858  25.405  -6.605  1.00  0.00           O  
ATOM   4817  OD2 ASP A 328      -8.883  26.209  -5.969  1.00  0.00           O1-
ATOM   4818  HB2 ASP A 328      -9.212  24.384  -8.417  1.00  0.00           H  
ATOM   4819  HB3 ASP A 328      -8.018  25.599  -8.159  1.00  0.00           H  
ATOM   4820  H   ASP A 328      -8.165  25.381 -10.498  1.00207.03           H  
ATOM   4821  HA  ASP A 328     -10.720  26.024  -9.499  1.00206.82           H  
ATOM   4822  N   SER A 329      -8.542  28.497  -9.412  1.00209.56           N  
ATOM   4823  CA  SER A 329      -8.316  29.937  -9.215  1.00221.92           C  
ATOM   4824  C   SER A 329      -8.865  30.713 -10.402  1.00232.48           C  
ATOM   4825  O   SER A 329      -9.107  30.228 -11.508  1.00201.40           O  
ATOM   4826  CB  SER A 329      -6.802  30.222  -9.058  1.00  0.00           C  
ATOM   4827  OG  SER A 329      -6.363  29.915  -7.751  1.00  0.00           O  
ATOM   4828  HB2 SER A 329      -6.208  29.658  -9.779  1.00  0.00           H  
ATOM   4829  HB3 SER A 329      -6.573  31.277  -9.223  1.00  0.00           H  
ATOM   4830  HG  SER A 329      -5.412  30.037  -7.709  1.00  0.00           H  
ATOM   4831  H   SER A 329      -7.797  27.996  -9.875  1.00209.56           H  
ATOM   4832  HA  SER A 329      -8.836  30.286  -8.319  1.00221.92           H  
ATOM   4833  HXT SER A 329      -9.018  31.775 -10.208  1.00232.48           H  
TER    4834      SER A 329
HETATM 4835  C1  L19     0       2.545  -2.855  21.518  1.00  0.00           C  
HETATM 4836  N1  L19     0       1.750  -3.891  22.237  1.00  0.00           N  
HETATM 4837  C2  L19     0       0.775  -4.727  21.495  1.00  0.00           C  
HETATM 4838  C3  L19     0      -0.112  -3.889  20.528  1.00  0.00           C  
HETATM 4839  N2  L19     0       0.640  -2.720  20.064  1.00  0.00           N  
HETATM 4840  C4  L19     0       2.078  -2.677  20.047  1.00  0.00           C  
HETATM 4841  C5  L19     0       2.401  -1.371  19.267  1.00  0.00           C  
HETATM 4842  O1  L19     0       1.095  -0.777  19.191  1.00  0.00           O  
HETATM 4843  C6  L19     0       0.069  -1.544  19.626  1.00  0.00           C  
HETATM 4844  O2  L19     0      -1.107  -1.190  19.569  1.00  0.00           O  
HETATM 4845  C7  L19     0       3.364  -0.425  20.039  1.00  0.00           C  
HETATM 4846  C8  L19     0       2.875  -1.706  17.818  1.00  0.00           C  
HETATM 4847  C9  L19     0       2.946   0.830  20.515  1.00  0.00           C  
HETATM 4848  C10 L19     0       3.837   1.673  21.176  1.00  0.00           C  
HETATM 4849  C11 L19     0       5.153   1.268  21.369  1.00  0.00           C  
HETATM 4850  C12 L19     0       5.576   0.016  20.931  1.00  0.00           C  
HETATM 4851  C13 L19     0       4.680  -0.829  20.287  1.00  0.00           C  
HETATM 4852  C14 L19     0       2.090  -2.562  17.026  1.00  0.00           C  
HETATM 4853  C15 L19     0       2.491  -2.936  15.750  1.00  0.00           C  
HETATM 4854  C16 L19     0       3.685  -2.447  15.235  1.00  0.00           C  
HETATM 4855  C17 L19     0       4.454  -1.557  15.970  1.00  0.00           C  
HETATM 4856  C18 L19     0       4.060  -1.200  17.256  1.00  0.00           C  
HETATM 4857  C19 L19     0       1.865  -4.014  23.585  1.00  0.00           C  
HETATM 4858  O3  L19     0       0.964  -4.444  24.308  1.00  0.00           O  
HETATM 4859  N3  L19     0       3.090  -3.727  24.057  1.00  0.00           N  
HETATM 4860  C20 L19     0       3.448  -3.341  25.418  1.00  0.00           C  
HETATM 4861  C21 L19     0       4.085  -1.956  25.468  1.00  0.00           C  
HETATM 4862  C22 L19     0       4.973  -1.549  24.463  1.00  0.00           C  
HETATM 4863  C23 L19     0       5.497  -0.262  24.478  1.00  0.00           C  
HETATM 4864  C24 L19     0       5.140   0.617  25.493  1.00  0.00           C  
HETATM 4865  C25 L19     0       4.279   0.215  26.512  1.00  0.00           C  
HETATM 4866  C26 L19     0       3.749  -1.074  26.498  1.00  0.00           C  
HETATM 4867  F1  L19     0       5.629   1.874  25.481  1.00  0.00           F  
HETATM 4868  C27 L19     0      -0.582  -4.714  19.323  1.00  0.00           C  
HETATM 4869  C28 L19     0       0.338  -5.312  18.451  1.00  0.00           C  
HETATM 4870  C29 L19     0      -0.105  -6.029  17.346  1.00  0.00           C  
HETATM 4871  C30 L19     0      -1.471  -6.155  17.110  1.00  0.00           C  
HETATM 4872  C31 L19     0      -2.397  -5.592  17.985  1.00  0.00           C  
HETATM 4873  C32 L19     0      -1.948  -4.873  19.090  1.00  0.00           C  
HETATM 4874  H11 L19     0       3.603  -3.109  21.521  1.00  0.00           H  
HETATM 4875  H12 L19     0       2.423  -1.904  22.034  1.00  0.00           H  
HETATM 4876  H21 L19     0       0.094  -5.239  22.176  1.00  0.00           H  
HETATM 4877  H22 L19     0       1.318  -5.487  20.942  1.00  0.00           H  
HETATM 4878  H3  L19     0      -0.993  -3.530  21.064  1.00  0.00           H  
HETATM 4879  H4  L19     0       2.472  -3.530  19.493  1.00  0.00           H  
HETATM 4880  H9  L19     0       1.935   1.179  20.367  1.00  0.00           H  
HETATM 4881  H10 L19     0       3.509   2.641  21.528  1.00  0.00           H  
HETATM 4882  H11 L19     0       5.849   1.923  21.874  1.00  0.00           H  
HETATM 4883  H12 L19     0       6.592  -0.309  21.089  1.00  0.00           H  
HETATM 4884  H13 L19     0       5.018  -1.796  19.946  1.00  0.00           H  
HETATM 4885  H14 L19     0       1.161  -2.961  17.398  1.00  0.00           H  
HETATM 4886  H15 L19     0       1.879  -3.603  15.162  1.00  0.00           H  
HETATM 4887  H16 L19     0       4.003  -2.739  14.244  1.00  0.00           H  
HETATM 4888  H17 L19     0       5.364  -1.156  15.550  1.00  0.00           H  
HETATM 4889  H18 L19     0       4.714  -0.532  17.790  1.00  0.00           H  
HETATM 4890  HN3 L19     0       3.847  -3.692  23.390  1.00  0.00           H  
HETATM 4891 H201 L19     0       4.168  -4.062  25.804  1.00  0.00           H  
HETATM 4892 H202 L19     0       2.580  -3.381  26.081  1.00  0.00           H  
HETATM 4893  H22 L19     0       5.253  -2.220  23.663  1.00  0.00           H  
HETATM 4894  H23 L19     0       6.174   0.057  23.703  1.00  0.00           H  
HETATM 4895  H25 L19     0       4.012   0.903  27.299  1.00  0.00           H  
HETATM 4896  H26 L19     0       3.066  -1.376  27.279  1.00  0.00           H  
HETATM 4897  H28 L19     0       1.399  -5.212  18.614  1.00  0.00           H  
HETATM 4898  H29 L19     0       0.609  -6.478  16.673  1.00  0.00           H  
HETATM 4899  H30 L19     0      -1.811  -6.700  16.242  1.00  0.00           H  
HETATM 4900  H31 L19     0      -3.456  -5.703  17.804  1.00  0.00           H  
HETATM 4901  H32 L19     0      -2.660  -4.438  19.769  1.00  0.00           H  
END   
